# Supplementary material for: The transcriptional response of pathogenic Leptospira to peroxide reveals new defenses against infection-related oxidative stress
Source: PLoS Pathog. 2020 Oct 6;16(10):e1008904. doi: 10.1371/journal.ppat.1008904 (PMC7567364; doi:10.1371/journal.ppat.1008904)
Supplement: S1 Table — (XLSX) [file ppat.1008904.s009.xlsx]

## Sheet: TableS1
S1 Table. Complete set of ORF expression in Leptospira interrogans WT and M776 perR mutant upon a 30 min exposure to 10 µM H2O2
	WT, EMJH (replicates)								WT, EMJH with 10 µM H2O2 (replicates)						Means of normalized replicates						M776, EMJH (replicates)								M776, EMJH with 10 µM H2O2 (replicates)						Means of normalized replicates
ORFa	WT1	WT2	WT3	WT4	normalized WT1	normalized WT2	normalized WT3	normalized WT4	WT2 + H2O2	WT3 + H2O2	WT4 + H2O2	normalized WT2 + H2O2	normalized WT3 + H2O2	normalized WT4 + H2O2	WT, EMJH (means)	WT, EMJH with 10 µM H2O2 (means)	baseMean	WT with 10 µM H2O2 vs WT FC	WT with 10 µM H2O2 vs WT Log2FC	WT with 10 µM H2O2 vs WT padj	M776_1	M776_2	M776_3	M776_4	normalized M776_1	normalized M776_2	normalized M776_3	normalized M776_4	M776_2 + H2O2	M776_3 + H2O2	M776_4 + H2O2	normalized M776_2 + H2O2	normalized M776_3 + H2O2	normalized M776_4 + H2O2	M776, EMJH (means)	WT, EMJH with 10 µM H2O2 (means)	M776 vs WT in EMJH FC	M776 vs WT in EMJH Log2FC	M776 vs WT in EMJH padj	M776 with 10 µM H2O2 vs M776 FC	M776 with 10 µM H2O2 vs M776 Log2FC	M776 with 10 µM H2O2 vs M776 padj	M776 with 10 µM H2O2 vs WT with 10 µM H2O2 FC	M776 with 10 µM H2O2 vs WT with 10 µM H2O2 Log2FC	M776 with 10 µM H2O2 vs WT with 10 µM H2O2 padj
LIMLP_00005	2331	2874	3067	5045	2263	3564	2825	3967	2178	4981	3650	2801	4050	3001	3155	3284	3170.65	0.916	-0.126	0.92527152465642	1041	3689	5011	3495	1838	4659	3687	3255	2789	5040	1866	3350	2628	2502	3360	2827	1.028	0.039	0.99914480953872	0.76	-0.396	0.830784910057777	0.852	-0.231	0.698771329544127
LIMLP_00010	3548	3223	3775	4663	3444	3997	3477	3667	2658	6048	3865	3418	4918	3178	3646	3838	3751.91	1.064	0.089	0.93601111613282	2722	3032	5153	3811	4807	3829	3791	3550	2979	7115	2360	3578	3709	3164	3994	3484	1.086	0.119	0.99914480953872	0.895	-0.16	0.959994564219689	0.914	-0.13	0.797466127063823
LIMLP_00015	1762	1150	1424	2385	1710	1426	1312	1876	1189	2359	1996	1529	1918	1641	1581	1696	1539.83	1.034	0.049	0.979847627209848	597	1350	1982	1574	1054	1705	1458	1466	1235	3284	945	1483	1712	1267	1421	1487	0.89	-0.169	0.99914480953872	1.02	0.029	0.995568984367885	0.878	-0.188	0.757762500206945
LIMLP_00020	727	535	665	885	706	663	613	696	530	1067	861	682	868	708	670	753	704.01	1.148	0.199	0.879684057510547	434	622	894	695	766	785	658	647	621	1359	455	746	709	610	714	688	1.062	0.087	0.99914480953872	0.985	-0.022	0.995568984367885	0.912	-0.133	0.768306602496028
LIMLP_00025	8947	6070	8715	9668	8685	7528	8027	7603	6678	10323	10243	8587	8394	8422	7961	8468	8143.06	1.094	0.129	0.894660215606762	4829	6885	9210	8344	8528	8695	6776	7772	7378	17939	5052	8861	9352	6774	7943	8329	0.997	-0.004	0.99914480953872	1.075	0.104	0.969532449744533	0.98	-0.03	0.951984743236321
LIMLP_00030	12138	7170	10068	14249	11783	8892	9274	11205	8190	14818	12681	10531	12049	10426	10288	11002	10328.94	1.093	0.128	0.911528627920445	5367	8300	11923	10249	9478	10481	8772	9546	8962	24260	6531	10763	12648	8757	9569	10723	0.933	-0.1	0.99914480953872	1.139	0.188	0.952126987710504	0.973	-0.04	0.946661375711084
LIMLP_00035	3828	1853	2903	4610	3716	2298	2674	3625	2233	4792	4196	2871	3897	3450	3078	3406	3240.17	1.194	0.256	0.879684057510547	2107	2333	3470	3150	3721	2946	2553	2934	2776	7790	2448	3334	4061	3282	3038	3559	0.995	-0.007	0.99914480953872	1.261	0.335	0.804749169116255	1.05	0.071	0.897010296784227
LIMLP_00040	475	284	479	621	461	352	441	488	352	563	603	453	458	496	436	469	466.4	1.143	0.193	0.884195007996215	344	310	554	458	608	391	408	427	420	1175	321	504	613	430	458	516	1.037	0.052	0.99914480953872	1.216	0.282	0.86929125291347	1.103	0.141	0.797862192534876
LIMLP_00045	5664	4680	6829	6459	5498	5804	6290	5079	5036	6932	5787	6476	5637	4758	5668	5624	5458.66	1.012	0.018	0.984874184771358	3712	4260	7156	4933	6555	5380	5265	4595	5075	9459	3027	6095	4931	4058	5449	5028	0.955	-0.066	0.99914480953872	0.944	-0.083	0.969532449744533	0.891	-0.167	0.666170630571553
LIMLP_00050	867	827	1133	1280	842	1026	1044	1007	743	1135	1141	955	923	938	980	939	981.47	0.924	-0.114	0.882896715968693	519	801	1434	1114	917	1012	1055	1038	867	1943	695	1041	1013	932	1006	995	1.028	0.04	0.99914480953872	0.953	-0.07	0.969532449744533	1.06	0.085	0.794327706276453
LIMLP_00055	99739	70140	118143	98765	96818	86985	108821	77668	80403	102897	94660	103387	83670	77829	92573	88295	96820.5	0.97	-0.044	0.958974654219776	58146	74539	147898	98004	102687	94130	108811	91281	93727	209662	75725	112566	109306	101529	99227	107800	1.076	0.105	0.99914480953872	1.103	0.142	0.959994564219689	1.224	0.291	0.343681716630988
LIMLP_00060	2746	2432	3098	4928	2666	3016	2854	3875	2206	4690	4320	2837	3814	3552	3103	3401	3132.27	1.042	0.059	0.954426882367854	1375	2695	4139	3132	2428	3403	3045	2917	2579	5870	2452	3097	3060	3288	2948	3148	0.953	-0.069	0.99914480953872	1.013	0.018	0.995568984367885	0.927	-0.11	0.817481651732132
LIMLP_00065	1417	1216	1358	2374	1376	1508	1251	1867	940	2142	1780	1209	1742	1464	1500	1472	1493.78	0.957	-0.063	0.954547790724581	831	1337	2192	1656	1468	1688	1613	1542	1277	2679	937	1534	1397	1256	1578	1396	1.053	0.074	0.99914480953872	0.863	-0.212	0.949524246094588	0.95	-0.075	0.899783202829178
LIMLP_00070	923	740	847	1274	896	918	780	1002	622	1634	1013	800	1329	833	899	987	940.4	1.092	0.127	0.923365317674652	591	742	1293	983	1044	937	951	916	787	1986	582	945	1035	780	962	920	1.063	0.088	0.99914480953872	0.966	-0.05	0.986419226859033	0.94	-0.089	0.888769158036496
LIMLP_00075	965	892	1300	1397	937	1106	1197	1099	1061	1429	1503	1364	1162	1236	1085	1254	1124.65	1.092	0.127	0.886413585472905	457	807	1547	1128	807	1019	1138	1051	1048	2168	925	1259	1130	1240	1004	1210	0.923	-0.115	0.99914480953872	1.141	0.19	0.869463986548628	0.965	-0.052	0.894344861071217
LIMLP_00080	744	519	713	993	722	644	657	781	414	1172	945	532	953	777	701	754	734.56	1.061	0.086	0.939565144963462	404	546	1047	878	713	690	770	818	538	1376	644	646	717	863	748	742	1.067	0.093	0.99914480953872	0.986	-0.021	0.995568984367885	0.991	-0.014	0.980248250791209
LIMLP_00085	2189	1938	2014	2120	2125	2403	1855	1667	1908	3237	1709	2453	2632	1405	2012	2163	1959.94	1.076	0.106	0.941003141423045	1157	2010	2118	1245	2043	2538	1558	1160	1927	4530	688	2314	2362	922	1825	1866	0.875	-0.193	0.99914480953872	1.026	0.037	0.995568984367885	0.834	-0.262	0.655999660974134
LIMLP_00090	1042	1035	1228	1729	1011	1284	1131	1360	986	2028	1582	1268	1649	1301	1196	1406	1197.62	1.149	0.201	0.894660215606762	649	881	1416	1007	1146	1113	1042	938	1077	2845	558	1293	1483	748	1060	1175	0.88	-0.184	0.99914480953872	1.075	0.104	0.973353468822278	0.824	-0.28	0.634136608154072
LIMLP_00095	3500	3674	5122	5489	3398	4556	4718	4317	3880	6352	4906	4989	5165	4034	4247	4729	4232.3	1.089	0.123	0.902575278214398	2364	3135	5168	3670	4175	3959	3802	3418	3871	8852	2579	4649	4615	3458	3838	4241	0.907	-0.141	0.99914480953872	1.075	0.104	0.969532449744533	0.895	-0.16	0.699709263590149
LIMLP_00100	1668	1598	1874	2256	1619	1982	1726	1774	1307	2096	2034	1681	1704	1672	1775	1686	1693.07	0.926	-0.111	0.886413585472905	886	1530	2394	1688	1565	1932	1761	1572	1405	3090	1056	1687	1611	1416	1708	1571	0.961	-0.058	0.99914480953872	0.896	-0.159	0.891914554522291	0.929	-0.106	0.742178196527725
LIMLP_00105	159	117	93	190	154	145	86	149	58	202	112	75	164	92	134	110	115.85	0.783	-0.353	0.88963822451052	47	129	208	105	83	163	153	98	83	168	54	100	88	72	124	87	0.899	-0.153	0.99914480953872	0.683	-0.55	0.878695481546571	0.784	-0.35	NA
LIMLP_00110	2218	1097	1534	1870	2153	1360	1413	1471	1144	1845	2057	1471	1500	1691	1599	1554	1685.59	1.082	0.114	0.894660215606762	1204	1268	1937	1809	2126	1601	1425	1685	1579	3906	1319	1896	2036	1768	1709	1900	1.077	0.107	0.99914480953872	1.232	0.301	0.671661988916773	1.227	0.295	0.283738575994579
LIMLP_00115	262	222	296	413	254	275	273	325	195	491	312	251	399	257	282	302	289.63	1.017	0.025	0.985210157531682	142	277	411	321	251	350	302	299	237	537	190	285	280	255	300	273	1.06	0.085	0.99914480953872	0.871	-0.2	0.959994564219689	0.908	-0.14	0.833676963387911
LIMLP_00120	1112	845	1083	1414	1079	1048	998	1112	703	2028	1084	904	1649	891	1059	1148	1067.57	1.058	0.081	0.954547790724581	645	1014	1578	953	1139	1281	1161	888	925	1945	501	1111	1014	672	1117	932	1.037	0.053	0.99914480953872	0.832	-0.265	0.94670887570858	0.816	-0.293	0.620776461750308
LIMLP_00125	5417	4701	7467	8527	5258	5830	6878	6706	4945	10127	8509	6359	8235	6996	6168	7197	6333.59	1.138	0.187	0.879684057510547	3194	4112	8274	5850	5641	5193	6087	5449	5044	14521	4782	6058	7570	6412	5592	6680	0.91	-0.137	0.99914480953872	1.163	0.218	0.788831028785045	0.929	-0.106	0.742178196527725
LIMLP_00130	1994	1719	2064	3183	1936	2132	1901	2503	1525	2326	2543	1961	1891	2091	2118	1981	2069.08	0.888	-0.171	0.879684057510547	946	1821	3317	2380	1671	2300	2440	2217	1499	3442	1738	1800	1794	2330	2157	1975	1.017	0.025	0.99914480953872	0.866	-0.207	0.891914554522291	0.992	-0.012	0.980248250791209
LIMLP_00135	257	190	298	435	249	236	274	342	195	420	383	251	342	315	275	303	284.93	1.078	0.108	0.922486062568677	155	204	399	304	274	258	294	283	217	615	217	261	321	291	277	291	1.007	0.011	0.99914480953872	1.033	0.047	0.978053971760685	0.966	-0.05	0.926335369192571
LIMLP_00140	1228	959	953	1687	1192	1189	878	1327	635	1677	1304	817	1364	1072	1146	1084	1080.21	0.922	-0.117	0.936980496197709	555	914	1893	1062	980	1154	1393	989	871	1702	623	1046	887	835	1129	923	0.976	-0.035	0.99914480953872	0.809	-0.307	0.920145293641408	0.856	-0.225	0.742178196527725
LIMLP_00145	13801	10777	15794	14175	13397	13365	14548	11147	11474	12626	13768	14754	10267	11320	13114	12114	13339.97	0.971	-0.043	0.979847627209848	10595	8511	16763	14593	18711	10748	12333	13592	12230	24251	11372	14688	12643	15247	13846	14193	1.038	0.053	0.99914480953872	1.1	0.137	0.969532449744533	1.176	0.233	0.659341655796917
LIMLP_00150	1624	1639	1704	1603	1576	2033	1570	1261	1238	1145	1726	1592	931	1419	1610	1314	1485.97	0.803	-0.317	0.879684057510547	873	1163	1942	1757	1542	1469	1429	1636	1245	2260	1248	1495	1178	1673	1519	1449	0.949	-0.076	0.99914480953872	0.944	-0.083	0.976865856213982	1.115	0.157	0.79090181645794
LIMLP_00155	2304	1956	2316	1957	2237	2426	2133	1539	1882	1326	2403	2420	1078	1976	2084	1825	2143.93	0.857	-0.223	0.88963822451052	1325	1819	2784	2691	2340	2297	2048	2506	1893	3699	2098	2273	1928	2813	2298	2338	1.099	0.136	0.99914480953872	1.027	0.039	0.995568984367885	1.317	0.397	0.481059824078905
LIMLP_00160	287	388	445	428	279	481	410	337	318	663	354	409	539	291	377	413	387.76	1.073	0.101	0.947960489199301	269	296	589	352	475	374	433	328	354	631	238	425	329	319	402	358	1.077	0.107	0.99914480953872	0.875	-0.193	0.969532449744533	0.878	-0.187	0.786947422575505
LIMLP_00165	911	1161	1437	1218	884	1440	1324	958	1027	1006	1173	1321	818	964	1152	1034	1081.97	0.852	-0.231	0.879684057510547	588	900	1616	1185	1038	1137	1189	1104	876	1642	793	1052	856	1063	1117	990	0.986	-0.02	0.99914480953872	0.837	-0.256	0.916685807310645	0.969	-0.045	0.945774137158854
LIMLP_00170	3807	1510	2351	5383	3696	1873	2166	4233	2280	5509	4417	2932	4480	3632	2992	3681	2971.5	1.308	0.387	0.879684057510547	1372	1989	2523	2052	2423	2512	1856	1911	3047	7963	1550	3659	4151	2078	2176	3296	0.738	-0.439	0.974927414244865	1.599	0.677	0.725359227324728	0.902	-0.149	0.881062648046211
LIMLP_00175	731	450	489	859	710	558	450	676	312	1622	567	401	1319	466	598	729	604.92	1.126	0.171	0.936354269047611	333	430	721	527	588	543	530	491	383	1631	318	460	850	426	538	579	0.886	-0.175	0.99914480953872	1.06	0.084	0.985270267223824	0.834	-0.262	0.791013526075463
LIMLP_00180	663	659	804	1127	644	817	741	886	496	1513	845	638	1230	695	772	854	790.45	1.057	0.081	0.954547790724581	481	666	1031	755	849	841	759	703	535	1749	529	643	912	709	788	755	1.02	0.029	0.99914480953872	0.929	-0.106	0.974124688292999	0.896	-0.158	0.821264104151172
LIMLP_00185	3637	2540	3045	3913	3530	3150	2805	3077	2606	4732	2728	3351	3848	2243	3140	3147	3129.13	1.027	0.039	0.982099262740725	2180	3186	3502	2456	3850	4023	2576	2288	2686	7353	1497	3226	3833	2007	3184	3022	0.985	-0.022	0.99914480953872	0.996	-0.005	0.999848309021527	0.956	-0.066	0.925627535966472
LIMLP_00190	1557	1666	1853	1980	1511	2066	1707	1557	1094	2190	1619	1407	1781	1331	1710	1506	1619.07	0.912	-0.132	0.922486062568677	1408	1197	2494	1486	2487	1512	1835	1384	1283	2531	917	1541	1320	1229	1804	1363	1.033	0.047	0.99914480953872	0.8	-0.322	0.86929125291347	0.906	-0.142	0.817481651732132
LIMLP_00195	3660	4635	6335	5006	3553	5748	5835	3937	4111	3657	4977	5286	2974	4092	4768	4117	4260.36	0.811	-0.303	0.879684057510547	2224	3925	5775	3992	3928	4957	4249	3718	3526	5661	3120	4235	2951	4183	4213	3790	0.891	-0.167	0.99914480953872	0.848	-0.238	0.948614806721244	0.932	-0.102	0.881062648046211
LIMLP_00200	1913	1650	2237	2720	1857	2046	2060	2139	1509	2768	2413	1940	2251	1984	2026	2058	1990.32	0.979	-0.031	0.963657882817868	967	1535	2842	2314	1708	1938	2091	2155	1496	3837	1415	1797	2000	1897	1973	1898	0.972	-0.041	0.99914480953872	0.929	-0.106	0.959994564219689	0.923	-0.116	0.68852257199666
LIMLP_00205	658	430	525	785	639	533	484	617	318	635	596	409	516	490	568	472	546.75	0.825	-0.278	0.879684057510547	289	539	860	689	510	681	633	642	406	974	377	488	508	505	616	500	1.086	0.119	0.99914480953872	0.805	-0.312	0.848295199723767	1.061	0.085	0.881062648046211
LIMLP_00210	2004	1496	2021	1892	1945	1855	1862	1488	1521	2454	1845	1956	1995	1517	1788	1823	1889.01	1.028	0.039	0.958547933812076	1079	1716	2647	1993	1906	2167	1947	1856	1758	4288	1197	2111	2236	1605	1969	1984	1.108	0.147	0.99914480953872	1.009	0.013	0.995586145426889	1.087	0.121	0.731785499749262
LIMLP_00215	799	440	645	911	776	546	594	716	489	1239	915	629	1007	752	658	796	743.09	1.236	0.306	0.879684057510547	424	568	1044	749	749	717	768	698	649	1900	508	779	991	681	733	817	1.117	0.16	0.99914480953872	1.143	0.193	0.959994564219689	1.033	0.047	0.939855229187915
LIMLP_00220	206	117	254	325	200	145	234	256	191	393	340	246	320	280	209	282	246.06	1.361	0.445	0.688176086702348	134	156	305	238	237	197	224	222	245	592	211	294	309	283	220	295	1.057	0.08	0.99914480953872	1.36	0.443	0.703706220186988	1.056	0.079	NA
LIMLP_00225	228	113	125	255	221	140	115	201	45	396	149	58	322	123	169	168	156.06	0.901	-0.15	0.954547790724581	81	145	267	169	143	183	196	157	108	239	53	130	125	71	170	109	0.989	-0.015	0.99914480953872	0.646	-0.631	0.903968874178429	0.709	-0.496	NA
LIMLP_00230	5466	3146	5092	6234	5306	3902	4690	4902	2941	5992	5614	3782	4872	4616	4700	4423	4634.55	0.972	-0.041	0.963657882817868	2826	3674	6104	4924	4991	4640	4491	4586	3973	9915	3107	4772	5169	4166	4677	4702	1	0	0.999929001643112	1.037	0.053	0.977099373962116	1.067	0.094	0.821475044240276
LIMLP_00235	2034	1563	2345	2445	1974	1938	2160	1923	1523	2660	2530	1958	2163	2080	1999	2067	2090.25	1.032	0.045	0.947960489199301	1158	1410	3056	2304	2045	1781	2248	2146	1706	4810	1708	2049	2508	2290	2055	2282	1.026	0.037	0.99914480953872	1.108	0.148	0.897574084901824	1.102	0.14	0.604152509073868
LIMLP_00240	4063	3474	5063	3955	3944	4308	4664	3110	3230	3566	4081	4153	2900	3355	4006	3469	3935.14	0.851	-0.232	0.879684057510547	2154	3344	6062	4664	3804	4223	4460	4344	3174	7730	2972	3812	4030	3985	4208	3942	1.054	0.076	0.99914480953872	0.921	-0.118	0.969532449744533	1.141	0.19	0.690984535027317
LIMLP_00245	6711	5007	5926	4212	6514	6210	5458	3312	4408	3158	4811	5668	2568	3956	5374	4064	5283.99	0.759	-0.397	0.879684057510547	3237	4505	7859	7285	5717	5689	5782	6785	4746	8699	4536	5700	4535	6082	5993	5439	1.133	0.18	0.99914480953872	0.922	-0.118	0.974124688292999	1.375	0.459	0.45207041212285
LIMLP_00250	2870	1515	2682	3448	2786	1879	2470	2711	1619	2106	3582	2082	1712	2945	2462	2246	2499.95	0.887	-0.174	0.88963822451052	1097	1901	3424	3286	1937	2401	2519	3061	2043	4998	2563	2454	2606	3436	2480	2832	1.004	0.006	0.99914480953872	1.122	0.166	0.959994564219689	1.27	0.345	0.415142021980063
LIMLP_00255	5284	2339	3888	6197	5129	2901	3581	4873	2408	3794	5989	3096	3085	4924	4121	3702	4281.34	0.894	-0.162	0.902575278214398	1893	3529	6144	5813	3343	4457	4520	5414	3571	8501	4396	4289	4432	5894	4434	4872	1.092	0.126	0.99914480953872	1.091	0.126	0.969532449744533	1.333	0.414	0.357458702755
LIMLP_00260	5954	3794	4960	7118	5780	4705	4569	5598	4047	4813	7381	5204	3914	6069	5163	5062	5665.55	1.008	0.012	0.988885922334176	3996	5559	7936	6125	7057	7020	5839	5705	5906	9990	4146	7093	5208	5559	6405	5953	1.241	0.311	0.523212302358344	0.96	-0.058	0.977326975369433	1.182	0.241	0.54642993401226
LIMLP_00265	3808	3197	4301	4802	3696	3965	3962	3776	2991	4139	4961	3846	3366	4079	3850	3764	3721.24	0.947	-0.078	0.922486062568677	1733	2975	5152	3915	3061	3757	3790	3646	3281	7159	2596	3940	3732	3481	3564	3718	0.923	-0.115	0.99914480953872	1.014	0.02	0.995568984367885	0.988	-0.017	0.970974439410739
LIMLP_00270	487	360	464	686	473	446	427	539	304	705	602	391	573	495	471	486	487.46	1.028	0.039	0.979847627209848	286	314	775	566	505	397	570	527	337	952	432	405	496	579	500	493	1.054	0.076	0.99914480953872	0.987	-0.019	0.995568984367885	1.012	0.017	0.976563904060392
LIMLP_00275	1032	678	758	1252	1002	841	698	985	519	1263	921	667	1027	757	882	817	841.95	0.891	-0.167	0.913938923568006	358	750	1326	1039	632	947	976	968	632	1672	490	759	872	657	881	763	0.987	-0.019	0.99914480953872	0.847	-0.24	0.959994564219689	0.938	-0.092	0.898152811626708
LIMLP_00280	1600	1281	1390	1352	1553	1589	1280	1063	1328	1895	1480	1708	1541	1217	1371	1489	1363.92	1.133	0.181	0.884195007996215	784	1485	1515	936	1385	1875	1115	872	1432	2730	563	1720	1423	755	1312	1299	0.933	-0.1	0.99914480953872	1.018	0.025	0.995568984367885	0.838	-0.255	0.571059304455189
LIMLP_00285	11890	9394	14198	14777	11542	11650	13078	11621	11320	17949	14794	14556	14595	12164	11973	13772	12277.16	1.205	0.269	0.879684057510547	9390	9378	14091	9455	16583	11843	10367	8806	10692	25016	6857	12841	13042	9194	11900	11692	0.966	-0.051	0.99914480953872	1.052	0.073	0.976865856213982	0.843	-0.246	0.585611336128947
LIMLP_00290	1845	1564	2232	2360	1791	1940	2056	1856	1482	1787	2133	1906	1453	1754	1911	1704	1957.41	0.867	-0.207	0.879684057510547	1069	1656	2885	2256	1888	2091	2123	2101	1963	3753	1590	2358	1957	2132	2051	2149	1.073	0.101	0.99914480953872	1.02	0.028	0.989503294143471	1.262	0.336	0.212636821134661
LIMLP_00295	609	744	891	930	591	923	821	731	535	794	769	688	646	632	766	655	730.36	0.809	-0.305	0.865538728469582	364	583	1193	765	643	736	878	713	594	1249	641	713	651	859	742	741	0.976	-0.035	0.99914480953872	0.937	-0.093	0.969532449744533	1.131	0.177	0.71041815039344
LIMLP_00300	3855	2310	3332	4989	3742	2865	3069	3923	2338	3496	4648	3006	2843	3822	3400	3224	3587.96	0.974	-0.038	0.955864320612029	2355	2913	5204	4340	4159	3679	3829	4042	2995	6952	3007	3597	3624	4032	3927	3751	1.163	0.218	0.572373448385398	0.981	-0.028	0.986419644136004	1.171	0.228	0.38825838197525
LIMLP_00305	1161	808	1080	1417	1127	1002	995	1114	936	1253	1425	1204	1019	1172	1060	1132	1133.91	1.106	0.145	0.88963822451052	768	1022	1435	992	1356	1291	1056	924	1071	2298	844	1286	1198	1132	1157	1205	1.081	0.112	0.99914480953872	1.091	0.126	0.966786042072794	1.067	0.093	0.843115817771835
LIMLP_00310	1853	1238	1740	2470	1799	1535	1603	1942	1385	2885	2391	1781	2346	1966	1720	2031	1757.58	1.167	0.223	0.879684057510547	823	1360	2163	1620	1453	1717	1591	1509	1464	4163	1070	1758	2170	1435	1568	1788	0.91	-0.136	0.99914480953872	1.127	0.173	0.959994564219689	0.879	-0.186	0.709739585659048
LIMLP_00315	723	527	745	1091	702	654	686	858	391	805	853	503	655	701	725	620	688.37	0.821	-0.285	0.865538728469582	330	532	1136	847	583	672	836	789	473	1154	619	568	602	830	720	667	0.993	-0.01	0.99914480953872	0.884	-0.177	0.948614806721244	1.07	0.098	0.844264377400695
LIMLP_00320	1272	1380	1922	2013	1235	1711	1770	1583	1141	1700	1873	1467	1382	1540	1575	1463	1597.21	0.867	-0.206	0.879684057510547	755	1343	2507	1958	1333	1696	1844	1824	1267	2917	1441	1522	1521	1932	1674	1658	1.063	0.088	0.99914480953872	0.921	-0.118	0.959994564219689	1.13	0.176	0.609909234977562
LIMLP_00325	14826	17776	20881	22897	14392	22045	19233	18006	16207	21011	20438	20840	17085	16804	18419	18243	16965.56	0.938	-0.093	0.894660215606762	7811	15828	21146	15423	13794	19988	15557	14365	14624	28746	9590	17563	14987	12858	15926	15136	0.865	-0.209	0.45165438722044	0.896	-0.158	0.86929125291347	0.827	-0.274	0.181345136850343
LIMLP_00330	2101	1386	1857	3359	2039	1719	1710	2642	1674	3059	2840	2153	2487	2335	2028	2325	2074.68	1.138	0.186	0.88963822451052	954	1759	2325	1836	1685	2221	1711	1710	1889	4448	1526	2269	2319	2046	1832	2211	0.906	-0.143	0.99914480953872	1.196	0.258	0.916802436359077	0.952	-0.071	0.906277670509095
LIMLP_00335	137	80	53	71	133	99	49	56	31	135	27	40	110	22	84	57	59.3	0.592	-0.755	0.879684057510547	11	51	128	43	19	64	94	40	46	54	15	55	28	20	54	34	0.613	-0.706	0.99914480953872	0.624	-0.68	0.948614806721244	0.646	-0.63	NA
LIMLP_00340	85	78	35	129	83	97	32	101	25	125	58	32	102	48	78	61	59.89	0.718	-0.479	0.894660215606762	31	41	109	55	55	52	80	51	38	80	14	46	42	19	60	36	0.726	-0.461	0.99914480953872	0.587	-0.768	0.889040916887415	0.594	-0.75	NA
LIMLP_00345	7955	9247	9328	12544	7722	11468	8592	9865	8261	15178	10333	10622	12342	8496	9412	10487	8726.23	1.083	0.115	0.922486062568677	4492	7232	9713	7054	7933	9133	7146	6570	6903	15948	4232	8290	8314	5674	7696	7426	0.816	-0.293	0.788541147745359	0.935	-0.098	0.969532449744533	0.704	-0.506	0.149751558610822
LIMLP_00350	27975	20644	48166	53851	27156	25602	44366	42348	22518	44168	47668	28955	35915	39192	34868	34687	36922.56	0.967	-0.048	0.974507392947616	20572	29029	51045	39623	36331	36659	37554	36905	35860	70572	34364	43068	36792	46074	36862	41978	1.082	0.114	0.99914480953872	1.094	0.129	0.969532449744533	1.224	0.291	0.531581895787001
LIMLP_00355	2014	1576	2300	2396	1955	1955	2119	1884	1390	2648	2210	1787	2153	1817	1978	1919	2011.41	0.96	-0.058	0.93601111613282	1126	1553	2988	2283	1989	1961	2198	2126	1538	4097	1665	1847	2136	2232	2068	2072	1.046	0.064	0.99914480953872	0.992	-0.011	0.995586145426889	1.08	0.111	0.731785499749262
LIMLP_00360	2939	2227	2969	3338	2853	2762	2735	2625	2183	3912	3041	2807	3181	2500	2744	2829	2765.94	1.033	0.047	0.954547790724581	1529	2153	3726	2783	2700	2719	2741	2592	2370	6503	1694	2846	3390	2271	2688	2836	0.98	-0.03	0.99914480953872	1.053	0.074	0.969532449744533	0.998	-0.002	0.99483746120876
LIMLP_00365	2275	2513	3483	4156	2208	3117	3208	3268	2423	4655	3971	3116	3785	3265	2950	3389	2919.66	1.079	0.109	0.88963822451052	1218	2083	3774	2695	2151	2630	2777	2510	2290	5699	2326	2750	2971	3119	2517	2947	0.859	-0.219	0.597048340118562	1.093	0.129	0.952126987710504	0.871	-0.2	0.471554212355561
LIMLP_00370	8696	18135	19973	25637	8441	22490	18397	20161	21220	29334	24068	27286	23853	19789	17372	23643	16895.72	1.271	0.346	0.879684057510547	6783	11458	16790	10878	11979	14469	12353	10132	14840	32221	9375	17823	16798	12570	12233	15730	0.739	-0.437	0.530925558492002	1.144	0.194	0.966786042072794	0.665	-0.589	0.212636821134661
LIMLP_00375	4531	2597	4796	6329	4398	3221	4418	4977	2551	7523	5531	3280	6117	4548	4254	4648	4555.98	1.107	0.146	0.894660215606762	2888	2723	7163	4788	5100	3439	5270	4460	3721	9276	3917	4469	4836	5252	4567	4852	1.071	0.098	0.99914480953872	1.111	0.152	0.959994564219689	1.074	0.103	0.840891877344159
LIMLP_00380	515	332	461	610	500	412	425	480	294	752	547	378	611	450	454	480	458.11	1.028	0.04	0.979847627209848	210	417	693	447	371	527	510	416	394	953	272	473	497	365	456	445	0.996	-0.006	0.99914480953872	0.961	-0.058	0.978053971760685	0.93	-0.104	0.8780267411693
LIMLP_00385	813	821	1206	1170	789	1018	1111	920	734	1070	1236	944	870	1016	960	943	982.24	0.944	-0.083	0.92527152465642	538	804	1528	1133	950	1015	1124	1055	745	1849	805	895	964	1079	1036	979	1.084	0.116	0.99914480953872	0.903	-0.148	0.959994564219689	1.036	0.052	0.906277670509095
LIMLP_00390	516	483	578	612	501	599	532	481	398	641	622	512	521	511	528	515	540.65	0.953	-0.07	0.947960489199301	297	393	854	684	525	496	628	637	416	1045	433	500	545	581	572	542	1.082	0.113	0.99914480953872	0.926	-0.111	0.969532449744533	1.051	0.072	0.888577821874301
LIMLP_00395	2442	2035	3082	3986	2370	2524	2839	3135	1994	3432	3798	2564	2791	3123	2717	2826	2744.73	1.032	0.046	0.954547790724581	1555	1674	3611	2928	2746	2114	2657	2727	2122	6343	2224	2549	3307	2982	2561	2946	0.942	-0.086	0.99914480953872	1.141	0.191	0.878695481546571	1.042	0.059	0.888625889388788
LIMLP_00400	4214	3966	5931	7123	4091	4919	5463	5601	4172	7164	7164	5365	5825	5890	5018	5693	5160.59	1.101	0.139	0.879684057510547	2594	3516	6340	5301	4581	4440	4664	4937	4265	10999	4188	5122	5734	5615	4656	5490	0.933	-0.1	0.99914480953872	1.138	0.186	0.848295199723767	0.964	-0.052	0.881062648046211
LIMLP_00405	4350	3875	5909	5470	4223	4806	5443	4302	3914	6117	5866	5033	4974	4823	4694	4943	5017.66	1.074	0.103	0.918919315505852	3471	3852	6518	4670	6130	4864	4795	4350	4657	10624	4008	5593	5539	5374	5035	5502	1.068	0.094	0.99914480953872	1.12	0.163	0.951705508265892	1.113	0.154	0.706084860451508
LIMLP_00410	2527	2407	2952	3181	2453	2985	2719	2502	3110	3929	3639	3999	3195	2992	2665	3395	2899.38	1.255	0.327	0.420683405003638	1457	2455	3170	2258	2573	3100	2332	2103	3260	6181	1865	3915	3222	2501	2527	3213	0.94	-0.089	0.99914480953872	1.255	0.327	0.537872515878531	0.94	-0.089	0.804887384134294
LIMLP_00415	171	112	104	156	166	139	96	123	77	190	110	99	154	90	131	114	113.03	0.857	-0.223	0.9194621009173	42	111	174	115	74	140	128	107	78	191	54	94	100	72	112	89	0.853	-0.229	0.99914480953872	0.777	-0.363	0.948614806721244	0.774	-0.369	NA
LIMLP_00420	1277	946	1080	1795	1240	1173	995	1412	1474	2196	1795	1895	1786	1476	1205	1719	1305	1.467	0.552	0.530331308177906	776	1109	1218	891	1370	1400	896	830	1341	2471	670	1611	1288	898	1124	1266	0.903	-0.147	0.99914480953872	1.179	0.238	0.955928963482871	0.726	-0.462	0.348462570935191
LIMLP_00425	1473	1065	1061	1460	1430	1321	977	1148	703	1630	1157	904	1325	951	1219	1060	1134.14	0.889	-0.17	0.90404581222153	643	1076	1741	1080	1136	1359	1281	1006	1054	2048	527	1266	1068	707	1196	1014	0.976	-0.035	0.99914480953872	0.853	-0.229	0.959994564219689	0.938	-0.093	0.890232834032686
LIMLP_00430	1158	1399	1622	1312	1124	1735	1494	1032	1732	1143	1532	2227	929	1260	1346	1472	1387.95	0.974	-0.037	0.982533482218191	553	1198	1863	1611	977	1513	1371	1500	1419	2213	1053	1704	1154	1412	1340	1423	1	-0.001	0.999929001643112	0.977	-0.033	0.995568984367885	1.002	0.003	0.995220104368327
LIMLP_00435	430	694	568	759	417	861	523	597	640	1021	624	823	830	513	600	722	574.97	1.087	0.12	0.92527152465642	196	563	742	430	346	711	546	401	597	919	213	717	479	286	501	494	0.823	-0.28	0.980885324665348	0.869	-0.203	0.959994564219689	0.658	-0.604	0.122139880294071
LIMLP_00440	98	96	133	142	95	119	123	112	98	154	113	126	125	93	112	115	128.55	0.897	-0.157	0.947960489199301	30	67	241	189	53	85	177	176	98	281	188	118	146	252	123	172	1.013	0.019	0.99914480953872	1.274	0.35	0.959994564219689	1.439	0.525	NA
LIMLP_00445	371	366	608	683	360	454	560	537	328	640	618	422	520	508	478	483	510.52	0.98	-0.029	0.982649494063631	309	370	760	588	546	467	559	548	389	880	552	467	459	740	530	555	1.119	0.162	0.99914480953872	0.993	-0.01	0.997885302452064	1.134	0.181	0.746207874621664
LIMLP_00450	977	969	1425	1386	948	1202	1313	1090	935	1052	1309	1202	855	1076	1138	1044	1164.44	0.883	-0.18	0.88963822451052	606	812	1862	1324	1070	1025	1370	1233	942	2527	1095	1131	1317	1468	1174	1305	1.034	0.048	0.99914480953872	1.063	0.089	0.969532449744533	1.245	0.317	0.466807948534151
LIMLP_00455	761	863	1408	1180	739	1070	1297	928	1220	1287	1211	1569	1047	996	1008	1204	1380.84	1.253	0.326	0.897428252367401	1711	906	1214	1476	3022	1144	893	1375	1313	2258	1864	1577	1177	2499	1608	1751	1.405	0.491	0.989586140694545	1.279	0.355	0.959994564219689	1.434	0.52	0.583129654072699
LIMLP_00460	24	33	40	44	23	41	37	35	39	46	33	50	37	27	34	38	41.17	1.139	0.187	0.952458021513327	36	26	29	64	64	33	21	60	55	53	41	66	28	55	44	50	1.246	0.317	0.99914480953872	1.127	0.172	0.977326975369433	1.233	0.302	NA
LIMLP_00465	759	490	700	1124	737	608	645	884	499	1147	1013	642	933	833	718	803	740	1.094	0.13	0.911528627920445	355	601	1068	774	627	759	786	721	553	1463	567	664	763	760	723	729	1.011	0.016	0.99914480953872	0.988	-0.018	0.995586145426889	0.913	-0.132	0.797466127063823
LIMLP_00470	1071	1146	1661	1927	1040	1421	1530	1515	1070	2874	1786	1376	2337	1468	1376	1727	1422.15	1.149	0.201	0.879684057510547	615	1182	2168	1129	1086	1493	1595	1052	1161	2979	783	1394	1553	1050	1306	1332	0.94	-0.089	0.99914480953872	0.95	-0.074	0.977099373962116	0.778	-0.363	0.385142088732726
LIMLP_00475	2126	10130	6209	4793	2064	12563	5719	3769	11638	7281	5275	14965	5920	4337	6029	8407	5193.73	1.317	0.397	0.879684057510547	2009	3951	2465	1812	3548	4989	1814	1688	5209	5661	1588	6256	2951	2129	3010	3779	0.545	-0.875	0.10544645416032	1.13	0.176	0.969532449744533	0.468	-1.096	0.0425367202909538
LIMLP_00480	391	1404	935	628	380	1741	861	494	1541	850	827	1982	691	680	869	1118	771.31	1.203	0.267	0.884195007996215	299	646	619	346	528	816	455	322	826	938	274	992	489	367	530	616	0.68	-0.557	0.414458352865629	1.011	0.015	0.997885302452064	0.571	-0.808	0.0858680994101662
LIMLP_00485	759	2231	1673	1424	737	2767	1541	1120	2581	1376	1682	3319	1119	1383	1541	1940	1405.91	1.143	0.192	0.911528627920445	612	1339	1029	725	1081	1691	757	675	1554	1509	627	1866	787	841	1051	1165	0.708	-0.498	0.523212302358344	0.996	-0.005	0.999848309021527	0.617	-0.696	0.181345136850343
LIMLP_00490	1161	1280	1444	1829	1127	1587	1330	1438	1288	1629	1715	1656	1325	1410	1370	1464	1397.65	0.993	-0.01	0.991806948263593	560	1044	1964	1641	989	1318	1445	1528	1132	2351	1363	1360	1226	1827	1320	1471	0.96	-0.059	0.99914480953872	1.032	0.046	0.978053971760685	0.998	-0.003	0.99483746120876
LIMLP_00495	581	502	476	812	564	623	438	639	371	567	667	477	461	548	566	495	520.17	0.796	-0.328	0.879684057510547	155	440	879	667	274	556	647	621	400	792	404	480	413	542	524	478	0.898	-0.154	0.99914480953872	0.853	-0.23	0.959994564219689	0.962	-0.056	0.945551378795768
LIMLP_00500	1125	908	1163	1540	1092	1126	1071	1211	737	1197	1260	948	973	1036	1125	986	1048.62	0.873	-0.196	0.879684057510547	582	839	1436	1026	1028	1060	1056	956	929	1756	815	1116	915	1093	1025	1041	0.912	-0.133	0.99914480953872	1.007	0.01	0.995831401751737	1.052	0.073	0.855904336349476
LIMLP_00505	42878	41139	45051	32342	41622	51019	41496	25434	44294	38854	35064	56956	31594	28829	39893	39126	38461.08	1.042	0.06	0.959819059759038	31919	39202	35937	27458	56370	49505	26439	25574	41463	64944	14888	49797	33858	19961	39472	34539	0.958	-0.062	0.99914480953872	0.944	-0.084	0.976299091575932	0.867	-0.206	0.701923560813263
LIMLP_00510	8775	6892	10547	3702	8518	8547	9715	2911	8394	5503	5883	10793	4475	4837	7423	6702	6876.09	0.974	-0.038	0.982649494063631	4252	5448	10216	5765	7509	6880	7516	5369	7389	12993	2645	8874	6774	3546	6818	6398	0.991	-0.014	0.99914480953872	0.917	-0.125	0.976299091575932	0.932	-0.101	0.912291402354717
LIMLP_00515	409	441	533	678	397	547	491	533	349	435	598	449	354	492	492	432	459.96	0.855	-0.227	0.879684057510547	258	328	633	435	456	414	466	405	425	902	340	510	470	456	435	479	0.891	-0.167	0.99914480953872	1.069	0.097	0.969532449744533	1.115	0.156	0.75882719075764
LIMLP_00520	957	937	1157	1634	929	1162	1066	1285	1021	1243	1512	1313	1011	1243	1110	1189	1114.31	1.048	0.067	0.954426882367854	623	938	1512	859	1100	1185	1112	800	1010	2130	799	1213	1110	1071	1049	1131	0.945	-0.082	0.99914480953872	1.058	0.081	0.975875931296502	0.954	-0.068	0.903016025319561
LIMLP_00525	1839	1490	1611	2067	1785	1848	1484	1625	1477	2579	1848	1899	2097	1519	1686	1838	1693.68	1.102	0.14	0.905998275853121	969	1510	2062	1387	1711	1907	1517	1292	1551	3944	826	1863	2056	1107	1607	1675	0.941	-0.087	0.99914480953872	1.051	0.072	0.977099373962116	0.898	-0.155	0.766012959928108
LIMLP_00530	2285	1774	2652	3518	2218	2200	2443	2767	1726	3097	3214	2219	2518	2643	2407	2460	2500.01	1.004	0.006	0.993819715518523	1335	1909	3426	2656	2358	2411	2521	2474	1918	5208	2395	2304	2715	3211	2441	2743	1.019	0.027	0.99914480953872	1.094	0.129	0.951705508265892	1.11	0.15	0.620776461750308
LIMLP_00535	2396	1503	2366	2773	2326	1864	2179	2181	1416	2906	2582	1821	2363	2123	2138	2102	2265.86	1.002	0.002	0.998021114331157	1417	1763	3402	2683	2502	2226	2503	2499	1657	4828	1960	1990	2517	2628	2432	2378	1.141	0.19	0.652630589875417	0.992	-0.012	0.995568984367885	1.129	0.176	0.493585882150745
LIMLP_00540	2498	1434	2410	1903	2425	1778	2220	1497	1659	2749	2343	2133	2235	1926	1980	2098	2039	1.161	0.215	0.879684057510547	1353	1393	2304	1906	2389	1759	1695	1775	1959	5490	1117	2353	2862	1498	1904	2238	0.974	-0.037	0.99914480953872	1.243	0.314	0.848295199723767	1.044	0.062	0.912942453741946
LIMLP_00545	1187	875	1385	1204	1152	1085	1276	947	1007	1513	1308	1295	1230	1075	1115	1200	1228.51	1.092	0.127	0.902575278214398	709	835	1658	1417	1252	1054	1220	1320	1068	2862	1132	1283	1492	1518	1212	1431	1.09	0.124	0.99914480953872	1.193	0.255	0.85055308313224	1.191	0.252	0.502542150083612
LIMLP_00550	3380	2010	3053	4250	3281	2493	2812	3342	2024	3684	3652	2603	2996	3003	2982	2867	3052	0.964	-0.052	0.951523648904166	1611	2292	4467	3980	2845	2894	3286	3707	2330	6569	2419	2798	3425	3243	3183	3155	1.069	0.096	0.99914480953872	0.993	-0.01	0.995586145426889	1.1	0.138	0.702375267518324
LIMLP_00555	1806	1948	2566	3042	1753	2416	2364	2392	1608	2156	2875	2068	1753	2364	2231	2062	2196.19	0.861	-0.217	0.879684057510547	1062	1780	3703	2683	1876	2248	2724	2499	1568	3735	1835	1883	1947	2460	2337	2097	1.049	0.069	0.99914480953872	0.833	-0.263	0.845412834534718	1.016	0.022	0.969928765421532
LIMLP_00560	1036	1215	1873	1657	1006	1507	1725	1303	1132	1731	1644	1456	1408	1352	1385	1405	1370.57	0.94	-0.09	0.922486062568677	564	1011	2013	1526	996	1277	1481	1421	1136	2620	1139	1364	1366	1527	1294	1419	0.939	-0.09	0.99914480953872	1.011	0.015	0.995568984367885	1.01	0.015	0.976563904060392
LIMLP_00565	344	342	525	344	334	424	484	271	286	433	341	368	352	280	378	333	373.62	0.851	-0.234	0.879684057510547	188	295	630	426	332	373	463	397	298	698	322	358	364	432	391	385	1.045	0.064	0.99914480953872	0.948	-0.077	0.977326975369433	1.165	0.22	0.715173247691131
LIMLP_00570	52	36	33	65	50	45	30	51	17	69	28	22	56	23	44	34	37.58	0.716	-0.482	0.882896715968693	17	38	63	51	30	48	46	48	21	55	17	25	29	23	43	26	0.96	-0.058	0.99914480953872	0.577	-0.793	0.848295199723767	0.774	-0.37	NA
LIMLP_00575	23	15	11	23	22	19	10	18	5	36	13	6	29	11	17	15	15.82	0.786	-0.347	0.93601111613282	6	10	37	17	11	13	27	16	14	31	5	17	16	7	17	13	0.901	-0.15	0.99914480953872	0.79	-0.34	0.969532449744533	0.906	-0.143	NA
LIMLP_00580	242	157	249	344	235	195	229	271	200	338	356	257	275	293	232	275	256.63	1.193	0.255	0.879684057510547	153	171	388	288	270	216	285	268	222	527	192	267	275	257	260	266	1.119	0.162	0.99914480953872	1.038	0.054	0.978053971760685	0.973	-0.04	0.945608729183947
LIMLP_00585	0	0	0	0	0	0	0	0	0	0	0	0	0	0	0	0	0	NA	NA	NA	0	0	0	0	0	0	0	0	0	0	0	0	0	0	0	0	NA	NA	NA	NA	NA	NA	NA	NA	NA
LIMLP_00590	198	255	193	349	192	316	178	274	327	507	316	420	412	260	240	364	351.78	1.737	0.797	0.845736712894871	431	233	190	354	761	294	140	330	394	665	393	473	347	527	381	449	1.365	0.449	0.99914480953872	1.516	0.6	0.86929125291347	1.19	0.251	0.835369456723434
LIMLP_00595	1200	1082	1551	1849	1165	1342	1429	1454	931	1967	1792	1197	1599	1473	1348	1423	1418.77	1.006	0.008	0.991303052788368	682	967	2115	1701	1204	1221	1556	1584	1079	2961	1341	1296	1544	1798	1391	1546	1.028	0.04	0.99914480953872	1.06	0.085	0.969532449744533	1.084	0.116	0.742178196527725
LIMLP_00600	1464	1413	1809	2097	1421	1752	1666	1649	1019	1890	1905	1310	1537	1566	1622	1471	1616.05	0.859	-0.219	0.879684057510547	816	1241	2582	2081	1441	1567	1900	1938	994	2900	1619	1194	1512	2171	1712	1626	1.046	0.064	0.99914480953872	0.893	-0.163	0.959994564219689	1.087	0.121	0.816521191994979
LIMLP_00605	2049	1693	2430	3361	1989	2100	2238	2643	1492	1930	3011	1918	1569	2476	2242	1988	2187.78	0.82	-0.286	0.874707141272027	903	1571	3369	2952	1595	1984	2479	2749	1464	3787	2354	1758	1974	3156	2202	2296	0.969	-0.045	0.99914480953872	0.962	-0.056	0.978053971760685	1.137	0.186	0.690984535027317
LIMLP_00610	4004	2765	4735	4528	3887	3429	4361	3561	2214	3865	4330	2847	3143	3560	3810	3183	3899.36	0.845	-0.243	0.879684057510547	2635	2671	5789	5199	4653	3373	4259	4842	2674	6876	4385	3211	3585	5879	4282	4225	1.11	0.15	0.99914480953872	0.99	-0.015	0.995586145426889	1.3	0.379	0.342538047751114
LIMLP_00615	839	415	591	872	814	515	544	686	249	530	759	320	431	624	640	458	596.58	0.737	-0.44	0.606444403898108	400	429	1041	894	706	542	766	833	363	845	518	436	441	695	712	524	1.122	0.166	0.99914480953872	0.756	-0.404	0.703706220186988	1.151	0.202	0.68852257199666
LIMLP_00620	3065	2260	2853	4005	2975	2803	2628	3150	1958	4038	3584	2518	3283	2947	2889	2916	2797.64	1.024	0.034	0.974507392947616	1690	2178	3461	3218	2985	2750	2546	2997	2080	5041	1834	2498	2628	2459	2820	2528	0.976	-0.035	0.99914480953872	0.912	-0.133	0.959994564219689	0.869	-0.202	0.54642993401226
LIMLP_00625	484	456	591	617	470	566	544	485	463	817	573	595	664	471	516	577	556.31	1.105	0.144	0.88963822451052	348	451	797	620	615	570	586	577	448	1099	398	538	573	534	587	548	1.139	0.188	0.99914480953872	0.926	-0.11	0.969532449744533	0.955	-0.066	0.888769158036496
LIMLP_00630	227	324	287	306	220	402	264	241	354	415	257	455	337	211	282	334	283.98	1.129	0.175	0.905738323374667	153	246	328	204	270	311	241	190	295	642	107	354	335	143	253	277	0.902	-0.149	0.99914480953872	1.035	0.05	0.989503294143471	0.827	-0.274	0.654235039746737
LIMLP_00635	2	0	0	0	2	0	0	0	1	1	0	1	1	0	0	1	0.6	2.879	1.526	0.952458021513327	1	2	0	0	2	3	0	0	0	0	0	0	0	0	1	0	2.043	1.03	0.99914480953872	0.414	-1.273	0.978053971760685	0.294	-1.768	NA
LIMLP_00640	1572	1043	1431	2248	1526	1293	1318	1768	968	2279	1795	1245	1853	1476	1476	1525	1518.6	0.995	-0.007	0.997113901432146	723	1337	2334	1764	1277	1688	1717	1643	1246	3195	965	1496	1666	1294	1581	1485	1.065	0.091	0.99914480953872	0.916	-0.126	0.969532449744533	0.981	-0.028	0.970974439410739
LIMLP_00645	3662	1935	2809	3531	3555	2400	2587	2777	2263	3545	3333	2910	2883	2740	2830	2844	2959.34	1.076	0.106	0.922486062568677	1848	2021	3914	3212	3264	2552	2880	2992	2694	7607	2007	3235	3966	2691	2922	3297	1.04	0.057	0.99914480953872	1.195	0.256	0.848295199723767	1.154	0.207	0.606318876108148
LIMLP_00650	3970	2149	2882	3791	3854	2665	2655	2981	2160	2549	3378	2777	2073	2777	3039	2542	3032.95	0.865	-0.209	0.879684057510547	1744	2648	4615	3798	3080	3344	3395	3537	2527	5703	2472	3035	2973	3314	3339	3107	1.112	0.154	0.99914480953872	0.955	-0.067	0.976865856213982	1.228	0.296	0.437208586042958
LIMLP_00655	14598	17635	24023	21731	14171	21870	22128	17089	19741	22119	21827	25384	17986	17946	18814	20439	18312.63	1.062	0.087	0.93770875116603	10589	14699	22767	13832	18700	18562	16750	12883	17848	33264	10539	21435	17342	14130	16724	17636	0.892	-0.165	0.99914480953872	1.024	0.034	0.992672121128921	0.86	-0.218	0.643449999741463
LIMLP_00660	10051	10086	12468	16769	9757	12508	11484	13187	9607	14411	14529	12353	11718	11946	11734	12006	11376.33	0.996	-0.006	0.993819715518523	6076	9331	14012	11425	10730	11783	10309	10641	9633	21089	7673	11569	10995	10288	10866	10951	0.93	-0.105	0.99914480953872	0.977	-0.034	0.978053971760685	0.912	-0.133	0.677626310083051
LIMLP_00665	23679	19820	23470	32546	22986	24580	21618	25594	21354	27757	29265	27458	22570	24061	23694	24696	23065.97	1.039	0.055	0.947960489199301	12715	20481	26031	21367	22455	25864	19151	19901	21405	41283	14510	25707	21523	19454	21843	22228	0.916	-0.127	0.99914480953872	1.02	0.028	0.989346060738948	0.899	-0.154	0.644868268742536
LIMLP_00670	257	207	286	209	249	257	263	164	127	270	211	163	220	173	233	185	225.91	0.792	-0.337	0.879684057510547	130	146	414	311	230	184	305	290	175	426	173	210	222	232	252	221	1.08	0.112	0.99914480953872	0.88	-0.185	0.969532449744533	1.201	0.264	NA
LIMLP_00675	2793	3237	4237	4410	2711	4014	3903	3468	2951	4851	4513	3795	3945	3711	3524	3817	3601.12	0.989	-0.016	0.982649494063631	1301	2755	5641	3734	2298	3479	4150	3478	2925	7561	2991	3513	3942	4010	3351	3822	0.941	-0.087	0.99914480953872	1.052	0.073	0.969532449744533	1.001	0.002	0.99483746120876
LIMLP_00680	4050	4530	5847	6171	3931	5618	5386	4853	4968	8253	6637	6388	6711	5457	4947	6185	5241.83	1.253	0.325	0.879006140650247	3370	4595	5920	3763	5951	5803	4355	3505	5335	9332	3099	6407	4865	4155	4904	5142	0.977	-0.034	0.99914480953872	1.052	0.073	0.977099373962116	0.82	-0.286	0.549523524006658
LIMLP_00685	5207	5527	6263	5975	5055	6854	5769	4699	5671	7620	6008	7292	6196	4940	5594	6143	5612.9	1.105	0.144	0.879684057510547	3643	5098	7124	4747	6434	6438	5241	4421	5061	9173	3268	6078	4782	4382	5634	5081	1.005	0.007	0.99914480953872	0.912	-0.133	0.959994564219689	0.83	-0.27	0.335992165041065
LIMLP_00690	2058	1842	2341	3134	1998	2284	2156	2465	1603	2844	2751	2061	2313	2262	2226	2212	2149.18	0.937	-0.093	0.90404581222153	871	1715	2978	2304	1538	2166	2191	2146	1760	4280	1614	2114	2231	2164	2010	2170	0.897	-0.157	0.990766944546156	1.026	0.037	0.978053971760685	0.981	-0.027	0.947022763268592
LIMLP_00695	2127	1167	1970	2617	2065	1447	1815	2058	1484	2960	3107	1908	2407	2555	1846	2290	2059.77	1.239	0.309	0.879684057510547	923	1943	2365	1757	1630	2454	1740	1636	2158	4879	1482	2592	2544	1987	1865	2374	1.008	0.012	0.99914480953872	1.272	0.347	0.86929125291347	1.035	0.049	0.950195229877118
LIMLP_00700	5251	3618	5291	8065	5097	4487	4874	6342	4155	7391	11538	5343	6010	9486	5200	6946	5572.85	1.327	0.408	0.454811578056898	3034	3553	6427	5764	5358	4487	4728	5369	3688	11877	4339	4429	6192	5818	4986	5480	0.965	-0.051	0.99914480953872	1.108	0.148	0.959994564219689	0.806	-0.312	0.385142088732726
LIMLP_00705	23	7	4	9	22	9	4	7	5	21	8	6	17	7	10	10	9.23	1.068	0.095	0.985210157531682	3	11	30	5	5	14	22	5	2	7	4	2	4	5	12	4	1.161	0.216	0.99914480953872	0.365	-1.454	0.86929125291347	0.397	-1.333	NA
LIMLP_00710	2257	2359	3314	3916	2191	2926	3053	3080	2517	3776	4003	3236	3070	3291	2812	3199	2847.74	1.114	0.155	0.887326972272861	1650	2042	3681	2855	2914	2579	2708	2659	2122	4636	2384	2549	2417	3196	2715	2721	0.973	-0.04	0.99914480953872	0.969	-0.045	0.978053971760685	0.847	-0.24	0.535341595930803
LIMLP_00715	522	529	807	748	507	656	743	588	522	469	773	671	381	636	624	563	630.22	0.845	-0.242	0.886413585472905	354	482	954	782	625	609	702	728	534	892	649	641	465	870	666	659	1.067	0.094	0.99914480953872	0.923	-0.115	0.972281918858396	1.166	0.221	0.754513901580797
LIMLP_00720	2247	3494	3793	3877	2181	4333	3494	3049	3280	2958	4235	4218	2405	3482	3264	3368	3108.99	0.94	-0.089	0.93770875116603	1333	2776	4132	3025	2354	3506	3040	2817	2694	4259	2380	3235	2220	3191	2929	2882	0.914	-0.13	0.99914480953872	0.889	-0.169	0.959994564219689	0.864	-0.21	0.667340690390055
LIMLP_00725	4656	5312	6757	12099	4520	6588	6224	9515	6174	11038	11467	7939	8975	9428	6712	8781	6779.5	1.21	0.276	0.879684057510547	2273	5378	6819	5565	4014	6791	5017	5183	5853	13590	4926	7029	7085	6605	5251	6906	0.795	-0.331	0.652617333461953	1.2	0.263	0.893602670892542	0.788	-0.343	0.415453752655713
LIMLP_00730	7430	5341	7165	10425	7212	6624	6600	8198	6208	12094	9303	7983	9834	7649	7158	8489	7831.7	1.158	0.212	0.879684057510547	3882	7270	9937	7734	6856	9181	7311	7203	7488	17948	4955	8993	9357	6643	7638	8331	1.059	0.083	0.99914480953872	1.07	0.097	0.969532449744533	0.978	-0.031	0.964870104499631
LIMLP_00735	2204	1355	2284	3268	2139	1680	2104	2570	1138	2056	2937	1463	1672	2415	2123	1850	2205.32	0.881	-0.183	0.879684057510547	1592	1218	3610	3502	2812	1538	2656	3262	1356	3618	2274	1629	1886	3049	2567	2188	1.184	0.244	0.800652349183494	0.869	-0.203	0.91461506337828	1.167	0.223	0.554966565269883
LIMLP_00740	3234	1761	3047	3424	3139	2184	2807	2693	1795	2367	3752	2308	1925	3085	2706	2439	2854.33	0.883	-0.179	0.903989440369423	1279	1708	4588	4403	2259	2157	3375	4101	1807	6055	3432	2170	3157	4602	2973	3310	1.067	0.094	0.99914480953872	1.086	0.119	0.969532449744533	1.311	0.391	0.463361906732948
LIMLP_00745	10176	7841	11421	14104	9878	9724	10520	11091	8571	17455	13308	11021	14193	10942	10303	12052	10948.55	1.157	0.211	0.879684057510547	5777	8107	13497	10344	10202	10238	9930	9634	9164	27218	7988	11006	14190	10710	10001	11969	0.971	-0.042	0.99914480953872	1.183	0.242	0.848295199723767	0.993	-0.01	0.980248250791209
LIMLP_00750	3344	3253	4197	4997	3246	4034	3866	3930	3247	4121	4675	4175	3351	3844	3769	3790	3648.2	0.964	-0.053	0.936980496197709	1746	2931	4638	3884	3083	3701	3412	3618	2908	6661	2871	3492	3473	3849	3454	3605	0.917	-0.125	0.99914480953872	1.002	0.004	0.999848309021527	0.954	-0.068	0.838973831241445
LIMLP_00755	4967	1946	3366	5862	4822	2413	3100	4610	2274	6983	6187	2924	5678	5087	3736	4563	4724.58	1.295	0.373	0.861107603972298	3136	3481	7277	6002	5538	4396	5354	5590	4088	12012	4072	4910	6262	5460	5220	5544	1.437	0.523	0.117778726168683	1.13	0.176	0.959994564219689	1.254	0.326	0.490331333949934
LIMLP_00760	1942	1846	2313	3608	1885	2289	2130	2837	1909	4270	3153	2455	3472	2592	2285	2840	2408.5	1.144	0.194	0.88063020747463	879	2030	3060	2417	1552	2564	2251	2251	2169	5037	1647	2605	2626	2208	2154	2480	0.933	-0.1	0.99914480953872	1.073	0.102	0.969532449744533	0.875	-0.193	0.702375267518324
LIMLP_00765	5664	5395	6217	9838	5498	6691	5726	7737	5214	8112	8512	6704	6596	6999	6413	6766	6496.17	1.007	0.01	0.988250379735982	2968	6065	8007	7062	5242	7659	5891	6578	5656	11948	4926	6793	6229	6605	6342	6542	0.988	-0.018	0.99914480953872	0.984	-0.023	0.992672121128921	0.966	-0.05	0.896778135073291
LIMLP_00770	452	550	627	731	439	682	578	575	679	1077	808	873	876	664	568	804	619.28	1.43	0.516	0.687350855582251	436	468	702	412	770	591	516	384	558	1172	329	670	611	441	565	574	0.969	-0.045	0.99914480953872	1.046	0.065	0.978053971760685	0.709	-0.496	0.3276574289858
LIMLP_00775	66	69	56	89	64	86	52	70	69	143	101	89	116	83	68	96	71.25	1.446	0.532	0.865538728469582	40	57	80	63	71	72	59	59	58	105	40	70	55	54	65	60	0.959	-0.061	0.99914480953872	0.917	-0.125	0.976865856213982	0.608	-0.718	NA
LIMLP_00780	1517	1217	1835	2129	1473	1509	1690	1674	1238	2051	2090	1592	1668	1718	1586	1659	1552.66	1.04	0.056	0.935011011278337	842	1009	2013	1632	1487	1274	1481	1520	1176	3025	1239	1412	1577	1661	1440	1550	0.907	-0.141	0.998447592008083	1.069	0.096	0.959994564219689	0.933	-0.1	0.742178196527725
LIMLP_00785	4444	3898	4749	5990	4314	4834	4374	4711	3867	4915	4999	4972	3997	4110	4558	4360	4318.15	0.911	-0.135	0.879684057510547	1887	3971	5564	4523	3332	5015	4094	4213	3803	7970	2809	4567	4155	3766	4164	4163	0.905	-0.144	0.99914480953872	0.964	-0.053	0.975875931296502	0.958	-0.063	0.864875070324248
LIMLP_00790	84	67	123	147	82	83	113	116	55	116	155	71	94	127	98	97	96.95	0.952	-0.07	0.963657882817868	48	60	138	100	85	76	102	93	78	226	78	94	118	105	89	106	0.905	-0.144	0.99914480953872	1.153	0.205	0.967063926141131	1.096	0.132	NA
LIMLP_00795	259	6655	378	567	251	8253	348	446	320	310	371	411	252	305	2324	323	2121.2	0.278	-1.846	0.879684057510547	8738	152	3750	233	15431	192	2759	217	263	441	212	316	230	284	4650	277	1.541	0.624	0.99914480953872	0.162	-2.628	0.848295199723767	0.896	-0.158	0.975664864864632
LIMLP_00800	2912	2908	5255	6018	2827	3606	4840	4733	4256	7655	6267	5473	6225	5153	4002	5617	4406.44	1.324	0.405	0.65098481243367	1859	2625	6188	3827	3283	3315	4553	3564	4388	9732	2816	5270	5074	3776	3679	4707	0.928	-0.107	0.99914480953872	1.196	0.259	0.873660369704221	0.839	-0.253	0.563183929081222
LIMLP_00810	1219	908	2047	1845	1183	1126	1885	1451	1179	2326	2119	1516	1891	1742	1411	1716	1697.9	1.286	0.363	0.879684057510547	1657	1063	2784	1645	2926	1342	2048	1532	1313	3318	1357	1577	1730	1819	1962	1709	1.349	0.432	0.566772976001468	0.955	-0.066	0.978053971760685	1.001	0.002	0.995995681801744
LIMLP_00815	943	732	1274	1073	915	908	1173	844	676	730	1147	869	594	943	960	802	983.35	0.831	-0.266	0.879684057510547	597	732	1643	1199	1054	924	1209	1117	802	2254	804	963	1175	1078	1076	1072	1.12	0.164	0.99914480953872	0.986	-0.02	0.995586145426889	1.329	0.411	0.380276605743261
LIMLP_00820	6574	4642	8756	9370	6381	5757	8065	7369	4661	6749	8514	5993	5488	7000	6893	6160	7442.84	0.893	-0.163	0.881980765954473	5206	5739	12278	10171	9194	7247	9033	9473	5839	12978	7026	7013	6766	9420	8737	7733	1.267	0.341	0.347032195417256	0.879	-0.185	0.935932616627175	1.248	0.319	0.350600856626761
LIMLP_00825	6445	2802	5399	5685	6256	3475	4973	4471	3596	5452	5920	4624	4433	4867	4794	4641	5244.98	1.055	0.078	0.93394608099209	3646	4004	6926	6560	6439	5056	5096	6110	4775	11055	4573	5735	5763	6131	5675	5876	1.198	0.261	0.64480328919222	1.115	0.156	0.95480372808324	1.266	0.34	0.274462510760207
LIMLP_00830	2927	932	1590	2339	2841	1156	1465	1839	1118	2538	2193	1438	2064	1803	1825	1768	1952.82	1.151	0.203	0.882896715968693	1509	1429	2195	2147	2665	1805	1615	2000	1680	5146	1454	2018	2683	1949	2021	2217	1.15	0.202	0.99914480953872	1.263	0.337	0.848295199723767	1.262	0.336	0.466807948534151
LIMLP_00835	3857	2116	3577	3795	3744	2624	3295	2984	1988	3685	3645	2556	2996	2997	3162	2850	3286.04	0.906	-0.142	0.902575278214398	1570	2204	4619	4673	2773	2783	3398	4352	2345	7688	3488	2816	4008	4677	3326	3834	1.043	0.061	0.99914480953872	1.148	0.199	0.948614806721244	1.322	0.403	0.304611579163731
LIMLP_00840	8836	5963	8583	11418	8577	7395	7906	8979	5705	10405	10757	7336	8461	8844	8214	8214	8034.29	1.02	0.028	0.979847627209848	4800	6109	10203	8271	8477	7715	7506	7704	6478	16543	5352	7780	8625	7176	7850	7860	0.957	-0.064	0.99914480953872	1.023	0.033	0.981593781535078	0.96	-0.06	0.881062648046211
LIMLP_00845	7689	5182	8639	8475	7464	6427	7957	6665	5112	7767	8448	6573	6316	6946	7128	6612	7311.66	0.983	-0.024	0.982533482218191	6083	5475	9518	8025	10743	6914	7003	7474	6358	13161	5508	7636	6861	7385	8034	7294	1.108	0.148	0.99914480953872	0.979	-0.03	0.991710236545592	1.104	0.142	0.742178196527725
LIMLP_00850	22	25	13	21	21	31	12	17	25	36	18	32	29	15	20	25	22.76	1.347	0.43	0.900026585320838	14	25	19	24	25	32	14	22	19	37	20	23	19	27	23	23	1.159	0.213	0.99914480953872	1.063	0.089	0.993554876365504	0.915	-0.129	NA
LIMLP_00855	95	110	71	167	92	136	65	131	157	123	112	202	100	92	106	131	112.4	1.195	0.257	0.902575278214398	70	113	101	92	124	143	74	86	111	219	60	133	114	80	107	109	0.982	-0.027	0.99914480953872	1.08	0.111	0.977388340356265	0.887	-0.173	NA
LIMLP_00860	62	74	36	48	60	92	33	38	88	57	35	113	46	29	56	63	59.63	1.137	0.186	0.935548020769838	48	65	58	41	85	82	43	38	71	125	19	85	65	25	62	58	1.117	0.159	0.99914480953872	1.038	0.053	0.995568984367885	1.019	0.027	NA
LIMLP_00865	285	343	222	215	277	425	204	169	432	294	191	555	239	157	269	317	298.97	1.224	0.292	0.879684057510547	299	330	263	168	528	417	193	156	343	617	97	412	322	130	324	288	1.13	0.176	0.99914480953872	1.041	0.058	0.989503294143471	0.961	-0.057	0.950195229877118
LIMLP_00870	253	330	215	317	246	409	198	249	449	255	225	577	207	185	276	323	312.15	1.079	0.11	0.947960489199301	189	331	291	295	334	418	214	275	378	695	180	454	362	241	310	352	1.133	0.18	0.99914480953872	1.158	0.212	0.969532449744533	1.216	0.282	0.690984535027317
LIMLP_00875	109	140	83	168	106	174	76	132	176	128	144	226	104	118	122	149	154.22	1.291	0.368	0.879684057510547	173	158	116	161	306	200	85	150	184	305	76	221	159	102	185	161	1.424	0.51	0.909042505267168	1.023	0.033	0.995586145426889	1.129	0.175	NA
LIMLP_00880	188	255	192	377	182	316	177	296	332	223	367	427	181	302	243	303	276.06	1.187	0.248	0.884195007996215	165	264	242	305	291	333	178	284	302	547	185	363	285	248	272	299	1.121	0.165	0.99914480953872	1.11	0.151	0.969532449744533	1.048	0.068	0.929053506198534
LIMLP_00885	295	413	407	1084	286	512	375	852	475	455	978	611	370	804	506	595	597.36	1.084	0.117	0.928955065418083	268	438	618	955	473	553	455	889	584	1250	618	701	652	829	592	727	1.217	0.283	0.974927414244865	1.149	0.2	0.959994564219689	1.289	0.366	0.444564327768901
LIMLP_00890	1820	1531	2417	3860	1767	1899	2226	3035	1692	3843	3581	2176	3125	2944	2232	2748	2367.82	1.151	0.203	0.879684057510547	925	1758	3025	2370	1634	2220	2226	2207	2102	5291	1796	2524	2758	2408	2072	2563	0.937	-0.094	0.99914480953872	1.159	0.213	0.933273627049963	0.943	-0.084	0.877748056663098
LIMLP_00895	301	255	353	573	292	316	325	451	308	719	548	396	585	451	346	477	395.47	1.356	0.44	0.857354494720671	219	344	416	380	387	434	306	354	358	831	281	430	433	377	370	413	1.072	0.1	0.99914480953872	1.098	0.134	0.969532449744533	0.867	-0.205	0.757762500206945
LIMLP_00900	67	89	81	164	65	110	75	129	78	134	143	100	109	118	95	109	98.26	1.168	0.224	0.911585365167921	71	54	116	98	125	68	85	91	87	166	81	104	87	109	92	100	0.98	-0.03	0.99914480953872	1.087	0.12	0.977099373962116	0.911	-0.134	NA
LIMLP_00905	154	142	152	655	149	176	140	515	147	167	604	189	136	497	245	274	248.23	1.035	0.049	0.979847627209848	100	110	221	414	177	139	163	386	130	407	329	156	212	441	216	270	0.94	-0.09	0.99914480953872	1.16	0.214	0.959994564219689	1.054	0.075	NA
LIMLP_00910	113	114	90	421	110	141	83	331	75	145	329	96	118	271	166	162	154.01	0.96	-0.059	0.979914527806609	92	96	179	212	162	121	132	197	104	209	119	125	109	160	153	131	1.02	0.028	0.99914480953872	0.836	-0.258	0.969532449744533	0.888	-0.171	NA
LIMLP_00915	611	340	390	870	593	422	359	684	417	639	851	536	520	700	514	585	519.04	1.202	0.265	0.879684057510547	287	399	534	502	507	504	393	468	441	974	406	530	508	544	468	527	0.927	-0.109	0.99914480953872	1.183	0.243	0.925694139300179	0.913	-0.131	0.817481651732132
LIMLP_00920	189	161	134	699	183	200	123	550	125	235	687	161	191	565	264	306	275.76	1.096	0.133	0.947960489199301	153	162	317	457	270	205	233	426	142	466	254	171	243	341	284	252	1.187	0.247	0.99914480953872	0.873	-0.196	0.969532449744533	0.945	-0.082	0.929053506198534
LIMLP_00925	172	180	180	502	167	223	166	395	183	163	606	235	133	498	238	289	247.97	1.083	0.115	0.941003141423045	112	137	220	364	198	173	162	339	193	399	256	232	208	343	218	261	0.935	-0.096	0.99914480953872	1.168	0.224	0.959994564219689	1.008	0.012	NA
LIMLP_00930	1175	1186	964	1780	1141	1471	888	1400	1123	698	2660	1444	568	2187	1225	1400	1320.38	1.08	0.111	0.947960489199301	969	914	1091	1847	1711	1154	803	1720	1199	2072	1103	1440	1080	1479	1347	1333	1.066	0.092	0.99914480953872	1.077	0.107	0.976865856213982	1.064	0.089	0.912291402354717
LIMLP_00935	272	208	220	347	264	258	203	273	229	170	586	294	138	482	250	305	283.72	1.211	0.276	0.8861425806225	234	198	227	372	413	250	167	346	271	476	231	325	248	310	294	294	1.119	0.162	0.99914480953872	1.148	0.199	0.969532449744533	1.061	0.085	0.92444203528829
LIMLP_00940	388	401	375	756	377	497	345	595	345	370	958	444	301	788	454	511	465.11	1.113	0.154	0.92527152465642	367	319	387	612	648	403	285	570	374	750	313	449	391	420	476	420	1.022	0.032	0.99914480953872	0.973	-0.04	0.995568984367885	0.894	-0.162	0.846592548404265
LIMLP_00945	269	228	246	693	261	283	227	545	255	281	698	328	228	574	329	377	319.28	1.155	0.208	0.911585365167921	208	165	269	390	367	208	198	363	244	600	210	293	313	282	284	296	0.874	-0.195	0.99914480953872	1.151	0.203	0.969532449744533	0.871	-0.2	0.817481651732132
LIMLP_00950	732	625	607	1233	711	775	559	970	606	631	1312	779	513	1079	754	790	760.82	1.079	0.109	0.941810468788818	619	580	763	917	1093	732	561	854	575	1333	477	691	695	640	810	675	1.062	0.087	0.99914480953872	0.918	-0.124	0.969532449744533	0.904	-0.146	0.837088411985158
LIMLP_00955	216	198	207	417	210	246	191	328	206	215	406	265	175	334	244	258	237.28	1.043	0.06	0.970142905476721	141	166	251	285	249	210	185	265	198	425	154	238	222	206	227	222	0.939	-0.09	0.99914480953872	1	0.001	0.999848309021527	0.902	-0.149	NA
LIMLP_00960	127	134	108	296	123	166	99	233	128	137	256	165	111	210	155	162	149.98	1.077	0.107	0.954547790724581	115	96	145	160	203	121	107	149	92	310	104	110	162	139	145	137	0.935	-0.097	0.99914480953872	1.031	0.045	0.995568984367885	0.895	-0.159	NA
LIMLP_00965	365	326	239	647	354	404	220	509	303	443	505	390	360	415	372	388	342.99	1.086	0.119	0.947960489199301	199	229	357	324	351	289	263	302	306	628	186	368	327	249	301	315	0.821	-0.285	0.99914480953872	1.085	0.117	0.974124688292999	0.82	-0.286	0.686750617552019
LIMLP_00970	208	153	147	345	202	190	135	271	188	239	299	242	194	246	200	227	194.66	1.183	0.242	0.882896715968693	116	158	178	194	205	200	131	181	158	342	120	190	178	161	179	176	0.897	-0.157	0.99914480953872	1.046	0.064	0.978053971760685	0.793	-0.335	NA
LIMLP_00975	188	184	272	374	182	228	251	294	197	297	368	253	242	303	239	266	246.48	1.134	0.181	0.91430087874256	187	179	231	225	330	226	170	210	215	460	197	258	240	264	234	254	0.957	-0.063	0.99914480953872	1.137	0.185	0.969532449744533	0.96	-0.059	NA
LIMLP_00980	441	528	550	748	428	655	507	588	548	645	754	705	524	620	544	616	529.7	1.142	0.192	0.890486889962341	355	361	540	472	627	456	397	440	438	935	340	526	487	456	480	490	0.876	-0.192	0.99914480953872	1.045	0.064	0.978053971760685	0.801	-0.319	0.529830488263418
LIMLP_00985	668	688	851	1036	648	853	784	815	701	868	1072	901	706	881	775	829	750.11	1.072	0.1	0.927741162076598	474	484	847	742	837	611	623	691	584	1313	570	701	685	764	690	717	0.887	-0.173	0.99914480953872	1.048	0.068	0.977099373962116	0.867	-0.205	0.667340690390055
LIMLP_00990	250	230	217	444	243	285	200	349	243	272	418	312	221	344	269	292	272.91	1.164	0.219	0.907091692817502	248	166	232	294	438	210	171	274	207	561	174	249	292	233	273	258	0.965	-0.051	0.99914480953872	1.107	0.146	0.969532449744533	0.918	-0.124	0.890178125893643
LIMLP_00995	796	728	709	1085	773	903	653	853	817	869	1034	1051	707	850	796	869	828.53	1.158	0.212	0.88963822451052	716	670	787	754	1264	846	579	702	791	1662	449	950	866	602	848	806	1.025	0.035	0.99914480953872	1.06	0.085	0.977099373962116	0.938	-0.092	0.894344861071217
LIMLP_01000	138	110	124	223	134	136	114	175	137	251	183	176	204	150	140	177	142.45	1.306	0.385	0.879684057510547	93	129	113	107	164	163	83	100	126	277	73	151	144	98	128	131	0.876	-0.192	0.99914480953872	1.101	0.139	0.975392388026861	0.738	-0.437	NA
LIMLP_01005	973	961	1302	1777	945	1192	1199	1397	999	1670	1456	1285	1358	1197	1183	1280	1163.24	1.093	0.128	0.922486062568677	793	807	1285	1016	1400	1019	945	946	1002	2272	756	1203	1184	1014	1078	1134	0.902	-0.15	0.99914480953872	1.074	0.103	0.969532449744533	0.886	-0.175	0.759558510232656
LIMLP_01010	774	653	645	1002	751	810	594	788	641	1146	758	824	932	623	736	793	731.21	1.048	0.068	0.954547790724581	359	683	1027	600	634	863	756	559	679	1452	396	815	757	531	703	701	0.937	-0.093	0.99914480953872	0.984	-0.023	0.995568984367885	0.88	-0.184	0.746207874621664
LIMLP_01015	44285	41378	52007	31158	42988	51316	47904	24503	49699	44859	43367	63906	36477	35656	41678	45346	44769.19	1.155	0.208	0.8861425806225	36777	37632	51347	39015	64949	47523	37777	36338	49681	77978	27681	59667	40653	37114	46647	45811	1.12	0.164	0.99914480953872	1.054	0.076	0.977099373962116	1.022	0.032	0.969928765421532
LIMLP_01020	941	792	1208	1569	913	982	1113	1234	789	1511	1623	1015	1229	1334	1060	1193	1114.67	1.069	0.097	0.905738323374667	513	903	1525	1219	906	1140	1122	1135	846	2158	1000	1016	1125	1341	1076	1161	1.018	0.026	0.99914480953872	1.021	0.03	0.988157933809801	0.972	-0.041	0.918161185038084
LIMLP_01025	854	860	1101	1020	829	1067	1014	802	1027	1009	1094	1321	820	899	928	1013	986.06	1.096	0.132	0.921521427033821	703	748	1334	998	1242	945	981	930	904	1704	732	1086	888	981	1024	985	1.104	0.143	0.99914480953872	0.976	-0.034	0.992855109142205	0.984	-0.023	0.975664864864632
LIMLP_01030	285	227	301	357	277	282	277	281	194	254	304	249	207	250	279	235	269.96	0.783	-0.353	0.879684057510547	107	279	440	340	189	352	324	317	207	386	243	249	201	326	296	259	1.041	0.058	0.99914480953872	0.818	-0.29	0.919826133169979	1.088	0.121	0.861208108513792
LIMLP_01035	357	362	434	460	347	449	400	362	259	399	399	333	324	328	390	328	368.84	0.788	-0.343	0.865538728469582	161	311	604	501	284	393	444	467	280	542	309	336	283	414	397	344	1.012	0.017	0.99914480953872	0.809	-0.305	0.85563165955065	1.039	0.055	0.928522553247699
LIMLP_01040	407	377	480	662	395	468	442	521	324	709	544	417	577	447	456	480	468.17	1.027	0.038	0.979847627209848	282	329	711	527	498	415	523	491	359	984	311	431	513	417	482	454	1.052	0.073	0.99914480953872	0.927	-0.11	0.969532449744533	0.949	-0.075	0.888769158036496
LIMLP_01045	320	266	400	498	311	330	368	392	293	497	483	377	404	397	350	393	358.31	1.117	0.159	0.88963822451052	218	293	427	357	385	370	314	333	293	708	235	352	369	315	350	345	0.996	-0.006	0.99914480953872	0.988	-0.017	0.995586145426889	0.881	-0.183	0.698771329544127
LIMLP_01050	1839	1271	1828	2125	1785	1576	1684	1671	1420	2134	2338	1826	1735	1922	1679	1828	1768.07	1.071	0.098	0.922486062568677	810	1290	2239	2216	1430	1629	1647	2064	1369	3571	1698	1644	1862	2277	1692	1928	1.001	0.001	0.99914480953872	1.12	0.164	0.948614806721244	1.047	0.067	0.886348512090494
LIMLP_01055	824	529	815	1170	800	656	751	920	481	998	1002	618	812	824	782	751	781.63	0.915	-0.128	0.915538012772861	314	652	1207	933	555	823	888	869	594	1423	725	713	742	972	784	809	0.998	-0.003	0.99914480953872	0.985	-0.022	0.995568984367885	1.074	0.103	0.854746693035269
LIMLP_01060	432	366	417	616	419	454	384	484	317	345	458	408	281	377	435	355	413.45	0.766	-0.384	0.865538728469582	174	338	631	550	307	427	464	512	293	642	436	352	335	585	428	424	0.977	-0.034	0.99914480953872	0.922	-0.117	0.969532449744533	1.176	0.234	0.686750617552019
LIMLP_01065	550	477	509	752	534	592	469	591	376	709	661	483	577	543	546	534	533.86	0.931	-0.103	0.924972230159341	233	490	821	662	411	619	604	617	379	921	372	455	480	499	563	478	1.022	0.031	0.99914480953872	0.814	-0.297	0.848295199723767	0.893	-0.163	0.742178196527725
LIMLP_01070	1327	1424	1817	1261	1288	1766	1674	992	1391	1875	1345	1789	1525	1106	1430	1473	1500.82	1.03	0.043	0.970142905476721	948	1205	2281	1501	1674	1522	1678	1398	1360	3200	969	1633	1668	1299	1568	1533	1.121	0.165	0.99914480953872	0.968	-0.046	0.978053971760685	1.054	0.076	0.883140838432767
LIMLP_01075	1714	1670	2842	2892	1664	2071	2618	2274	1428	2660	2512	1836	2163	2065	2157	2021	2208.38	0.907	-0.141	0.911585365167921	1282	1326	3488	2902	2264	1675	2566	2703	1389	4131	2384	1668	2154	3196	2302	2339	1.061	0.086	0.99914480953872	0.964	-0.053	0.978053971760685	1.128	0.173	0.756066465392321
LIMLP_01080	719	594	889	760	698	737	819	598	465	624	832	598	507	684	713	596	732.06	0.794	-0.332	0.879684057510547	375	465	1308	1152	662	587	962	1073	456	1223	849	548	638	1138	821	775	1.113	0.154	0.99914480953872	0.897	-0.158	0.969532449744533	1.256	0.329	0.632547831486091
LIMLP_01085	604	459	643	699	586	569	592	550	298	893	583	383	726	479	574	529	614.2	0.858	-0.221	0.886413585472905	306	402	1205	941	540	508	887	876	366	1323	576	440	690	772	703	634	1.179	0.238	0.99914480953872	0.874	-0.195	0.964291664989039	1.201	0.264	0.660597005834379
LIMLP_01090	1625	2028	2920	3545	1577	2515	2690	2788	1763	3229	2934	2267	2626	2412	2392	2435	2418.87	0.971	-0.043	0.975931628969041	1403	1735	3929	2586	2478	2191	2891	2409	1975	4572	1690	2372	2384	2266	2492	2341	1.061	0.085	0.99914480953872	0.882	-0.181	0.959994564219689	0.964	-0.053	0.92444203528829
LIMLP_01095	6168	6976	11102	11954	5987	8651	10226	9401	5768	9925	11518	7417	8070	9470	8566	8319	8451.9	0.89	-0.168	0.879684057510547	3605	6115	12857	10331	6366	7722	9459	9622	6069	14413	8302	7289	7514	11131	8292	8645	0.971	-0.042	0.99914480953872	0.944	-0.083	0.969532449744533	1.031	0.044	0.925627535966472
LIMLP_01100	27422	25708	44096	39949	26619	31882	40617	31416	24049	31525	41785	30924	25634	34355	32634	30304	32934.86	0.906	-0.142	0.905738323374667	20313	23819	45533	39089	35873	30079	33499	36407	26483	57327	31392	31806	29887	42089	33964	34594	1.041	0.058	0.99914480953872	0.989	-0.015	0.995586145426889	1.137	0.185	0.724457734296514
LIMLP_01105	61426	49101	74418	70665	59627	60893	68546	55571	47924	49859	78099	61623	40542	64212	61159	55459	60519.89	0.9	-0.152	0.902575278214398	39958	47077	68761	73785	70567	59450	50588	68723	53564	96890	53769	64330	50513	72092	62332	62312	1.002	0.002	0.99914480953872	1.014	0.021	0.995568984367885	1.129	0.175	0.742178196527725
LIMLP_01110	17556	13868	22547	25299	17042	17199	20768	19895	13334	19237	25374	17146	15642	20862	18726	17883	18416.38	0.959	-0.06	0.952458021513327	12240	13202	21928	20639	21616	16672	16133	19223	15538	29738	16011	18661	15504	21467	18411	18544	0.976	-0.035	0.99914480953872	1.019	0.028	0.994031473310789	1.037	0.052	0.916197208662353
LIMLP_01115	16	11	5	26	16	14	5	20	5	38	8	6	31	7	14	15	13.9	1.041	0.057	0.989014174193205	9	16	22	17	16	20	16	16	10	16	6	12	8	8	17	9	1.232	0.301	0.99914480953872	0.556	-0.846	0.95480372808324	0.659	-0.602	NA
LIMLP_01120	1174	1091	1307	1827	1140	1353	1204	1437	1182	2556	1569	1520	2078	1290	1284	1629	1304.33	1.254	0.326	0.879427271250518	735	928	1480	1045	1298	1172	1089	973	1077	2657	767	1293	1385	1028	1133	1235	0.875	-0.193	0.99914480953872	1.092	0.127	0.969532449744533	0.762	-0.392	0.369261640358617
LIMLP_01125	2624	2404	3697	3046	2547	2981	3405	2395	2254	3823	3292	2898	3109	2707	2832	2905	2906.61	1.005	0.007	0.992122871211768	1530	2020	4759	3036	2702	2551	3501	2828	2292	6656	2122	2753	3470	2845	2896	3023	1.024	0.035	0.99914480953872	1.017	0.024	0.992672121128921	1.036	0.051	0.894344861071217
LIMLP_01130	51480	24778	40835	56672	49973	30729	37613	44567	35817	67486	60340	46056	54875	49611	40720	50181	43697.97	1.236	0.305	0.879684057510547	16957	34484	51553	38898	29946	43547	37928	36229	45064	118342	26014	54122	61697	34879	36912	50233	0.907	-0.141	0.99914480953872	1.353	0.436	0.830784910057777	0.993	-0.01	0.99050455344096
LIMLP_01135	25413	8966	16901	18877	24669	11119	15567	14845	11574	38635	18216	14882	31416	14977	16550	20425	20308.4	1.433	0.519	0.641690123656565	20284	12544	23065	18248	35822	15841	16969	16996	17117	65152	12448	20557	33967	16690	21407	23738	1.272	0.347	0.853920475049747	1.33	0.411	0.830784910057777	1.181	0.24	0.698553128160165
LIMLP_01140	48628	27437	49037	49468	47204	34026	45168	38901	29673	56312	47648	38155	45789	39176	41325	41040	46848.23	1.098	0.135	0.900026585320838	45354	31689	60821	51686	80096	40018	44747	48140	38853	118403	34356	46662	61729	46063	53250	51485	1.253	0.325	0.43222061338379	1.095	0.131	0.967063926141131	1.249	0.321	0.357458702755
LIMLP_01145	923	949	1267	1570	896	1177	1167	1235	781	1322	1432	1004	1075	1177	1119	1085	1104.15	0.861	-0.216	0.879684057510547	352	918	1739	1472	622	1159	1279	1371	717	1923	1068	861	1003	1432	1108	1099	0.958	-0.061	0.99914480953872	0.896	-0.158	0.959994564219689	0.998	-0.003	0.99483746120876
LIMLP_01150	1224	1250	1659	1419	1188	1550	1528	1116	1163	1659	1486	1495	1349	1222	1346	1355	1365.28	0.957	-0.064	0.947960489199301	609	1198	2035	1452	1076	1513	1497	1352	1073	2844	1086	1289	1483	1456	1360	1409	1.01	0.015	0.99914480953872	0.99	-0.014	0.995586145426889	1.046	0.064	0.889350102559885
LIMLP_01155	2800	2122	2915	3552	2718	2632	2685	2793	2532	2633	3828	3256	2141	3147	2707	2848	2892.89	1.069	0.096	0.930326916873775	1736	2118	3517	2758	3066	2675	2588	2569	2796	7357	2266	3358	3836	3038	2724	3411	1.003	0.005	0.99914480953872	1.285	0.361	0.72839711679732	1.206	0.27	0.527152165720028
LIMLP_01160	7876	6254	10011	11941	7645	7756	9221	9390	6185	10227	11229	7953	8316	9232	8503	8500	8863.24	0.996	-0.006	0.993819715518523	5326	5898	11838	10594	9406	7448	8709	9867	6819	18967	8251	8190	9888	11063	8858	9714	1.04	0.057	0.99914480953872	1.088	0.121	0.959994564219689	1.136	0.184	0.514233642293847
LIMLP_01165	27046	23961	37887	44510	26254	29716	34898	35002	24545	37692	44672	31561	30649	36729	31468	32980	30515.49	0.982	-0.027	0.979847627209848	12228	25941	39193	29814	21595	32759	28835	27769	26706	58175	21665	32074	30329	29048	27740	30484	0.878	-0.188	0.955682921129285	1.035	0.049	0.977099373962116	0.925	-0.112	0.772319849781901
LIMLP_01170	245	148	253	334	238	184	233	263	148	349	359	190	284	295	230	256	233.65	1.148	0.199	0.88963822451052	143	182	284	215	253	230	209	200	202	427	170	243	223	228	223	231	0.973	-0.04	0.99914480953872	1.07	0.097	0.974124688292999	0.907	-0.141	NA
LIMLP_01175	6957	5253	7102	12481	6753	6515	6542	9815	6371	9632	11787	8192	7832	9691	7406	8572	7349.08	1.1	0.138	0.911528627920445	2644	6205	7531	6507	4669	7836	5541	6061	6682	15211	5583	8025	7930	7485	6027	7813	0.811	-0.302	0.790469731272817	1.245	0.316	0.848295199723767	0.918	-0.123	0.82783727743068
LIMLP_01180	13262	13282	18421	19912	12874	16472	16968	15659	14544	22871	20032	18701	18597	16470	15493	17923	15756.3	1.145	0.195	0.879684057510547	9027	12036	19207	13117	15942	15199	14131	12217	13962	33989	9599	16768	17720	12870	14372	15786	0.927	-0.109	0.99914480953872	1.081	0.113	0.969532449744533	0.876	-0.191	0.618534286891119
LIMLP_01185	14319	10138	14557	17332	13900	12573	13408	13630	10460	16400	18380	13450	13335	15112	13378	13966	14302.92	1.095	0.131	0.884195007996215	10739	11020	18151	14262	18965	13916	13354	13284	13141	28502	10943	15782	14859	14672	14880	15104	1.1	0.137	0.99914480953872	1.078	0.108	0.966786042072794	1.082	0.114	0.756066465392321
LIMLP_01190	10989	7902	10719	15370	10667	9800	9873	12087	7208	13022	13666	9268	10589	11236	10607	10364	10987	0.984	-0.023	0.979847627209848	6884	9632	15177	12400	12157	12164	11166	11549	9334	21006	8279	11210	10951	11100	11759	11087	1.112	0.153	0.99914480953872	0.95	-0.075	0.969532449744533	1.072	0.101	0.766012959928108
LIMLP_01195	2715	1681	2472	4107	2635	2085	2277	3230	1816	3055	3970	2335	2484	3264	2557	2694	2705.72	1.039	0.056	0.954547790724581	1360	2318	3754	3079	2402	2927	2762	2868	2182	4655	2658	2621	2427	3564	2740	2871	1.087	0.121	0.99914480953872	1.015	0.022	0.995568984367885	1.062	0.087	0.858062891271113
LIMLP_01200	13200	17660	20103	13869	12813	21901	18517	10907	21839	23348	17416	28082	18985	14319	16034	20462	14597.13	1.248	0.319	0.879684057510547	6402	8111	15734	10572	11306	10243	11576	9847	10927	25499	7046	13123	13294	9447	10743	11955	0.699	-0.518	0.11778862792391	1.066	0.092	0.973773967882556	0.597	-0.745	0.0135531257650783
LIMLP_01205	21	19	21	9	20	24	19	7	32	19	20	41	15	16	18	24	19.38	1.496	0.581	0.879684057510547	15	12	13	14	26	15	10	13	23	28	16	28	15	21	16	21	0.899	-0.154	0.99914480953872	1.531	0.615	0.948614806721244	0.92	-0.12	NA
LIMLP_01215	732	1039	1112	992	711	1289	1024	780	945	1128	1089	1215	917	895	951	1009	915.33	1.048	0.068	0.952458021513327	535	750	1101	759	945	947	810	707	819	1578	573	984	823	768	852	858	0.91	-0.135	0.99914480953872	0.982	-0.026	0.995568984367885	0.854	-0.228	0.617716369729581
LIMLP_01220	47	36	40	54	46	45	37	42	37	67	50	48	54	41	42	48	43.55	1.15	0.202	0.922966367686182	25	37	55	46	44	47	40	43	35	70	33	42	36	44	44	41	1.029	0.041	0.99914480953872	0.948	-0.078	0.988034893892803	0.847	-0.239	NA
LIMLP_01225	1173	870	1507	1222	1139	1079	1388	961	794	1444	1586	1021	1174	1304	1142	1166	1198.42	1.025	0.035	0.979847627209848	702	729	1781	1541	1240	921	1310	1435	969	2669	933	1164	1391	1251	1226	1269	1.069	0.096	0.99914480953872	1.043	0.061	0.977326975369433	1.088	0.122	0.808624190057708
LIMLP_01230	17753	12511	18240	15813	17233	15516	16801	12435	12691	15819	16810	16319	12863	13821	15496	14334	15860.95	0.985	-0.021	0.984062045236358	12526	11316	19724	19103	22121	14290	14511	17792	12867	31273	12376	15453	16304	16593	17178	16117	1.098	0.135	0.99914480953872	1.01	0.015	0.995586145426889	1.126	0.171	0.719409620902161
LIMLP_01235	1903	1110	1500	1688	1847	1377	1382	1327	1049	1736	1741	1349	1412	1431	1483	1397	1527.49	1.023	0.032	0.968799070112839	1152	1255	1857	1810	2034	1585	1366	1686	1282	2973	1118	1540	1550	1499	1668	1530	1.125	0.17	0.944749405737283	0.996	-0.006	0.997885302452064	1.095	0.131	0.686750617552019
LIMLP_01240	405	338	310	340	393	419	286	267	243	318	263	312	259	216	341	262	320.82	0.761	-0.394	0.865538728469582	162	360	490	436	286	455	360	406	238	530	201	286	276	269	377	277	1.114	0.156	0.99914480953872	0.731	-0.453	0.725660752101149	1.07	0.097	0.888625889388788
LIMLP_01245	269	185	134	177	261	229	123	139	93	203	103	120	165	85	188	123	146.47	0.649	-0.624	0.865538728469582	56	139	292	165	99	176	215	154	83	191	64	100	100	86	161	95	0.862	-0.215	0.99914480953872	0.591	-0.759	0.725359227324728	0.785	-0.35	NA
LIMLP_01250	696	685	736	615	676	850	678	484	736	817	672	946	664	553	672	721	680.52	1.071	0.099	0.92527152465642	373	542	984	650	659	684	724	605	593	1456	398	712	759	534	668	668	1.015	0.021	0.99914480953872	0.992	-0.012	0.997659790229866	0.94	-0.089	0.864875070324248
LIMLP_01255	2036	2179	3024	3006	1976	2702	2785	2364	1742	3321	2683	2240	2700	2206	2457	2382	2626.34	0.959	-0.06	0.963779998074003	1910	1573	4347	3505	3373	1986	3198	3265	2027	4779	2272	2434	2491	3046	2956	2657	1.193	0.254	0.99914480953872	0.898	-0.155	0.969532449744533	1.116	0.159	0.79709106309522
LIMLP_01260	1349	891	1090	1395	1309	1105	1004	1097	699	1031	1346	899	838	1107	1129	948	1102.36	0.871	-0.199	0.879684057510547	764	960	1649	1338	1349	1212	1213	1246	789	1744	892	948	909	1196	1255	1018	1.117	0.16	0.99914480953872	0.836	-0.259	0.765507208112768	1.072	0.1	0.79709106309522
LIMLP_01265	666	596	822	782	646	739	757	615	511	635	891	657	516	733	689	635	669.09	0.896	-0.158	0.88963822451052	361	529	1038	784	638	668	764	730	524	1190	488	629	620	654	700	634	1.015	0.022	0.99914480953872	0.883	-0.179	0.959994564219689	1.001	0.001	0.996285086418622
LIMLP_01270	1774	1781	2387	2382	1722	2209	2199	1873	1536	2564	2311	1975	2085	1900	2001	1987	1897.22	0.966	-0.05	0.953033678982165	978	1825	2584	1612	1727	2305	1901	1501	1578	3418	1109	1895	1782	1487	1858	1721	0.925	-0.113	0.99914480953872	0.899	-0.154	0.94670887570858	0.86	-0.217	0.489443899918751
LIMLP_01275	763	712	995	1132	741	883	916	890	636	1127	983	818	916	808	858	847	823.84	0.928	-0.108	0.904294042751639	338	735	1206	757	597	928	887	705	701	1529	600	842	797	804	779	814	0.901	-0.151	0.99914480953872	0.989	-0.015	0.995568984367885	0.96	-0.059	0.891338563480989
LIMLP_01280	709	1132	1523	1706	688	1404	1403	1342	1492	1963	1970	1918	1596	1620	1209	1711	1338.31	1.344	0.427	0.865538728469582	674	1072	1465	962	1190	1354	1078	896	1513	2013	1030	1817	1049	1381	1130	1416	0.956	-0.065	0.99914480953872	1.148	0.199	0.967063926141131	0.816	-0.293	0.646889817521717
LIMLP_01285	580	499	738	684	563	619	680	538	503	653	645	647	531	530	600	569	623.81	0.965	-0.051	0.957105025183891	453	483	965	658	800	610	710	613	535	1254	445	643	654	597	683	631	1.136	0.184	0.99914480953872	0.943	-0.085	0.969532449744533	1.11	0.15	0.742178196527725
LIMLP_01290	7839	13579	16332	18598	7609	16840	15043	14625	12809	16759	17044	16471	13627	14013	13529	14704	12882.3	1.012	0.017	0.985210157531682	5715	10960	16227	10336	10093	13841	11938	9627	11389	20630	9092	13678	10755	12190	11375	12208	0.869	-0.202	0.99914480953872	0.967	-0.049	0.978053971760685	0.83	-0.268	0.544101842006857
LIMLP_01295	2309	2080	3034	2637	2241	2580	2795	2074	1894	2529	2860	2435	2056	2351	2422	2281	2399.63	0.913	-0.132	0.900026585320838	1208	1898	3882	2690	2133	2397	2856	2505	1836	4700	1876	2205	2450	2515	2473	2390	1.02	0.029	0.99914480953872	0.936	-0.095	0.969532449744533	1.046	0.065	0.891338563480989
LIMLP_01300	5115	1692	3232	3628	4965	2098	2977	2853	2268	5200	3588	2916	4228	2950	3223	3365	3791.04	1.202	0.265	0.879684057510547	2599	2308	5459	5205	4590	2915	4016	4848	2621	11736	3320	3148	6118	4451	4092	4572	1.319	0.399	0.49590408396035	1.211	0.276	0.913161327369265	1.329	0.41	0.365729279783439
LIMLP_01305	1452	624	1090	1381	1409	774	1004	1086	658	1005	1361	846	817	1119	1068	927	990.28	0.937	-0.094	0.922486062568677	620	693	1332	1168	1095	875	980	1088	651	1749	803	782	912	1077	1010	924	0.962	-0.056	0.99914480953872	0.97	-0.043	0.978053971760685	0.996	-0.006	0.991858034456819
LIMLP_01310	369	358	373	530	358	444	344	417	332	465	469	427	378	386	391	397	367.12	1.036	0.051	0.968981794812016	251	241	505	356	443	304	372	332	263	595	231	316	310	310	363	312	0.925	-0.112	0.99914480953872	0.882	-0.181	0.959994564219689	0.788	-0.344	0.423090008924684
LIMLP_01320	1294	797	1364	1712	1256	988	1256	1346	728	1733	1605	936	1409	1320	1212	1222	1248.88	1.019	0.027	0.979847627209848	743	769	1678	1588	1312	971	1235	1479	849	2712	1150	1020	1414	1542	1249	1325	1.027	0.038	0.99914480953872	1.075	0.104	0.959994564219689	1.083	0.115	0.731785499749262
LIMLP_01325	664	690	719	701	645	856	662	551	619	814	711	796	662	585	678	681	681.69	0.987	-0.019	0.982533482218191	350	643	925	655	618	812	681	610	672	1277	443	807	666	594	680	689	1.009	0.013	0.99914480953872	0.989	-0.016	0.995568984367885	1.011	0.016	0.971531574831873
LIMLP_01330	371	449	559	538	360	557	515	423	558	659	586	718	536	482	464	579	534.17	1.227	0.295	0.879684057510547	381	540	751	422	673	682	553	393	552	869	352	663	453	472	575	529	1.226	0.294	0.914326208534173	0.916	-0.126	0.969532449744533	0.915	-0.128	0.837088411985158
LIMLP_01335	823	1044	1553	1507	799	1295	1430	1185	755	1411	1299	971	1147	1068	1177	1062	1122.37	0.819	-0.288	0.879684057510547	448	706	1798	1465	791	892	1323	1364	708	2120	1113	850	1105	1492	1092	1149	0.92	-0.121	0.99914480953872	0.949	-0.076	0.977099373962116	1.065	0.091	0.8780267411693
LIMLP_01340	711	427	909	1027	690	530	837	808	531	913	1056	683	742	868	716	764	818.82	1.035	0.05	0.963657882817868	375	532	1280	1166	662	672	942	1086	597	1761	976	717	918	1309	840	981	1.164	0.219	0.99914480953872	1.114	0.156	0.959994564219689	1.253	0.325	0.394063794142873
LIMLP_01345	2217	1261	2306	2857	2152	1564	2124	2247	1358	2068	2736	1746	1682	2250	2022	1893	2174.34	0.899	-0.153	0.902575278214398	983	1820	3405	3179	1736	2298	2505	2961	1645	3842	2385	1976	2003	3198	2375	2392	1.164	0.219	0.99914480953872	0.963	-0.055	0.978053971760685	1.246	0.317	0.464142140891443
LIMLP_01350	3642	2375	3930	4708	3535	2945	3620	3702	2250	3394	4331	2893	2760	3561	3450	3071	3581.64	0.886	-0.175	0.879684057510547	2011	2332	5454	5038	3551	2945	4013	4692	2508	7238	3833	3012	3773	5139	3800	3975	1.09	0.124	0.99914480953872	1.032	0.045	0.978053971760685	1.27	0.345	0.262912062194956
LIMLP_01355	665	436	619	719	646	541	570	565	402	920	685	517	748	563	580	609	578.87	1.075	0.105	0.922486062568677	323	345	725	621	570	436	533	578	452	1375	430	543	717	577	529	612	0.911	-0.135	0.99914480953872	1.191	0.252	0.854765967800456	1.008	0.012	0.980248250791209
LIMLP_01360	759	512	568	1066	737	635	523	838	319	1808	650	410	1470	534	683	805	675.23	1.053	0.075	0.979847627209848	349	516	1109	593	616	652	816	552	484	1212	340	581	632	456	659	556	0.932	-0.102	0.99914480953872	0.849	-0.237	0.969532449744533	0.751	-0.414	0.651241448640196
LIMLP_01365	938	1048	1297	1651	911	1300	1195	1298	957	2708	1441	1231	2202	1185	1176	1539	1276.51	1.248	0.32	0.879684057510547	776	1060	1723	1104	1370	1339	1268	1028	1134	2476	666	1362	1291	893	1251	1182	1.059	0.083	0.99914480953872	0.913	-0.131	0.969532449744533	0.775	-0.367	0.519131325268011
LIMLP_01370	11	5	2	12	11	6	2	9	0	8	4	0	7	3	7	3	6.83	0.483	-1.05	0.8861425806225	7	2	21	16	12	3	15	15	4	7	3	5	4	4	11	4	1.504	0.589	0.99914480953872	0.454	-1.138	0.948614806721244	1.415	0.501	NA
LIMLP_01375	9756	5867	10440	13503	9470	7276	9616	10619	5964	14508	13260	7669	11797	10902	9245	10123	9866.27	1.107	0.146	0.879684057510547	5671	5682	13838	11037	10015	7175	10181	10280	7168	23210	9262	8609	12100	12418	9413	11042	1.016	0.023	0.99914480953872	1.191	0.252	0.538728067333124	1.094	0.129	0.595812151401624
LIMLP_01380	335	197	352	447	325	244	324	352	193	383	429	248	311	353	311	304	325.57	0.975	-0.036	0.979847627209848	177	197	514	424	313	249	378	395	239	581	355	287	303	476	334	355	1.07	0.098	0.99914480953872	1.05	0.071	0.977099373962116	1.153	0.205	0.668057334543305
LIMLP_01385	2042	2658	3738	3338	1982	3296	3443	2625	2522	3869	3413	3243	3146	2806	2836	3065	2876.48	1.045	0.063	0.954547790724581	1710	2200	4047	3030	3020	2778	2977	2822	2182	4722	2274	2621	2462	3049	2899	2711	1.041	0.057	0.99914480953872	0.891	-0.167	0.959994564219689	0.887	-0.173	0.746207874621664
LIMLP_01390	714	697	934	1158	693	864	860	911	800	1109	1086	1029	902	893	832	941	845.98	1.089	0.123	0.894660215606762	440	702	1120	833	777	887	824	776	773	1337	599	928	697	803	816	809	0.981	-0.027	0.99914480953872	0.951	-0.073	0.969532449744533	0.856	-0.224	0.502234785743591
LIMLP_01395	2008	1915	3067	2794	1949	2375	2825	2197	1571	2336	2728	2020	1899	2243	2336	2054	2365.74	0.856	-0.224	0.879684057510547	1505	1644	3640	3150	2658	2076	2678	2934	1727	3804	2393	2074	1983	3208	2586	2422	1.1	0.138	0.99914480953872	0.906	-0.143	0.969532449744533	1.164	0.219	0.687696331168768
LIMLP_01400	713	681	950	1168	692	845	875	919	894	1452	1476	1150	1181	1214	833	1182	918.21	1.382	0.467	0.559427228470473	425	737	975	677	751	931	717	631	1037	1838	558	1245	958	748	758	984	0.902	-0.149	0.99914480953872	1.254	0.327	0.848295199723767	0.819	-0.288	0.537446443768352
LIMLP_01405	1837	1369	1804	2301	1783	1698	1662	1809	1577	2662	2581	2028	2165	2122	1738	2105	1874.35	1.212	0.278	0.857354494720671	926	1550	2232	1553	1635	1957	1642	1446	1856	4326	1349	2229	2255	1809	1670	2098	0.956	-0.065	0.99914480953872	1.259	0.332	0.671661988916773	0.993	-0.011	0.980248250791209
LIMLP_01410	515	300	342	578	500	372	315	455	290	826	434	373	672	357	410	467	447.1	1.179	0.238	0.88963822451052	326	366	645	405	576	462	475	377	358	1049	261	430	547	350	472	442	1.132	0.179	0.99914480953872	0.999	-0.002	0.999848309021527	0.959	-0.061	0.942108703922239
LIMLP_01415	33	11	9	7	32	14	8	6	5	10	3	6	8	2	15	5	9.76	0.554	-0.853	0.886413585472905	7	15	12	6	12	19	9	6	2	5	7	2	3	9	12	5	0.892	-0.164	0.99914480953872	0.535	-0.903	0.959994564219689	0.862	-0.215	NA
LIMLP_01420	520	526	671	599	505	652	618	471	451	534	574	580	434	472	562	495	546.3	0.879	-0.187	0.902575278214398	360	355	926	634	636	448	681	591	391	883	470	470	460	630	589	520	1.051	0.071	0.99914480953872	0.877	-0.189	0.969532449744533	1.049	0.069	0.925627535966472
LIMLP_01425	670	999	1310	1126	650	1239	1207	885	964	1203	1107	1240	978	910	995	1043	997.05	0.968	-0.047	0.968799070112839	440	785	1415	1089	777	991	1041	1014	854	1784	798	1026	930	1070	956	1009	0.982	-0.026	0.99914480953872	0.961	-0.058	0.978053971760685	0.975	-0.037	0.950195229877118
LIMLP_01430	40	20	18	31	39	25	17	24	20	42	21	26	34	17	26	26	23.37	1.05	0.071	0.982649494063631	13	12	48	29	23	15	35	27	19	22	8	23	11	11	25	15	1.001	0.002	0.999929001643112	0.605	-0.724	0.920145293641408	0.577	-0.793	NA
LIMLP_01435	1741	1696	2533	2060	1690	2103	2333	1620	1595	2250	2010	2051	1830	1653	1936	1845	1853.6	0.995	-0.007	0.997113901432146	1519	1352	2459	1523	2683	1707	1809	1419	1368	3494	1185	1643	1822	1589	1904	1685	0.963	-0.054	0.99914480953872	0.945	-0.081	0.976865856213982	0.915	-0.128	0.836631051147148
LIMLP_01440	645	643	831	759	626	797	765	597	564	685	693	725	557	570	696	617	617.11	0.924	-0.114	0.929517873773045	518	502	801	498	915	634	589	464	410	848	347	492	442	465	650	466	0.911	-0.135	0.99914480953872	0.771	-0.375	0.845412834534718	0.76	-0.395	0.404002702986492
LIMLP_01445	1771	2160	2586	2057	1719	2679	2382	1618	1954	1779	2036	2513	1447	1674	2100	1878	1887.24	0.885	-0.176	0.902575278214398	1276	1528	2412	1737	2253	1930	1775	1618	1456	2539	1300	1749	1324	1743	1894	1605	0.909	-0.138	0.99914480953872	0.85	-0.234	0.959483988574439	0.873	-0.196	0.756066465392321
LIMLP_01450	10992	10505	13262	16646	10670	13028	12216	13090	10902	13724	16204	14018	11160	13323	12251	12834	11486.18	1.03	0.043	0.954547790724581	6077	9244	12827	9990	10732	11674	9437	9305	9853	19091	7733	11833	9953	10368	10287	10718	0.839	-0.254	0.45165438722044	1.027	0.038	0.978053971760685	0.836	-0.258	0.357458702755
LIMLP_01455	445	440	604	705	432	546	556	554	445	513	647	572	417	532	522	507	513.84	0.967	-0.048	0.979847627209848	367	314	854	583	648	397	628	543	385	737	389	462	384	522	554	456	1.061	0.086	0.99914480953872	0.817	-0.291	0.925694139300179	0.897	-0.157	0.817481651732132
LIMLP_01460	206	357	470	424	200	443	433	333	222	476	369	285	387	303	352	325	349.05	0.857	-0.223	0.902575278214398	202	252	620	468	357	318	456	436	217	483	315	261	252	422	392	312	1.139	0.188	0.99914480953872	0.717	-0.481	0.848295199723767	0.953	-0.07	0.935765083212892
LIMLP_01465	1254	1477	1690	1399	1217	1832	1557	1100	1512	1422	1256	1944	1156	1033	1426	1378	1330.29	0.964	-0.054	0.963657882817868	967	1272	1553	1080	1708	1606	1143	1006	1186	2157	577	1424	1125	774	1366	1108	0.951	-0.073	0.99914480953872	0.821	-0.284	0.86929125291347	0.81	-0.304	0.48657831547966
LIMLP_01470	2754	2055	3531	3218	2673	2549	3252	2531	1867	4514	3205	2401	3671	2635	2751	2902	2883.16	1.043	0.061	0.951263280528686	1751	2560	4569	2926	3092	3233	3361	2725	2229	5169	2140	2677	2695	2869	3103	2747	1.132	0.179	0.99914480953872	0.886	-0.175	0.947208113552642	0.961	-0.057	0.901549203162248
LIMLP_01475	1789	2056	2574	2703	1737	2550	2371	2126	2255	2930	2289	2900	2382	1882	2196	2388	2127.68	1.102	0.14	0.922486062568677	1602	1364	2593	1804	2829	1722	1908	1680	1696	3924	1207	2037	2046	1618	2035	1900	0.913	-0.131	0.99914480953872	0.966	-0.05	0.988157933809801	0.801	-0.32	0.550331476682685
LIMLP_01480	5342	4578	6061	6240	5186	5677	5583	4907	5304	6877	6667	6820	5592	5482	5338	5965	5133.56	1.171	0.228	0.879684057510547	3673	3769	5000	4083	6487	4760	3679	3803	4458	8666	3001	5354	4518	4024	4682	4632	0.854	-0.228	0.974927414244865	1.063	0.088	0.969532449744533	0.775	-0.367	0.313784828493123
LIMLP_01485	9073	10674	13334	9698	8807	13238	12282	7626	10349	8521	9959	13307	6929	8188	10488	9475	9264.01	0.914	-0.13	0.92527152465642	6838	7677	10759	7477	12076	9695	7916	6964	7685	13574	4745	9230	7077	6362	9163	7556	0.87	-0.201	0.99914480953872	0.85	-0.234	0.955928963482871	0.81	-0.305	0.583129654072699
LIMLP_01490	1202	1724	1657	1479	1167	2138	1526	1163	1886	1543	1683	2425	1255	1384	1498	1688	1458.76	1.093	0.128	0.911528627920445	820	1280	1616	1134	1448	1616	1189	1056	1452	2335	816	1744	1217	1094	1327	1352	0.9	-0.152	0.99914480953872	0.99	-0.014	0.995586145426889	0.816	-0.294	0.471145304048804
LIMLP_01495	4738	6079	6160	8724	4599	7539	5674	6861	5317	7052	7661	6837	5734	6299	6168	6290	5658.24	0.946	-0.08	0.922486062568677	2245	5424	7175	5202	3965	6850	5279	4845	4919	8331	3344	5908	4343	4484	5235	4912	0.847	-0.239	0.464398198589197	0.865	-0.209	0.848295199723767	0.775	-0.368	0.0858680994101662
LIMLP_01500	870	818	1127	1114	845	1014	1038	876	652	1003	1032	838	816	849	943	834	899.44	0.865	-0.21	0.879684057510547	515	765	1347	975	909	966	991	908	686	1436	723	824	749	969	944	847	1.002	0.003	0.99914480953872	0.874	-0.194	0.916685807310645	1.013	0.019	0.974690145776418
LIMLP_01505	1033	951	1365	1330	1003	1179	1257	1046	1035	1371	1255	1331	1115	1032	1121	1159	1144.63	1.075	0.104	0.935011011278337	959	945	1324	960	1694	1193	974	894	1013	2245	686	1217	1170	920	1189	1102	1.028	0.04	0.99914480953872	0.993	-0.01	0.997885302452064	0.95	-0.074	0.90159517068484
LIMLP_01510	394	247	376	548	382	306	346	431	212	476	464	273	387	381	366	347	357.75	0.926	-0.111	0.922486062568677	166	223	547	461	293	282	402	429	216	738	336	259	385	450	352	365	0.955	-0.067	0.99914480953872	1.009	0.013	0.995586145426889	1.04	0.057	0.914778585598797
LIMLP_01515	71	34	49	57	69	42	45	45	29	73	56	37	59	46	50	47	53.22	1.077	0.108	0.956146709150193	46	46	73	57	81	58	54	53	38	79	51	46	41	68	62	52	1.23	0.299	0.99914480953872	0.929	-0.106	0.978053971760685	1.061	0.085	NA
LIMLP_01520	23	4	10	13	22	5	9	10	4	9	4	5	7	3	12	5	7.82	0.617	-0.697	0.902575278214398	7	3	12	7	12	4	9	7	6	3	5	7	2	7	8	5	0.719	-0.476	0.99914480953872	0.797	-0.328	0.977099373962116	0.929	-0.106	NA
LIMLP_01525	1579	1386	1635	1836	1533	1719	1506	1444	1260	1472	1868	1620	1197	1536	1550	1451	1467.62	0.911	-0.134	0.88963822451052	737	1169	1863	1744	1302	1476	1371	1624	1183	2241	1216	1421	1168	1630	1443	1406	0.928	-0.107	0.99914480953872	0.951	-0.072	0.969532449744533	0.969	-0.045	0.92202017384588
LIMLP_01530	162	176	248	245	157	218	228	193	196	240	172	252	195	141	199	196	179.25	0.925	-0.112	0.93770875116603	87	142	214	198	154	179	157	184	121	285	116	145	149	156	168	150	0.851	-0.232	0.99914480953872	0.844	-0.245	0.957614901025352	0.777	-0.365	NA
LIMLP_01535	1042	1075	1087	1436	1011	1333	1001	1129	905	1413	1181	1164	1149	971	1118	1095	1044.75	0.926	-0.111	0.922486062568677	449	1078	1606	856	793	1361	1182	797	960	1686	524	1153	879	703	1033	912	0.904	-0.146	0.99914480953872	0.838	-0.254	0.869729606437533	0.818	-0.29	0.472193046749945
LIMLP_01540	614	443	628	1042	596	549	578	819	434	731	845	558	594	695	636	616	608.99	0.931	-0.103	0.93601111613282	273	577	841	598	482	729	619	557	528	873	492	634	455	660	597	583	0.943	-0.085	0.99914480953872	0.927	-0.11	0.969532449744533	0.938	-0.092	0.886348512090494
LIMLP_01545	12377	19158	22832	10602	12015	23759	21031	8337	30807	33097	17633	39613	26912	14498	16286	27008	17854.17	1.704	0.769	0.180921998969184	12080	10941	19228	9866	21334	13817	14146	9189	17006	32073	6088	20424	16721	8163	14622	15103	0.939	-0.091	0.99914480953872	1.022	0.031	0.995568984367885	0.563	-0.829	0.0493722727100123
LIMLP_01550	1065	813	927	818	1034	1008	854	643	1092	2014	903	1404	1638	742	885	1261	962.17	1.444	0.53	0.454795192843865	534	710	1128	770	943	897	830	717	885	2281	379	1063	1189	508	847	920	0.973	-0.039	0.99914480953872	1.077	0.108	0.969532449744533	0.726	-0.462	0.301436349450751
LIMLP_01555	784	1179	1580	784	761	1462	1455	617	901	1053	849	1159	856	698	1074	904	1061.05	0.824	-0.28	0.884195007996215	654	793	2078	1198	1155	1001	1529	1116	784	1989	796	942	1037	1067	1200	1015	1.171	0.227	0.99914480953872	0.811	-0.301	0.952126987710504	1.153	0.206	0.797466127063823
LIMLP_01560	1206	1001	1315	1800	1171	1241	1211	1416	1242	2092	1844	1597	1701	1516	1260	1605	1345.82	1.297	0.375	0.634825165885709	764	960	1326	1058	1349	1212	976	985	1240	2896	1094	1489	1510	1467	1130	1489	0.89	-0.168	0.99914480953872	1.351	0.434	0.524603455268972	0.928	-0.108	0.818827233748282
LIMLP_01565	796	577	729	966	773	716	671	760	560	1067	895	720	868	736	730	775	741.76	1.126	0.172	0.886413585472905	554	475	829	775	978	600	610	722	512	1625	574	615	847	770	728	744	0.978	-0.033	0.99914480953872	1.104	0.143	0.969532449744533	0.958	-0.062	0.908003792109463
LIMLP_01570	514	521	706	775	499	646	650	609	555	761	802	714	619	659	601	664	617.17	1.043	0.061	0.952458021513327	270	502	827	623	477	634	608	580	473	1125	589	568	587	790	575	648	0.956	-0.065	0.99914480953872	1.061	0.086	0.969532449744533	0.973	-0.039	0.941498691140766
LIMLP_01575	444	469	398	344	431	582	367	271	320	416	312	411	338	257	413	335	365.85	0.833	-0.264	0.879684057510547	216	306	559	360	381	386	411	335	279	578	235	335	301	315	378	317	0.946	-0.079	0.99914480953872	0.849	-0.236	0.948614806721244	0.965	-0.052	0.942108703922239
LIMLP_01580	2275	2633	3093	2823	2208	3265	2849	2220	2432	2571	2929	3127	2091	2408	2636	2542	2456.36	0.951	-0.072	0.947960489199301	1435	1868	3005	2332	2534	2359	2211	2172	1992	4174	1772	2392	2176	2376	2319	2315	0.887	-0.172	0.99914480953872	0.987	-0.019	0.995568984367885	0.921	-0.119	0.817481651732132
LIMLP_01585	1048	632	921	1020	1017	784	848	802	786	721	1030	1011	586	847	863	815	888.54	0.96	-0.058	0.959598954698207	518	708	1294	1021	915	894	952	951	811	1718	718	974	896	963	928	944	1.081	0.113	0.99914480953872	1.04	0.056	0.978053971760685	1.171	0.228	0.652480439943653
LIMLP_01590	1103	694	889	1253	1071	861	819	985	608	661	1097	782	537	902	934	740	905.98	0.747	-0.421	0.865538728469582	347	745	1546	1277	613	941	1137	1189	704	1503	908	846	784	1217	970	949	1.023	0.033	0.99914480953872	0.933	-0.099	0.976865856213982	1.279	0.355	0.54642993401226
LIMLP_01595	1025	980	1120	1189	995	1215	1032	935	675	970	1178	868	789	969	1044	875	994.51	0.815	-0.294	0.865538728469582	539	783	1698	1223	952	989	1249	1139	780	1789	688	937	933	922	1082	931	1.037	0.052	0.99914480953872	0.836	-0.258	0.85563165955065	1.063	0.089	0.86074576220255
LIMLP_01600	593	759	754	864	576	941	695	679	633	723	790	814	588	650	723	684	704.79	0.933	-0.1	0.947960489199301	468	508	958	809	826	642	705	753	506	1045	631	608	545	846	732	666	1.022	0.032	0.99914480953872	0.889	-0.17	0.969532449744533	0.974	-0.039	0.964870104499631
LIMLP_01605	55	56	59	79	53	69	54	62	42	87	71	54	71	58	60	61	57.49	0.929	-0.107	0.954547790724581	16	43	94	57	28	54	69	53	44	103	53	53	54	71	51	59	0.845	-0.243	0.99914480953872	1.055	0.078	0.988157933809801	0.961	-0.058	NA
LIMLP_01610	4	5	11	7	4	6	10	6	3	7	6	4	6	5	6	5	6.09	0.622	-0.685	0.902575278214398	1	5	6	12	2	6	4	11	3	16	7	4	8	9	6	7	0.876	-0.191	0.99914480953872	1.026	0.036	0.998639513383719	1.444	0.53	NA
LIMLP_01615	709	495	826	698	688	614	761	549	439	634	756	564	516	622	653	567	621.77	0.882	-0.182	0.902575278214398	377	357	831	853	666	451	611	794	402	1131	594	483	590	796	630	623	0.948	-0.077	0.99914480953872	1.004	0.006	0.999848309021527	1.08	0.111	0.867477555199836
LIMLP_01620	6717	4968	8310	8541	6520	6161	7654	6717	4950	8272	8295	6365	6726	6820	6763	6637	6667.38	0.94	-0.089	0.922486062568677	2804	4604	9679	8182	4952	5814	7121	7621	4946	13910	5728	5940	7252	7680	6377	6957	0.933	-0.1	0.99914480953872	1.05	0.07	0.969532449744533	1.042	0.059	0.888769158036496
LIMLP_01625	953	796	1173	1201	925	987	1080	944	894	850	1358	1150	691	1117	984	986	929.98	1.028	0.04	0.979847627209848	646	636	1095	795	1141	803	806	740	739	1714	637	888	894	854	872	879	0.873	-0.196	0.99914480953872	1.058	0.082	0.977099373962116	0.898	-0.155	0.804893643759654
LIMLP_01630	89598	65792	112633	101834	86974	81593	103746	80082	80823	118165	105554	103927	96085	86786	88099	95599	88522.09	1.129	0.176	0.882896715968693	61499	67008	107081	71427	108608	84620	78781	66527	87776	172554	49377	105419	89960	66203	84634	87194	0.946	-0.08	0.99914480953872	1.076	0.106	0.969532449744533	0.902	-0.149	0.756066465392321
LIMLP_01635	1912	1861	2571	2575	1856	2308	2368	2025	1926	3393	2744	2477	2759	2256	2139	2497	2233.5	1.133	0.18	0.879684057510547	1071	1684	2553	2207	1891	2127	1878	2056	2052	5393	1486	2464	2812	1992	1988	2423	0.935	-0.097	0.99914480953872	1.172	0.229	0.848295199723767	0.967	-0.048	0.911475476688889
LIMLP_01640	485	465	595	584	471	577	548	459	498	730	686	640	594	564	514	599	573.28	1.14	0.189	0.879684057510547	306	499	718	669	540	630	528	623	508	1226	449	610	639	602	580	617	1.132	0.179	0.99914480953872	1.04	0.056	0.977099373962116	1.033	0.047	0.918766864377165
LIMLP_01645	1449	1463	1540	1406	1407	1814	1418	1106	1434	1180	1651	1844	960	1357	1436	1387	1370.62	0.938	-0.093	0.929517873773045	691	1264	1463	1348	1220	1596	1076	1256	1397	2202	976	1678	1148	1309	1287	1378	0.895	-0.16	0.99914480953872	1.058	0.082	0.969532449744533	1.01	0.014	0.980248250791209
LIMLP_01650	6446	4633	6039	5457	6257	5746	5563	4291	4741	4822	6301	6096	3921	5181	5464	5066	5384.38	0.956	-0.065	0.952458021513327	3453	4283	6490	6370	6098	5409	4775	5933	4626	9465	4193	5556	4935	5622	5554	5371	1.016	0.023	0.99914480953872	1.007	0.01	0.997885302452064	1.07	0.098	0.852573488729456
LIMLP_01655	30	44	42	64	29	55	39	50	34	65	49	44	53	40	43	46	40.92	0.993	-0.01	0.997578715077272	20	29	53	33	35	37	39	31	28	107	24	34	56	32	36	41	0.817	-0.292	0.99914480953872	1.088	0.121	0.978053971760685	0.895	-0.16	NA
LIMLP_01660	42	56	76	72	41	69	70	57	34	56	67	44	46	55	59	48	58.48	0.726	-0.463	0.879684057510547	23	41	105	81	41	52	77	75	42	95	69	50	50	93	61	64	1.027	0.039	0.99914480953872	0.918	-0.124	0.977099373962116	1.299	0.378	NA
LIMLP_01665	786	625	1026	1353	763	775	945	1064	613	930	1217	788	756	1001	887	848	896.52	0.91	-0.136	0.88963822451052	445	631	1397	1238	786	797	1028	1153	626	1478	875	752	771	1173	941	899	1.059	0.082	0.99914480953872	0.899	-0.154	0.954752163507932	1.046	0.065	0.886880430368647
LIMLP_01670	2202	1912	3265	3353	2138	2371	3007	2637	2102	3776	3216	2703	3070	2644	2538	2806	2661.3	1.103	0.141	0.88963822451052	1673	1852	3743	2575	2955	2339	2754	2398	2214	5286	2109	2659	2756	2828	2612	2748	1.03	0.043	0.99914480953872	1.051	0.071	0.969532449744533	0.982	-0.027	0.962035982082388
LIMLP_01675	3600	2657	3733	4099	3495	3295	3438	3223	2403	3475	3988	3090	2826	3279	3363	3065	3457.11	0.904	-0.145	0.902575278214398	1851	2167	5144	4740	3269	2737	3785	4415	2406	7207	3656	2890	3757	4902	3552	3850	1.039	0.056	0.99914480953872	1.071	0.099	0.969532449744533	1.231	0.3	0.471554212355561
LIMLP_01680	4288	3687	4726	4576	4162	4572	4353	3599	3177	2645	5150	4085	2151	4234	4172	3490	4038.73	0.779	-0.359	0.879684057510547	2042	3140	5151	5879	3606	3965	3790	5476	2866	6180	4389	3442	3222	5885	4209	4183	0.981	-0.028	0.99914480953872	0.953	-0.069	0.978053971760685	1.199	0.262	0.68852257199666
LIMLP_01685	1485	1132	1712	1964	1442	1404	1577	1544	996	1596	2001	1281	1298	1645	1492	1408	1477.02	0.906	-0.142	0.894660215606762	704	938	2213	2012	1243	1185	1628	1874	950	2735	1485	1141	1426	1991	1482	1519	0.977	-0.034	0.99914480953872	0.985	-0.022	0.995568984367885	1.061	0.086	0.861574959959818
LIMLP_01690	2144	2285	3176	3330	2081	2834	2925	2619	1990	2137	2508	2559	1738	2062	2615	2120	2219.71	0.836	-0.259	0.88963822451052	1822	1068	2857	2175	3218	1349	2102	2026	1487	2942	1674	1786	1534	2244	2174	1855	0.805	-0.312	0.99914480953872	0.904	-0.146	0.969532449744533	0.871	-0.2	0.806922586185897
LIMLP_01695	3902	3430	4454	4341	3788	4254	4103	3414	3676	4021	4356	4727	3270	3581	3890	3859	3946.87	0.951	-0.073	0.934637328446499	1863	3661	5297	4423	3290	4623	3897	4120	3666	7711	2810	4403	4020	3768	3982	4064	1.019	0.027	0.99914480953872	0.99	-0.014	0.995586145426889	1.061	0.086	0.843335996892213
LIMLP_01700	337	401	683	532	327	497	629	418	428	523	615	550	425	506	468	494	483.36	0.98	-0.03	0.982649494063631	220	380	745	530	389	480	548	494	404	804	447	485	419	599	478	501	1.031	0.044	0.99914480953872	0.963	-0.055	0.983484006561025	1.013	0.019	0.979167589334475
LIMLP_01705	843	1033	1369	1528	818	1281	1261	1202	1228	1620	1584	1579	1317	1302	1140	1399	1273.86	1.192	0.254	0.879684057510547	789	1078	1690	1197	1393	1361	1243	1115	1053	2293	1119	1265	1195	1500	1278	1320	1.132	0.179	0.99914480953872	0.996	-0.005	0.999848309021527	0.946	-0.08	0.892772673170187
LIMLP_01710	3072	2938	3956	4221	2982	3644	3644	3319	3629	4973	4828	4666	4044	3970	3397	4227	3606.88	1.197	0.259	0.448505394357557	1621	2785	4414	3436	2863	3517	3247	3200	3280	7689	2575	3939	4009	3452	3207	3800	0.944	-0.083	0.99914480953872	1.141	0.19	0.790853843726184	0.9	-0.152	0.53139239239018
LIMLP_01715	821	749	906	1077	797	929	835	847	476	1705	1015	612	1386	835	852	944	874.9	1.035	0.05	0.979847627209848	463	627	1543	930	818	792	1135	866	608	1601	621	730	835	833	903	799	1.041	0.058	0.99914480953872	0.871	-0.2	0.959994564219689	0.875	-0.192	0.757762500206945
LIMLP_01720	2635	2415	3178	3340	2558	2995	2927	2627	2436	3581	3611	3132	2912	2969	2777	3004	2783.75	1.066	0.092	0.902575278214398	1419	2197	3421	2685	2506	2774	2517	2501	2507	5886	1846	3011	3069	2475	2574	2852	0.928	-0.107	0.99914480953872	1.087	0.12	0.952126987710504	0.947	-0.079	0.808624190057708
LIMLP_01725	7648	4594	6314	13101	7424	5697	5816	10303	4480	10415	11162	5761	8469	9177	7310	7802	7498.52	1.062	0.087	0.937830921682094	3554	5360	9133	8755	6276	6769	6719	8154	5751	16486	6647	6907	8595	8912	6980	8138	0.974	-0.039	0.99914480953872	1.152	0.204	0.94670887570858	1.055	0.078	0.888769158036496
LIMLP_01730	3705	4344	4825	6549	3597	5387	4444	5150	4414	6789	5755	5676	5520	4732	4644	5309	4596.57	1.034	0.048	0.954547790724581	1390	3443	5315	4801	2455	4348	3910	4472	3907	10311	3426	4692	5376	4593	3796	4887	0.806	-0.312	0.41335149025201	1.184	0.244	0.848295199723767	0.922	-0.116	0.786715298847176
LIMLP_01735	1355	1273	1118	1154	1315	1579	1030	908	1586	968	1211	2039	787	996	1208	1274	1205.39	0.998	-0.003	0.998135214974067	551	1176	1159	1268	973	1485	853	1181	1298	2187	769	1559	1140	1031	1123	1243	0.934	-0.099	0.99914480953872	1.11	0.151	0.969532449744533	1.039	0.056	0.933871529536606
LIMLP_01740	618	446	531	706	600	553	489	555	537	669	675	691	544	555	549	597	594.25	1.099	0.136	0.882896715968693	337	516	720	624	595	652	530	581	613	1201	457	736	626	613	590	658	1.072	0.1	0.99914480953872	1.137	0.185	0.891794895484414	1.109	0.149	0.675710137325793
LIMLP_01745	208	163	204	235	202	202	188	185	154	296	204	198	241	168	194	202	191.58	1.016	0.024	0.985129872159232	93	152	306	190	164	192	225	177	143	399	120	172	208	161	190	180	0.973	-0.039	0.99914480953872	0.935	-0.097	0.969532449744533	0.896	-0.159	NA
LIMLP_01750	60	33	15	45	58	41	14	35	8	96	16	10	78	13	37	34	32.79	0.843	-0.247	0.954426882367854	29	31	64	31	51	39	47	29	14	32	7	17	17	9	42	14	1.069	0.096	0.99914480953872	0.382	-1.389	0.744765379669932	0.484	-1.046	NA
LIMLP_01755	593	655	871	924	576	812	802	727	620	1246	1018	797	1013	837	729	882	721.31	1.195	0.257	0.879684057510547	393	440	905	558	694	556	666	520	604	1346	501	725	702	672	609	700	0.835	-0.261	0.914326208534173	1.138	0.186	0.959994564219689	0.795	-0.332	0.404002702986492
LIMLP_01760	570	525	687	837	553	651	633	658	453	833	735	582	677	604	624	621	611.54	0.957	-0.064	0.93757476894065	295	473	874	672	521	597	643	626	443	1226	480	532	639	644	597	605	0.956	-0.065	0.99914480953872	0.974	-0.039	0.978053971760685	0.973	-0.04	0.92444203528829
LIMLP_01765	2954	3201	3772	3554	2867	3970	3474	2795	3106	4237	3433	3994	3445	2823	3276	3421	3170.5	1.069	0.097	0.93394608099209	2299	2666	3710	2530	4060	3367	2729	2356	2650	6392	1485	3183	3332	1991	3128	2835	0.944	-0.084	0.99914480953872	0.93	-0.105	0.969532449744533	0.821	-0.285	0.519131325268011
LIMLP_01770	3113	5887	6765	4559	3022	7301	6231	3585	5726	4467	4286	7363	3632	3524	5035	4840	4511.95	0.926	-0.11	0.947960489199301	3109	3867	5319	3374	5491	4883	3913	3143	4150	5954	2231	4984	3104	2991	4358	3693	0.894	-0.162	0.99914480953872	0.813	-0.299	0.948614806721244	0.784	-0.351	0.606318876108148
LIMLP_01775	378	444	476	458	367	551	438	360	476	410	481	612	333	395	429	447	412.73	0.983	-0.025	0.982649494063631	204	383	548	401	360	484	403	373	327	586	300	393	306	402	405	367	0.951	-0.073	0.99914480953872	0.869	-0.202	0.959994564219689	0.841	-0.25	0.618733791954657
LIMLP_01780	2184	1691	2011	2303	2120	2097	1852	1811	1843	1690	2374	2370	1374	1952	1970	1899	1914.41	0.954	-0.068	0.947960489199301	1053	1632	2461	2173	1860	2061	1811	2024	1533	3201	1462	1841	1669	1960	1939	1823	0.984	-0.023	0.99914480953872	0.946	-0.08	0.969532449744533	0.976	-0.035	0.94894592394699
LIMLP_01785	626	646	767	923	608	801	706	726	804	1078	906	1034	877	745	710	885	761.21	1.287	0.364	0.867132379289296	593	519	770	710	1047	655	566	661	679	1371	522	815	715	700	732	743	1.006	0.008	0.99914480953872	1.078	0.109	0.969532449744533	0.843	-0.246	0.671903677463054
LIMLP_01790	315	368	442	471	306	456	407	370	350	512	496	450	416	408	385	425	369.78	1.082	0.113	0.921521427033821	214	279	493	352	378	352	363	328	295	562	220	354	293	295	355	314	0.928	-0.107	0.99914480953872	0.858	-0.221	0.91461506337828	0.736	-0.442	0.181714959072585
LIMLP_01795	241	357	408	476	234	443	376	374	277	298	400	356	242	329	357	309	316.19	0.841	-0.251	0.8861425806225	213	267	390	285	376	337	287	265	219	418	243	263	218	326	316	269	0.898	-0.156	0.99914480953872	0.817	-0.291	0.94670887570858	0.873	-0.197	0.791013526075463
LIMLP_01800	3449	3715	4941	4595	3348	4607	4551	3613	3523	3846	4366	4530	3127	3590	4030	3749	3985.54	0.913	-0.132	0.902575278214398	2604	3741	5587	3891	4599	4724	4110	3624	3667	6519	2663	4404	3399	3570	4264	3791	1.06	0.083	0.99914480953872	0.873	-0.195	0.93255258888688	1.014	0.02	0.974691823353216
LIMLP_01805	5521	4646	6897	8710	5359	5762	6353	6850	5367	8738	8503	6901	7105	6991	6081	6999	6360.41	1.12	0.164	0.879684057510547	3221	5273	7578	6604	5688	6659	5575	6151	5580	12567	4772	6702	6552	6398	6018	6551	0.991	-0.013	0.99914480953872	1.058	0.081	0.969532449744533	0.936	-0.095	0.783700089416828
LIMLP_01810	3721	5021	5707	6253	3612	6227	5257	4917	5399	5807	6873	6942	4722	5651	5003	5772	5070.55	1.131	0.178	0.88963822451052	3037	3989	5183	4343	5363	5037	3813	4045	5058	9080	3425	6075	4734	4592	4564	5134	0.917	-0.125	0.99914480953872	1.1	0.138	0.969532449744533	0.892	-0.165	0.757762500206945
LIMLP_01815	1925	1235	1358	2344	1869	1532	1251	1843	1127	1694	2023	1449	1377	1663	1624	1496	1568.58	0.94	-0.09	0.923365317674652	832	1397	1970	1876	1469	1764	1449	1747	1298	2684	1184	1559	1399	1587	1607	1515	0.998	-0.003	0.99914480953872	0.955	-0.066	0.973832587056328	1.014	0.021	0.971177233239085
LIMLP_01820	8	2	0	2	8	2	0	2	1	11	2	1	9	2	3	4	2.76	2.115	1.081	0.905738323374667	2	3	5	1	4	4	4	1	1	1	1	1	1	1	3	1	1.252	0.324	0.99914480953872	0.433	-1.208	0.969532449744533	0.256	-1.964	NA
LIMLP_01825	362	291	393	455	351	361	362	358	246	506	388	316	411	319	358	349	358.86	0.944	-0.083	0.946571139373412	187	353	603	374	330	446	444	348	274	590	254	329	308	341	392	326	1.089	0.123	0.99914480953872	0.809	-0.306	0.848295199723767	0.933	-0.1	0.854746693035269
LIMLP_01830	595	594	803	914	578	737	740	719	691	1174	979	889	955	805	694	883	771.35	1.32	0.4	0.865538728469582	633	579	865	616	1118	731	636	574	720	1447	522	865	754	700	765	773	1.067	0.093	0.99914480953872	1.081	0.112	0.969532449744533	0.874	-0.195	0.757762500206945
LIMLP_01835	131	74	98	142	127	92	90	112	58	172	126	75	140	104	105	106	108.73	1.089	0.123	0.947734631013464	88	85	158	102	155	107	116	95	90	211	68	108	110	91	118	103	1.111	0.152	0.99914480953872	0.958	-0.062	0.988157933809801	0.978	-0.032	NA
LIMLP_01840	3854	3689	5031	3873	3741	4575	4634	3046	4051	5205	4691	5209	4232	3857	3999	4433	4188.65	1.142	0.192	0.879684057510547	3021	3026	5902	4122	5335	3821	4342	3839	3857	7669	2520	4632	3998	3379	4334	4003	1.09	0.125	0.99914480953872	0.945	-0.082	0.969532449744533	0.902	-0.149	0.757953756261041
LIMLP_01845	2023	2131	2665	2640	1964	2643	2455	2076	2379	2997	2740	3059	2437	2253	2284	2583	2205.06	1.086	0.12	0.88963822451052	972	1582	2797	1948	1717	1998	2058	1814	1904	4566	1291	2287	2380	1731	1897	2133	0.835	-0.26	0.43222061338379	1.074	0.103	0.969532449744533	0.826	-0.277	0.313784828493123
LIMLP_01850	567	348	483	556	550	432	445	437	382	581	569	491	472	468	466	477	493.92	1.062	0.087	0.934637328446499	306	332	821	613	540	419	604	571	361	1062	371	434	554	497	534	495	1.148	0.199	0.99914480953872	0.957	-0.064	0.977099373962116	1.034	0.048	0.926574171926181
LIMLP_01855	304	331	380	478	295	410	350	376	271	512	468	348	416	385	358	383	354.62	1.033	0.047	0.963657882817868	175	259	472	370	309	327	347	345	293	627	281	352	327	377	332	352	0.931	-0.103	0.99914480953872	1.013	0.019	0.995568984367885	0.913	-0.131	0.772656964389408
LIMLP_01860	193	100	106	148	187	124	98	116	45	168	100	58	137	82	131	92	122.44	0.727	-0.46	0.879684057510547	76	96	277	141	134	121	204	131	83	194	90	100	101	121	148	107	1.128	0.174	0.99914480953872	0.77	-0.378	0.948614806721244	1.194	0.256	NA
LIMLP_01865	363	433	444	437	352	537	409	344	462	502	417	594	408	343	410	448	426.03	1.093	0.128	0.92527152465642	291	291	585	417	514	367	430	388	358	838	306	430	437	410	425	426	1.048	0.067	0.99914480953872	1.013	0.019	0.995586145426889	0.971	-0.042	0.959232401801642
LIMLP_01870	27	25	44	39	26	31	41	31	19	44	28	24	36	23	32	28	26.47	0.837	-0.256	0.924000787895331	13	20	33	20	23	25	24	19	19	35	20	23	18	27	23	23	0.706	-0.503	0.99914480953872	0.954	-0.068	0.995568984367885	0.804	-0.315	NA
LIMLP_01875	2429	2565	2879	1903	2358	3181	2652	1497	2254	1533	2360	2898	1247	1940	2422	2028	2296.89	0.842	-0.248	0.88963822451052	1762	1830	2901	2676	3112	2311	2134	2492	2078	3241	1603	2496	1690	2149	2512	2112	1.048	0.067	0.99914480953872	0.86	-0.217	0.969532449744533	1.071	0.098	0.901549203162248
LIMLP_01880	365	269	409	462	354	334	377	363	218	461	406	280	375	334	357	330	342.7	0.932	-0.102	0.92527152465642	220	235	484	427	389	297	356	398	207	571	295	249	298	396	360	314	1.002	0.003	0.99914480953872	0.876	-0.191	0.948614806721244	0.942	-0.087	0.871587701051011
LIMLP_01885	105	105	155	195	102	130	143	153	90	211	161	116	172	132	132	140	134.39	0.996	-0.005	0.997578715077272	64	103	199	147	113	130	146	137	85	256	128	102	133	172	132	136	1	0	0.999929001643112	0.957	-0.064	0.978053971760685	0.96	-0.059	NA
LIMLP_01890	2648	2429	3345	4755	2570	3012	3081	3739	2650	4232	4303	3408	3441	3538	3100	3462	3203.42	1.099	0.137	0.88963822451052	1810	2635	3712	3143	3196	3328	2731	2927	2734	5940	2607	3284	3097	3495	3046	3292	0.987	-0.018	0.99914480953872	1.057	0.08	0.969532449744533	0.949	-0.075	0.867219273781522
LIMLP_01895	1870	1620	1882	2647	1815	2009	1734	2082	1574	2452	2120	2024	1994	1743	1910	1920	1913.25	0.955	-0.066	0.947960489199301	798	1794	2342	2155	1409	2266	1723	2007	1683	4050	1378	2021	2111	1848	1851	1993	0.958	-0.062	0.99914480953872	1.037	0.052	0.978053971760685	1.04	0.057	0.904715012651762
LIMLP_01900	825	651	791	1090	801	807	729	857	557	803	883	716	653	726	798	698	773.33	0.839	-0.254	0.879684057510547	357	756	1198	904	630	955	881	842	579	1216	671	695	634	900	827	743	1.031	0.044	0.99914480953872	0.86	-0.218	0.920145293641408	1.057	0.08	0.881062648046211
LIMLP_01905	374	285	433	576	363	353	399	453	250	432	548	321	351	451	392	374	397.89	0.908	-0.139	0.902575278214398	188	367	533	499	332	463	392	465	323	621	384	388	324	515	413	409	1.051	0.071	0.99914480953872	0.934	-0.099	0.969532449744533	1.08	0.111	0.836631051147148
LIMLP_01910	552	543	676	648	536	673	623	510	555	752	620	714	611	510	586	612	579.25	1.066	0.092	0.947960489199301	375	363	794	480	662	458	584	447	409	1227	485	491	640	650	538	594	0.912	-0.133	0.99914480953872	1.144	0.193	0.959994564219689	0.978	-0.032	0.969928765421532
LIMLP_01915	1821	2185	3144	2537	1768	2710	2896	1995	1678	2011	2813	2158	1635	2313	2342	2035	2294.26	0.784	-0.352	0.865538728469582	943	2198	3651	2822	1665	2776	2686	2628	1884	3583	2058	2263	1868	2759	2439	2297	1.03	0.042	0.99914480953872	0.859	-0.22	0.952126987710504	1.128	0.174	0.757953756261041
LIMLP_01920	809	789	923	921	785	978	850	724	738	1016	779	949	826	640	834	805	766.08	0.966	-0.05	0.954547790724581	466	612	952	730	823	773	700	680	619	1362	404	743	710	542	744	665	0.895	-0.161	0.99914480953872	0.896	-0.158	0.948614806721244	0.83	-0.268	0.404002702986492
LIMLP_01925	898	690	936	1185	872	856	862	932	734	1293	1075	944	1051	884	880	960	872.34	1.062	0.087	0.922486062568677	399	625	1189	953	705	789	875	888	651	1793	626	782	935	839	814	852	0.922	-0.116	0.99914480953872	1.022	0.032	0.988034893892803	0.888	-0.171	0.620776461750308
LIMLP_01930	697	553	827	833	677	686	762	655	590	865	723	759	703	594	695	685	679.3	1.005	0.008	0.993819715518523	446	463	908	721	788	585	668	672	525	1295	490	631	675	657	678	654	0.973	-0.04	0.99914480953872	0.989	-0.017	0.995568984367885	0.957	-0.064	0.893128091276642
LIMLP_01935	6113	6307	8748	8134	5934	7822	8058	6397	6943	9844	10220	8928	8005	8403	7053	8445	8621.65	1.07	0.097	0.947960489199301	2352	8860	12962	7849	4154	11189	9536	7311	11538	26340	5504	13857	13732	7380	8048	11656	1.081	0.112	0.99914480953872	1.317	0.398	0.830784910057777	1.331	0.412	0.404002702986492
LIMLP_01940	545	553	638	839	529	686	588	660	571	1052	775	734	855	637	616	742	622.66	1.194	0.256	0.879684057510547	370	427	816	552	653	539	600	514	468	1225	388	562	639	520	576	574	0.932	-0.102	0.99914480953872	0.993	-0.01	0.997885302452064	0.775	-0.368	0.342538047751114
LIMLP_01945	836	598	693	952	812	742	638	749	407	954	746	523	776	613	735	637	706.89	0.844	-0.245	0.879684057510547	354	492	1255	940	625	621	923	876	437	1361	570	525	710	764	761	666	1.018	0.026	0.99914480953872	0.864	-0.211	0.959994564219689	1.043	0.061	0.925627535966472
LIMLP_01950	485	403	537	483	471	500	495	380	420	427	429	540	347	353	462	413	455.6	0.883	-0.18	0.902575278214398	242	313	551	544	427	395	405	507	493	792	413	592	413	554	434	520	0.944	-0.083	0.99914480953872	1.181	0.24	0.948614806721244	1.264	0.338	0.519131325268011
LIMLP_01955	1751	1852	1994	2225	1700	2297	1837	1750	1819	2087	2205	2339	1697	1813	1896	1950	1943.6	1	-0.001	0.999398067000104	970	1390	2183	2304	1713	1755	1606	2146	1964	4007	1574	2359	2089	2110	1805	2186	0.958	-0.062	0.99914480953872	1.179	0.237	0.86929125291347	1.129	0.176	0.676255236415332
LIMLP_01960	43	39	48	57	42	48	44	45	41	59	49	53	48	40	45	47	51.66	1.093	0.128	0.954426882367854	41	41	43	67	72	52	32	62	56	97	50	67	51	67	54	62	1.177	0.235	0.99914480953872	1.203	0.266	0.969532449744533	1.295	0.373	NA
LIMLP_01965	540	192	263	443	524	238	242	348	158	625	372	203	508	306	338	339	359.92	1.147	0.198	0.911528627920445	302	283	535	437	533	357	394	407	257	632	253	309	329	339	423	326	1.292	0.37	0.955682921129285	0.879	-0.186	0.969532449744533	0.99	-0.014	0.987389809719797
LIMLP_01970	1561	1725	2087	2492	1515	2139	1922	1960	1687	1895	2541	2169	1541	2089	1884	1933	1893.77	0.936	-0.096	0.92527152465642	756	1553	2730	2324	1335	1961	2008	2165	1564	2821	1759	1878	1471	2358	1867	1902	0.984	-0.024	0.99914480953872	0.932	-0.102	0.969532449744533	0.98	-0.03	0.961850067487965
LIMLP_01975	1322	1402	1814	2107	1283	1739	1671	1657	1213	1469	2016	1560	1195	1658	1588	1471	1565.83	0.899	-0.154	0.894660215606762	990	1184	2102	1995	1748	1495	1546	1858	1104	2544	1387	1326	1326	1860	1662	1504	1.047	0.066	0.99914480953872	0.876	-0.192	0.948614806721244	1.02	0.028	0.967122057881954
LIMLP_01980	2963	3003	3589	3672	2876	3724	3306	2888	2967	3682	3942	3815	2994	3241	3198	3350	3274.56	1.034	0.048	0.955864320612029	1912	2387	4105	3915	3377	3014	3020	3646	2878	6042	2488	3456	3150	3336	3264	3314	1.025	0.035	0.99914480953872	1.002	0.002	0.999848309021527	0.992	-0.011	0.980248250791209
LIMLP_01985	3759	1132	1994	2362	3649	1404	1837	1857	1120	1822	2582	1440	1482	2123	2187	1682	2360.48	0.889	-0.17	0.922486062568677	1468	1180	4030	4113	2593	1490	2965	3831	1331	5114	3067	1599	2666	4112	2720	2792	1.262	0.336	0.99914480953872	1.103	0.141	0.969532449744533	1.566	0.647	0.233621911484562
LIMLP_01990	698	5953	1453	1694	678	7383	1338	1332	5864	1537	1798	7540	1250	1478	2683	3423	2357.91	1.224	0.292	0.954547790724581	1583	995	2305	1780	2796	1257	1696	1658	994	3456	1201	1194	1802	1610	1852	1535	1.05	0.07	0.99914480953872	0.809	-0.306	0.977099373962116	0.694	-0.527	0.837088411985158
LIMLP_01995	0	0	0	0	0	0	0	0	0	0	0	0	0	0	0	0	0	NA	NA	NA	0	0	0	0	0	0	0	0	0	0	0	0	0	0	0	0	NA	NA	NA	NA	NA	NA	NA	NA	NA
LIMLP_02000	1952	1708	2473	2520	1895	2118	2278	1982	1615	2313	2393	2077	1881	1968	2068	1975	2129.17	0.932	-0.102	0.894660215606762	1187	1694	3225	2592	2096	2139	2373	2414	1740	4342	1667	2090	2264	2235	2256	2196	1.091	0.126	0.99914480953872	0.949	-0.075	0.969532449744533	1.112	0.153	0.610916116707688
LIMLP_02005	880	510	899	786	854	632	828	618	464	644	732	597	524	602	733	574	808.76	0.815	-0.295	0.863549724736304	565	706	1417	1022	998	892	1043	952	796	1819	656	956	948	880	971	928	1.333	0.415	0.117778726168683	0.986	-0.021	0.995568984367885	1.613	0.69	0.00131286258689682
LIMLP_02010	2288	633	1777	2334	2221	785	1637	1835	874	1539	2276	1124	1251	1871	1620	1415	2394.61	0.985	-0.022	0.991806948263593	2428	2987	3962	2366	4288	3772	2915	2204	3827	5503	1608	4596	2869	2156	3295	3207	2.04	1.029	0.0408280617144081	1.091	0.125	0.977099373962116	2.26	1.176	0.0383797383366927
LIMLP_02015	10	9	14	23	10	11	13	18	12	22	21	15	18	17	13	17	12.46	1.231	0.3	0.934637328446499	5	9	14	7	9	11	10	7	10	21	9	12	11	12	9	12	0.706	-0.501	0.99914480953872	1.198	0.26	0.976299091575932	0.687	-0.541	NA
LIMLP_02020	5369	3064	4444	6578	5212	3800	4093	5173	3485	7927	5985	4481	6446	4921	4570	5283	4758.67	1.17	0.226	0.882896715968693	2499	3748	5747	4298	4413	4733	4228	4003	3906	13113	2678	4691	6836	3591	4344	5039	0.952	-0.071	0.99914480953872	1.163	0.218	0.959994564219689	0.946	-0.079	0.904715012651762
LIMLP_02025	5665	3556	5155	5567	5499	4410	4748	4378	3816	7909	4735	4907	6431	3893	4759	5077	4937.61	1.117	0.16	0.90078943163853	3532	4224	5860	4102	6238	5334	4311	3821	4339	12583	2525	5211	6560	3385	4926	5052	1.022	0.031	0.99914480953872	1.078	0.108	0.969532449744533	0.986	-0.02	0.975664864864632
LIMLP_02030	1900	1277	2172	2255	1844	1584	2001	1773	1296	2509	2090	1666	2040	1718	1800	1808	1960.18	1.049	0.069	0.936354269047611	1522	1494	2798	2074	2688	1887	2059	1932	1597	4034	1663	1918	2103	2230	2142	2084	1.18	0.239	0.652617333461953	1.026	0.037	0.978053971760685	1.155	0.207	0.528164865510374
LIMLP_02035	2226	3804	3804	2602	2161	4718	3504	2046	3122	2632	2479	4014	2140	2038	3107	2731	2917.55	0.805	-0.313	0.857354494720671	1301	3410	4442	2845	2298	4306	3268	2650	2674	4649	1542	3211	2424	2067	3130	2567	1.035	0.05	0.99914480953872	0.753	-0.41	0.671661988916773	0.968	-0.046	0.928551698953204
LIMLP_02040	136	136	93	158	132	169	86	124	70	159	147	90	129	121	128	113	130.28	0.88	-0.184	0.924938347755817	69	142	265	132	122	179	195	123	109	212	84	131	111	113	155	118	1.213	0.279	0.99914480953872	0.742	-0.43	0.897574084901824	1.023	0.033	NA
LIMLP_02045	769	739	921	1116	746	916	848	878	746	828	1201	959	673	987	847	873	885.4	1.023	0.033	0.979847627209848	579	680	1081	972	1023	859	795	905	758	1682	759	910	877	1018	896	935	1.053	0.075	0.99914480953872	1.049	0.07	0.976546863701796	1.08	0.111	0.818459382910737
LIMLP_02050	811	1143	1294	1154	787	1418	1192	908	1073	976	1161	1380	794	955	1076	1043	1012.57	0.973	-0.039	0.982533482218191	755	732	1160	829	1333	924	853	772	986	1657	606	1184	864	813	970	954	0.901	-0.15	0.99914480953872	0.993	-0.01	0.998639513383719	0.92	-0.121	0.875013840583188
LIMLP_02055	598	744	709	872	580	923	653	686	464	939	757	597	764	622	710	661	644.88	0.888	-0.172	0.884223504458571	309	518	964	689	546	654	709	642	491	1052	384	590	548	515	638	551	0.903	-0.148	0.99914480953872	0.817	-0.292	0.848295199723767	0.831	-0.267	0.522147456714279
LIMLP_02060	572	503	580	505	555	624	534	397	449	789	456	577	642	375	528	531	516.6	1.052	0.073	0.947960489199301	386	459	660	416	682	580	486	387	427	1088	234	513	567	314	534	465	1.002	0.004	0.99914480953872	0.916	-0.126	0.969532449744533	0.873	-0.196	0.67337445718711
LIMLP_02065	1457	932	1540	2108	1414	1156	1418	1658	845	2193	2069	1087	1783	1701	1412	1524	1467.29	1.033	0.047	0.969254215979437	648	1038	2196	1752	1144	1311	1616	1632	937	2680	1566	1125	1397	2100	1426	1541	1.01	0.014	0.99914480953872	1.025	0.035	0.991559274924981	1.002	0.003	0.994857068294894
LIMLP_02070	1401	1145	1896	2352	1360	1420	1746	1850	1056	1613	2206	1358	1312	1814	1594	1495	1617.09	0.863	-0.212	0.879684057510547	646	1226	2276	2172	1141	1548	1674	2023	1115	2821	1927	1339	1471	2584	1596	1798	0.988	-0.017	0.99914480953872	1.024	0.035	0.990449484981916	1.173	0.23	0.59209878806754
LIMLP_02075	18344	17577	19689	15069	17807	21798	18135	11850	18999	16088	18692	24430	13082	15368	17398	17627	16476.53	1.041	0.058	0.963657882817868	11011	12695	17338	16685	19446	16032	12756	15540	14210	27921	9550	17066	14556	12804	15944	14809	0.926	-0.111	0.99914480953872	0.965	-0.051	0.983481056509305	0.859	-0.22	0.686750617552019
LIMLP_02080	8443	5937	7046	14703	8196	7363	6490	11562	6420	11793	13841	8255	9589	11380	8403	9741	8204.56	1.141	0.19	0.90404581222153	3295	8325	7810	6622	5819	10513	5746	6168	7618	12795	5939	9149	6671	7963	7062	7928	0.837	-0.256	0.99914480953872	1.096	0.132	0.969532449744533	0.804	-0.314	0.620776461750308
LIMLP_02085	607	414	647	648	589	513	596	510	447	823	628	575	669	516	552	587	584.97	1.085	0.118	0.88963822451052	362	474	876	530	639	599	644	494	515	1288	414	619	671	555	594	615	1.072	0.1	0.99914480953872	1.063	0.088	0.969532449744533	1.049	0.07	0.855904336349476
LIMLP_02090	5467	9116	8294	5848	5307	11305	7640	4599	9907	6587	6875	12739	5356	5653	7213	7916	6818.92	1.084	0.116	0.941003141423045	4654	5772	6269	4511	8219	7289	4612	4202	7538	9498	3386	9053	4952	4540	6080	6182	0.854	-0.228	0.99914480953872	1.018	0.026	0.995568984367885	0.802	-0.318	0.606318876108148
LIMLP_02095	3960	3350	4805	5006	3844	4155	4426	3937	2846	3730	4383	3660	3033	3604	4090	3432	3756.02	0.863	-0.212	0.879684057510547	2851	2396	4904	4399	5035	3026	3608	4097	2389	5747	3204	2869	2996	4296	3942	3387	0.946	-0.081	0.99914480953872	0.891	-0.167	0.966118200971012	0.976	-0.035	0.961963042963377
LIMLP_02100	640	359	457	804	621	445	421	632	510	519	1025	656	422	843	530	640	630.38	1.224	0.292	0.879684057510547	368	673	805	524	650	850	592	488	739	1200	516	888	626	692	645	735	1.224	0.291	0.99914480953872	1.167	0.223	0.959994564219689	1.166	0.222	0.757762500206945
LIMLP_02105	11822	7108	9460	16834	11476	8815	8714	13238	8530	11463	17992	10968	9321	14793	10561	11694	11800.61	1.096	0.133	0.923383628816451	5856	11212	15728	11774	10342	14159	11571	10966	13356	25148	8722	16040	13111	11694	11760	13615	1.12	0.164	0.99914480953872	1.155	0.208	0.959994564219689	1.18	0.239	0.686750617552019
LIMLP_02110	4133	1995	2894	4786	4012	2474	2666	3764	2522	5883	4559	3243	4784	3748	3229	3925	3374.99	1.304	0.383	0.879684057510547	2064	2454	3450	2709	3645	3099	2538	2523	2871	9009	1946	3448	4697	2609	2951	3585	0.915	-0.128	0.99914480953872	1.299	0.377	0.8554330111356	0.912	-0.133	0.854245977035323
LIMLP_02115	252	177	229	278	245	220	211	219	151	285	265	194	232	218	224	215	226.51	0.987	-0.019	0.985210157531682	143	169	330	247	253	213	243	230	175	567	141	210	296	189	235	232	1.049	0.069	0.99914480953872	1.015	0.022	0.995568984367885	1.079	0.11	NA
LIMLP_02120	39687	82080	106392	80754	38525	101793	97997	63505	78871	110502	68189	101417	89853	56065	75455	82445	79167.74	0.999	-0.001	0.999398067000104	33402	45520	136590	84416	58989	57484	100491	78625	58741	202695	65175	70548	105674	87384	73897	87869	1.031	0.045	0.99914480953872	1.045	0.064	0.984726893844164	1.079	0.11	0.890334425730365
LIMLP_02125	3608	3141	4339	3987	3502	3895	3997	3135	3275	5115	4061	4211	4159	3339	3632	3903	3755.63	1.072	0.1	0.894660215606762	2206	3030	5069	4009	3896	3826	3729	3734	3258	7512	2480	3913	3916	3325	3796	3718	1.051	0.072	0.99914480953872	0.974	-0.038	0.978053971760685	0.955	-0.067	0.850313196931082
LIMLP_02130	127	90	78	141	123	112	72	111	44	181	70	57	147	58	104	87	89.67	0.81	-0.304	0.907115716222572	48	110	127	99	85	139	93	92	54	114	32	65	59	43	102	56	0.966	-0.05	0.99914480953872	0.541	-0.887	0.703706220186988	0.645	-0.633	NA
LIMLP_02135	567	464	583	729	550	575	537	573	432	847	610	555	689	502	559	582	526.74	1.013	0.018	0.985210157531682	258	475	659	551	456	600	485	513	343	999	303	412	521	406	514	446	0.916	-0.127	0.99914480953872	0.851	-0.232	0.916802436359077	0.77	-0.378	0.334859197836558
LIMLP_02140	485	495	548	747	471	614	505	587	409	922	475	526	750	391	544	556	505.61	1.012	0.017	0.990019955350753	351	412	690	414	620	520	508	386	356	745	288	428	388	386	508	401	0.919	-0.122	0.99914480953872	0.806	-0.31	0.920145293641408	0.732	-0.449	0.404002702986492
LIMLP_02145	116	70	78	147	113	87	72	116	42	184	93	54	150	76	97	93	86.62	0.942	-0.086	0.979847627209848	47	72	124	89	83	91	91	83	60	151	35	72	79	47	87	66	0.892	-0.164	0.99914480953872	0.766	-0.385	0.959994564219689	0.725	-0.463	NA
LIMLP_02150	399	292	491	499	387	362	452	392	291	448	548	374	364	451	398	396	413.45	0.991	-0.013	0.986546350043297	241	276	617	490	426	349	454	456	339	842	354	407	439	475	421	440	1.055	0.077	0.99914480953872	1.043	0.061	0.977099373962116	1.111	0.151	0.731785499749262
LIMLP_02155	449	278	355	516	436	345	327	406	177	585	435	228	476	358	378	354	374.14	0.912	-0.132	0.927977282840541	195	322	603	479	344	407	444	446	257	745	243	309	388	326	410	341	1.083	0.115	0.99914480953872	0.826	-0.275	0.940389547527337	0.981	-0.028	0.975664864864632
LIMLP_02160	27	19	30	37	26	24	28	29	12	39	38	15	32	31	27	26	28.78	1.009	0.013	0.997578715077272	23	25	49	32	41	32	36	30	25	34	24	30	18	32	35	27	1.293	0.371	0.99914480953872	0.776	-0.366	0.967063926141131	0.995	-0.008	NA
LIMLP_02165	995	520	742	1643	966	645	683	1292	609	2525	1487	783	2053	1223	896	1353	1025.9	1.545	0.628	0.879684057510547	648	854	706	678	1144	1078	519	631	836	3166	514	1004	1651	689	843	1115	0.938	-0.093	0.99914480953872	1.371	0.455	0.959994564219689	0.832	-0.265	0.864875070324248
LIMLP_02170	773	481	610	723	750	597	562	569	436	787	771	561	640	634	620	612	605.6	1.02	0.028	0.982533482218191	302	535	754	581	533	676	555	541	585	1223	389	703	638	522	576	621	0.935	-0.097	0.99914480953872	1.099	0.136	0.969532449744533	1.007	0.01	0.987245182672892
LIMLP_02175	194	167	193	215	188	207	178	169	97	265	179	125	215	147	186	162	169.83	0.863	-0.212	0.894660215606762	92	152	261	171	162	192	192	159	135	329	81	162	172	109	176	148	0.948	-0.077	0.99914480953872	0.822	-0.283	0.935932616627175	0.902	-0.149	NA
LIMLP_02180	36340	33420	54648	41212	35276	41446	50336	32409	33831	47775	47018	43502	38848	38658	39867	40336	40492.87	1.07	0.097	0.947960489199301	34728	22332	56783	40525	61330	28201	41776	37745	30962	77529	29661	37185	40419	39768	42263	39124	1.032	0.046	0.99914480953872	1.002	0.004	0.999848309021527	0.967	-0.048	0.950303924797495
LIMLP_02185	808	519	942	1196	784	644	868	941	610	1328	1085	784	1080	892	809	919	857.11	1.149	0.201	0.879684057510547	525	540	1276	961	927	682	939	895	587	1645	747	705	858	1002	861	855	1.064	0.089	0.99914480953872	1.001	0.001	0.999848309021527	0.927	-0.11	0.791013526075463
LIMLP_02190	12	18	21	26	12	22	19	20	13	30	36	17	24	30	18	24	18.06	1.235	0.305	0.923383628816451	11	9	22	17	19	11	16	16	10	31	13	12	16	17	16	15	0.845	-0.243	0.99914480953872	0.946	-0.08	0.995568984367885	0.647	-0.628	NA
LIMLP_02195	960	955	1296	1620	932	1184	1194	1274	1025	2125	1327	1318	1728	1091	1146	1379	1149.73	1.155	0.208	0.879684057510547	583	808	1526	1037	1030	1020	1123	966	841	2165	819	1010	1129	1098	1035	1079	0.904	-0.146	0.99914480953872	1.009	0.012	0.995831401751737	0.789	-0.341	0.363431251838617
LIMLP_02200	14528	19381	23183	26235	14103	24036	21354	20631	19161	24596	27312	24638	20000	22456	20031	22365	18598.97	1.07	0.098	0.923365317674652	8486	13892	19846	14932	14986	17543	14601	13908	16755	34085	10619	20123	17770	14238	15260	17377	0.773	-0.372	0.239224799344957	1.07	0.098	0.969532449744533	0.773	-0.372	0.262912062194956
LIMLP_02205	398	237	388	431	386	294	357	339	163	344	397	210	280	326	344	272	367.69	0.746	-0.422	0.879684057510547	162	182	701	663	286	230	516	618	185	724	527	222	377	707	412	435	1.111	0.152	0.99914480953872	0.999	-0.001	0.999848309021527	1.487	0.573	0.369470662344026
LIMLP_02210	902	498	735	612	876	618	677	481	522	613	755	671	498	621	663	597	676.14	0.976	-0.036	0.982533482218191	454	416	908	904	802	525	668	842	481	1338	680	578	698	912	709	729	1.07	0.098	0.99914480953872	1.101	0.139	0.969532449744533	1.207	0.272	0.667340690390055
LIMLP_02215	558	590	645	811	542	732	594	638	530	812	888	682	660	730	626	691	615.04	1.065	0.091	0.921521427033821	285	491	788	582	503	620	580	542	495	1099	463	594	573	621	561	596	0.899	-0.154	0.99914480953872	1.021	0.031	0.988157933809801	0.862	-0.214	0.502542150083612
LIMLP_02220	447	513	486	775	434	636	448	609	536	849	801	689	690	659	532	679	527.68	1.238	0.308	0.865538728469582	228	417	567	411	403	527	417	383	489	904	324	587	471	434	432	497	0.814	-0.297	0.699198184401419	1.105	0.143	0.967063926141131	0.726	-0.462	0.176724962485404
LIMLP_02225	1004	546	1133	1159	975	677	1044	911	691	1475	1019	889	1199	838	902	975	1125.11	1.155	0.208	0.879684057510547	937	683	1916	1222	1655	863	1410	1138	854	3529	961	1026	1840	1288	1266	1385	1.381	0.466	0.0446393349468702	1.168	0.223	0.891794895484414	1.396	0.481	0.0858680994101662
LIMLP_02230	1150	290	505	1142	1116	360	465	898	490	812	1077	630	660	886	710	725	698.72	1.141	0.191	0.926201736777434	278	590	752	657	491	745	553	612	648	1726	513	778	900	688	600	789	0.913	-0.132	0.99914480953872	1.392	0.477	0.882292096448269	1.113	0.155	0.881062648046211
LIMLP_02235	241	252	271	320	234	313	250	252	183	302	258	235	246	212	262	231	267.61	0.86	-0.217	0.879684057510547	160	223	447	338	283	282	329	315	205	441	240	246	230	322	302	266	1.158	0.212	0.99914480953872	0.849	-0.236	0.935932616627175	1.143	0.193	0.737620502052757
LIMLP_02240	3142	2258	2822	5244	3050	2800	2599	4124	1686	4729	4078	2168	3845	3353	3143	3122	3021.9	0.958	-0.062	0.954547790724581	1429	2168	4262	3479	2524	2738	3136	3240	2192	5813	2287	2633	3031	3066	2910	2910	0.928	-0.108	0.99914480953872	0.977	-0.034	0.992697338200254	0.946	-0.08	0.891338563480989
LIMLP_02245	174	78	118	240	169	97	109	189	88	184	187	113	150	154	141	139	135.7	1.039	0.055	0.979847627209848	75	95	173	151	132	120	127	141	101	290	95	121	151	127	130	133	0.942	-0.085	0.99914480953872	1.074	0.102	0.977099373962116	0.974	-0.038	NA
LIMLP_02250	116	89	22	119	113	110	20	94	9	165	24	12	134	20	84	55	64.83	0.496	-1.013	0.879684057510547	36	64	155	59	64	81	114	55	44	57	7	53	30	9	78	31	0.817	-0.292	0.99914480953872	0.373	-1.422	0.825994523602317	0.615	-0.702	NA
LIMLP_02255	18	23	24	29	17	29	22	23	18	51	39	23	41	32	23	32	30.24	1.329	0.41	0.887326972272861	16	25	60	34	28	32	44	32	22	59	32	26	31	43	34	33	1.494	0.579	0.975594368926938	0.911	-0.135	0.978053971760685	1.024	0.034	NA
LIMLP_02260	13	11	14	3	13	14	13	2	7	7	8	9	6	7	10	7	12.85	0.997	-0.004	0.999398067000104	31	8	14	6	55	10	10	6	9	26	9	11	14	12	20	12	1.46	0.546	0.99914480953872	1.181	0.24	0.978053971760685	1.73	0.79	NA
LIMLP_02265	4	5	11	19	4	6	10	15	6	8	20	8	7	16	9	10	10.44	0.988	-0.018	0.997578715077272	3	8	7	14	5	10	5	13	6	32	17	7	17	23	8	16	0.965	-0.051	0.99914480953872	1.61	0.687	0.959994564219689	1.573	0.653	NA
LIMLP_02270	104	69	93	113	101	86	86	89	115	126	106	148	102	87	90	112	101.95	1.204	0.267	0.88963822451052	47	90	128	118	83	114	94	110	103	248	56	124	129	75	100	109	1.108	0.148	0.99914480953872	1.075	0.104	0.977099373962116	0.989	-0.015	NA
LIMLP_02275	653	548	935	772	634	680	861	607	461	898	688	593	730	566	696	630	695.03	0.918	-0.123	0.902575278214398	511	516	1093	777	902	652	804	724	501	1385	488	602	722	654	770	659	1.108	0.148	0.99914480953872	0.87	-0.2	0.920145293641408	1.05	0.071	0.886348512090494
LIMLP_02280	2470	2227	2087	3265	2398	2762	1922	2568	1478	3239	2545	1900	2634	2092	2412	2209	2270.39	0.903	-0.147	0.90404581222153	1185	2178	3303	2291	2093	2750	2430	2134	1922	3718	1384	2308	1938	1856	2352	2034	0.972	-0.042	0.99914480953872	0.849	-0.236	0.927122596645783	0.913	-0.131	0.816521191994979
LIMLP_02285	13537	11661	18644	22653	13141	14462	17173	17814	12074	23642	21645	15525	19224	17796	15648	17515	16200.87	1.045	0.064	0.935548020769838	6654	13519	23646	16626	11751	17072	17397	15485	13847	33192	11961	16630	17304	16037	15426	16657	0.982	-0.027	0.99914480953872	1.016	0.022	0.992697338200254	0.954	-0.068	0.8587284719154
LIMLP_02290	51	27	21	50	50	33	19	39	14	68	25	18	55	21	35	31	33.18	0.888	-0.171	0.959819059759038	16	32	44	46	28	40	32	43	31	61	12	37	32	16	36	28	1.029	0.042	0.99914480953872	0.79	-0.34	0.969532449744533	0.915	-0.128	NA
LIMLP_02295	1259	1242	1871	2059	1222	1540	1723	1619	920	1721	1654	1183	1399	1360	1526	1314	1398.11	0.846	-0.241	0.879684057510547	897	991	2143	1504	1584	1251	1577	1401	1003	2001	1093	1205	1043	1465	1453	1238	0.956	-0.066	0.99914480953872	0.833	-0.263	0.869463986548628	0.941	-0.088	0.877748056663098
LIMLP_02300	1424	1050	1608	1453	1382	1302	1481	1143	838	2556	1252	1078	2078	1029	1327	1395	1396.26	1.046	0.065	0.954547790724581	956	1109	2263	1182	1688	1400	1665	1101	1312	3217	706	1576	1677	947	1464	1400	1.089	0.123	0.99914480953872	0.979	-0.031	0.995568984367885	1.019	0.028	0.970974439410739
LIMLP_02305	1366	1310	1396	1832	1326	1625	1286	1441	1014	2244	1569	1304	1825	1290	1420	1473	1407.28	1.068	0.095	0.947960489199301	1096	1318	1823	1210	1936	1664	1341	1127	1149	2401	676	1380	1252	906	1517	1179	1.046	0.065	0.99914480953872	0.808	-0.308	0.876759688448846	0.792	-0.337	0.506663222130705
LIMLP_02310	251	169	269	388	244	210	248	305	186	338	349	239	275	287	252	267	260.21	1.022	0.032	0.979847627209848	112	195	370	310	198	246	272	289	192	547	235	231	285	315	251	277	1	0	0.999929001643112	1.057	0.08	0.969532449744533	1.034	0.049	0.926574171926181
LIMLP_02315	4288	3607	5113	4709	4162	4473	4710	3703	3716	5264	5414	4778	4280	4451	4262	4503	4370.43	1.104	0.143	0.902575278214398	3218	3174	4599	4313	5683	4008	3384	4017	3635	8524	3525	4366	4444	4726	4273	4512	0.986	-0.021	0.99914480953872	1.124	0.169	0.959994564219689	1.003	0.005	0.992280212401472
LIMLP_02320	255	207	189	362	248	257	174	285	137	351	236	176	285	194	241	218	218.89	0.927	-0.11	0.947960489199301	142	172	343	232	251	217	252	216	152	272	138	183	142	185	234	170	0.974	-0.038	0.99914480953872	0.733	-0.448	0.848295199723767	0.77	-0.376	NA
LIMLP_02325	580	784	785	739	563	972	723	581	628	674	627	808	548	516	710	624	622.65	0.885	-0.176	0.905738323374667	448	441	829	563	791	557	610	524	414	995	379	497	519	508	620	508	0.883	-0.18	0.99914480953872	0.835	-0.26	0.948614806721244	0.833	-0.264	0.676255236415332
LIMLP_02330	1330	1076	1584	1727	1291	1334	1459	1358	1016	1485	1629	1306	1208	1339	1360	1284	1420.46	0.936	-0.095	0.904016239459029	871	1099	2203	1729	1538	1388	1621	1610	1104	2918	1183	1326	1521	1586	1539	1478	1.131	0.177	0.914326208534173	0.951	-0.072	0.969532449744533	1.148	0.199	0.479584423949815
LIMLP_02335	11767	12300	17393	19266	11422	15254	16021	15151	12088	15776	20207	15543	12828	16614	14462	14995	14378.79	0.974	-0.038	0.960470857113906	6521	12239	18083	14968	11516	15456	13304	13941	12693	25061	11891	15244	13065	15943	13554	14751	0.938	-0.092	0.99914480953872	1.022	0.031	0.983610668421064	0.985	-0.022	0.962784785988643
LIMLP_02340	1669	2117	3427	2716	1620	2625	3157	2136	1713	3432	2578	2203	2791	2120	2384	2371	2547.37	0.922	-0.117	0.929517873773045	1245	1681	4860	3144	2199	2123	3576	2928	1859	4904	2534	2233	2557	3397	2706	2729	1.139	0.188	0.99914480953872	0.937	-0.094	0.973832587056328	1.157	0.21	0.715173247691131
LIMLP_02345	298	247	399	410	289	306	368	322	219	382	405	282	311	333	321	309	330.99	0.902	-0.148	0.894660215606762	141	225	530	454	249	284	390	423	265	715	288	318	373	386	336	359	1.036	0.052	0.99914480953872	1.013	0.018	0.995568984367885	1.163	0.218	0.617716369729581
LIMLP_02350	641	619	852	958	622	768	785	753	578	1011	989	743	822	813	732	793	778.44	1.06	0.084	0.922486062568677	457	615	1098	855	807	777	808	796	650	1452	646	781	757	866	797	801	1.091	0.126	0.99914480953872	0.98	-0.029	0.989503294143471	1.008	0.012	0.979167589334475
LIMLP_02355	19085	14638	17598	15212	18526	18154	16209	11963	15902	15896	19066	20448	12926	15676	16213	16350	16048.3	1.075	0.104	0.922486062568677	11393	12779	17242	15270	20120	16138	12685	14222	15157	29900	10306	18203	15588	13818	15791	15870	0.971	-0.043	0.99914480953872	1.082	0.114	0.969532449744533	0.977	-0.033	0.950195229877118
LIMLP_02360	1095	635	932	1387	1063	788	858	1091	706	1493	1378	908	1214	1133	950	1085	1028.6	1.179	0.238	0.865538728469582	609	697	1457	1131	1076	880	1072	1053	746	2057	967	896	1072	1297	1020	1088	1.08	0.111	0.99914480953872	1.089	0.124	0.959994564219689	0.998	-0.004	0.992930959040981
LIMLP_02365	2531	2160	3514	4118	2457	2679	3237	3238	1908	2839	3824	2453	2309	3144	2903	2635	2939.97	0.87	-0.2	0.879684057510547	1629	1986	4612	3951	2877	2508	3393	3680	1956	4741	3255	2349	2472	4364	3114	3062	1.068	0.095	0.99914480953872	0.924	-0.115	0.969532449744533	1.133	0.18	0.712228044446414
LIMLP_02370	883	537	879	1403	857	666	810	1103	778	1614	1346	1000	1312	1107	859	1140	895.77	1.291	0.369	0.865538728469582	376	750	1122	735	664	947	825	685	724	1679	611	870	875	819	780	855	0.908	-0.139	0.99914480953872	1.069	0.096	0.974124688292999	0.752	-0.411	0.397244858322361
LIMLP_02375	7841	5595	7628	10181	7611	6939	7026	8006	3888	8727	8060	4999	7096	6627	7396	6241	7016.06	0.838	-0.255	0.821162997056717	4406	5206	12012	9175	7781	6574	8837	8546	4371	11689	5100	5250	6094	6838	7934	6061	1.066	0.093	0.99914480953872	0.766	-0.385	0.20035165041914	0.975	-0.037	0.925627535966472
LIMLP_02380	608	719	844	635	590	892	777	499	616	736	780	792	598	641	690	677	688.21	0.952	-0.071	0.955350715995739	360	490	972	816	636	619	715	760	579	1249	573	695	651	768	682	705	1.004	0.005	0.99914480953872	0.994	-0.009	0.998639513383719	1.047	0.067	0.92444203528829
LIMLP_02385	9443	7906	14405	14499	9166	9805	13268	11402	7362	12031	13709	9466	9783	11271	10910	10173	11076.91	0.882	-0.182	0.879684057510547	5005	7040	17400	15376	8839	8890	12801	14321	7823	23497	10753	9395	12250	14417	11213	12021	1.014	0.019	0.99914480953872	1.013	0.019	0.995568984367885	1.165	0.22	0.53139239239018
LIMLP_02390	1099	730	1171	1740	1067	905	1079	1368	602	1116	1460	774	907	1200	1105	960	1120.86	0.809	-0.305	0.869245425450331	450	735	1972	1742	795	928	1451	1622	715	2018	1256	859	1052	1684	1199	1198	1.057	0.08	0.99914480953872	0.935	-0.097	0.969532449744533	1.221	0.289	0.506663222130705
LIMLP_02395	222	66	115	268	215	82	106	211	62	196	157	80	159	129	154	123	141.85	0.791	-0.338	0.900026585320838	43	106	278	197	76	134	205	183	100	291	100	120	152	134	150	135	0.988	-0.018	0.99914480953872	0.912	-0.133	0.978053971760685	1.139	0.187	NA
LIMLP_02400	8506	2459	7255	10701	8257	3050	6683	8415	2533	7007	9092	3257	5698	7475	6601	5477	7096.11	0.973	-0.04	0.970250630099625	7706	2866	9186	11276	13609	3619	6758	10502	3532	13842	7879	4242	7216	10564	8622	7341	1.253	0.325	0.388922538146868	1.029	0.042	0.978053971760685	1.325	0.407	0.177127094133476
LIMLP_02405	309	145	241	341	300	180	222	268	121	387	280	156	315	230	242	234	236.82	0.966	-0.05	0.979847627209848	127	134	432	353	224	169	318	329	118	436	176	142	227	236	260	202	1.06	0.084	0.99914480953872	0.791	-0.338	0.86929125291347	0.868	-0.204	NA
LIMLP_02410	1216	1193	1733	1749	1180	1480	1596	1375	1131	1737	1554	1454	1412	1278	1408	1381	1332.08	0.964	-0.054	0.954547790724581	767	954	1916	1342	1355	1205	1410	1250	937	2184	1037	1125	1139	1390	1305	1218	0.93	-0.105	0.99914480953872	0.913	-0.131	0.967063926141131	0.882	-0.182	0.670865374383414
LIMLP_02415	914	793	1105	892	887	983	1018	701	656	704	991	844	572	815	897	744	882.87	0.8	-0.322	0.879684057510547	516	643	1284	1345	911	812	945	1253	589	1290	924	707	673	1239	980	873	1.069	0.096	0.99914480953872	0.863	-0.212	0.967063926141131	1.153	0.206	0.782182065913617
LIMLP_02420	2238	743	1285	1802	2172	921	1184	1417	677	2250	2285	871	1830	1879	1424	1527	1687.18	1.176	0.234	0.90404581222153	961	907	1741	1843	1697	1145	1281	1717	1081	8422	1356	1298	4391	1818	1460	2502	1.071	0.099	0.99914480953872	1.75	0.807	0.526011160698612	1.593	0.671	0.304611579163731
LIMLP_02425	593	504	712	843	576	625	656	663	529	666	1016	680	542	835	630	686	668.52	1.039	0.055	0.954547790724581	325	469	854	859	574	592	628	800	539	1271	655	647	663	878	648	729	1.022	0.031	0.99914480953872	1.085	0.117	0.969532449744533	1.067	0.093	0.849292388241801
LIMLP_02430	110	67	129	168	107	83	119	132	87	134	188	112	109	155	110	125	126.45	1.077	0.107	0.947960489199301	54	90	153	211	95	114	113	197	84	221	164	101	115	220	130	145	1.148	0.2	0.99914480953872	1.049	0.069	0.978053971760685	1.118	0.162	NA
LIMLP_02435	141	120	165	185	137	149	152	145	107	175	230	138	142	189	146	156	153.17	1.02	0.029	0.982649494063631	69	94	217	211	122	119	160	197	126	277	149	151	144	200	150	165	1.013	0.019	0.99914480953872	1.06	0.084	0.977099373962116	1.053	0.075	NA
LIMLP_02440	559	376	438	657	543	466	403	517	359	535	686	462	435	564	482	487	489.29	1.021	0.03	0.979847627209848	254	362	626	589	449	457	461	549	381	968	435	458	505	583	479	515	0.998	-0.003	0.99914480953872	1.087	0.12	0.969532449744533	1.062	0.087	0.850313196931082
LIMLP_02445	334	340	361	540	324	422	333	425	278	653	476	357	531	391	376	426	376.22	1.122	0.166	0.922486062568677	230	293	528	306	406	370	388	285	353	716	177	424	373	237	362	345	0.951	-0.072	0.99914480953872	0.941	-0.087	0.977326975369433	0.798	-0.325	0.607426773116187
LIMLP_02450	551	460	626	562	535	570	577	442	423	555	580	544	451	477	531	491	570.01	0.916	-0.126	0.92527152465642	353	392	997	847	623	495	734	789	432	1032	512	519	538	686	660	581	1.237	0.307	0.944749405737283	0.872	-0.197	0.959994564219689	1.178	0.236	0.68852257199666
LIMLP_02455	2567	2589	3767	2740	2492	3211	3470	2155	2640	3162	3018	3395	2571	2481	2832	2816	2760.05	1.023	0.033	0.982533482218191	2022	1856	3751	2672	3571	2344	2760	2489	2011	5041	1984	2415	2628	2660	2791	2568	0.985	-0.022	0.99914480953872	0.954	-0.067	0.978053971760685	0.919	-0.122	0.852698925600029
LIMLP_02460	3763	5470	6201	5973	3653	6784	5712	4697	5013	7213	5846	6446	5865	4807	5212	5706	4749	1.047	0.067	0.954547790724581	2164	4937	5346	3055	3822	6235	3933	2845	4456	7556	1788	5352	3939	2397	4209	3896	0.797	-0.328	0.652617333461953	0.858	-0.22	0.93845990948688	0.653	-0.615	0.0464130170584851
LIMLP_02465	500	545	769	1148	485	676	708	903	496	853	1026	638	694	844	693	725	672.37	0.975	-0.036	0.979847627209848	295	574	879	668	521	725	647	622	526	939	619	632	490	830	629	651	0.925	-0.112	0.99914480953872	0.932	-0.101	0.969532449744533	0.885	-0.176	0.742178196527725
LIMLP_02470	1898	1938	2735	4873	1842	2403	2519	3832	1748	2384	4399	2248	1939	3617	2649	2601	2407.88	0.886	-0.175	0.884195007996215	917	1932	2800	2682	1619	2440	2060	2498	1820	2856	2251	2186	1489	3018	2154	2231	0.833	-0.263	0.883708064938382	0.91	-0.137	0.969532449744533	0.856	-0.224	0.619166570320977
LIMLP_02475	340	276	348	432	330	342	321	340	243	510	399	312	415	328	333	352	356.86	1.073	0.102	0.936354269047611	233	221	540	388	411	279	397	361	274	666	360	329	347	483	362	386	1.078	0.108	0.99914480953872	1.086	0.119	0.969532449744533	1.091	0.125	0.842544646154283
LIMLP_02480	413	365	435	594	401	453	401	467	340	470	502	437	382	413	430	411	411.63	0.939	-0.091	0.92527152465642	232	308	635	442	410	389	467	412	334	643	295	401	335	396	420	377	0.979	-0.03	0.99914480953872	0.878	-0.187	0.93845990948688	0.916	-0.126	0.785291171454704
LIMLP_02485	1687	1205	1690	2393	1638	1494	1557	1882	1203	1932	2228	1547	1571	1832	1643	1650	1561.43	0.985	-0.022	0.979847627209848	714	1099	2026	1710	1261	1388	1491	1593	1134	2821	1324	1362	1471	1775	1433	1536	0.874	-0.195	0.697855305374524	1.046	0.065	0.969532449744533	0.928	-0.107	0.742178196527725
LIMLP_02490	3544	21258	12033	3984	3440	26363	11084	3133	14040	4863	4383	18053	3954	3604	11005	8537	6582.75	0.723	-0.467	0.90404581222153	2209	3321	4118	2757	3901	4194	3030	2568	3175	4912	1835	3813	2561	2460	3423	2945	0.43	-1.219	0.45165438722044	0.771	-0.374	0.969532449744533	0.458	-1.126	0.404002702986492
LIMLP_02495	0	0	0	0	0	0	0	0	0	0	0	0	0	0	0	0	0	NA	NA	NA	0	0	0	0	0	0	0	0	0	0	0	0	0	0	0	0	NA	NA	NA	NA	NA	NA	NA	NA	NA
LIMLP_02500	184	297	222	283	179	368	204	223	302	247	217	388	201	178	244	256	224.1	0.983	-0.024	0.985067324617988	109	209	216	186	192	264	159	173	214	317	138	257	165	185	197	202	0.821	-0.285	0.944749405737283	0.983	-0.024	0.995568984367885	0.821	-0.285	NA
LIMLP_02510	251	328	340	252	244	407	313	198	321	328	326	413	267	268	290	316	285.83	1.077	0.107	0.929799246232419	153	229	347	246	270	289	255	229	301	497	170	361	259	228	261	283	0.923	-0.116	0.99914480953872	1.044	0.063	0.978053971760685	0.895	-0.16	0.772656964389408
LIMLP_02515	112	94	91	98	109	117	84	77	154	154	102	198	125	84	97	136	117.19	1.42	0.506	0.857354494720671	77	111	125	85	136	140	92	79	158	285	46	190	149	62	112	134	1.135	0.182	0.99914480953872	1.227	0.295	0.948614806721244	0.981	-0.028	NA
LIMLP_02520	72	78	96	68	70	97	88	53	109	124	78	140	101	64	77	102	84.92	1.378	0.462	0.879684057510547	70	77	63	54	124	97	46	50	78	204	43	94	106	58	79	86	0.977	-0.034	0.99914480953872	1.229	0.298	0.961855419492828	0.872	-0.198	NA
LIMLP_02525	1065	795	1029	1223	1034	986	948	962	1002	1507	1434	1288	1225	1179	982	1231	1023.94	1.329	0.41	0.448505394357557	708	708	1041	875	1250	894	766	815	871	2117	625	1046	1104	838	931	996	0.93	-0.104	0.99914480953872	1.155	0.208	0.916802436359077	0.809	-0.306	0.391087517557604
LIMLP_02530	229	346	418	341	222	429	385	268	267	432	281	343	351	231	326	308	319.2	0.922	-0.117	0.947960489199301	220	217	467	385	389	274	344	359	237	531	233	285	277	312	342	291	1.073	0.102	0.99914480953872	0.822	-0.282	0.957243389557838	0.957	-0.064	0.94299096056425
LIMLP_02535	854	664	883	822	829	823	813	646	666	857	760	856	697	625	778	726	935.07	0.984	-0.023	0.982533482218191	854	842	1693	971	1508	1063	1246	904	923	2201	614	1109	1147	823	1180	1026	1.501	0.586	0.000556996224072531	0.925	-0.113	0.969532449744533	1.41	0.496	0.0464130170584851
LIMLP_02540	17482	13670	24662	36088	16970	16953	22716	28379	18832	30590	34573	24215	24874	28426	21254	25838	24505.31	1.173	0.23	0.879684057510547	12786	20698	33712	23718	22580	26138	24802	22091	26676	52247	19133	32038	27239	25653	23903	28310	1.139	0.188	0.99914480953872	1.133	0.181	0.959994564219689	1.101	0.139	0.808624190057708
LIMLP_02545	998	972	1491	1818	969	1205	1373	1430	1127	1424	1609	1449	1158	1323	1244	1310	1319.05	1.003	0.005	0.997578715077272	739	1392	1698	1195	1305	1758	1249	1113	1352	2285	984	1624	1191	1319	1356	1378	1.082	0.114	0.99914480953872	0.972	-0.042	0.989503294143471	1.048	0.067	0.906277670509095
LIMLP_02550	93	45	29	81	90	56	27	64	14	75	35	18	61	29	59	36	45.57	0.599	-0.74	0.879684057510547	20	34	86	52	35	43	63	48	41	84	8	49	44	11	47	35	0.797	-0.327	0.99914480953872	0.725	-0.463	0.969532449744533	0.966	-0.05	NA
LIMLP_02555	2838	2823	3771	3855	2755	3501	3473	3032	2672	3782	3949	3436	3075	3247	3190	3253	3225.29	1.013	0.018	0.982649494063631	2009	2500	4307	3351	3548	3157	3169	3121	2591	6047	2518	3112	3153	3376	3249	3214	1.02	0.029	0.99914480953872	0.982	-0.027	0.992672121128921	0.989	-0.016	0.975664864864632
LIMLP_02560	530	483	616	695	514	599	567	547	428	539	713	550	438	586	557	525	591.17	0.923	-0.115	0.921521427033821	375	500	969	721	662	631	713	672	479	976	531	575	509	712	670	599	1.205	0.269	0.790992608439637	0.871	-0.198	0.935932616627175	1.138	0.186	0.682573696110717
LIMLP_02565	2625	3638	4760	4107	2548	4512	4384	3230	3236	2632	3626	4161	2140	2981	3668	3094	3704.83	0.793	-0.334	0.879684057510547	2290	2347	6240	5037	4044	2964	4591	4691	3098	5602	3714	3721	2921	4980	4072	3874	1.131	0.178	0.99914480953872	0.88	-0.184	0.969532449744533	1.255	0.328	0.674658098574492
LIMLP_02570	1249	1012	1499	2466	1212	1255	1381	1939	1076	1659	2228	1384	1349	1832	1447	1522	1458.43	1.006	0.008	0.993819715518523	688	1237	1840	1532	1215	1562	1354	1427	1237	2501	1282	1486	1304	1719	1390	1503	0.974	-0.038	0.99914480953872	1.023	0.032	0.989921094705151	0.99	-0.014	0.979167589334475
LIMLP_02575	884	1141	1667	1428	858	1415	1535	1123	885	1315	1289	1138	1069	1060	1233	1089	1193.49	0.823	-0.282	0.867132379289296	538	899	2065	1255	950	1135	1519	1169	970	2325	1014	1165	1212	1360	1193	1246	0.977	-0.033	0.99914480953872	0.963	-0.054	0.978053971760685	1.145	0.195	0.665542416131066
LIMLP_02585	3762	3014	5547	5275	3652	3738	5109	4148	3185	5410	5448	4095	4399	4479	4162	4324	4430.76	1.029	0.041	0.956146709150193	2553	2860	6956	5065	4509	3612	5118	4718	3449	10017	3796	4142	5222	5090	4489	4818	1.079	0.11	0.99914480953872	1.055	0.078	0.969532449744533	1.107	0.147	0.674658098574492
LIMLP_02590	3683	3788	5483	4443	3575	4698	5050	3494	3261	3885	4520	4193	3159	3716	4204	3689	4085.94	0.786	-0.348	0.873728701501351	1381	3678	5826	5317	2439	4645	4286	4952	3446	7118	3838	4139	3711	5146	4080	4332	0.939	-0.09	0.99914480953872	0.983	-0.024	0.995568984367885	1.175	0.233	0.677099751298213
LIMLP_02595	5519	4438	6331	6257	5357	5504	5831	4920	4237	5015	6492	5448	4078	5338	5403	4955	5163.73	0.897	-0.156	0.879684057510547	2586	4095	6504	5856	4567	5171	4785	5454	4726	9809	3765	5676	5114	5048	4994	5279	0.922	-0.118	0.99914480953872	1.041	0.058	0.977099373962116	1.069	0.096	0.819537274655343
LIMLP_02600	1491	1873	1896	1701	1447	2323	1746	1338	1483	1197	1339	1907	973	1101	1714	1327	1524.79	0.74	-0.434	0.347766669070138	898	1709	2140	1491	1586	2158	1574	1389	1310	2464	706	1573	1285	947	1677	1268	0.987	-0.019	0.99914480953872	0.73	-0.454	0.362800196537981	0.974	-0.039	0.942108703922239
LIMLP_02605	77509	64866	109881	115232	75239	80445	101211	90618	71079	86747	97444	91397	70537	80118	86878	80684	86943.62	0.936	-0.095	0.934637328446499	62381	65927	124268	87396	110166	83254	91426	81400	76884	149111	68113	92337	77738	91324	91562	87133	1.049	0.07	0.99914480953872	0.964	-0.053	0.978053971760685	1.08	0.111	0.846167641282627
LIMLP_02610	1507	1043	1475	2694	1463	1293	1359	2119	1050	2016	2286	1350	1639	1880	1558	1623	1600.97	1.04	0.056	0.954547790724581	877	1176	2064	1696	1549	1485	1519	1580	1296	3456	1358	1556	1802	1821	1533	1726	0.999	-0.002	0.99914480953872	1.116	0.159	0.959994564219689	1.072	0.1	0.837088411985158
LIMLP_02615	3731	3036	4018	6007	3622	3765	3701	4724	3351	4553	5565	4309	3702	4576	3953	4196	4131.35	1.054	0.077	0.922486062568677	2281	3088	4801	4334	4028	3900	3532	4037	3879	8791	3507	4659	4583	4702	3874	4648	0.983	-0.025	0.99914480953872	1.195	0.257	0.725359227324728	1.113	0.155	0.620776461750308
LIMLP_02620	814	1296	1216	1158	790	1607	1120	911	1405	1030	1098	1807	838	903	1107	1183	996.04	0.988	-0.018	0.985210157531682	468	865	1042	824	826	1092	767	767	939	1486	458	1128	775	614	863	839	0.799	-0.323	0.644769822069454	0.901	-0.151	0.967063926141131	0.729	-0.456	0.218713340245218
LIMLP_02625	135	83	32	122	131	103	29	96	23	187	47	30	152	39	90	74	66.28	0.713	-0.488	0.911585365167921	20	58	93	65	35	73	68	61	49	84	6	59	44	8	59	37	0.633	-0.66	0.99914480953872	0.557	-0.843	0.935932616627175	0.495	-1.016	NA
LIMLP_02630	8402	8421	10068	9698	8156	10443	9274	7626	10034	16445	8527	12902	13372	7011	8875	11095	9075.28	1.226	0.294	0.879684057510547	5348	8659	9133	5740	9445	10935	6719	5346	8788	19787	3695	10554	10316	4954	8111	8608	0.887	-0.173	0.99914480953872	1.059	0.083	0.976865856213982	0.766	-0.384	0.404002702986492
LIMLP_02635	176	171	185	201	171	212	170	158	171	209	225	220	170	185	178	192	181.22	1.075	0.105	0.938668268532267	99	158	264	139	175	200	194	129	207	280	118	249	146	158	174	184	0.982	-0.026	0.99914480953872	1.028	0.04	0.992672121128921	0.939	-0.091	NA
LIMLP_02640	20346	22826	34006	39224	19750	28308	31323	30846	24644	39936	42725	31689	32474	35128	27557	33097	28363.21	1.137	0.186	0.879684057510547	12848	19930	35454	27860	22690	25168	26084	25949	23089	53388	23952	27730	27833	32114	24973	29226	0.919	-0.121	0.99914480953872	1.092	0.127	0.959994564219689	0.882	-0.181	0.557781685334017
LIMLP_02645	4252	3563	5739	4886	4127	4419	5286	3842	4414	7531	6227	5676	6124	5120	4418	5640	4950.89	1.305	0.384	0.448505394357557	3242	3796	6320	4309	5725	4794	4650	4013	4912	9679	3424	5899	5046	4591	4796	5179	1.082	0.114	0.99914480953872	1.107	0.146	0.959994564219689	0.917	-0.124	0.764049457943412
LIMLP_02650	5572	5823	9259	7951	5409	7221	8528	6253	5828	9599	8641	7494	7805	7105	6853	7468	7143.54	1.016	0.023	0.979847627209848	2944	5730	10244	7741	5199	7236	7537	7210	6086	14495	6076	7309	7557	8146	6796	7671	0.993	-0.011	0.99914480953872	1.054	0.076	0.969532449744533	1.029	0.041	0.917121784301651
LIMLP_02655	1400	1589	1944	2842	1359	1971	1791	2235	1150	1935	2386	1479	1573	1962	1839	1671	1774.26	0.8	-0.322	0.821253424544007	590	1587	2976	2407	1042	2004	2189	2242	1372	2608	1481	1648	1360	1986	1869	1665	0.994	-0.009	0.99914480953872	0.799	-0.325	0.727069408312535	0.992	-0.011	0.980279323058765
LIMLP_02660	1622	1603	2219	3028	1575	1988	2044	2381	1555	2325	3098	2000	1891	2547	1997	2146	2130.51	0.953	-0.07	0.947960489199301	685	1814	3135	2729	1210	2291	2306	2542	1747	3765	2232	2098	1963	2993	2087	2351	1.02	0.029	0.99914480953872	1.017	0.024	0.995568984367885	1.088	0.122	0.787915476441806
LIMLP_02665	311	330	442	509	302	409	407	400	292	398	466	375	324	383	380	361	394.8	0.852	-0.231	0.879684057510547	140	335	619	524	247	423	455	488	299	641	462	359	334	619	403	437	1.041	0.058	0.99914480953872	0.971	-0.043	0.991559274924981	1.186	0.246	0.675710137325793
LIMLP_02670	252	246	355	387	245	305	327	304	202	264	376	260	215	309	295	261	319.69	0.772	-0.373	0.879684057510547	105	267	502	542	185	337	369	505	254	557	387	305	290	519	349	371	1.124	0.169	0.99914480953872	0.958	-0.062	0.978053971760685	1.395	0.48	0.348834045130863
LIMLP_02675	1962	1159	1715	2414	1905	1437	1580	1898	1324	1980	2362	1702	1610	1942	1705	1751	1789.26	0.994	-0.009	0.99515575933497	683	1329	2440	2396	1206	1678	1795	2232	1518	4053	1587	1823	2113	2128	1728	2021	1.001	0.001	0.999929001643112	1.149	0.2	0.95480372808324	1.156	0.209	0.677099751298213
LIMLP_02680	373	338	386	514	362	419	356	404	266	436	417	342	355	343	385	347	367.38	0.868	-0.204	0.879684057510547	176	331	538	391	311	418	396	364	271	654	304	325	341	408	372	358	0.966	-0.05	0.99914480953872	0.926	-0.111	0.969532449744533	1.03	0.043	0.935492407485202
LIMLP_02685	482	501	581	666	468	621	535	524	346	726	645	445	590	530	537	522	515.9	0.889	-0.171	0.894660215606762	194	387	827	651	343	489	608	606	323	961	428	388	501	574	512	488	0.932	-0.101	0.99914480953872	0.887	-0.173	0.959994564219689	0.931	-0.104	0.861574959959818
LIMLP_02690	1133	738	1426	1036	1100	915	1313	815	545	1301	1119	701	1058	920	1036	893	1035.19	0.874	-0.194	0.894660215606762	658	477	1821	1405	1162	602	1340	1309	675	2220	962	811	1157	1290	1103	1086	1.034	0.048	0.99914480953872	1.028	0.039	0.992672121128921	1.215	0.281	0.617716369729581
LIMLP_02695	230	102	228	226	223	126	210	178	105	234	217	135	190	178	184	168	194.19	0.884	-0.178	0.924972230159341	69	120	338	324	122	152	249	302	99	424	234	119	221	314	206	218	1.084	0.116	0.99914480953872	1.005	0.007	0.999848309021527	1.232	0.301	NA
LIMLP_02700	679	434	517	682	659	538	476	536	356	791	615	458	643	506	552	536	552.51	0.995	-0.007	0.99570650873066	329	374	952	616	581	472	700	574	421	1069	394	506	557	528	582	530	1.051	0.072	0.99914480953872	0.943	-0.085	0.969532449744533	0.996	-0.006	0.991862721874005
LIMLP_02705	756	745	1159	1144	734	924	1068	900	727	1044	1011	935	849	831	906	872	903.84	0.911	-0.135	0.8861425806225	437	748	1345	1020	772	945	990	950	690	1782	746	829	929	1000	914	919	1.011	0.016	0.99914480953872	0.95	-0.075	0.969532449744533	1.054	0.076	0.855904336349476
LIMLP_02710	1303	1395	1728	1937	1265	1730	1592	1523	1344	1605	1772	1728	1305	1457	1528	1497	1484.51	0.921	-0.118	0.90078943163853	631	1096	2216	1500	1114	1384	1630	1397	1363	3034	1073	1637	1582	1439	1381	1553	0.906	-0.143	0.99914480953872	1.057	0.08	0.969532449744533	1.039	0.056	0.895772506057276
LIMLP_02715	1655	1536	2441	2858	1607	1905	2248	2248	1473	2934	2506	1894	2386	2060	2002	2113	2093.11	0.995	-0.007	0.993819715518523	943	1478	3107	2451	1665	1866	2286	2283	1492	4299	2105	1792	2241	2822	2025	2285	1.012	0.017	0.99914480953872	1.053	0.074	0.969532449744533	1.07	0.098	0.806922586185897
LIMLP_02720	4004	3343	4525	5257	3887	4146	4168	4134	3703	4405	5048	4762	3582	4150	4084	4165	4220.51	1.014	0.02	0.982533482218191	2529	3535	5440	4357	4466	4464	4002	4058	3916	7782	3362	4703	4057	4508	4248	4423	1.038	0.054	0.99914480953872	1.041	0.057	0.969532449744533	1.065	0.091	0.791013526075463
LIMLP_02725	1070	785	1040	1264	1039	974	958	994	794	1050	1139	1021	854	936	991	937	984.91	0.943	-0.085	0.911585365167921	513	785	1224	1100	906	991	901	1025	888	1992	810	1066	1039	1086	956	1064	0.964	-0.053	0.99914480953872	1.114	0.155	0.91461506337828	1.139	0.188	0.512007497546713
LIMLP_02730	3083	2413	3595	4614	2993	2993	3311	3628	2686	5106	4399	3454	4152	3617	3231	3741	3342.91	1.152	0.204	0.879684057510547	1830	2632	3972	2974	3232	3324	2922	2770	2953	7038	2379	3547	3669	3190	3062	3469	0.947	-0.078	0.99914480953872	1.128	0.174	0.935932616627175	0.928	-0.108	0.797466127063823
LIMLP_02735	7758	6001	8653	9619	7531	7442	7970	7564	6594	9514	10415	8479	7736	8563	7627	8259	7803.61	1.074	0.103	0.88963822451052	4080	6546	9220	8049	7205	8266	6783	7497	6830	15749	5817	8203	8211	7799	7438	8071	0.973	-0.039	0.99914480953872	1.079	0.11	0.959994564219689	0.978	-0.032	0.926806358056403
LIMLP_02740	1566	977	1354	2003	1520	1212	1247	1575	897	1693	1815	1153	1377	1492	1388	1341	1365.19	0.973	-0.04	0.963657882817868	725	1109	1838	1531	1280	1400	1352	1426	1095	2541	1072	1315	1325	1437	1364	1359	0.989	-0.016	0.99914480953872	1	0	0.999959748793902	1.016	0.023	0.964870104499631
LIMLP_02745	4148	4541	5953	3926	4027	5632	5483	3087	3676	6804	4441	4727	5533	3651	4557	4637	4523.88	1.01	0.014	0.985222663421115	2472	3501	6948	4083	4366	4421	5112	3803	4114	9281	2770	4941	4839	3714	4426	4498	0.991	-0.013	0.99914480953872	0.994	-0.008	0.997885302452064	0.976	-0.035	0.94299096056425
LIMLP_02750	3084	2683	4150	4324	2994	3327	3823	3400	2609	4501	4251	3355	3660	3495	3386	3503	3287.8	0.977	-0.033	0.963842389883695	1344	2389	5067	3403	2374	3017	3728	3170	2265	6819	2545	2720	3555	3412	3072	3229	0.9	-0.152	0.99914480953872	0.996	-0.006	0.997885302452064	0.917	-0.124	0.701923560813263
LIMLP_02755	907	627	986	1103	880	778	908	867	622	1098	1145	800	893	941	858	878	901.21	1.059	0.083	0.927977282840541	644	725	1200	904	1137	916	883	842	666	1753	789	800	914	1058	944	924	1.095	0.131	0.99914480953872	1.015	0.022	0.995568984367885	1.049	0.069	0.881062648046211
LIMLP_02760	3301	1567	2684	4081	3204	1943	2472	3209	2123	3826	4223	2730	3111	3472	2707	3104	3045.6	1.225	0.293	0.687350855582251	1904	2014	3823	3289	3363	2543	2813	3063	2520	7540	2802	3027	3931	3757	2946	3572	1.101	0.139	0.99914480953872	1.281	0.357	0.516299897733485	1.151	0.203	0.519975075013636
LIMLP_02765	522	307	417	608	507	381	384	478	400	524	570	514	426	469	438	470	465.36	1.117	0.159	0.886413585472905	280	409	542	442	494	516	399	412	426	965	388	512	503	520	455	512	1.039	0.056	0.99914480953872	1.176	0.234	0.878225908758535	1.095	0.131	0.774107094174274
LIMLP_02770	333	235	294	453	323	291	271	356	268	513	485	345	417	399	310	387	322.66	1.259	0.332	0.86611857693994	175	215	423	331	309	272	311	308	271	660	183	325	344	245	300	305	0.965	-0.051	0.99914480953872	1.034	0.048	0.986419226859033	0.793	-0.335	0.453181183215769
LIMLP_02775	2396	1929	2717	2905	2326	2392	2503	2284	1674	2802	2912	2153	2278	2394	2376	2275	2383.23	0.97	-0.044	0.954547790724581	1475	1561	3120	2694	2605	1971	2295	2509	1888	5258	1973	2267	2741	2645	2345	2551	0.982	-0.027	0.99914480953872	1.106	0.145	0.94670887570858	1.12	0.163	0.618733791954657
LIMLP_02780	74	90	103	85	72	112	95	67	88	137	123	113	111	101	86	108	94.65	1.204	0.268	0.882896715968693	41	60	153	99	72	76	113	92	89	198	68	107	103	91	88	100	1.04	0.057	0.99914480953872	1.067	0.093	0.977326975369433	0.922	-0.117	NA
LIMLP_02790	649	519	606	662	630	644	558	521	901	1059	889	1159	861	731	588	917	658.58	1.629	0.704	0.00699499453865897	372	384	607	437	657	485	447	407	725	1489	354	871	776	475	499	707	0.837	-0.257	0.946511853171014	1.495	0.58	0.142283667743005	0.768	-0.38	0.334859197836558
LIMLP_02795	1344	991	3537	1532	1305	1229	3258	1205	40731	45503	49220	52374	37000	40468	1749	43281	24760.53	27.166	4.764	5.31596852540508e-43	10261	6425	13015	12201	18121	8114	9575	11364	50854	105187	34846	61075	54838	46720	11794	54211	6.833	2.773	8.6920778822311e-18	4.918	2.298	1.69503884503667e-08	1.237	0.307	0.757953756261041
LIMLP_02800	297	264	340	460	288	327	313	362	261	406	446	336	330	367	322	344	330.23	1.034	0.048	0.962052070278691	161	287	401	337	284	362	295	314	287	563	303	345	294	406	314	348	0.972	-0.041	0.99914480953872	1.066	0.092	0.969532449744533	1.002	0.003	0.994857068294894
LIMLP_02805	818	614	544	865	794	761	501	680	399	785	648	513	638	533	684	561	612.26	0.833	-0.263	0.879684057510547	340	584	962	698	600	737	708	650	471	983	281	566	512	377	674	485	0.989	-0.016	0.99914480953872	0.721	-0.472	0.703706220186988	0.856	-0.225	0.702375267518324
LIMLP_02810	74	78	114	86	72	97	105	68	113	85	96	145	69	79	86	98	89.18	1.098	0.135	0.947960489199301	61	103	103	69	108	130	76	64	73	133	59	88	69	79	94	79	1.07	0.097	0.99914480953872	0.86	-0.217	0.969532449744533	0.838	-0.255	NA
LIMLP_02815	5459	4623	5514	3835	5299	5733	5079	3016	4351	3895	4740	5595	3167	3897	4782	4220	4488.15	0.941	-0.087	0.948507394571619	3517	3559	5090	4812	6211	4494	3745	4482	3886	7737	2547	4667	4034	3415	4733	4039	0.996	-0.005	0.99914480953872	0.915	-0.129	0.969532449744533	0.968	-0.047	0.94894592394699
LIMLP_02820	1282	822	1078	1636	1244	1019	993	1287	833	1418	1420	1071	1153	1168	1136	1131	1117.83	0.99	-0.015	0.985210157531682	515	845	1529	1283	909	1067	1125	1195	836	2195	947	1004	1144	1270	1074	1139	0.948	-0.077	0.99914480953872	1.049	0.069	0.973725918743557	1.004	0.006	0.991858034456819
LIMLP_02825	1039	962	1232	1028	1009	1193	1135	808	744	885	1042	957	720	857	1036	845	1039.48	0.777	-0.365	0.879684057510547	547	906	1925	1461	966	1144	1416	1361	748	1544	958	898	805	1284	1222	996	1.17	0.227	0.99914480953872	0.78	-0.358	0.86929125291347	1.176	0.233	0.715173247691131
LIMLP_02830	3245	2479	3012	2189	3150	3074	2774	1721	2273	3088	2459	2923	2511	2022	2680	2485	2568.23	0.977	-0.034	0.979847627209848	1538	2122	3694	2492	2716	2680	2718	2321	2277	5500	1300	2735	2867	1743	2609	2448	0.999	-0.001	0.999929001643112	0.953	-0.07	0.974124688292999	0.975	-0.037	0.944838691626851
LIMLP_02835	4906	2455	3489	4229	4762	3045	3214	3326	2439	3226	3958	3136	2623	3254	3587	3004	3470.95	0.882	-0.181	0.881043895682598	1992	3094	5419	3985	3518	3907	3987	3712	2873	6650	2381	3450	3467	3192	3781	3370	1.072	0.1	0.99914480953872	0.924	-0.113	0.969532449744533	1.123	0.168	0.731785499749262
LIMLP_02840	14722	17510	19945	19396	14291	21715	18371	15253	15468	16695	20458	19890	13575	16820	17408	16762	16659.98	0.936	-0.095	0.923365317674652	9707	14678	22930	16485	17143	18536	16870	15354	14604	24392	11311	17539	12717	15165	16976	15140	0.985	-0.022	0.99914480953872	0.86	-0.217	0.897574084901824	0.905	-0.144	0.742178196527725
LIMLP_02845	139	154	99	140	135	191	91	110	78	197	118	100	160	97	132	119	114.93	0.924	-0.113	0.954547790724581	46	110	144	96	81	139	106	89	134	155	50	161	81	67	104	103	0.796	-0.33	0.99914480953872	0.926	-0.111	0.978053971760685	0.797	-0.327	NA
LIMLP_02850	2593	1932	2356	3522	2517	2396	2170	2770	1692	3715	3047	2176	3021	2505	2463	2567	2361.1	1.047	0.067	0.954426882367854	1280	1842	3004	2223	2261	2326	2210	2070	2164	4244	1359	2599	2213	1822	2217	2211	0.898	-0.156	0.99914480953872	1.002	0.003	0.999848309021527	0.859	-0.219	0.652464053076033
LIMLP_02855	25	20	23	39	24	25	21	31	8	31	28	10	25	23	25	19	23.56	0.798	-0.326	0.922486062568677	16	25	33	17	28	32	24	16	23	41	16	28	21	21	25	23	0.975	-0.036	0.99914480953872	0.959	-0.06	0.995568984367885	1.173	0.231	NA
LIMLP_02860	153	121	177	260	149	150	163	204	130	266	213	167	216	175	166	186	163.43	1.138	0.186	0.90404581222153	107	99	224	140	189	125	165	130	122	261	128	147	136	172	152	152	0.906	-0.142	0.99914480953872	1.017	0.024	0.995586145426889	0.81	-0.304	NA
LIMLP_02865	102	87	145	149	99	108	134	117	100	142	150	129	115	123	114	122	114.73	1.123	0.168	0.92527152465642	93	64	120	110	164	81	88	102	76	220	104	91	115	139	109	115	0.916	-0.127	0.99914480953872	1.143	0.193	0.969532449744533	0.932	-0.102	NA
LIMLP_02870	544	398	524	442	528	494	483	348	457	627	405	588	510	333	463	477	440.6	1.092	0.127	0.906814437653988	321	331	514	390	567	418	378	363	379	783	221	455	408	296	432	386	0.931	-0.103	0.99914480953872	0.96	-0.059	0.977388340356265	0.819	-0.289	0.465957246791618
LIMLP_02875	394	316	400	424	382	392	368	333	327	425	358	420	346	294	369	353	350.57	0.979	-0.03	0.979847627209848	215	267	430	305	380	337	316	284	286	720	250	343	375	335	329	351	0.888	-0.172	0.99914480953872	1.109	0.149	0.959994564219689	1.006	0.008	0.988103768012425
LIMLP_02880	72	57	76	60	70	71	70	47	56	62	59	72	50	49	64	57	57.44	0.903	-0.146	0.945918820298806	34	40	76	60	60	51	56	56	40	91	43	48	47	58	56	51	0.873	-0.195	0.99914480953872	0.936	-0.096	0.978053971760685	0.905	-0.144	NA
LIMLP_02885	144	144	158	113	140	179	146	89	117	141	136	150	115	112	138	126	118.01	0.919	-0.122	0.935011011278337	55	94	161	94	97	119	118	88	93	185	69	112	96	93	106	100	0.779	-0.36	0.883708064938382	0.94	-0.089	0.977099373962116	0.798	-0.326	NA
LIMLP_02890	3852	2166	3878	3410	3739	2686	3572	2682	1927	3262	3908	2478	2652	3213	3170	2781	3424.1	0.879	-0.186	0.88963822451052	1862	2468	5039	5572	3288	3117	3707	5190	2638	7611	3339	3168	3968	4477	3826	3871	1.191	0.252	0.998148554588543	1.022	0.032	0.995568984367885	1.385	0.47	0.237184326843122
LIMLP_02895	1369	897	1459	1634	1329	1112	1344	1285	758	1110	1550	975	903	1274	1268	1051	1252.9	0.833	-0.264	0.869245425450331	802	872	1784	1749	1416	1101	1313	1629	848	2176	1273	1018	1134	1707	1365	1286	1.065	0.091	0.99914480953872	0.945	-0.082	0.969532449744533	1.209	0.274	0.45207041212285
LIMLP_02900	31	22	19	21	30	27	18	17	16	31	15	21	25	12	23	19	19.72	0.869	-0.203	0.952458021513327	6	12	20	24	11	15	15	22	21	38	14	25	20	19	16	21	0.723	-0.469	0.99914480953872	1.316	0.396	0.969532449744533	1.095	0.131	NA
LIMLP_02905	801	683	857	1051	778	847	789	827	632	852	965	813	693	793	810	766	792.61	0.901	-0.15	0.88063020747463	349	700	1102	920	616	884	811	857	666	1310	676	800	683	906	792	796	0.972	-0.041	0.99914480953872	0.96	-0.058	0.976865856213982	1.036	0.051	0.906565430359447
LIMLP_02910	762	548	721	835	740	680	664	657	573	803	726	737	653	597	685	662	661.27	0.958	-0.062	0.947960489199301	313	525	842	732	553	663	619	682	558	1346	479	670	702	642	629	671	0.92	-0.121	0.99914480953872	1.06	0.084	0.969532449744533	1.018	0.026	0.962896160763306
LIMLP_02915	6	7	4	9	6	9	4	7	4	8	6	5	7	5	6	6	6.22	0.858	-0.221	0.978048088578511	1	7	2	8	2	9	1	7	12	14	3	14	7	4	5	8	0.718	-0.479	0.99914480953872	1.703	0.768	0.966786042072794	1.424	0.51	NA
LIMLP_02920	664	551	644	785	645	683	593	617	524	602	726	674	490	597	634	587	607.63	0.902	-0.148	0.884223504458571	307	517	869	700	542	653	639	652	475	1010	466	570	527	625	622	574	0.982	-0.027	0.99914480953872	0.904	-0.146	0.959994564219689	0.983	-0.024	0.967772562882779
LIMLP_02925	822	564	739	790	798	699	681	621	685	1060	713	881	862	586	700	776	740.44	1.207	0.272	0.879684057510547	686	580	805	713	1211	732	592	664	622	1542	363	747	804	487	800	679	1.107	0.147	0.99914480953872	0.954	-0.068	0.978053971760685	0.875	-0.193	0.742178196527725
LIMLP_02930	4584	3529	4344	3354	4450	4377	4001	2638	4041	3732	3342	5196	3035	2748	3866	3660	3650.54	1.014	0.02	0.985210157531682	2980	3195	4031	3017	5263	4035	2966	2810	3421	6290	1643	4109	3279	2203	3768	3197	0.963	-0.055	0.99914480953872	0.925	-0.112	0.969532449744533	0.879	-0.186	0.68620888200392
LIMLP_02935	12	4	1	6	12	5	1	5	2	11	3	3	9	2	6	5	5.41	0.963	-0.054	0.993819715518523	2	3	8	10	4	4	6	9	5	16	2	6	8	3	6	6	1.15	0.202	0.99914480953872	1.066	0.092	0.995586145426889	1.273	0.348	NA
LIMLP_02940	193	188	235	224	187	233	216	176	160	237	187	206	193	154	203	184	196.39	0.946	-0.081	0.954547790724581	170	145	247	206	300	183	182	192	142	301	149	171	157	200	214	176	1.033	0.047	0.99914480953872	0.876	-0.191	0.969532449744533	0.957	-0.063	NA
LIMLP_02945	1324	1050	1295	1361	1285	1302	1193	1070	990	871	1490	1273	708	1225	1212	1069	1163.4	0.829	-0.271	0.879684057510547	535	930	1598	1580	945	1174	1176	1472	868	1572	1195	1042	820	1602	1192	1155	0.966	-0.05	0.99914480953872	0.922	-0.117	0.969532449744533	1.075	0.104	0.888769158036496
LIMLP_02950	719	601	865	965	698	745	797	759	754	1095	1113	970	890	915	750	925	743.6	1.198	0.261	0.879684057510547	318	585	839	617	562	739	617	575	714	1478	385	858	771	516	623	715	0.825	-0.278	0.777940914436642	1.11	0.15	0.959994564219689	0.764	-0.389	0.279259947654093
LIMLP_02955	2040	1249	1613	800	1980	1549	1486	629	1572	1578	1078	2021	1283	886	1411	1397	1407.33	1.176	0.233	0.88963822451052	1198	1097	1573	1055	2116	1385	1157	983	1371	3738	471	1647	1949	632	1410	1409	1.05	0.071	0.99914480953872	1.088	0.122	0.969532449744533	0.972	-0.041	0.964870104499631
LIMLP_02960	1296	1267	1328	902	1258	1571	1223	709	1348	1291	1129	1733	1050	928	1190	1237	1119.59	1.143	0.192	0.900026585320838	916	754	1218	825	1618	952	896	768	946	2269	483	1136	1183	648	1058	989	0.889	-0.17	0.99914480953872	1.03	0.043	0.992672121128921	0.802	-0.319	0.569903162141084
LIMLP_02965	1265	1219	1186	865	1228	1512	1092	680	1176	850	1124	1512	691	924	1128	1042	1014.51	1.001	0.001	0.999398067000104	746	768	1090	802	1317	970	802	747	887	1989	466	1065	1037	625	959	909	0.861	-0.216	0.99914480953872	1.027	0.038	0.995568984367885	0.884	-0.178	0.79709106309522
LIMLP_02970	1202	910	1337	1347	1167	1129	1232	1059	938	1332	1315	1206	1083	1081	1147	1123	1140.09	1.044	0.062	0.954426882367854	913	765	1435	1033	1612	966	1056	962	964	2468	719	1158	1287	964	1149	1136	0.979	-0.03	0.99914480953872	1.073	0.102	0.969532449744533	1.007	0.01	0.986909163592531
LIMLP_02975	1582	983	1254	1908	1536	1219	1155	1500	915	2168	1379	1177	1763	1134	1352	1358	1315.18	1.065	0.091	0.945171576593592	1043	1054	1724	1253	1842	1331	1268	1167	881	2321	785	1058	1210	1053	1402	1107	1.021	0.031	0.99914480953872	0.856	-0.224	0.94670887570858	0.821	-0.285	0.54642993401226
LIMLP_02980	168	76	137	238	163	94	126	187	80	235	194	103	191	160	142	151	158.17	1.167	0.222	0.894660215606762	149	102	213	171	263	129	157	159	112	356	121	135	186	162	177	161	1.218	0.285	0.99914480953872	1.035	0.05	0.991559274924981	1.081	0.113	NA
LIMLP_02985	1247	532	963	1529	1210	660	887	1202	534	1750	1322	687	1423	1087	990	1066	1030.93	1.154	0.207	0.879684057510547	773	657	1507	1065	1365	830	1109	992	702	2103	777	843	1096	1042	1074	994	1.092	0.127	0.99914480953872	1.012	0.018	0.995586145426889	0.958	-0.062	0.917261262884108
LIMLP_02990	10	14	8	11	10	17	7	9	4	14	10	5	11	8	11	8	10.33	0.803	-0.316	0.947208468778349	7	11	15	14	12	14	11	13	7	14	8	8	7	11	12	9	1.193	0.255	0.99914480953872	0.683	-0.549	0.969532449744533	1.015	0.021	NA
LIMLP_02995	476	413	628	719	462	512	578	565	451	898	712	580	730	585	529	632	548.26	1.193	0.255	0.879684057510547	326	393	627	498	576	496	461	464	426	1137	418	512	593	560	499	555	0.94	-0.089	0.99914480953872	1.116	0.159	0.959994564219689	0.88	-0.185	0.683933067735269
LIMLP_03000	3238	2654	4327	3875	3143	3291	3986	3047	2518	3896	3751	3238	3168	3084	3367	3163	3318.75	0.916	-0.127	0.88963822451052	1618	2228	5025	3856	2857	2814	3697	3591	2632	7216	2702	3161	3762	3623	3240	3515	0.961	-0.058	0.99914480953872	1.055	0.078	0.969532449744533	1.106	0.146	0.698553128160165
LIMLP_03005	242	215	321	432	235	267	296	340	218	413	402	280	336	331	284	316	311.04	1.091	0.126	0.922486062568677	184	222	437	346	325	280	322	322	244	521	341	293	272	457	312	341	1.105	0.144	0.99914480953872	1.045	0.064	0.978053971760685	1.058	0.082	0.893128091276642
LIMLP_03010	228	92	110	328	221	114	101	258	61	348	209	78	283	172	174	178	171.17	1.048	0.068	0.982533482218191	112	170	244	176	198	215	180	164	134	313	66	161	163	88	189	137	1.112	0.153	0.99914480953872	0.765	-0.386	0.966118200971012	0.812	-0.3	NA
LIMLP_03015	1493	985	1454	2038	1449	1222	1339	1603	819	1539	1921	1053	1251	1579	1403	1294	1386.45	0.894	-0.162	0.88963822451052	672	1041	2034	1829	1187	1315	1496	1704	947	2025	1506	1137	1056	2019	1426	1404	1.014	0.019	0.99914480953872	0.936	-0.096	0.969532449744533	1.061	0.085	0.876973523365705
LIMLP_03020	10728	6170	9528	9709	10414	7652	8776	7635	6146	6463	10727	7903	5255	8820	8619	7326	8656.56	0.836	-0.258	0.879684057510547	4276	6546	11717	13004	7551	8266	8620	12112	6907	15235	8912	8295	7943	11949	9137	9396	1.042	0.06	0.99914480953872	1.027	0.039	0.992672121128921	1.28	0.356	0.479878934209521
LIMLP_03030	31	26	37	25	30	32	34	20	27	42	39	35	34	32	29	34	29.97	1.187	0.248	0.92527152465642	17	14	40	36	30	18	29	34	19	58	29	23	30	39	28	31	0.955	-0.066	0.99914480953872	1.119	0.163	0.977099373962116	0.9	-0.152	NA
LIMLP_03035	21	15	14	18	20	19	13	14	16	25	25	21	20	21	16	21	17.24	1.369	0.453	0.894660215606762	12	13	25	11	21	16	18	10	12	38	10	14	20	13	16	16	0.995	-0.007	0.99914480953872	1.069	0.097	0.992672121128921	0.777	-0.364	NA
LIMLP_03040	17	6	16	33	17	7	15	26	15	37	14	19	30	12	16	20	19.44	1.347	0.43	0.911528627920445	19	15	26	23	34	19	19	21	11	44	13	13	23	17	23	18	1.414	0.5	0.99914480953872	0.839	-0.253	0.975875931296502	0.881	-0.183	NA
LIMLP_03045	228	182	248	229	221	226	228	180	160	297	190	206	242	156	214	201	203.85	0.971	-0.042	0.979847627209848	148	164	274	200	261	207	202	186	161	405	100	193	211	134	214	179	0.997	-0.005	0.99914480953872	0.871	-0.198	0.959994564219689	0.894	-0.161	NA
LIMLP_03050	39	5	7	11	38	6	6	9	3	19	9	4	15	7	15	9	9.6	0.965	-0.051	0.993819715518523	2	9	12	3	4	11	9	3	13	2	4	16	1	5	7	7	0.578	-0.79	0.99914480953872	1.133	0.18	0.995568984367885	0.679	-0.559	NA
LIMLP_03055	1495	1188	1354	1553	1451	1473	1247	1221	1329	2163	1409	1709	1759	1158	1348	1542	1401.69	1.201	0.264	0.879684057510547	1014	1160	1517	1117	1791	1465	1116	1040	1407	2892	742	1690	1508	995	1353	1398	0.982	-0.027	0.99914480953872	1.102	0.14	0.969532449744533	0.901	-0.151	0.757762500206945
LIMLP_03060	3615	3372	3270	3734	3509	4182	3012	2936	3519	4259	3069	4525	3463	2523	3410	3504	3183.57	1.029	0.042	0.964532357894255	1774	3125	3235	2470	3133	3946	2380	2301	2869	5968	1568	3446	3111	2102	2940	2886	0.85	-0.234	0.820795928184033	1.008	0.011	0.995838793680431	0.832	-0.265	0.444564327768901
LIMLP_03065	16227	9510	15079	18416	15752	11794	13889	14482	11675	18218	21603	15012	14814	17762	13979	15863	15939.95	1.13	0.177	0.879684057510547	7630	11097	22119	21453	13475	14014	16273	19981	13359	33905	16551	16044	17676	22191	15936	18637	1.132	0.179	0.99914480953872	1.165	0.22	0.86929125291347	1.167	0.223	0.527152165720028
LIMLP_03070	74795	56204	69793	39004	72605	69702	64286	30673	63891	41685	63072	82155	33896	51857	59316	55969	62811.75	0.985	-0.022	0.986546350043297	46701	59683	69754	73028	82475	75369	51319	68018	76379	101663	38991	91731	53001	52278	69295	65670	1.186	0.246	0.99914480953872	0.984	-0.023	0.995586145426889	1.185	0.245	0.742178196527725
LIMLP_03075	12106	8324	9642	6512	11752	10323	8881	5121	10287	5733	10106	13228	4662	8309	9019	8733	9490.66	1.011	0.016	0.991806948263593	7451	9825	9164	10220	13159	12407	6742	9519	11755	13870	5533	14118	7231	7418	10457	9589	1.148	0.199	0.99914480953872	0.982	-0.026	0.995586145426889	1.115	0.157	0.842933184537752
LIMLP_03080	27723	17206	17566	11587	26911	21338	16180	9112	22129	9645	19725	28455	7843	16218	18385	17505	18271.69	0.974	-0.038	0.982649494063631	10470	19880	15835	18981	18490	25105	11650	17679	25032	27074	9431	30063	14115	12645	18231	18941	1.006	0.009	0.99914480953872	1.072	0.1	0.978053971760685	1.108	0.148	0.873549957785261
LIMLP_03085	12988	7442	8940	6936	12608	9229	8235	5454	9816	6327	9382	12622	5145	7714	8882	8494	9095.35	1.018	0.026	0.985210157531682	6119	9580	9153	8968	10806	12098	6734	8353	11944	14426	4827	14345	7521	6472	9498	9446	1.075	0.105	0.99914480953872	1.048	0.068	0.978053971760685	1.107	0.147	0.835369456723434
LIMLP_03090	6673	4494	6808	6349	6478	5573	6271	4993	5656	6406	7663	7273	5209	6300	5829	6261	6246.48	1.102	0.14	0.88963822451052	3918	5255	7902	6607	6919	6636	5814	6154	6594	11507	4410	7919	5999	5913	6381	6610	1.093	0.128	0.99914480953872	1.063	0.088	0.969532449744533	1.054	0.076	0.871587701051011
LIMLP_03095	19268	12926	17661	20690	18704	16030	16268	16271	15136	17307	22778	19463	14073	18728	16818	17421	17409.97	1.019	0.027	0.982533482218191	8280	14265	20496	22077	14623	18014	15079	20562	17483	32489	13418	20997	16938	17990	17070	18642	1.007	0.009	0.99914480953872	1.09	0.124	0.969532449744533	1.076	0.106	0.822741341696518
LIMLP_03100	7052	4571	6974	8517	6845	5669	6424	6698	5183	6543	9515	6665	5320	7823	6409	6603	6804.09	0.992	-0.012	0.990019955350753	3060	5580	8598	9465	5404	7047	6326	8816	6208	13365	5816	7456	6968	7798	6898	7407	1.061	0.085	0.99914480953872	1.06	0.083	0.969532449744533	1.133	0.18	0.68852257199666
LIMLP_03105	7515	4595	7225	8910	7295	5699	6655	7007	5455	8025	9635	7014	6525	7922	6664	7154	7118.94	1.045	0.063	0.952458021513327	3124	5976	9421	9330	5517	7547	6931	8690	6322	14473	5762	7593	7545	7725	7171	7621	1.067	0.093	0.99914480953872	1.047	0.067	0.976865856213982	1.069	0.097	0.850313196931082
LIMLP_03110	21074	13167	22522	24437	20457	16329	20745	19217	18056	25052	26741	23217	20371	21986	19187	21858	20850.76	1.104	0.143	0.902575278214398	8734	16791	28657	24627	15424	21204	21083	22937	20249	46719	15113	24319	24357	20263	20162	22980	1.042	0.06	0.99914480953872	1.113	0.154	0.959994564219689	1.05	0.071	0.893128091276642
LIMLP_03115	11943	7674	14026	14124	11593	9517	12919	11107	11417	16089	15656	14681	13083	12872	11284	13545	12517.24	1.143	0.193	0.879684057510547	4735	10129	17230	14068	8362	12791	12676	13103	12498	29538	9045	15010	15399	12127	11733	14179	1.027	0.038	0.99914480953872	1.162	0.217	0.935932616627175	1.043	0.061	0.914818919678732
LIMLP_03120	4034	2519	4568	3821	3916	3124	4208	3005	3746	5415	4648	4817	4403	3822	3563	4347	4008.23	1.256	0.329	0.583062880128695	2379	3057	5662	4183	4201	3860	4166	3896	3591	9117	2709	4313	4753	3632	4031	4233	1.141	0.19	0.955682921129285	1.069	0.096	0.969532449744533	0.97	-0.044	0.919072651719821
LIMLP_03125	5005	3231	4781	4093	4858	4007	4404	3219	4166	6027	4562	5357	4901	3751	4122	4670	4582.34	1.125	0.17	0.88963822451052	2121	4317	6373	4981	3746	5452	4689	4639	4706	11007	2790	5652	5738	3741	4632	5044	1.131	0.177	0.99914480953872	1.069	0.097	0.969532449744533	1.075	0.104	0.85370037857786
LIMLP_03130	6077	3781	6098	4495	5899	4689	5617	3535	5165	6148	6056	6641	4999	4979	4935	5540	5708.15	1.164	0.219	0.879684057510547	3336	5372	7171	6665	5891	6784	5276	6208	5820	14810	3494	6990	7721	4685	6040	6465	1.246	0.318	0.823183930178295	1.079	0.11	0.969532449744533	1.155	0.208	0.711008740874037
LIMLP_03135	7247	4563	7751	6923	7035	5659	7139	5444	7200	9264	8451	9258	7533	6948	6319	7913	7226.55	1.255	0.327	0.800011471517704	3651	6480	9756	7101	6448	8183	7178	6614	6833	17195	4894	8206	8964	6562	7106	7911	1.125	0.17	0.99914480953872	1.112	0.153	0.959994564219689	0.997	-0.004	0.992809767456727
LIMLP_03140	13844	9276	14645	13613	13439	11504	13489	10705	12188	17004	14615	15672	13827	12016	12284	13838	13441.89	1.108	0.148	0.90078943163853	6190	11356	18180	15287	10932	14341	13375	14238	12926	33696	8620	15524	17567	11557	13222	14883	1.079	0.109	0.99914480953872	1.098	0.135	0.969532449744533	1.069	0.096	0.858062891271113
LIMLP_03145	6237	3914	6031	5656	6054	4854	5555	4448	5362	7868	6397	6895	6398	5260	5228	6184	5777.08	1.196	0.259	0.879684057510547	2916	4880	7450	5944	5150	6163	5481	5536	5717	14037	3656	6866	7318	4902	5582	6362	1.075	0.104	0.99914480953872	1.139	0.188	0.935932616627175	1.023	0.033	0.950195229877118
LIMLP_03150	9950	6065	8710	9062	9659	7522	8023	7126	7911	11903	9162	10172	9679	7533	8082	9128	9035.58	1.166	0.221	0.879684057510547	5361	7584	11817	9952	9468	9577	8694	9269	8839	22948	5368	10616	11964	7197	9252	9926	1.156	0.209	0.99914480953872	1.09	0.124	0.969532449744533	1.08	0.111	0.822808182208469
LIMLP_03155	14526	10353	14809	14647	14101	12839	13641	11518	12155	18071	14340	15630	14694	11790	13025	14038	13990.27	1.053	0.075	0.947960489199301	6529	12088	19912	15819	11530	15265	14650	14734	12900	35639	8502	15493	18580	11399	14045	15157	1.079	0.109	0.99914480953872	1.047	0.066	0.977099373962116	1.072	0.1	0.850313196931082
LIMLP_03160	8057	4948	7463	7805	7821	6136	6874	6138	6390	9049	7589	8217	7358	6240	6742	7272	7335.93	1.086	0.119	0.911528627920445	3844	6689	9659	8033	6789	8447	7106	7482	7067	17617	4791	8487	9184	6424	7456	8032	1.109	0.149	0.99914480953872	1.08	0.111	0.969532449744533	1.102	0.141	0.757953756261041
LIMLP_03165	17749	10789	16132	18451	17229	13380	14859	14510	13151	19471	17033	16910	15833	14004	14994	15582	15655.3	1.013	0.018	0.985222663421115	6463	13354	21708	18612	11414	16864	15971	17335	14556	38686	9856	17482	20169	13215	15396	16955	1.02	0.028	0.99914480953872	1.075	0.104	0.969532449744533	1.082	0.114	0.854120252819747
LIMLP_03170	4913	2906	4422	4736	4769	3604	4073	3724	3978	5806	5122	5115	4721	4211	4042	4682	4580.67	1.147	0.198	0.882896715968693	2079	4461	6207	5086	3672	5633	4567	4737	4204	11590	3141	5049	6042	4211	4652	5101	1.147	0.198	0.99914480953872	1.086	0.119	0.969532449744533	1.086	0.119	0.841494378321978
LIMLP_03175	18631	11208	17490	18259	18085	13900	16110	14359	13973	22116	20747	17967	17983	17058	15614	17669	17242.64	1.151	0.203	0.879684057510547	8928	14434	21644	19204	15767	18228	15924	17887	16337	40272	13062	19621	20996	17513	16952	19377	1.091	0.125	0.99914480953872	1.156	0.209	0.86929125291347	1.095	0.131	0.742656865390773
LIMLP_03180	17006	11564	17090	20994	16508	14341	15742	16510	10763	18481	20879	13840	15028	17167	15775	15345	17321.02	0.952	-0.071	0.93394608099209	8908	14211	23279	24837	15732	17946	17127	23133	14274	34348	18178	17143	17907	24372	18484	19807	1.161	0.215	0.790992608439637	1.051	0.071	0.969532449744533	1.281	0.357	0.178860083580213
LIMLP_03185	11526	8084	11633	16058	11188	10026	10715	12628	9463	11628	16943	12168	9455	13930	11139	11851	11889.73	1.045	0.064	0.934625985928587	6153	8989	15124	14592	10866	11352	11127	13591	9976	22751	11611	11981	11861	15568	11734	13137	1.052	0.073	0.99914480953872	1.103	0.141	0.943885406357957	1.11	0.151	0.632547831486091
LIMLP_03190	3724	2938	4429	5297	3615	3644	4080	4166	2959	4002	5084	3805	3254	4180	3876	3746	3930.51	0.889	-0.17	0.884195007996215	1443	3258	5630	5259	2548	4114	4142	4898	3155	6835	3900	3789	3563	5229	3926	4194	0.987	-0.019	0.99914480953872	1	0	0.999848309021527	1.111	0.151	0.75523314768966
LIMLP_03195	2234	1338	1896	3152	2169	1659	1746	2479	1490	2625	2887	1916	2134	2374	2013	2141	2135.78	1.023	0.033	0.982099262740725	850	1760	3326	2624	1501	2223	2447	2444	1633	4536	1852	1961	2365	2483	2154	2270	1.064	0.09	0.99914480953872	1.019	0.027	0.995568984367885	1.06	0.083	0.888625889388788
LIMLP_03200	7269	4624	7754	9108	7056	5735	7142	7162	5909	8237	9531	7598	6698	7836	6774	7377	7276.19	1.065	0.091	0.923365317674652	3345	5658	10658	8636	5907	7145	7841	8044	6296	16061	5793	7561	8373	7767	7234	7900	1.064	0.089	0.99914480953872	1.071	0.099	0.969532449744533	1.07	0.098	0.824242324998424
LIMLP_03205	11449	6823	10336	11937	11114	8462	9520	9387	7992	11661	12293	10277	9482	10107	9621	9955	10189.47	1.033	0.047	0.95923515805589	4825	8732	13182	12149	8521	11027	9698	11316	9312	21613	8421	11184	11268	11291	10140	11248	1.053	0.074	0.99914480953872	1.11	0.15	0.959994564219689	1.13	0.177	0.667340690390055
LIMLP_03210	15432	9448	15394	20688	14980	11717	14179	16269	11471	18616	19564	14750	15137	16085	14286	15324	15766	1.11	0.15	0.879684057510547	10322	11757	20218	18220	18229	14847	14875	16970	13361	33995	14108	16046	17723	18916	16230	17562	1.138	0.187	0.697855305374524	1.115	0.157	0.878695481546571	1.144	0.194	0.444564327768901
LIMLP_03215	23190	14246	26498	32980	22511	17667	24407	25935	16628	31464	29086	21381	25585	23914	22630	23627	24747.34	1.057	0.081	0.911585365167921	14554	16870	34361	30076	25703	21304	25280	28013	20929	56505	22501	25136	29458	30169	25075	28254	1.113	0.154	0.955682921129285	1.135	0.182	0.848295199723767	1.194	0.256	0.279259947654093
LIMLP_03220	12037	9201	14146	15878	11685	11411	13030	12486	10486	15688	13898	13483	12757	11427	12153	12556	13181.59	1.028	0.039	0.954547790724581	8002	10794	19216	15322	14132	13631	14137	14271	11480	28558	10007	13787	14889	13417	14043	14031	1.156	0.21	0.523212302358344	0.993	-0.01	0.995586145426889	1.117	0.16	0.550331476682685
LIMLP_03225	117	59	76	100	114	73	70	79	36	148	103	46	120	85	84	84	96.86	1.084	0.116	0.952458021513327	88	63	170	140	155	80	125	130	57	180	87	68	94	117	122	93	1.448	0.534	0.595552589261782	0.838	-0.255	0.959994564219689	1.12	0.163	NA
LIMLP_03230	351	351	444	375	341	435	409	295	321	346	371	413	281	305	370	333	374.45	0.883	-0.18	0.883422882255888	223	365	545	388	394	461	401	361	329	700	288	395	365	386	404	382	1.097	0.133	0.99914480953872	0.935	-0.098	0.969532449744533	1.161	0.216	0.644868268742536
LIMLP_03235	9	1	1	6	9	1	1	5	1	11	0	1	9	0	4	3	2.64	0.303	-1.723	0.88963822451052	0	2	7	0	0	3	5	0	2	2	0	2	1	0	2	1	0.213	-2.228	0.99914480953872	0.768	-0.381	0.992672121128921	0.541	-0.887	NA
LIMLP_03240	290	260	444	469	282	322	409	369	193	427	368	248	347	303	346	299	323.93	0.836	-0.258	0.879684057510547	178	218	464	392	314	275	341	365	200	533	329	240	278	441	324	320	0.938	-0.092	0.99914480953872	0.934	-0.098	0.969532449744533	1.049	0.069	0.915280264496946
LIMLP_03245	97	47	85	83	94	58	78	65	54	70	88	69	57	72	74	66	80.7	0.907	-0.14	0.947960489199301	42	58	137	129	74	73	101	120	73	153	74	88	80	99	92	89	1.254	0.327	0.99914480953872	0.971	-0.043	0.995568984367885	1.341	0.423	NA
LIMLP_03250	3570	2401	3639	3359	3465	2978	3352	2642	2662	2923	3893	3423	2377	3201	3109	3000	3232	0.996	-0.005	0.997354855148086	2262	2583	3830	3892	3995	3262	2818	3625	2953	5425	2787	3547	2828	3737	3425	3371	1.089	0.123	0.99914480953872	1.03	0.043	0.983610668421064	1.126	0.171	0.719409620902161
LIMLP_03255	665	481	733	831	646	597	675	653	383	678	835	492	551	687	643	577	628.63	0.852	-0.231	0.879684057510547	279	444	931	868	493	561	685	808	378	1142	674	454	595	904	637	651	0.973	-0.039	0.99914480953872	0.967	-0.048	0.983484006561025	1.105	0.144	0.794327706276453
LIMLP_03260	879	869	1460	1454	853	1078	1345	1143	731	1286	1301	940	1046	1070	1105	1019	1149.03	0.864	-0.211	0.879684057510547	559	759	1868	1642	987	958	1374	1529	843	2135	1221	1012	1113	1637	1212	1254	1.088	0.121	0.99914480953872	0.964	-0.054	0.978053971760685	1.213	0.278	0.506663222130705
LIMLP_03265	785	457	588	1386	762	567	542	1090	400	1365	1017	514	1110	836	740	820	741.15	1.061	0.085	0.955864320612029	281	515	1017	869	496	650	748	809	555	1463	613	667	763	822	676	751	0.92	-0.121	0.99914480953872	1.078	0.108	0.976865856213982	0.934	-0.098	0.90159517068484
LIMLP_03270	321	226	306	362	312	280	282	285	141	695	316	181	565	260	290	335	316.73	1.15	0.202	0.911585365167921	271	193	461	291	479	244	339	271	213	741	220	256	386	295	333	312	1.1	0.137	0.99914480953872	1.03	0.043	0.995568984367885	0.985	-0.022	0.980248250791209
LIMLP_03275	863	419	767	1033	838	520	706	812	555	1759	933	714	1430	767	719	970	831.26	1.46	0.546	0.571478248000902	718	454	1033	657	1268	573	760	612	646	2053	590	776	1070	791	803	879	1.068	0.094	0.99914480953872	1.273	0.349	0.86929125291347	0.931	-0.103	0.885815479230889
LIMLP_03285	1023	933	1470	1387	993	1157	1354	1091	854	830	1410	1098	675	1159	1149	977	1144.6	0.773	-0.372	0.879684057510547	482	737	1954	1838	851	931	1438	1712	755	1842	1267	907	960	1699	1233	1189	1.032	0.045	0.99914480953872	0.888	-0.172	0.969532449744533	1.185	0.245	0.742178196527725
LIMLP_03290	763	313	578	650	741	388	532	511	285	546	556	366	444	457	543	422	579.29	0.872	-0.197	0.879684057510547	485	407	917	783	857	514	675	729	349	1158	651	419	604	873	694	632	1.289	0.366	0.414458352865629	0.984	-0.024	0.995568984367885	1.453	0.539	0.0830123073691626
LIMLP_03295	783	340	500	503	760	422	461	396	283	630	505	364	512	415	510	430	538.97	0.964	-0.053	0.95923515805589	426	403	813	680	752	509	598	633	396	1252	444	476	653	595	623	575	1.256	0.328	0.49590408396035	1.025	0.036	0.989503294143471	1.335	0.417	0.233621911484562
LIMLP_03300	1272	456	556	480	1235	566	512	377	522	695	545	671	565	448	672	561	672.05	1.111	0.152	0.902575278214398	639	528	745	630	1128	667	548	587	646	1617	362	776	843	485	732	701	1.162	0.216	0.99914480953872	1.19	0.251	0.91461506337828	1.245	0.316	0.478718533989838
LIMLP_03305	2733	1550	1883	1865	2653	1922	1734	1467	1361	2042	1904	1750	1660	1565	1944	1658	1924.88	0.947	-0.078	0.934625985928587	1419	1568	2616	2241	2506	1980	1925	2087	1506	4130	1295	1809	2153	1736	2124	1899	1.114	0.156	0.99914480953872	0.974	-0.038	0.98326250605887	1.145	0.196	0.606493216947184
LIMLP_03310	13201	9022	13153	10092	12814	11189	12115	7936	9293	12061	11707	11949	9807	9625	11014	10460	11209.44	1.054	0.076	0.947960489199301	10066	7875	14187	11542	17777	9945	10438	10750	9601	23107	6719	11531	12047	9009	12228	10862	1.096	0.132	0.99914480953872	0.993	-0.01	0.997885302452064	1.033	0.047	0.933871529536606
LIMLP_03315	4290	3339	5282	5915	4164	4141	4865	4652	3048	4427	5889	3919	3600	4842	4456	4120	4372.98	0.9	-0.152	0.879684057510547	2375	3628	6481	4849	4194	4582	4768	4516	3378	7795	3623	4057	4064	4858	4515	4326	1.015	0.021	0.99914480953872	0.932	-0.101	0.969532449744533	1.051	0.072	0.86074576220255
LIMLP_03320	3299	2705	4544	5191	3202	3355	4185	4082	2934	4510	5284	3773	3667	4344	3706	3928	3794.61	1.061	0.085	0.927977282840541	2403	2729	5032	3756	4244	3446	3702	3498	3080	7102	3150	3699	3703	4223	3722	3875	1.006	0.009	0.99914480953872	1.04	0.057	0.977099373962116	0.986	-0.02	0.972992310490415
LIMLP_03325	29	19	14	22	28	24	13	17	20	18	26	26	15	21	20	21	20.02	1.119	0.162	0.954547790724581	14	17	27	18	25	21	20	17	16	38	11	19	20	15	21	18	1.044	0.062	0.99914480953872	0.969	-0.045	0.995586145426889	0.904	-0.145	NA
LIMLP_03330	161	137	168	196	156	170	155	154	143	290	178	184	236	146	159	189	159.71	1.126	0.171	0.90404581222153	71	126	258	155	125	159	190	144	118	336	74	142	175	99	154	139	0.964	-0.053	0.99914480953872	0.861	-0.216	0.959994564219689	0.737	-0.44	NA
LIMLP_03335	1295	891	1098	2099	1257	1105	1011	1651	972	2557	1749	1250	2079	1438	1256	1589	1279.59	1.147	0.198	0.916971183076371	372	1225	1644	1200	657	1547	1210	1118	994	2643	761	1194	1378	1020	1133	1197	0.87	-0.202	0.99914480953872	0.998	-0.002	0.999848309021527	0.757	-0.402	0.569177019608387
LIMLP_03340	4837	4655	5699	4491	4695	5773	5249	3532	5425	6536	5203	6976	5315	4278	4812	5523	4875.85	1.142	0.192	0.879684057510547	2416	4610	5945	3376	4267	5822	4374	3144	5616	10557	1931	6745	5504	2589	4402	4946	0.907	-0.141	0.99914480953872	1.075	0.105	0.969532449744533	0.854	-0.228	0.578526731614078
LIMLP_03345	6172	5147	5833	4242	5991	6383	5373	3336	5684	4665	5807	7309	3793	4774	5271	5292	5616.8	1.065	0.091	0.939565144963462	4083	5285	5857	5080	7211	6674	4309	4731	6955	11148	3420	8353	5812	4585	5731	6250	1.087	0.12	0.99914480953872	1.156	0.21	0.948614806721244	1.18	0.238	0.622949205091728
LIMLP_03350	4178	2694	4104	3488	4056	3341	3780	2743	3087	3242	4300	3969	2636	3535	3480	3380	3755.49	1.037	0.052	0.963657882817868	3091	3232	4204	4169	5459	4081	3093	3883	3586	6807	3091	4307	3549	4144	4129	4000	1.163	0.218	0.99914480953872	1.061	0.086	0.969532449744533	1.191	0.252	0.583129654072699
LIMLP_03355	372	316	385	481	361	392	355	378	231	418	417	297	340	343	372	327	367.23	0.884	-0.178	0.88063020747463	252	322	612	428	445	407	450	399	277	530	273	333	276	366	425	325	1.146	0.197	0.99914480953872	0.76	-0.395	0.671661988916773	0.986	-0.02	0.975664864864632
LIMLP_03360	1611	1126	1498	1574	1564	1396	1380	1238	1159	1170	1782	1490	951	1465	1394	1302	1553.78	0.936	-0.095	0.934637328446499	959	1247	2280	2003	1694	1575	1677	1866	1606	2794	1545	1929	1457	2071	1703	1819	1.221	0.288	0.79882566521911	1.075	0.104	0.969532449744533	1.402	0.487	0.176724962485404
LIMLP_03365	80	54	60	89	78	67	55	70	54	78	48	69	63	39	68	57	65.77	0.807	-0.309	0.894660215606762	23	50	103	76	41	63	76	71	75	139	49	90	72	66	63	76	0.929	-0.107	0.99914480953872	1.16	0.214	0.969532449744533	1.335	0.416	NA
LIMLP_03370	4782	3442	4671	7044	4642	4269	4302	5539	4141	7252	6533	5325	5897	5371	4688	5531	4922.15	1.148	0.199	0.879684057510547	2207	4008	6160	4665	3898	5061	4532	4345	4642	11627	3052	5575	6062	4092	4459	5243	0.946	-0.081	0.99914480953872	1.147	0.198	0.951705508265892	0.945	-0.082	0.886348512090494
LIMLP_03375	2602	1891	2647	3562	2526	2345	2438	2801	2235	3670	3163	2874	2984	2601	2528	2820	2836.95	1.114	0.156	0.894660215606762	1684	2740	3555	2693	2974	3460	2615	2508	2889	6934	1869	3470	3615	2506	2889	3197	1.133	0.18	0.99914480953872	1.109	0.15	0.966118200971012	1.128	0.174	0.719409620902161
LIMLP_03380	353	251	332	338	343	311	306	266	241	369	305	310	300	251	306	287	330.91	0.948	-0.077	0.947960489199301	199	277	545	398	351	350	401	371	259	763	272	311	398	365	368	358	1.209	0.274	0.79882566521911	0.981	-0.027	0.995568984367885	1.252	0.324	0.404002702986492
LIMLP_03390	12780	11551	12903	8725	12406	14325	11885	6861	12313	11200	14316	15833	9107	11771	11369	12237	11918.01	1.121	0.165	0.90404581222153	7463	10024	12515	12545	13180	12659	9207	11684	12677	23713	7717	15225	12363	10347	11682	12645	1.045	0.064	0.99914480953872	1.115	0.157	0.969532449744533	1.04	0.056	0.934271153238033
LIMLP_03395	4053	2678	3155	2237	3934	3321	2906	1759	3003	2157	3747	3861	1754	3081	2980	2899	3068.2	1.037	0.052	0.979847627209848	2077	3064	3073	3359	3668	3869	2261	3129	3312	5469	1926	3978	2851	2582	3232	3137	1.089	0.123	0.99914480953872	1.047	0.066	0.978053971760685	1.1	0.137	0.854120252819747
LIMLP_03400	2454	1649	2001	1364	2382	2045	1843	1073	1685	1648	2167	2167	1340	1782	1836	1763	1833.58	1.033	0.047	0.979847627209848	1075	1604	2020	1943	1898	2026	1486	1810	1923	3702	1178	2310	1930	1579	1805	1940	1.008	0.011	0.99914480953872	1.127	0.173	0.969532449744533	1.1	0.138	0.840891877344159
LIMLP_03410	293	257	365	509	284	319	336	400	309	653	519	397	531	427	335	452	376.7	1.332	0.413	0.857354494720671	213	326	409	320	376	412	301	298	364	780	260	437	407	349	347	398	1.029	0.041	0.99914480953872	1.136	0.184	0.966786042072794	0.878	-0.188	0.757953756261041
LIMLP_03425	920	952	1140	1387	893	1181	1050	1091	759	1442	1241	976	1173	1020	1054	1056	992.27	0.966	-0.05	0.979847627209848	475	1165	1328	739	839	1471	977	688	927	1422	506	1113	741	678	994	844	0.917	-0.125	0.99914480953872	0.814	-0.296	0.907480523349646	0.774	-0.37	0.466807948534151
LIMLP_03430	1649	1705	2174	2520	1601	2114	2002	1982	1765	3393	2700	2270	2759	2220	1925	2416	1981.97	1.27	0.344	0.879684057510547	1278	1866	2190	1206	2257	2356	1611	1123	1992	3698	844	2392	1928	1132	1837	1817	0.92	-0.121	0.99914480953872	0.996	-0.006	0.999848309021527	0.721	-0.471	0.404002702986492
LIMLP_03435	397	283	362	519	385	351	333	408	195	389	443	251	316	364	369	310	356.51	0.795	-0.331	0.879684057510547	148	338	612	463	261	427	450	431	310	551	263	372	287	353	392	337	1.051	0.071	0.99914480953872	0.822	-0.283	0.920145293641408	1.086	0.119	0.861574959959818
LIMLP_03440	518	421	729	625	503	522	671	491	327	512	651	420	416	535	547	457	578.79	0.806	-0.311	0.879684057510547	341	401	1040	848	602	506	765	790	404	1049	632	485	547	847	666	626	1.199	0.262	0.99914480953872	0.906	-0.143	0.969532449744533	1.348	0.431	0.363431251838617
LIMLP_03445	408	251	459	497	396	311	423	391	306	484	539	393	394	443	380	410	409.13	1.071	0.099	0.929517873773045	201	244	578	552	355	308	425	514	365	913	343	438	476	460	400	458	1.049	0.069	0.99914480953872	1.144	0.194	0.952126987710504	1.12	0.164	0.746207874621664
LIMLP_03450	1196	690	1137	1197	1161	856	1047	941	727	872	1337	935	709	1099	1001	914	1003.69	0.9	-0.152	0.911528627920445	476	758	1421	1275	841	957	1045	1188	772	1757	1066	927	916	1429	1008	1091	1.001	0.001	0.999929001643112	1.064	0.089	0.975875931296502	1.183	0.243	0.658983812506494
LIMLP_03455	824	485	683	869	800	601	629	683	443	575	813	570	468	668	678	569	687.77	0.849	-0.236	0.879684057510547	405	552	1066	922	715	697	784	859	554	1122	674	665	585	904	764	718	1.132	0.179	0.99914480953872	0.942	-0.087	0.969532449744533	1.255	0.328	0.39968072597924
LIMLP_03460	2924	2930	3760	3458	2838	3634	3463	2719	2698	3596	3292	3469	2924	2707	3164	3033	3193.6	0.955	-0.066	0.947220164818052	2002	2618	4231	3327	3536	3306	3113	3099	2830	5989	2522	3399	3122	3381	3264	3301	1.036	0.051	0.99914480953872	1.01	0.014	0.995586145426889	1.095	0.13	0.746207874621664
LIMLP_03465	1168	1082	1346	1567	1134	1342	1240	1232	1257	1765	1494	1616	1435	1228	1237	1426	1234.2	1.154	0.207	0.879684057510547	730	970	1482	999	1289	1225	1090	930	1128	2225	747	1355	1160	1002	1134	1172	0.909	-0.138	0.99914480953872	1.043	0.06	0.975875931296502	0.821	-0.285	0.348834045130863
LIMLP_03470	2124	960	1645	3715	2062	1191	1515	2921	1846	2876	3861	2374	2339	3174	1922	2629	2144.14	1.458	0.544	0.286300804862595	1119	1329	2083	2258	1976	1678	1532	2103	1846	4356	1987	2217	2271	2664	1822	2384	0.981	-0.028	0.99914480953872	1.363	0.446	0.671661988916773	0.917	-0.125	0.833676963387911
LIMLP_03475	5765	2493	4869	6928	5596	3092	4485	5448	3893	8431	7652	5006	6856	6291	4655	6051	5520.29	1.482	0.567	0.179334854702672	4411	2428	5577	6134	7790	3066	4103	5713	3998	16194	4918	4802	8443	6594	5168	6613	1.076	0.106	0.99914480953872	1.484	0.57	0.220840888824207	1.078	0.109	0.850938561164759
LIMLP_03480	11703	6356	11365	10330	11360	7883	10468	8123	6924	11852	10864	8903	9637	8932	9458	9157	10952.07	1.089	0.123	0.923365317674652	10573	5787	14291	14861	18672	7308	10514	13841	7998	26277	10726	9606	13699	14381	12584	12562	1.276	0.352	0.65156196914757	1.148	0.199	0.959994564219689	1.346	0.428	0.329465406647821
LIMLP_03485	1031	506	695	970	1001	628	640	763	476	976	861	612	794	708	758	705	868.23	1.113	0.155	0.902575278214398	1131	500	1079	1010	1997	631	794	941	633	1721	738	760	897	989	1091	882	1.326	0.407	0.399408104523039	1.048	0.067	0.977326975369433	1.248	0.32	0.472193046749945
LIMLP_03490	1055	556	1061	1219	1024	690	977	959	572	1195	995	736	972	818	912	842	1035.29	1.023	0.033	0.981889549720407	1026	546	1484	1361	1812	690	1092	1268	790	2391	942	949	1247	1263	1216	1153	1.279	0.355	0.49590408396035	1.09	0.125	0.969532449744533	1.363	0.447	0.233621911484562
LIMLP_03495	1534	1526	2128	2550	1489	1892	1960	2005	1670	3067	2420	2147	2494	1990	1836	2210	1857.97	1.17	0.226	0.879684057510547	942	1266	2321	1604	1664	1599	1708	1494	1434	3903	1352	1722	2035	1813	1616	1857	0.882	-0.18	0.99914480953872	1.115	0.157	0.948614806721244	0.841	-0.25	0.442234238918952
LIMLP_03500	2740	2495	3655	3884	2660	3094	3367	3054	2080	3186	3808	2675	2591	3131	3044	2799	2930.1	0.904	-0.146	0.894660215606762	1740	1944	4029	3460	3073	2455	2964	3223	1984	5139	2740	2383	2679	3674	2929	2912	0.957	-0.063	0.99914480953872	0.973	-0.04	0.983610668421064	1.03	0.043	0.933890622186957
LIMLP_03505	276	365	332	239	268	453	306	188	380	259	323	489	211	266	304	322	284.9	1.055	0.077	0.955864320612029	173	242	288	233	306	306	212	217	268	424	169	322	221	227	260	257	0.875	-0.192	0.99914480953872	1	0	0.999848309021527	0.83	-0.269	0.677099751298213
LIMLP_03510	0	0	0	0	0	0	0	0	0	0	0	0	0	0	0	0	0	NA	NA	NA	0	0	0	0	0	0	0	0	0	0	0	0	0	0	0	0	NA	NA	NA	NA	NA	NA	NA	NA	NA
LIMLP_03515	20	12	10	26	19	15	9	20	16	27	37	21	22	30	16	24	16.7	1.515	0.599	0.886413585472905	6	14	25	13	11	18	18	12	3	25	16	4	13	21	15	13	0.963	-0.055	0.99914480953872	0.79	-0.341	0.969532449744533	0.502	-0.995	NA
LIMLP_03520	3673	1585	2633	5234	3565	1966	2425	4116	1806	4073	4983	2322	3312	4097	3018	3244	3150.18	1.092	0.127	0.92527152465642	1391	2275	3826	3598	2457	2873	2815	3351	2601	7571	2784	3124	3947	3733	2874	3601	0.984	-0.024	0.99914480953872	1.265	0.339	0.85563165955065	1.139	0.188	0.757762500206945
LIMLP_03525	3728	2405	3672	6037	3619	2983	3382	4747	2996	5988	5825	3852	4869	4789	3683	4503	3894.28	1.184	0.244	0.879684057510547	1581	2929	4975	3971	2792	3699	3660	3699	3281	8190	3146	3940	4270	4218	3462	4143	0.944	-0.083	0.99914480953872	1.159	0.213	0.920145293641408	0.924	-0.114	0.817282261684257
LIMLP_03530	5018	3748	5500	7367	4871	4648	5066	5793	3534	6968	6626	4544	5666	5448	5094	5219	5351.89	0.957	-0.064	0.954426882367854	1906	3984	7165	6838	3366	5031	5271	6369	3882	11464	6126	4662	5977	8214	5009	6284	0.963	-0.054	0.99914480953872	1.173	0.23	0.91461506337828	1.181	0.24	0.588855329573334
LIMLP_03535	1021	527	758	853	991	654	698	671	559	962	874	719	782	719	754	740	807.42	1.029	0.042	0.979847627209848	421	472	1264	1118	743	596	930	1041	580	1967	774	697	1025	1038	828	920	1.098	0.134	0.99914480953872	1.147	0.198	0.959994564219689	1.223	0.291	0.586127443939078
LIMLP_03540	238	190	248	345	231	236	228	271	168	343	340	216	279	280	242	258	246.68	1.009	0.012	0.991806948263593	105	164	439	297	185	207	323	277	144	482	221	173	251	296	248	240	1.013	0.018	0.99914480953872	0.916	-0.126	0.969532449744533	0.92	-0.12	NA
LIMLP_03545	1859	1490	2168	2784	1805	1848	1997	2189	1165	2170	2384	1498	1765	1960	1960	1741	1795.57	0.867	-0.206	0.879684057510547	969	1280	2630	2092	1711	1616	1935	1948	1239	2680	1477	1488	1397	1980	1802	1622	0.921	-0.119	0.99914480953872	0.874	-0.195	0.86929125291347	0.928	-0.108	0.765568491526781
LIMLP_03550	2202	1389	1995	2623	2138	1723	1838	2063	1722	3215	2591	2214	2614	2130	1940	2319	2001.55	1.277	0.353	0.857394234682879	1408	1539	1925	1646	2487	1943	1416	1533	1804	4145	1190	2167	2161	1596	1845	1975	0.931	-0.104	0.99914480953872	1.164	0.219	0.94670887570858	0.848	-0.237	0.632547831486091
LIMLP_03555	971	410	596	1066	943	508	549	838	448	1403	960	576	1141	789	710	835	735.26	1.275	0.351	0.879684057510547	474	563	833	675	837	711	613	629	620	1621	425	745	845	570	698	720	0.997	-0.004	0.99914480953872	1.121	0.164	0.969532449744533	0.876	-0.19	0.804887384134294
LIMLP_03560	1077	873	1135	1297	1045	1083	1045	1020	856	2111	1147	1101	1717	943	1048	1254	1099.56	1.231	0.3	0.879684057510547	827	714	1193	949	1460	902	878	884	931	2735	576	1118	1426	772	1031	1105	0.959	-0.061	0.99914480953872	1.134	0.182	0.969532449744533	0.884	-0.178	0.791013526075463
LIMLP_03565	197	153	196	297	191	190	181	234	109	386	240	140	314	197	199	217	202.59	1.063	0.088	0.958974654219776	116	182	255	206	205	230	188	192	164	423	118	197	221	158	204	192	1.021	0.03	0.99914480953872	0.932	-0.101	0.977326975369433	0.896	-0.159	NA
LIMLP_03570	16	11	16	9	16	14	15	7	12	23	13	15	19	11	13	15	13.33	1.125	0.171	0.970250630099625	3	14	23	9	5	18	17	8	12	18	14	14	9	19	12	14	0.943	-0.084	0.99914480953872	1.149	0.2	0.978053971760685	0.963	-0.055	NA
LIMLP_03575	4470	2976	5655	6399	4339	3691	5209	5032	3422	7555	6514	4400	6143	5356	4568	5300	4853.81	1.096	0.132	0.890789124949213	1767	3134	6661	5578	3121	3958	4901	5195	4163	10680	4506	5000	5568	6041	4294	5536	0.931	-0.103	0.99914480953872	1.238	0.308	0.725359227324728	1.051	0.072	0.873549957785261
LIMLP_03580	2963	2024	4317	4366	2876	2510	3976	3433	2313	4833	4509	2974	3930	3707	3199	3537	3573.98	1.15	0.201	0.879684057510547	2771	2086	4837	4035	4894	2634	3559	3758	2546	7309	3666	3058	3810	4915	3711	3928	1.146	0.197	0.99914480953872	1.104	0.143	0.969532449744533	1.101	0.139	0.79709106309522
LIMLP_03585	4193	2933	6771	6034	4070	3637	6237	4745	3842	5692	6532	4940	4628	5371	4672	4980	5111.58	1.08	0.111	0.92527152465642	3188	3293	6095	5971	5630	4158	4484	5561	4419	11192	5189	5307	5835	6957	4958	6033	1.064	0.09	0.99914480953872	1.219	0.286	0.86929125291347	1.202	0.265	0.582713196142068
LIMLP_03590	2977	1299	2712	3152	2890	1611	2498	2479	1408	3367	3454	1810	2738	2840	2370	2463	2585.58	1.09	0.124	0.894660215606762	1541	1569	3254	3645	2721	1981	2394	3395	1845	6090	2573	2216	3175	3450	2623	2947	1.113	0.155	0.99914480953872	1.173	0.231	0.848295199723767	1.198	0.261	0.407389264937376
LIMLP_03595	2586	1170	2339	3294	2510	1451	2154	2590	1355	2887	3139	1742	2348	2581	2176	2224	2313.97	1.084	0.117	0.883422882255888	1522	1460	2944	3013	2688	1844	2166	2806	1645	4926	2216	1976	2568	2971	2376	2505	1.101	0.139	0.99914480953872	1.109	0.149	0.916802436359077	1.126	0.171	0.537543145618528
LIMLP_03600	3786	2052	3654	5283	3675	2545	3366	4155	2328	4443	4758	2993	3613	3912	3435	3506	3606.63	1.057	0.081	0.922486062568677	2194	2543	4364	4400	3875	3211	3211	4098	2744	6976	3660	3296	3637	4907	3599	3947	1.057	0.079	0.99914480953872	1.116	0.158	0.920145293641408	1.115	0.157	0.620776461750308
LIMLP_03605	558	364	576	748	542	451	531	588	307	682	730	395	555	600	528	517	531.67	0.974	-0.038	0.979847627209848	302	385	721	679	533	486	530	632	368	770	564	442	401	756	545	533	1.033	0.047	0.99914480953872	0.953	-0.069	0.977099373962116	1.011	0.015	0.980248250791209
LIMLP_03610	3355	3626	3665	3228	3257	4497	3376	2538	3190	2420	3747	4102	1968	3081	3417	3050	3247.15	0.838	-0.255	0.879684057510547	1554	3011	4149	3808	2744	3802	3052	3547	3166	4450	2516	3802	2320	3373	3286	3165	0.965	-0.052	0.99914480953872	0.917	-0.126	0.969532449744533	1.055	0.078	0.901520674813456
LIMLP_03615	122	62	81	148	118	77	75	116	34	78	85	44	63	70	96	59	88.76	0.59	-0.761	0.857354494720671	35	104	180	124	62	131	132	115	53	88	96	64	46	129	110	80	1.159	0.212	0.99914480953872	0.647	-0.628	0.85563165955065	1.27	0.345	NA
LIMLP_03620	20	14	10	35	19	17	9	28	3	24	17	4	20	14	18	13	17.9	0.705	-0.504	0.905738323374667	13	19	32	16	23	24	24	15	20	30	11	24	16	15	22	18	1.166	0.221	0.99914480953872	0.868	-0.205	0.978053971760685	1.435	0.521	NA
LIMLP_03625	4997	2221	3932	6990	4851	2754	3622	5497	2986	5991	7014	3840	4872	5767	4181	4826	4671.41	1.223	0.291	0.879684057510547	2917	3629	5809	5027	5151	4583	4274	4682	4209	9228	4208	5055	4811	5642	4672	5169	1.149	0.2	0.99914480953872	1.155	0.208	0.94670887570858	1.085	0.117	0.833676963387911
LIMLP_03630	5439	4822	7699	8226	5280	5980	7092	6469	4872	5902	7502	6265	4799	6168	6205	5744	5814.73	0.913	-0.132	0.922486062568677	3374	3229	8313	6977	5959	4078	6116	6498	4099	8627	5432	4923	4498	7283	5663	5568	0.907	-0.141	0.99914480953872	0.959	-0.06	0.978053971760685	0.953	-0.069	0.916197208662353
LIMLP_03635	578	462	607	929	561	573	559	731	494	826	1354	635	672	1113	606	807	720.28	1.352	0.435	0.855882658080982	578	374	761	1016	1021	472	560	946	404	1467	739	485	765	991	750	747	1.178	0.236	0.99914480953872	1.063	0.088	0.977099373962116	0.926	-0.111	0.869157820533302
LIMLP_03640	95	52	86	154	92	64	79	121	61	132	162	78	107	133	89	106	85.75	1.336	0.418	0.879684057510547	78	39	73	86	138	49	54	80	38	118	72	46	62	97	80	68	0.846	-0.241	0.99914480953872	0.987	-0.019	0.997885302452064	0.625	-0.678	NA
LIMLP_03645	1584	2995	3139	2425	1538	3714	2891	1907	2900	3074	2313	3729	2500	1902	2512	2710	2405.34	1.058	0.081	0.954547790724581	1635	2135	3042	1617	2887	2696	2238	1506	2211	3916	1096	2655	2042	1469	2332	2055	0.95	-0.074	0.99914480953872	0.852	-0.231	0.959994564219689	0.765	-0.386	0.473894233541252
LIMLP_03650	40	28	24	56	39	35	22	44	17	57	37	22	46	30	35	33	30.33	0.948	-0.077	0.982533482218191	15	19	42	27	26	24	31	25	28	55	13	34	29	17	26	27	0.758	-0.4	0.99914480953872	1.016	0.023	0.997885302452064	0.812	-0.3	NA
LIMLP_03655	15634	18583	24752	24052	15176	23046	22799	18914	19361	25996	23366	24895	21138	19211	19984	21748	20163.39	1.127	0.172	0.916971183076371	17990	13669	23855	16231	31771	17262	17550	15117	16558	33756	13367	19886	17598	17922	20425	18469	0.984	-0.024	0.99914480953872	0.978	-0.033	0.995568984367885	0.853	-0.229	0.742178196527725
LIMLP_03660	125	108	110	217	121	134	101	171	76	213	180	98	173	148	132	140	124.58	1.03	0.043	0.982649494063631	63	96	158	142	111	121	116	132	97	238	57	116	124	76	120	105	0.911	-0.134	0.99914480953872	0.867	-0.207	0.969532449744533	0.767	-0.383	NA
LIMLP_03665	762	570	749	818	740	707	690	643	640	812	763	823	660	627	695	703	738.55	1.054	0.076	0.929517873773045	532	614	958	651	940	775	705	606	776	1436	554	932	749	743	756	808	1.075	0.104	0.99914480953872	1.127	0.173	0.925694139300179	1.149	0.201	0.550331476682685
LIMLP_03670	2590	1917	1896	1654	2514	2377	1746	1301	2073	3650	1251	2666	2968	1029	1984	2221	2121.98	1.258	0.332	0.879684057510547	2670	2032	1809	994	4715	2566	1331	926	2162	4256	562	2597	2219	754	2384	1857	1.021	0.029	0.99914480953872	1	0	0.999848309021527	0.811	-0.302	0.705671542564023
LIMLP_03675	696	743	975	937	676	921	898	737	439	1073	822	564	872	676	808	704	804	0.818	-0.289	0.879684057510547	440	604	1487	1017	777	763	1094	947	501	1438	730	602	750	979	895	777	1.097	0.133	0.99914480953872	0.825	-0.277	0.903968874178429	1.106	0.145	0.808624190057708
LIMLP_03680	1451	607	1015	1538	1409	753	935	1209	669	1123	1213	860	913	997	1076	923	926.49	0.902	-0.148	0.922486062568677	442	789	965	966	781	996	710	900	816	1511	552	980	788	740	847	836	0.797	-0.328	0.925821836313024	1.027	0.038	0.995568984367885	0.906	-0.142	0.842544646154283
LIMLP_03685	2979	1447	1736	3118	2892	1795	1599	2452	1218	2053	2094	1566	1669	1722	2184	1652	1821.46	0.838	-0.255	0.879684057510547	1227	1703	1946	1742	2167	2151	1432	1622	1524	2549	951	1830	1329	1275	1843	1478	0.849	-0.237	0.99914480953872	0.873	-0.195	0.959994564219689	0.885	-0.177	0.756871271522894
LIMLP_03690	1487	1100	1235	1042	1443	1364	1138	819	1156	1367	977	1486	1112	803	1191	1134	1145.68	1.034	0.048	0.963657882817868	886	861	1457	993	1565	1087	1072	925	1018	2408	557	1223	1255	747	1162	1075	0.983	-0.024	0.99914480953872	1.003	0.005	0.999848309021527	0.955	-0.067	0.893128091276642
LIMLP_03695	593	441	553	645	576	547	509	507	363	880	594	467	716	488	535	557	530.18	1.014	0.021	0.985210157531682	232	422	773	485	410	533	569	452	387	1046	477	465	545	640	491	550	0.913	-0.131	0.99914480953872	1.105	0.145	0.969532449744533	0.995	-0.007	0.991862721874005
LIMLP_03700	746	590	843	875	724	732	776	688	518	910	830	666	740	682	730	696	724.66	0.932	-0.101	0.922486062568677	375	626	1141	789	662	791	839	735	538	1199	625	646	625	838	757	703	1.035	0.05	0.99914480953872	0.906	-0.142	0.960050665451669	1.007	0.01	0.985996029126804
LIMLP_03705	5342	3605	5428	8373	5186	4471	5000	6584	3161	5654	7106	4065	4597	5843	5310	4835	5435.28	0.882	-0.182	0.879684057510547	2609	3833	7884	7434	4608	4840	5800	6924	3928	10303	6032	4718	5371	8087	5543	6059	1.042	0.059	0.99914480953872	1.046	0.064	0.969532449744533	1.236	0.305	0.219739849509827
LIMLP_03710	7847	5170	7597	10801	7617	6412	6998	8494	4759	7735	10168	6119	6290	8360	7380	6923	7455.11	0.909	-0.137	0.879684057510547	3454	5694	9898	9960	6100	7191	7282	9277	5628	14059	7566	6759	7330	10144	7462	8078	1.006	0.008	0.99914480953872	1.05	0.07	0.969532449744533	1.161	0.215	0.466807948534151
LIMLP_03715	7661	5944	7268	7718	7437	7372	6695	6069	5258	5633	8001	6761	4580	6578	6893	5973	6771.2	0.842	-0.248	0.879684057510547	3305	5670	8467	9019	5837	7160	6229	8400	6009	12180	6050	7217	6350	8112	6906	7226	0.991	-0.013	0.99914480953872	1.035	0.049	0.978053971760685	1.219	0.285	0.470880433476144
LIMLP_03720	2503	1543	1934	2377	2430	1914	1781	1869	1488	2253	2386	1913	1832	1962	1998	1902	2008.78	0.983	-0.024	0.982533482218191	1041	1528	2259	2494	1838	1930	1662	2323	1902	4131	1664	2284	2154	2231	1938	2223	0.973	-0.039	0.99914480953872	1.182	0.241	0.854765967800456	1.17	0.226	0.536717397062426
LIMLP_03725	4890	2623	3863	5066	4747	3253	3558	3984	2877	4586	5400	3699	3729	4440	3886	3956	4015.32	1.089	0.123	0.884195007996215	2620	2973	4412	4604	4627	3754	3246	4288	3493	8459	3195	4195	4410	4284	3979	4296	1.026	0.037	0.99914480953872	1.159	0.213	0.848295199723767	1.092	0.127	0.704818651513591
LIMLP_03730	6276	3997	5042	5618	6092	4957	4644	4418	3947	3809	6084	5075	3097	5002	5028	4391	4959.98	0.878	-0.187	0.879684057510547	2694	4453	5379	6312	4758	5623	3957	5879	4583	8900	4320	5504	4640	5792	5054	5312	0.996	-0.005	0.99914480953872	1.083	0.115	0.969532449744533	1.229	0.297	0.466807948534151
LIMLP_03735	10355	7327	7017	6492	10052	9087	6463	5105	7803	5947	7951	10034	4836	6537	7677	7136	7575.36	0.972	-0.042	0.979847627209848	4315	7375	7143	8226	7620	9313	5255	7662	8388	14071	4983	10074	7336	6681	7462	8030	0.986	-0.02	0.99914480953872	1.14	0.189	0.959994564219689	1.157	0.21	0.698553128160165
LIMLP_03740	2596	1713	2408	2287	2520	2124	2218	1798	1782	2289	2615	2291	1861	2150	2165	2101	2199.6	0.968	-0.046	0.971585256729791	1030	1953	2422	2610	1819	2466	1782	2431	2108	4289	1913	2532	2236	2565	2124	2444	0.975	-0.037	0.99914480953872	1.158	0.212	0.935932616627175	1.166	0.221	0.634544097591501
LIMLP_03745	8733	6422	8390	9065	8477	7964	7728	7129	6683	6584	10307	8593	5354	8474	7824	7474	7760.23	0.895	-0.16	0.902575278214398	3035	6901	8860	10063	5360	8715	6518	9373	7218	13003	7093	8669	6779	9510	7492	8319	0.93	-0.105	0.99914480953872	1.081	0.112	0.969532449744533	1.123	0.168	0.762184947838545
LIMLP_03750	2097	2231	2920	3466	2036	2767	2690	2726	1955	2012	3652	2514	1636	3003	2555	2384	2577.64	0.835	-0.261	0.879684057510547	1093	2135	3657	3617	1930	2696	2691	3369	1751	3977	2875	2103	2073	3855	2672	2677	1.027	0.039	0.99914480953872	0.903	-0.148	0.969532449744533	1.111	0.152	0.796272038481512
LIMLP_03755	3511	4331	3717	2900	3408	5371	3424	2281	3553	2594	3459	4569	2109	2844	3621	3174	3538.98	0.852	-0.231	0.882896715968693	2049	3398	3888	4283	3619	4291	2860	3989	3454	5506	2806	4148	2871	3762	3690	3594	1.039	0.055	0.99914480953872	0.966	-0.05	0.989263185824969	1.177	0.236	0.701923560813263
LIMLP_03760	2149	1633	1927	1941	2086	2025	1775	1526	1596	2079	2140	2052	1691	1759	1853	1834	2007.17	1.021	0.03	0.979847627209848	1239	1628	2414	2429	2188	2056	1776	2262	1870	4461	1739	2246	2326	2332	2070	2301	1.121	0.165	0.99914480953872	1.149	0.2	0.91171371413575	1.261	0.335	0.295003941979697
LIMLP_03765	815	578	965	1030	791	717	889	810	418	733	1009	537	596	830	802	654	852.81	0.698	-0.519	0.86611857693994	221	548	1564	1595	390	692	1151	1486	436	1782	1192	524	929	1598	930	1017	1.029	0.041	0.99914480953872	0.986	-0.02	0.997885302452064	1.454	0.54	0.443221958949342
LIMLP_03770	2020	1376	2141	1783	1961	1706	1972	1402	1637	1260	1976	2105	1025	1625	1760	1585	1896.05	0.908	-0.139	0.930056333979069	1244	1302	2652	2818	2197	1644	1951	2625	1647	3828	1759	1978	1996	2358	2104	2111	1.186	0.246	0.99914480953872	1.03	0.042	0.995568984367885	1.344	0.427	0.472193046749945
LIMLP_03775	1880	1361	1751	1480	1825	1688	1613	1164	1270	1056	1539	1633	859	1265	1572	1252	1580.37	0.804	-0.315	0.879684057510547	1007	1209	2346	2322	1778	1527	1726	2163	1316	2879	1345	1581	1501	1803	1798	1628	1.147	0.198	0.99914480953872	0.924	-0.115	0.969532449744533	1.318	0.399	0.472121728062317
LIMLP_03780	5051	4175	5043	11209	4903	5178	4645	8815	3896	4556	10231	5010	3705	8412	5885	5709	5862.78	0.853	-0.229	0.879684057510547	1923	5332	6036	8879	3396	6733	4441	8270	4731	6576	7057	5682	3428	9462	5710	6191	0.949	-0.075	0.99914480953872	0.954	-0.068	0.977099373962116	1.061	0.086	0.881062648046211
LIMLP_03785	18	5	4	19	17	6	4	15	8	26	20	10	21	16	10	16	12.36	1.768	0.822	0.886413585472905	1	12	4	20	2	15	3	19	14	22	12	17	11	16	10	15	0.899	-0.154	0.99914480953872	1.69	0.757	0.959994564219689	0.859	-0.219	NA
LIMLP_03790	2037	679	2623	4827	1977	842	2416	3796	795	2968	3828	1022	2413	3147	2258	2194	1799.02	1.008	0.011	0.997354855148086	906	970	1118	1885	1600	1225	823	1756	1262	1774	1289	1516	925	1728	1351	1390	0.639	-0.646	0.652617333461953	1.086	0.12	0.978053971760685	0.689	-0.538	0.550331476682685
LIMLP_03795	109	61	119	117	106	76	110	92	63	120	107	81	98	88	96	89	92.07	0.902	-0.149	0.929517873773045	36	59	180	104	64	75	132	97	70	183	69	84	95	93	92	91	0.954	-0.067	0.99914480953872	0.963	-0.054	0.991710236545592	1.02	0.028	NA
LIMLP_03800	772	1103	1258	1417	749	1368	1159	1114	757	2023	1292	973	1645	1062	1098	1227	1110.49	1.02	0.029	0.982533482218191	490	925	1725	1091	865	1168	1269	1016	866	2132	750	1040	1112	1006	1080	1053	0.99	-0.014	0.99914480953872	0.895	-0.161	0.966118200971012	0.868	-0.204	0.686750617552019
LIMLP_03805	545	459	622	780	529	569	573	613	604	907	846	777	738	696	571	737	633.38	1.278	0.354	0.65098481243367	345	549	736	527	609	693	541	491	652	1245	452	783	649	606	584	679	1.011	0.016	0.99914480953872	1.161	0.215	0.899180166081509	0.918	-0.123	0.783475127283108
LIMLP_03810	413	406	526	700	401	504	484	550	407	824	648	523	670	533	485	575	495.03	1.131	0.177	0.886413585472905	220	416	638	417	389	525	469	388	482	882	339	579	460	455	443	498	0.909	-0.138	0.99914480953872	1.069	0.097	0.969532449744533	0.86	-0.218	0.651504965305178
LIMLP_03815	3996	4046	5590	6256	3879	5018	5149	4920	3574	4450	5955	4596	3618	4896	4742	4370	4443.44	0.837	-0.256	0.865538728469582	1658	4005	6693	4936	2928	5058	4924	4597	3722	7084	3328	4470	3693	4462	4377	4208	0.909	-0.138	0.99914480953872	0.888	-0.171	0.94670887570858	0.964	-0.052	0.906750832547721
LIMLP_03820	4470	5276	7999	7587	4339	6543	7368	5966	4516	6359	7743	5807	5171	6366	6054	5781	6050.24	0.879	-0.186	0.879684057510547	2666	5105	9086	7055	4708	6447	6685	6571	4702	10939	5506	5647	5703	7382	6103	6244	1.012	0.018	0.99914480953872	0.936	-0.096	0.969532449744533	1.078	0.108	0.808624190057708
LIMLP_03825	1092	859	928	1339	1060	1065	855	1053	632	1891	1016	813	1538	835	1008	1062	972.41	1.026	0.037	0.982533482218191	574	719	1679	924	1014	908	1235	861	756	1592	477	908	830	640	1004	793	0.977	-0.033	0.99914480953872	0.8	-0.322	0.899180166081509	0.762	-0.392	0.472121728062317
LIMLP_03830	59	55	55	101	57	68	51	79	37	73	101	48	59	83	64	63	64.44	0.965	-0.051	0.982533482218191	31	47	79	69	55	59	58	64	57	147	56	68	77	75	59	73	0.932	-0.102	0.99914480953872	1.22	0.287	0.959994564219689	1.178	0.237	NA
LIMLP_03835	1026	932	1328	1512	996	1156	1223	1189	838	1205	1212	1078	980	996	1141	1018	1110.5	0.841	-0.249	0.879684057510547	510	852	1894	1384	901	1076	1393	1289	801	1899	983	962	990	1318	1165	1090	1.014	0.02	0.99914480953872	0.882	-0.181	0.948614806721244	1.063	0.088	0.86060295309734
LIMLP_03840	2236	1940	2523	3528	2171	2406	2324	2774	1704	2932	3042	2191	2384	2501	2419	2359	2450.48	0.921	-0.119	0.902575278214398	1120	2118	3813	3121	1978	2675	2805	2907	1765	3956	2244	2120	2062	3009	2591	2397	1.066	0.092	0.99914480953872	0.869	-0.203	0.878695481546571	1.005	0.007	0.987820297481271
LIMLP_03845	7470	6688	7924	6840	7251	8294	7299	5379	6276	8489	6019	8070	6903	4949	7056	6641	6869.1	0.979	-0.03	0.979847627209848	5136	6288	8574	5807	9070	7941	6308	5409	6058	14550	3307	7276	7586	4434	7182	6432	1.012	0.017	0.99914480953872	0.934	-0.098	0.969532449744533	0.965	-0.051	0.906565430359447
LIMLP_03850	7147	5123	6754	6980	6938	6353	6221	5489	5535	10088	6719	7117	8203	5524	6250	6948	6408.78	1.204	0.267	0.879684057510547	5534	4885	7491	4515	9773	6169	5511	4205	5969	14686	2531	7169	7656	3393	6414	6073	0.977	-0.034	0.99914480953872	1.043	0.06	0.978053971760685	0.846	-0.241	0.677099751298213
LIMLP_03855	1421	1160	1444	1852	1379	1439	1330	1456	1020	1753	1629	1312	1425	1339	1401	1359	1403.56	0.952	-0.071	0.929517873773045	727	1035	2020	1725	1284	1307	1486	1607	1062	2677	1204	1275	1396	1614	1421	1428	1.011	0.016	0.99914480953872	0.986	-0.021	0.995568984367885	1.047	0.066	0.867392940216254
LIMLP_03860	513	341	528	454	498	423	486	357	505	653	435	649	531	358	441	513	485.37	1.141	0.19	0.911528627920445	258	582	564	310	456	735	415	289	656	1118	170	788	583	228	474	533	1.011	0.015	0.99914480953872	1.1	0.138	0.969532449744533	0.974	-0.037	0.970974439410739
LIMLP_03865	328	232	339	288	318	288	312	226	300	450	283	386	366	233	286	328	318.42	1.265	0.339	0.879684057510547	335	298	301	189	592	376	221	176	399	656	106	479	342	142	341	321	1.069	0.097	0.99914480953872	1.087	0.121	0.976865856213982	0.919	-0.122	0.893128091276642
LIMLP_03875	2761	2311	3164	4395	2680	2866	2914	3456	1946	4002	3839	2502	3254	3156	2979	2971	2927.37	0.964	-0.052	0.947960489199301	1497	2253	4326	3033	2644	2845	3183	2825	2090	5904	2289	2510	3078	3069	2874	2886	0.967	-0.049	0.99914480953872	0.97	-0.044	0.977388340356265	0.972	-0.04	0.919072651719821
LIMLP_03880	573	391	575	611	556	485	530	480	275	722	695	354	587	571	513	504	496.75	1.062	0.087	0.952458021513327	425	361	637	430	751	456	469	401	409	802	303	491	418	406	519	438	0.984	-0.023	0.99914480953872	0.943	-0.084	0.977099373962116	0.874	-0.194	0.757953756261041
LIMLP_03885	1318	1187	1710	1625	1279	1472	1575	1278	1023	1345	1597	1315	1094	1313	1401	1241	1256.15	0.889	-0.17	0.879684057510547	746	899	1628	1196	1317	1135	1198	1114	1074	2157	806	1290	1125	1081	1191	1165	0.85	-0.234	0.880942082033237	0.979	-0.03	0.991750795623618	0.937	-0.094	0.845253239154039
LIMLP_03890	4	2	5	2	4	2	5	2	3	7	2	4	6	2	3	4	2.77	1.185	0.245	0.979847627209848	1	1	4	6	2	1	3	6	0	4	1	0	2	1	3	1	0.961	-0.057	0.99914480953872	0.368	-1.44	0.959994564219689	0.299	-1.743	NA
LIMLP_03895	775	1492	1800	1470	752	1850	1658	1156	798	1407	1103	1026	1144	907	1354	1026	1116.51	0.728	-0.458	0.865538728469582	663	898	1765	943	1171	1134	1299	878	696	1554	753	836	810	1010	1120	885	0.861	-0.216	0.99914480953872	0.74	-0.434	0.848295199723767	0.875	-0.192	0.79709106309522
LIMLP_03900	466	532	658	489	452	660	606	385	580	590	558	746	480	459	526	562	521.47	1.06	0.084	0.943359424074955	291	447	544	399	514	564	400	372	570	1044	324	685	544	434	462	554	0.882	-0.182	0.99914480953872	1.194	0.255	0.878857675901933	0.993	-0.01	0.987286442303907
LIMLP_03910	1267	829	1270	1856	1230	1028	1170	1460	928	1822	1607	1193	1482	1321	1222	1332	1309.54	1.086	0.118	0.907115716222572	695	1061	1745	1295	1227	1340	1284	1206	1084	3185	1067	1302	1660	1431	1264	1464	1.039	0.055	0.99914480953872	1.149	0.2	0.920145293641408	1.1	0.137	0.757953756261041
LIMLP_03915	1426	907	1167	2036	1384	1125	1075	1601	900	1950	1682	1157	1586	1383	1296	1375	1316.82	1.065	0.091	0.947960489199301	692	1242	1607	1267	1222	1568	1182	1180	1102	2801	886	1323	1460	1188	1288	1324	0.996	-0.006	0.99914480953872	1.031	0.044	0.990449484981916	0.964	-0.053	0.939855229187915
LIMLP_03920	749	537	760	1358	727	666	700	1068	563	873	1298	724	710	1067	790	834	747.43	0.925	-0.112	0.952365274238589	147	413	941	972	260	522	692	905	565	1999	524	679	1042	703	595	808	0.703	-0.508	0.639876382349299	1.302	0.381	0.913161327369265	0.99	-0.015	0.987679777272048
LIMLP_03925	1043	906	1042	1217	1012	1124	960	957	1027	1283	1246	1321	1043	1024	1013	1129	1031.36	1.095	0.131	0.88963822451052	502	900	1231	1028	887	1137	906	957	831	2056	777	998	1072	1042	972	1037	0.957	-0.063	0.99914480953872	1.062	0.086	0.969532449744533	0.928	-0.107	0.786715298847176
LIMLP_03930	1763	1856	2205	2029	1711	2302	2031	1596	1741	1802	2171	2239	1465	1785	1910	1830	1813.8	0.924	-0.114	0.90404581222153	917	1741	2275	1720	1619	2199	1674	1602	1607	2914	1284	1930	1519	1722	1774	1724	0.927	-0.11	0.99914480953872	0.947	-0.078	0.969532449744533	0.95	-0.074	0.869513984682837
LIMLP_03935	4478	5228	6657	7434	4347	6484	6132	5846	4677	7395	6777	6014	6013	5572	5702	5866	5393.09	0.987	-0.019	0.982533482218191	2693	4294	6973	4978	4756	5423	5130	4636	4318	10159	3482	5186	5296	4669	4986	5050	0.882	-0.181	0.883708064938382	0.963	-0.055	0.974124688292999	0.86	-0.217	0.439029389225205
LIMLP_03940	16811	11203	17959	23105	16319	13894	16542	18170	15269	28514	25613	19634	23186	21059	16231	21293	17233.62	1.242	0.313	0.865538728469582	5540	12482	19664	15832	9784	15763	14467	14746	16479	41371	12194	19791	21568	16349	13690	19236	0.832	-0.265	0.909042505267168	1.348	0.431	0.671661988916773	0.903	-0.147	0.772954680833833
LIMLP_03945	31656	21514	32119	33577	30729	26681	29585	26405	26703	45593	39126	34336	37073	32169	28350	34526	30471.52	1.212	0.278	0.857354494720671	13591	24623	34029	28781	24002	31095	25036	26807	30016	74024	20916	36049	38592	28043	26735	34228	0.943	-0.085	0.99914480953872	1.268	0.343	0.671661988916773	0.987	-0.019	0.97326191936944
LIMLP_03950	57624	43581	40234	33225	55937	54048	37059	26128	52320	37653	42681	67276	30617	35092	43293	44328	44018.2	1.081	0.112	0.922486062568677	27298	48715	40519	37295	48209	61519	29810	34736	54681	74695	23278	65672	38942	31210	43568	45275	1.01	0.014	0.99914480953872	1.104	0.143	0.966786042072794	1.031	0.044	0.934783390518607
LIMLP_03955	3608	2448	3769	4497	3502	3036	3472	3536	3169	5300	4669	4075	4310	3839	3386	4075	3685.45	1.166	0.221	0.879684057510547	1525	3159	4566	3622	2693	3989	3359	3374	3644	7931	2909	4376	4135	3900	3354	4137	0.982	-0.026	0.99914480953872	1.205	0.269	0.848295199723767	1.015	0.022	0.970974439410739
LIMLP_03960	3790	2204	4416	5380	3679	2733	4068	4231	2751	6609	5273	3537	5374	4335	3678	4415	4295.46	1.183	0.242	0.857354494720671	2132	2928	6517	4911	3765	3698	4795	4574	3378	10549	4319	4057	5500	5791	4208	5116	1.152	0.204	0.79882566521911	1.191	0.252	0.750652731116976	1.159	0.213	0.47243718181571
LIMLP_03965	4306	3439	4640	6363	4180	4265	4274	5004	3562	7375	6146	4580	5997	5053	4431	5210	4572.52	1.075	0.104	0.93394608099209	1405	4092	6074	4665	2481	5167	4469	4345	4235	8812	3371	5086	4594	4520	4116	4733	0.9	-0.152	0.99914480953872	1.085	0.117	0.969532449744533	0.908	-0.139	0.809620175772212
LIMLP_03970	56792	39987	59518	74088	55129	49591	54822	58262	50116	75191	79390	64442	61141	65274	54451	63619	58543.79	1.142	0.192	0.879684057510547	27183	54200	65608	59710	48006	68445	48269	55614	60014	123738	40300	72077	64510	54033	55084	63540	1.002	0.003	0.99914480953872	1.135	0.183	0.948614806721244	0.996	-0.006	0.991862721874005
LIMLP_03975	4175	2397	4747	6605	4053	2973	4372	5194	3014	6338	6695	3876	5154	5505	4148	4845	4733.16	1.114	0.155	0.894660215606762	1883	3901	6188	5852	3325	4926	4553	5451	4139	10328	4869	4971	5384	6528	4564	5628	1.104	0.143	0.99914480953872	1.176	0.233	0.91461506337828	1.166	0.221	0.632547831486091
LIMLP_03980	210	115	134	337	204	143	123	265	121	382	267	156	311	220	184	229	183.86	1.289	0.366	0.879684057510547	90	142	202	133	159	179	149	124	156	319	141	187	166	189	153	181	0.846	-0.241	0.99914480953872	1.208	0.273	0.967125894599511	0.793	-0.335	NA
LIMLP_03985	1661	1431	1831	2252	1612	1775	1687	1771	1110	2168	1991	1427	1763	1637	1711	1609	1579.33	0.936	-0.096	0.904294042751639	952	1296	2106	1786	1681	1637	1549	1663	1051	2434	1027	1262	1269	1377	1632	1303	0.954	-0.068	0.99914480953872	0.794	-0.333	0.524603455268972	0.809	-0.306	0.232386471954591
LIMLP_03990	103	59	102	199	100	73	94	156	49	110	158	63	89	130	106	94	107.96	0.943	-0.085	0.978048088578511	100	98	114	108	177	124	84	101	100	202	71	120	105	95	122	107	1.133	0.18	0.99914480953872	0.979	-0.031	0.995586145426889	1.176	0.234	NA
LIMLP_03995	7530	6456	7423	7156	7310	8007	6837	5627	6463	8378	8295	8310	6812	6820	6945	7314	7104.8	1.069	0.097	0.90078943163853	3989	6340	8175	7135	7045	8006	6014	6646	6799	13683	5022	8166	7134	6733	6928	7344	1	0	0.999929001643112	1.075	0.105	0.959994564219689	1.005	0.008	0.982684798513187
LIMLP_04000	12	20	21	34	12	25	19	27	24	21	36	31	17	30	21	26	23.33	1.094	0.129	0.968296554404572	8	14	42	32	14	18	31	30	15	51	22	18	27	29	23	25	1.138	0.186	0.99914480953872	0.935	-0.098	0.98996044761043	0.972	-0.041	NA
LIMLP_04005	20117	10105	14112	16129	19528	12532	12999	12684	10872	12297	18253	13980	9999	15007	14436	12995	14552.7	0.949	-0.075	0.954426882367854	8118	9244	18569	21155	14337	11674	13661	19704	11173	26968	15033	13419	14060	20156	14844	15878	1.027	0.038	0.99914480953872	1.12	0.163	0.969532449744533	1.212	0.277	0.59209878806754
LIMLP_04010	4188	5135	7527	5460	4065	6368	6933	4294	3996	5682	5811	5138	4620	4778	5415	4845	5160	0.815	-0.296	0.879684057510547	2018	3929	9183	6641	3564	4962	6756	6185	3318	8982	4407	3985	4683	5909	5367	4859	0.978	-0.031	0.99914480953872	0.831	-0.266	0.925694139300179	0.999	-0.002	0.995995681801744
LIMLP_04015	3840	2109	3001	3727	3728	2616	2764	2931	2246	3258	4176	2888	2649	3433	3010	2990	3120.71	1.065	0.092	0.911528627920445	2083	2474	3926	3088	3679	3124	2888	2876	2878	6322	2507	3456	3296	3361	3142	3371	1.049	0.069	0.99914480953872	1.149	0.201	0.85055308313224	1.131	0.178	0.558110923099753
LIMLP_04020	1620	1999	2040	1879	1573	2479	1879	1478	2069	2942	1662	2660	2392	1366	1852	2139	1881.06	1.165	0.22	0.879684057510547	1435	1551	2223	1574	2534	1959	1635	1466	1714	3369	819	2059	1756	1098	1898	1638	1.026	0.037	0.99914480953872	0.872	-0.197	0.959994564219689	0.768	-0.38	0.407389264937376
LIMLP_04025	462	379	421	424	448	470	388	333	408	424	430	525	345	354	410	408	408.25	1.013	0.018	0.985210157531682	249	353	506	426	440	446	372	397	340	741	301	408	386	404	414	399	1.015	0.022	0.99914480953872	0.997	-0.005	0.999848309021527	0.999	-0.002	0.995995681801744
LIMLP_04030	742	516	874	955	720	640	805	751	502	784	824	645	638	677	729	653	751.14	0.895	-0.16	0.902575278214398	442	473	1278	1067	781	597	940	994	430	1447	788	516	754	1057	828	776	1.12	0.164	0.99914480953872	0.914	-0.129	0.969532449744533	1.145	0.195	0.724457734296514
LIMLP_04035	2797	2200	2960	3937	2715	2728	2726	3096	2130	3455	3128	2739	2809	2572	2816	2707	2709.33	0.959	-0.061	0.936354269047611	1567	2357	3436	2797	2767	2976	2528	2605	2232	4592	1934	2681	2394	2593	2719	2556	0.964	-0.053	0.99914480953872	0.937	-0.093	0.969532449744533	0.942	-0.086	0.809620175772212
LIMLP_04040	2958	2011	2329	3452	2871	2494	2145	2715	2157	3929	2769	2774	3195	2277	2556	2749	2469.42	1.077	0.106	0.929517873773045	1190	2203	2798	2182	2102	2782	2059	2032	2023	5279	1451	2430	2752	1945	2244	2376	0.872	-0.198	0.99914480953872	1.068	0.094	0.969532449744533	0.864	-0.21	0.68852257199666
LIMLP_04045	2574	1527	1799	2768	2499	1894	1657	2177	1672	2990	2384	2150	2431	1960	2057	2180	2022.17	1.114	0.156	0.902575278214398	1158	1725	2220	1867	2045	2178	1633	1739	1703	4365	1213	2045	2276	1626	1899	1982	0.924	-0.114	0.99914480953872	1.094	0.13	0.969532449744533	0.908	-0.139	0.79709106309522
LIMLP_04050	5046	2768	5467	7543	4898	3433	5036	5932	3132	8685	7278	4027	7062	5984	4825	5691	5068.58	1.195	0.257	0.865538728469582	2912	3190	6411	5353	5143	4028	4717	4986	3509	11649	4048	4214	6073	5427	4718	5238	0.992	-0.012	0.99914480953872	1.123	0.167	0.948614806721244	0.932	-0.102	0.817481651732132
LIMLP_04055	1912	973	1719	2797	1856	1207	1583	2200	798	2423	2200	1026	1970	1809	1712	1602	1695.34	0.981	-0.028	0.982533482218191	1305	1164	2302	2019	2305	1470	1694	1880	1064	3219	1327	1278	1678	1779	1837	1578	1.083	0.115	0.99914480953872	0.911	-0.135	0.969532449744533	1.005	0.007	0.991858034456819
LIMLP_04060	1904	986	1873	2464	1848	1223	1725	1938	988	1984	2540	1270	1613	2088	1684	1657	1753.58	1.03	0.042	0.960773513463434	1303	1194	2498	2123	2301	1508	1838	1977	1179	2904	1708	1416	1514	2290	1906	1740	1.136	0.184	0.980885324665348	0.95	-0.074	0.969532449744533	1.048	0.068	0.877748056663098
LIMLP_04065	223	197	341	275	216	244	314	216	183	334	272	235	272	224	248	244	237.88	0.961	-0.057	0.957105025183891	128	164	411	231	226	207	302	215	181	431	161	217	225	216	238	219	0.961	-0.057	0.99914480953872	0.9	-0.152	0.966786042072794	0.9	-0.151	NA
LIMLP_04070	26	13	1	25	25	16	1	20	3	33	10	4	27	8	16	13	15.61	0.761	-0.394	0.947960489199301	5	19	46	19	9	24	34	18	11	18	8	13	9	11	21	11	1.3	0.378	0.99914480953872	0.534	-0.904	0.959994564219689	0.912	-0.132	NA
LIMLP_04075	362	782	943	786	351	970	869	618	636	972	834	818	790	686	702	765	730.16	0.945	-0.082	0.936746858032353	196	583	1229	751	346	736	904	699	627	1713	588	753	893	788	671	811	0.966	-0.05	0.99914480953872	1.041	0.058	0.977326975369433	1.064	0.09	0.858062891271113
LIMLP_04080	682	702	989	962	662	871	911	757	534	831	996	687	676	819	800	727	795.87	0.866	-0.208	0.879684057510547	391	597	1220	891	691	754	898	830	647	1706	688	777	889	922	793	863	0.992	-0.011	0.99914480953872	1.034	0.049	0.978053971760685	1.185	0.245	0.482264027303058
LIMLP_04085	1073	941	1167	1035	1042	1167	1075	814	1007	798	1209	1295	649	994	1024	979	816.32	0.996	-0.006	0.997578715077272	534	407	739	704	943	514	544	656	419	998	532	503	520	713	664	579	0.63	-0.666	0.1479008942183	0.949	-0.075	0.978053971760685	0.601	-0.735	0.15670890474412
LIMLP_04090	5277	6633	8890	5463	5122	8226	8189	4296	6809	4842	7578	8755	3937	6231	6458	6308	4161.86	1.124	0.169	0.977947127189077	4469	635	1293	1257	7892	802	951	1171	736	1591	731	884	829	980	2704	898	0.238	-2.073	0.0372477904749425	0.689	-0.537	0.969532449744533	0.146	-2.779	0.00448912887963982
LIMLP_04095	705	581	759	854	684	721	699	672	591	720	799	760	585	657	694	667	682.04	0.986	-0.021	0.982649494063631	489	541	859	731	864	683	632	681	551	1221	457	662	637	613	715	637	1.022	0.032	0.99914480953872	0.926	-0.112	0.969532449744533	0.96	-0.059	0.894344861071217
LIMLP_04100	144	118	138	137	140	146	127	108	117	158	136	150	128	112	130	130	129.51	1.027	0.038	0.982099262740725	87	102	185	154	154	129	136	143	95	229	79	114	119	106	140	113	1.089	0.123	0.99914480953872	0.827	-0.274	0.920145293641408	0.877	-0.189	NA
LIMLP_04105	384	289	335	310	373	358	309	244	227	329	271	292	268	223	321	261	285.9	0.853	-0.23	0.879684057510547	173	221	372	284	306	279	274	265	246	537	178	295	280	239	281	271	0.887	-0.173	0.99914480953872	1.003	0.004	0.999848309021527	1.043	0.061	0.901520674813456
LIMLP_04110	639	495	666	440	620	614	613	346	589	625	458	757	508	377	548	547	570.51	1.059	0.083	0.945918820298806	466	561	696	493	823	708	512	459	575	1141	271	691	595	363	626	550	1.14	0.189	0.99914480953872	0.94	-0.09	0.969532449744533	1.011	0.016	0.979167589334475
LIMLP_04115	805	775	1043	597	781	961	961	469	642	800	478	826	651	393	793	623	714.44	0.801	-0.32	0.863549724736304	513	651	1166	627	906	822	858	584	570	1211	354	685	631	475	792	597	1.022	0.031	0.99914480953872	0.774	-0.37	0.725359227324728	0.987	-0.019	0.975664864864632
LIMLP_04120	60	42	50	56	58	52	46	44	17	49	35	22	40	29	50	30	40.79	0.619	-0.693	0.857354494720671	29	30	90	52	51	38	66	48	22	47	19	26	25	25	51	25	1.017	0.024	0.99914480953872	0.51	-0.972	0.612078800419445	0.838	-0.255	NA
LIMLP_04125	199	171	246	214	193	212	227	168	152	219	213	195	178	175	200	183	187.46	0.939	-0.09	0.947960489199301	129	123	294	180	228	155	216	168	157	313	117	189	163	157	192	170	0.957	-0.063	0.99914480953872	0.905	-0.143	0.969532449744533	0.923	-0.116	NA
LIMLP_04130	835	817	1025	926	811	1013	944	728	566	1055	834	728	858	686	874	757	871.97	0.889	-0.169	0.902575278214398	723	550	1433	1055	1277	695	1054	983	612	1619	636	735	844	853	1002	811	1.13	0.176	0.99914480953872	0.845	-0.243	0.94670887570858	1.074	0.103	0.877374173903287
LIMLP_04135	349	357	483	611	339	443	445	480	271	520	509	348	423	418	427	396	408.97	0.894	-0.162	0.88963822451052	231	340	583	490	408	429	429	456	280	600	341	336	313	457	430	369	1.014	0.02	0.99914480953872	0.809	-0.305	0.845412834534718	0.919	-0.123	0.804893643759654
LIMLP_04140	1377	1133	1413	2294	1337	1405	1302	1804	958	2029	1895	1232	1650	1558	1462	1480	1381.81	0.969	-0.046	0.968981794812016	592	1174	1805	1343	1045	1483	1328	1251	1070	2535	1003	1285	1322	1345	1277	1317	0.874	-0.195	0.99914480953872	0.988	-0.017	0.995586145426889	0.891	-0.166	0.731785499749262
LIMLP_04145	2355	1453	2454	3119	2286	1802	2260	2453	1239	2649	2930	1593	2154	2409	2200	2052	2158.76	0.958	-0.062	0.936980496197709	1465	1552	2973	2384	2587	1960	2187	2220	1594	3947	1744	1914	2058	2338	2238	2103	1.019	0.027	0.99914480953872	0.971	-0.042	0.978053971760685	1.034	0.048	0.901520674813456
LIMLP_04150	1634	801	1436	1656	1586	993	1323	1302	769	1701	1604	989	1383	1319	1301	1230	1249	1.012	0.018	0.982649494063631	821	858	1649	1240	1450	1084	1213	1155	886	2726	898	1064	1421	1204	1226	1230	0.948	-0.077	0.99914480953872	1.071	0.098	0.969532449744533	1.003	0.004	0.991862721874005
LIMLP_04155	883	568	868	983	857	704	800	773	552	898	896	710	730	737	784	726	747.59	0.974	-0.039	0.962052070278691	506	541	914	743	894	683	672	692	574	1567	528	689	817	708	735	738	0.933	-0.1	0.99914480953872	1.063	0.088	0.969532449744533	1.018	0.026	0.95317854742576
LIMLP_04160	1129	897	1295	1297	1096	1112	1193	1020	865	1256	1293	1112	1021	1063	1105	1065	1046.13	0.999	-0.001	0.999398067000104	712	825	1208	923	1257	1042	889	860	849	1935	710	1020	1009	952	1012	994	0.905	-0.144	0.99914480953872	1.029	0.042	0.978053971760685	0.932	-0.102	0.814567640492746
LIMLP_04165	1347	1243	1446	1333	1308	1542	1332	1048	1258	1182	1327	1618	961	1091	1308	1223	1230.32	0.979	-0.03	0.982533482218191	950	999	1299	985	1678	1262	956	917	1153	2084	777	1385	1086	1042	1203	1171	0.898	-0.155	0.99914480953872	1.057	0.08	0.974960190703061	0.97	-0.044	0.940900752617246
LIMLP_04170	1074	1082	904	649	1043	1342	833	510	932	591	749	1198	481	616	932	765	843.8	0.856	-0.224	0.88963822451052	594	715	909	826	1049	903	669	769	830	1356	520	997	707	697	848	800	0.945	-0.082	0.99914480953872	1	0	0.999848309021527	1.103	0.141	0.850313196931082
LIMLP_04175	878	743	635	1084	852	921	585	852	574	1312	825	738	1067	678	802	828	732.34	1.005	0.008	0.997113901432146	319	642	1029	590	563	811	757	550	561	1232	419	674	642	562	670	626	0.823	-0.281	0.99914480953872	0.925	-0.113	0.969532449744533	0.757	-0.401	0.465957246791618
LIMLP_04180	507	398	361	559	492	494	333	440	366	787	458	471	640	377	440	496	431.68	1.22	0.287	0.879684057510547	354	344	434	325	625	434	319	303	375	826	176	450	431	236	420	372	0.915	-0.128	0.99914480953872	0.986	-0.02	0.995831401751737	0.74	-0.435	0.482927107054788
LIMLP_04185	516	339	273	459	501	420	251	361	284	492	357	365	400	294	383	353	325.31	0.973	-0.04	0.982533482218191	157	305	391	232	277	385	288	216	254	545	154	305	284	206	292	265	0.76	-0.396	0.787143454595307	0.955	-0.067	0.978053971760685	0.746	-0.423	0.453181183215769
LIMLP_04190	948	747	735	1101	920	926	677	866	832	1014	1083	1070	825	890	847	928	775.76	1.113	0.155	0.904294042751639	362	568	757	645	639	717	557	601	596	1726	415	716	900	556	628	724	0.742	-0.431	0.388922538146868	1.182	0.241	0.935932616627175	0.787	-0.345	0.459599254218807
LIMLP_04195	2035	1785	1112	742	1975	2214	1024	584	2276	1573	837	2927	1279	688	1449	1631	1317.58	1.27	0.345	0.879684057510547	1006	1284	1048	553	1777	1621	771	515	1273	2367	230	1529	1234	308	1171	1024	0.817	-0.292	0.99914480953872	0.984	-0.023	0.995586145426889	0.633	-0.66	0.147465185435201
LIMLP_04200	372	412	319	362	361	511	294	285	301	452	345	387	368	284	363	346	314.99	0.955	-0.066	0.954547790724581	145	304	382	268	256	384	281	250	216	497	173	259	259	232	293	250	0.814	-0.296	0.883708064938382	0.856	-0.224	0.948614806721244	0.73	-0.455	0.281282323880986
LIMLP_04205	225	231	191	264	218	286	176	208	228	298	245	293	242	201	222	245	198.93	1.114	0.156	0.902575278214398	97	164	210	137	171	207	154	128	178	303	95	214	158	127	165	166	0.74	-0.434	0.288555537899059	1.012	0.018	0.995586145426889	0.673	-0.572	NA
LIMLP_04210	1665	1222	1147	1529	1616	1515	1056	1202	1339	1532	1372	1722	1246	1128	1347	1365	1182.56	1.062	0.087	0.92527152465642	640	926	1180	947	1130	1169	868	882	1013	2034	554	1217	1060	743	1012	1007	0.754	-0.408	0.104304587685002	1.045	0.063	0.976865856213982	0.741	-0.432	0.135968796683312
LIMLP_04215	2298	1841	1805	2476	2231	2283	1663	1947	1874	2539	2155	2410	2065	1772	2031	2082	1796.25	1.052	0.073	0.936980496197709	969	1383	2056	1449	1711	1746	1513	1350	1411	3122	847	1695	1628	1136	1580	1486	0.776	-0.365	0.174585312450348	0.966	-0.05	0.978053971760685	0.713	-0.488	0.0464130170584851
LIMLP_04220	598	474	348	563	580	588	321	443	247	425	393	318	346	323	483	329	359.95	0.686	-0.544	0.748715586047671	141	323	474	387	249	408	349	360	237	517	150	285	270	201	342	252	0.713	-0.488	0.523212302358344	0.731	-0.452	0.848295199723767	0.76	-0.395	0.527152165720028
LIMLP_04225	856	892	862	986	831	1106	794	775	934	1027	811	1201	835	667	876	901	766.41	0.985	-0.023	0.982649494063631	334	593	967	659	590	749	711	614	566	1272	383	680	663	514	666	619	0.765	-0.386	0.194521766057813	0.903	-0.147	0.959994564219689	0.702	-0.511	0.058395003643625
LIMLP_04230	571	640	594	573	554	794	547	451	617	473	468	793	385	385	586	521	488.33	0.853	-0.23	0.879684057510547	233	355	579	435	411	448	426	405	411	732	270	494	382	362	422	413	0.741	-0.432	0.388922538146868	0.949	-0.076	0.977099373962116	0.825	-0.278	0.583129654072699
LIMLP_04235	792	571	546	987	769	708	503	776	376	969	769	483	788	632	689	634	646.83	0.908	-0.139	0.923383628816451	322	512	1064	813	569	647	783	757	450	984	438	540	513	587	689	547	0.997	-0.004	0.99914480953872	0.787	-0.345	0.86929125291347	0.864	-0.21	0.746207874621664
LIMLP_04240	5146	2558	1277	530	4995	3172	1176	417	1889	1211	671	2429	985	552	2440	1322	1014.53	0.737	-0.44	0.922486062568677	41	55	96	77	72	69	71	72	52	117	52	62	61	70	71	64	0.041	-4.601	2.03388715724311e-13	1.065	0.09	0.995568984367885	0.06	-4.07	1.97612068866052e-07
LIMLP_04245	3402	1653	740	282	3302	2050	682	222	1421	1025	386	1827	833	317	1564	992	681.13	0.982	-0.025	0.996937941264017	45	26	45	43	79	33	33	40	31	70	32	37	36	43	46	39	0.041	-4.606	7.89617505235183e-13	1.185	0.245	0.977388340356265	0.05	-4.335	4.3715783031427e-08
LIMLP_04250	5312	2218	1073	548	5156	2751	988	431	2514	2313	689	3233	1881	566	2332	1893	1090.76	1.246	0.317	0.947960489199301	35	21	35	49	62	27	26	46	22	96	21	26	50	28	40	35	0.024	-5.355	4.93491974873552e-15	1.117	0.16	0.989503294143471	0.022	-5.511	2.06049806818888e-11
LIMLP_04255	24572	8750	3965	3427	23852	10851	3652	2695	12628	9194	3570	16238	7476	2935	10262	8883	4921.68	1.334	0.416	0.922486062568677	136	117	185	146	240	148	136	136	105	479	125	126	250	168	165	181	0.022	-5.478	3.00568492318799e-22	1.507	0.592	0.959994564219689	0.025	-5.303	4.95052744720182e-15
LIMLP_04260	134	74	42	38	130	92	39	30	84	76	41	108	62	34	73	68	46.63	1.11	0.15	0.959819059759038	10	16	38	20	18	20	28	19	18	50	20	22	26	27	21	25	0.349	-1.519	0.0427328410094695	1.296	0.374	0.969532449744533	0.407	-1.296	NA
LIMLP_04265	68	16	7	15	66	20	6	12	8	22	9	10	18	7	26	12	14.51	0.798	-0.325	0.941003141423045	8	8	15	6	14	10	11	6	6	14	6	7	7	8	10	7	0.51	-0.971	0.95481232668362	0.999	-0.001	0.999848309021527	0.638	-0.647	NA
LIMLP_04270	22367	2330	2364	974	21712	2890	2177	766	1858	1697	1082	2389	1380	890	6886	1553	2456.08	0.61	-0.712	0.887326972272861	208	226	398	368	367	285	293	343	235	516	255	282	269	342	322	298	0.104	-3.262	2.32564499374096e-05	1.204	0.268	0.977099373962116	0.206	-2.282	0.0755093649577609
LIMLP_04275	2616	264	127	65	2539	327	117	51	189	225	71	243	183	58	758	161	260.37	0.76	-0.396	0.947960489199301	9	13	23	17	16	16	17	16	18	34	16	22	18	21	16	20	0.068	-3.888	4.41964016849457e-05	1.614	0.69	0.969532449744533	0.143	-2.801	0.0707506093620961
LIMLP_04280	99461	6365	6760	1330	96549	7894	6227	1046	5733	5822	1914	7372	4734	1574	27929	4560	9044.02	0.697	-0.52	0.922486062568677	172	149	166	155	304	188	122	144	161	287	90	193	150	121	190	155	0.022	-5.506	2.02729466384307e-13	1.232	0.301	0.977099373962116	0.039	-4.686	7.06524582404143e-07
LIMLP_04285	982	129	120	77	953	160	111	61	107	270	76	138	220	62	321	140	138.89	0.918	-0.123	0.982533482218191	16	36	50	49	28	45	37	46	19	64	21	23	33	28	39	28	0.24	-2.06	0.106309305824711	0.825	-0.278	0.977326975369433	0.215	-2.215	NA
LIMLP_04290	174	38	34	79	169	47	31	62	14	115	94	18	94	77	77	63	60.58	1.039	0.055	0.985210157531682	32	28	61	72	57	35	45	67	28	123	36	34	64	48	51	49	0.761	-0.394	0.99914480953872	1.141	0.19	0.977099373962116	0.836	-0.258	NA
LIMLP_04295	1966	478	723	1649	1908	593	666	1297	334	1684	1389	429	1369	1142	1116	980	1025.8	1.033	0.047	0.982649494063631	721	722	1335	1185	1273	912	982	1104	787	2132	469	945	1112	629	1068	895	1.042	0.06	0.99914480953872	0.981	-0.027	0.995831401751737	0.99	-0.014	0.991858034456819
LIMLP_04300	0	0	0	0	0	0	0	0	0	0	0	0	0	0	0	0	0	NA	NA	NA	0	0	0	0	0	0	0	0	0	0	0	0	0	0	0	0	NA	NA	NA	NA	NA	NA	NA	NA	NA
LIMLP_04310	608	501	581	553	590	621	535	435	549	668	643	706	543	529	545	593	567.11	1.087	0.12	0.905738323374667	286	466	744	606	505	588	547	564	514	1171	408	617	610	547	551	591	1.021	0.03	0.99914480953872	1.072	0.1	0.969532449744533	1.007	0.01	0.985960141054732
LIMLP_04315	592	876	953	766	575	1086	878	602	600	1069	739	772	869	608	785	750	723.22	0.919	-0.122	0.906814437653988	384	681	1200	666	678	860	883	620	595	1110	299	715	579	401	760	565	0.989	-0.016	0.99914480953872	0.687	-0.541	0.100713695831239	0.739	-0.436	0.177127094133476
LIMLP_04320	1501	928	1552	2407	1457	1151	1430	1893	1030	2382	2259	1324	1937	1857	1483	1706	1820.57	1.137	0.185	0.88963822451052	1107	1705	3011	2024	1955	2153	2215	1885	1821	4063	1436	2187	2118	1925	2052	2077	1.396	0.481	0.174585312450348	1.004	0.006	0.999848309021527	1.233	0.302	0.521937045579179
LIMLP_04325	3614	2323	4922	7160	3508	2881	4534	5631	2490	5622	6206	3202	4571	5103	4138	4292	5119.33	1.021	0.03	0.982533482218191	3429	4572	8274	6708	6056	5774	6087	6248	4706	10689	5111	5652	5573	6853	6041	6026	1.502	0.587	0.0109383449439783	0.97	-0.044	0.984127892342958	1.427	0.513	0.124494940099801
LIMLP_04330	700	401	761	1327	680	497	701	1044	394	912	1122	507	742	923	730	724	844.96	0.952	-0.071	0.951263280528686	449	678	1605	1153	793	856	1181	1074	630	1875	820	757	978	1099	976	945	1.364	0.448	0.135196835306253	0.926	-0.111	0.969532449744533	1.326	0.407	0.274046841475421
LIMLP_04335	33	11	34	60	32	14	31	47	18	53	33	23	43	27	31	31	36.91	0.988	-0.018	0.99570650873066	19	31	69	62	34	39	51	58	31	70	33	37	36	44	46	39	1.484	0.57	0.980885324665348	0.847	-0.239	0.969532449744533	1.273	0.349	NA
LIMLP_04340	3220	3024	3824	3026	3126	3750	3522	2380	3565	3882	3772	4584	3157	3101	3194	3614	3203.99	1.112	0.153	0.88063020747463	1496	2957	4119	2670	2642	3734	3030	2487	3136	6517	1625	3766	3398	2179	2973	3114	0.932	-0.102	0.99914480953872	1.016	0.023	0.995568984367885	0.852	-0.231	0.506663222130705
LIMLP_04345	719	1213	1953	2591	698	1504	1799	2038	2659	2789	2542	3419	2268	2090	1510	2592	1954.32	1.604	0.681	0.737953073023984	832	1458	1162	1690	1469	1841	855	1574	2237	3574	2428	2687	1863	3255	1435	2602	0.975	-0.037	0.99914480953872	1.629	0.704	0.703706220186988	0.99	-0.014	0.99050455344096
LIMLP_04350	80	136	72	186	78	169	66	146	579	172	334	745	140	275	115	387	348.92	3.494	1.805	0.773556559577048	817	155	38	215	1443	196	28	200	385	572	477	462	298	640	467	467	1.694	0.761	0.99914480953872	2.983	1.577	0.812807840671542	1.446	0.532	0.840891877344159
LIMLP_04355	525	458	776	665	510	568	715	523	338	964	648	435	784	533	579	584	587.44	0.939	-0.091	0.93601111613282	264	446	1033	688	466	563	760	641	478	1119	425	574	583	570	608	576	1.045	0.063	0.99914480953872	0.906	-0.142	0.969532449744533	1.008	0.012	0.982783589547405
LIMLP_04360	2674	2737	4817	4214	2596	3394	4437	3314	2257	3515	4269	2902	2858	3510	3435	3090	3677.36	0.846	-0.241	0.879684057510547	2055	2607	5786	5443	3629	3292	4257	5070	2686	6227	4290	3226	3246	5752	4062	4075	1.173	0.231	0.99914480953872	0.93	-0.104	0.969532449744533	1.29	0.367	0.45207041212285
LIMLP_04365	4764	4143	6191	8155	4624	5138	5703	6413	4019	7449	7934	5168	6057	6523	5470	5916	5789.75	1.059	0.083	0.936980496197709	3290	5189	7256	5685	5810	6553	5338	5295	5642	10292	4693	6776	5366	6292	5749	6145	1.056	0.079	0.99914480953872	1.039	0.056	0.978053971760685	1.037	0.052	0.92202017384588
LIMLP_04370	3344	2526	4577	5848	3246	3133	4216	4599	2409	4853	5423	3098	3946	4459	3798	3834	3890.9	0.959	-0.06	0.946879031839915	1806	2941	5451	4615	3189	3714	4010	4298	3029	7185	3864	3638	3746	5181	3803	4188	1.009	0.013	0.99914480953872	1.038	0.054	0.976865856213982	1.092	0.126	0.72653724735356
LIMLP_04375	64	38	23	76	62	47	21	60	12	70	31	15	57	25	48	32	38.56	0.624	-0.68	0.879684057510547	15	28	89	64	26	35	65	60	26	44	8	31	23	11	46	22	0.941	-0.088	0.99914480953872	0.463	-1.112	0.845412834534718	0.697	-0.52	NA
LIMLP_04380	3086	3053	3627	3500	2996	3786	3341	2752	2982	3084	3256	3834	2508	2677	3219	3006	2974.07	0.966	-0.05	0.979847627209848	2366	1911	3749	3050	4178	2413	2758	2841	2224	4214	2002	2671	2197	2684	3048	2517	0.936	-0.096	0.99914480953872	0.873	-0.196	0.959994564219689	0.846	-0.242	0.676648651721582
LIMLP_04385	2882	2753	3135	3385	2798	3414	2888	2662	2560	3076	3065	3292	2501	2520	2940	2771	2769.63	0.987	-0.019	0.985210157531682	2334	2099	3330	2698	4122	2651	2450	2513	2157	3790	1789	2591	1976	2399	2934	2322	0.977	-0.033	0.99914480953872	0.848	-0.237	0.91461506337828	0.84	-0.251	0.582166362950314
LIMLP_04390	3570	3631	4055	4497	3465	4503	3735	3536	3742	3940	4662	4812	3204	3833	3810	3950	3703.39	1.022	0.032	0.972487084226423	2003	3074	3788	3471	3537	3882	2787	3233	3685	6679	2545	4426	3482	3412	3360	3773	0.879	-0.186	0.909042505267168	1.118	0.161	0.920145293641408	0.961	-0.057	0.886348512090494
LIMLP_04400	5029	3368	4529	5497	4882	4177	4172	4323	3656	4511	5691	4701	3668	4679	4388	4349	4191.25	0.984	-0.023	0.982533482218191	1876	3000	5210	4746	3313	3788	3833	4420	3305	8285	3306	3969	4319	4433	3838	4240	0.873	-0.196	0.98929550658689	1.103	0.141	0.959994564219689	0.978	-0.032	0.950195229877118
LIMLP_04405	2119	1295	1800	2172	2057	1606	1658	1708	1687	2550	2286	2169	2074	1880	1757	2041	1819.74	1.191	0.252	0.879684057510547	894	1333	2090	1701	1579	1683	1538	1584	1785	4385	1127	2144	2286	1511	1596	1980	0.911	-0.134	0.99914480953872	1.262	0.336	0.726802040452777	0.966	-0.05	0.924099299434848
LIMLP_04410	1909	1309	2031	2100	1853	1623	1871	1651	1254	2069	2209	1612	1682	1816	1750	1703	1865.79	0.98	-0.029	0.979847627209848	1086	1317	2726	2376	1918	1663	2006	2213	1417	3826	1876	1702	1995	2515	1950	2071	1.109	0.149	0.99914480953872	1.064	0.089	0.969532449744533	1.204	0.268	0.4013423015493
LIMLP_04415	369	224	332	404	358	278	306	318	188	270	413	242	220	340	315	267	316.47	0.86	-0.218	0.879684057510547	212	227	514	469	374	287	378	437	204	520	282	245	271	378	369	298	1.169	0.225	0.99914480953872	0.82	-0.286	0.85563165955065	1.114	0.156	0.759558510232656
LIMLP_04420	108	105	113	115	105	130	104	90	108	96	170	139	78	140	107	119	115.75	1.155	0.208	0.911528627920445	106	95	126	116	187	120	93	108	97	158	95	116	82	127	127	108	1.142	0.192	0.99914480953872	0.932	-0.101	0.977326975369433	0.922	-0.118	NA
LIMLP_04425	5188	8208	7799	7651	5036	10179	7184	6017	7786	8662	7671	10012	7043	6307	7104	7787	6340.18	1.109	0.149	0.922486062568677	4105	4557	5826	4265	7250	5755	4286	3972	5318	10149	3016	6387	5291	4044	5316	5241	0.749	-0.417	0.578676579382064	1	0.001	0.999848309021527	0.676	-0.566	0.219739849509827
LIMLP_04430	9	27	15	9	9	33	14	7	19	6	10	24	5	8	16	12	17.01	0.851	-0.234	0.959453866746201	33	10	16	10	58	13	12	9	18	20	10	22	10	13	23	15	1.251	0.323	0.99914480953872	0.936	-0.095	0.995568984367885	1.377	0.461	NA
LIMLP_04435	395	194	466	777	383	241	429	611	286	631	880	368	513	724	416	535	514.11	1.265	0.339	0.865538728469582	262	379	656	631	463	479	483	588	403	1242	586	484	648	786	503	639	1.259	0.333	0.713073700615821	1.22	0.287	0.86929125291347	1.215	0.281	0.557781685334017
LIMLP_04440	3292	1492	2505	2894	3196	1850	2307	2276	1724	3097	3248	2217	2518	2670	2407	2468	2701.58	1.138	0.187	0.879684057510547	1996	1974	3432	2997	3525	2493	2525	2791	2487	6766	2192	2987	3527	2939	2834	3151	1.188	0.249	0.464398198589197	1.226	0.294	0.671661988916773	1.279	0.355	0.137796728742789
LIMLP_04445	433	198	349	345	420	246	321	271	180	381	320	231	310	263	314	268	330.13	0.902	-0.148	0.911585365167921	190	212	528	459	336	268	388	428	243	785	327	292	409	438	355	380	1.141	0.19	0.99914480953872	1.113	0.154	0.969532449744533	1.407	0.492	0.236095400759108
LIMLP_04450	653	275	370	386	634	341	341	304	312	396	389	401	322	320	405	348	416.71	0.996	-0.006	0.997354855148086	299	339	527	494	528	428	388	460	375	952	314	450	496	421	451	456	1.161	0.215	0.99914480953872	1.132	0.179	0.959994564219689	1.32	0.401	0.344792689236105
LIMLP_04460	42	42	55	51	41	52	51	40	38	51	42	49	41	35	46	42	44.14	0.909	-0.137	0.954547790724581	29	20	71	53	51	25	52	49	28	77	43	34	40	58	44	44	0.964	-0.053	0.99914480953872	0.981	-0.027	0.997659790229866	1.04	0.057	NA
LIMLP_04465	12	25	26	36	12	31	24	28	25	32	30	32	26	25	24	28	21.78	1.073	0.102	0.979847627209848	9	20	14	14	16	25	10	13	25	37	10	30	19	13	16	21	0.658	-0.604	0.99914480953872	1.211	0.276	0.969532449744533	0.742	-0.43	NA
LIMLP_04470	1170	817	1215	905	1136	1013	1119	712	888	1094	987	1142	890	812	995	948	1023.56	1.031	0.044	0.963657882817868	836	825	1553	956	1476	1042	1143	890	880	2169	573	1057	1131	768	1138	985	1.142	0.192	0.99914480953872	0.933	-0.1	0.969532449744533	1.034	0.048	0.92444203528829
LIMLP_04475	901	581	741	636	875	721	683	500	682	972	707	877	790	581	695	749	703.12	1.135	0.183	0.879684057510547	402	616	979	618	710	778	720	576	650	1570	324	781	819	434	696	678	1.017	0.025	0.99914480953872	0.996	-0.006	0.999848309021527	0.893	-0.164	0.719409620902161
LIMLP_04480	242	149	185	206	235	185	170	162	139	287	238	179	233	196	188	203	203.22	1.164	0.219	0.879684057510547	144	160	278	222	254	202	205	207	184	452	120	221	236	161	217	206	1.161	0.216	0.99914480953872	1.016	0.022	0.995568984367885	1.013	0.019	NA
LIMLP_04485	99	68	105	111	96	84	97	87	48	87	115	62	71	95	91	76	91.21	0.824	-0.279	0.879684057510547	53	77	148	126	94	97	109	117	73	177	66	88	92	88	104	89	1.147	0.198	0.99914480953872	0.854	-0.227	0.959994564219689	1.189	0.249	NA
LIMLP_04490	162	160	192	172	157	198	177	135	166	141	204	213	115	168	167	165	173.04	0.937	-0.094	0.952458021513327	82	149	218	201	145	188	160	187	154	320	169	185	167	227	170	193	1.018	0.026	0.99914480953872	1.095	0.13	0.969532449744533	1.189	0.25	NA
LIMLP_04495	8226	5091	6502	6353	7985	6314	5989	4996	5717	6359	7388	7351	5171	6074	6321	6199	6547.54	1.043	0.06	0.947960489199301	4148	5684	7246	7097	7325	7178	5331	6610	6293	13363	5084	7558	6967	6816	6611	7114	1.051	0.072	0.99914480953872	1.148	0.199	0.903968874178429	1.157	0.211	0.557095301372834
LIMLP_04505	483	338	335	537	469	419	309	422	253	656	449	325	533	369	405	409	374	0.984	-0.023	0.985222663421115	146	256	523	388	258	323	385	361	286	766	238	343	399	319	332	354	0.813	-0.298	0.99914480953872	1.055	0.077	0.978053971760685	0.871	-0.199	0.775047807740454
LIMLP_04510	96	68	125	144	93	84	115	113	105	141	130	135	115	107	101	119	107.61	1.2	0.263	0.894660215606762	79	83	137	68	140	105	101	63	105	245	61	126	128	82	102	112	0.963	-0.055	0.99914480953872	1.166	0.222	0.969532449744533	0.936	-0.096	NA
LIMLP_04515	525	574	718	883	510	712	661	694	596	832	912	766	677	750	644	731	613.17	1.096	0.133	0.902575278214398	287	508	596	504	507	642	438	469	498	1150	418	598	600	560	514	586	0.796	-0.33	0.464398198589197	1.109	0.149	0.959994564219689	0.805	-0.314	0.404002702986492
LIMLP_04520	99	78	87	123	96	97	80	97	62	173	98	80	141	81	92	101	87.98	1.082	0.114	0.952458021513327	52	65	133	82	92	82	98	76	73	140	39	88	73	52	87	71	0.932	-0.102	0.99914480953872	0.822	-0.282	0.959994564219689	0.708	-0.498	NA
LIMLP_04525	249	318	297	422	242	394	274	332	296	504	365	381	410	300	310	364	294.4	1.147	0.197	0.895243180940462	141	251	251	222	249	317	185	207	262	563	167	315	294	224	240	278	0.765	-0.386	0.713073700615821	1.139	0.188	0.969532449744533	0.76	-0.396	0.45207041212285
LIMLP_04530	380	279	394	414	369	346	363	326	345	720	376	444	585	309	351	446	364.05	1.274	0.35	0.865538728469582	215	256	479	254	380	323	352	237	336	828	170	404	432	228	323	355	0.9	-0.152	0.99914480953872	1.125	0.169	0.966118200971012	0.795	-0.332	0.466807948534151
LIMLP_04535	45	16	20	62	44	20	18	49	23	39	24	30	32	20	33	27	33.27	0.866	-0.208	0.947960489199301	18	37	61	41	32	47	45	38	25	53	26	30	28	35	40	31	1.275	0.351	0.99914480953872	0.765	-0.387	0.969532449744533	1.127	0.172	NA
LIMLP_04540	1432	668	1253	1282	1390	828	1154	1008	688	1176	1307	885	956	1075	1095	972	1133.37	0.94	-0.09	0.929803123687443	695	738	1754	1602	1227	932	1290	1492	771	2541	1028	926	1325	1378	1235	1210	1.133	0.181	0.99914480953872	1.019	0.027	0.995568984367885	1.229	0.298	0.42550733652579
LIMLP_04545	320	364	404	271	311	451	372	213	329	429	254	423	349	209	337	327	308.74	1.015	0.022	0.985210157531682	246	261	367	223	434	330	270	208	291	475	116	349	248	156	310	251	0.92	-0.12	0.99914480953872	0.839	-0.254	0.935932616627175	0.76	-0.395	0.404002702986492
LIMLP_04550	2159	1537	2116	2816	2096	1906	1949	2214	1485	2716	2735	1909	2208	2249	2041	2122	2072.23	1.029	0.042	0.954547790724581	1052	1671	2714	2310	1858	2110	1997	2152	1684	4262	1580	2022	2222	2118	2029	2121	0.995	-0.008	0.99914480953872	1.036	0.051	0.975875931296502	1.001	0.002	0.995004163958677
LIMLP_04555	759	679	641	444	737	842	590	349	686	437	787	882	355	647	630	628	686.94	1.07	0.098	0.954547790724581	631	567	779	800	1114	716	573	745	704	1075	492	846	560	660	787	689	1.254	0.326	0.99914480953872	0.965	-0.052	0.992672121128921	1.13	0.177	0.833676963387911
LIMLP_04560	730	534	730	507	709	662	672	399	488	556	587	627	452	483	610	521	559.16	0.897	-0.157	0.902575278214398	333	429	742	573	588	542	546	534	520	1071	322	625	558	432	552	538	0.924	-0.113	0.99914480953872	0.998	-0.003	0.999848309021527	1.029	0.041	0.950195229877118
LIMLP_04570	4746	3731	4491	4460	4607	4627	4137	3507	3703	4046	4699	4762	3290	3863	4220	3972	4085.45	0.965	-0.051	0.952458021513327	2520	3609	4361	4270	4450	4558	3208	3977	3888	7206	2822	4669	3757	3784	4048	4070	0.955	-0.066	0.99914480953872	1.041	0.058	0.975392388026861	1.03	0.043	0.917261262884108
LIMLP_04575	23	25	30	25	22	31	28	20	16	27	26	21	22	21	25	21	24.67	0.876	-0.192	0.947960489199301	18	18	42	18	32	23	31	17	22	41	23	26	21	31	26	26	1.011	0.016	0.99914480953872	1.048	0.068	0.995568984367885	1.21	0.276	NA
LIMLP_04580	318	221	344	413	309	274	317	325	207	381	416	266	310	342	306	306	330.61	0.993	-0.01	0.991806948263593	187	212	552	403	330	268	406	375	245	738	319	294	385	428	345	369	1.123	0.167	0.99914480953872	1.06	0.085	0.969532449744533	1.199	0.262	0.472193046749945
LIMLP_04585	50	30	39	36	49	37	36	28	27	45	35	35	37	29	38	34	41.34	1.011	0.016	0.996266499694456	42	25	66	53	74	32	49	49	24	61	48	29	32	64	51	42	1.333	0.415	0.99914480953872	0.914	-0.129	0.978053971760685	1.205	0.269	NA
LIMLP_04590	2701	1583	2231	2937	2622	1963	2055	2310	1596	2264	2696	2052	1841	2217	2238	2037	2183.11	0.953	-0.069	0.924972230159341	1364	1502	2793	2729	2409	1897	2055	2542	1639	4176	1832	1968	2177	2456	2226	2200	0.995	-0.007	0.99914480953872	1.033	0.047	0.976865856213982	1.079	0.11	0.742178196527725
LIMLP_04595	2006	3707	3755	1967	1947	4597	3459	1547	3321	2557	2306	4270	2079	1896	2888	2748	2475.49	0.955	-0.066	0.972663555792106	1637	2010	2900	1721	2891	2538	2134	1603	2079	3399	1064	2497	1772	1427	2292	1899	0.841	-0.25	0.99914480953872	0.813	-0.299	0.94670887570858	0.716	-0.483	0.408098080046665
LIMLP_04600	55	57	45	43	53	71	41	34	26	95	26	33	77	21	50	44	44.3	0.836	-0.259	0.92527152465642	23	36	84	49	41	45	62	46	36	56	17	43	29	23	48	32	0.994	-0.009	0.99914480953872	0.626	-0.676	0.86929125291347	0.744	-0.427	NA
LIMLP_04605	7	4	7	9	7	5	6	7	1	8	5	1	7	4	6	4	5.06	0.665	-0.589	0.922486062568677	3	3	5	6	5	4	4	6	5	5	5	6	3	7	5	5	0.718	-0.478	0.99914480953872	1.126	0.172	0.992672121128921	1.216	0.283	NA
LIMLP_04610	195	169	263	282	189	210	242	222	156	222	302	201	181	248	216	210	221.95	0.902	-0.149	0.922486062568677	95	202	306	257	168	255	225	239	215	309	230	258	161	308	222	242	1.018	0.025	0.99914480953872	1.006	0.008	0.999848309021527	1.134	0.182	NA
LIMLP_04615	748	854	1344	1193	726	1059	1238	938	720	715	1115	926	581	917	990	808	977.25	0.693	-0.529	0.705597196819039	321	1065	1659	1319	567	1345	1221	1229	907	1252	890	1089	653	1193	1090	978	1.053	0.074	0.99914480953872	0.793	-0.334	0.899180166081509	1.206	0.27	0.677626310083051
LIMLP_04620	291	399	499	504	282	495	460	396	375	560	510	482	455	419	408	452	411.29	1.047	0.066	0.952970964207042	185	368	551	292	327	465	405	272	425	785	283	510	409	379	367	433	0.9	-0.153	0.99914480953872	1.104	0.142	0.969532449744533	0.948	-0.077	0.888769158036496
LIMLP_04625	1615	794	1260	1507	1568	985	1161	1185	742	1436	1528	954	1168	1256	1225	1126	1354.21	0.982	-0.026	0.979847627209848	978	936	2418	1805	1727	1182	1779	1681	964	2774	1275	1158	1446	1709	1592	1438	1.305	0.385	0.0749652113964622	0.956	-0.065	0.969532449744533	1.271	0.345	0.225000056770089
LIMLP_04630	636	355	737	801	617	440	679	630	367	852	714	472	693	587	592	584	645.89	0.986	-0.02	0.982649494063631	368	465	1090	791	650	587	802	737	498	1413	607	598	737	814	694	716	1.179	0.237	0.711096219698475	1.029	0.041	0.978053971760685	1.229	0.298	0.334859197836558
LIMLP_04635	1249	628	913	1519	1212	779	841	1195	609	862	1482	783	701	1218	1007	901	1134.19	0.894	-0.162	0.894660215606762	606	917	1717	1670	1070	1158	1263	1555	951	2096	1393	1142	1093	1868	1262	1368	1.271	0.346	0.504544275290996	1.065	0.091	0.969532449744533	1.515	0.599	0.0425367202909538
LIMLP_04640	2742	1443	1971	1988	2662	1790	1815	1563	1552	2142	2244	1996	1742	1845	1958	1861	1991.47	1.069	0.096	0.924445862325977	1486	1420	2244	2265	2624	1793	1651	2110	1547	4600	1517	1858	2398	2034	2044	2097	1.052	0.073	0.99914480953872	1.145	0.196	0.93255258888688	1.127	0.173	0.68852257199666
LIMLP_04645	36	14	17	17	35	17	16	13	13	26	16	17	21	13	20	17	18.75	1.002	0.003	0.999398067000104	13	19	24	23	23	24	18	21	6	27	17	7	14	23	22	15	1.131	0.177	0.99914480953872	0.75	-0.415	0.969532449744533	0.847	-0.24	NA
LIMLP_04650	14456	7076	11378	8672	14033	8775	10480	6820	7181	7157	11344	9234	5820	9327	10027	8127	10453.66	0.881	-0.183	0.920101619101824	7146	6292	14602	16750	12620	7946	10743	15601	7861	22308	10354	9441	11630	13882	11728	11651	1.164	0.219	0.99914480953872	1.075	0.105	0.977099373962116	1.421	0.507	0.404002702986492
LIMLP_04655	397	355	476	487	385	440	438	383	356	450	390	458	366	321	412	382	391.59	0.926	-0.111	0.929517873773045	242	236	605	436	427	298	445	406	306	720	277	368	375	371	394	371	0.959	-0.06	0.99914480953872	0.944	-0.083	0.976865856213982	0.978	-0.033	0.968367808698442
LIMLP_04660	28153	124575	103541	55005	27329	154494	95371	43256	109472	71016	35745	140765	57746	29389	80112	75967	55629.69	0.865	-0.21	0.952458021513327	24727	29351	37552	28455	43668	37065	27628	26503	31308	52985	22657	37601	27623	30378	33716	31867	0.499	-1.002	0.618344291492733	0.88	-0.184	0.978053971760685	0.508	-0.976	0.445634801674636
LIMLP_04665	4466	5747	6260	3975	4335	7127	5766	3126	5432	3510	4366	6985	2854	3590	5088	4476	4815.93	0.836	-0.258	0.88963822451052	2828	3738	6749	5533	4994	4720	4965	5153	4507	7248	3442	5413	3779	4615	4958	4602	1.015	0.021	0.99914480953872	0.888	-0.171	0.969532449744533	1.077	0.108	0.895772506057276
LIMLP_04670	453	716	1314	1056	440	888	1210	830	468	987	789	602	803	649	842	685	910.8	0.687	-0.542	0.167107327458915	291	1152	2520	1152	514	1455	1854	1073	701	1570	577	842	819	774	1224	812	1.406	0.491	0.0725950013627301	0.583	-0.778	0.00101905895611977	1.194	0.256	0.550331476682685
LIMLP_04675	782	536	665	660	759	665	613	519	446	667	728	573	542	599	639	571	643.57	0.909	-0.137	0.922486062568677	353	402	1082	884	623	508	796	823	447	1380	547	537	719	733	688	663	1.069	0.096	0.99914480953872	0.979	-0.03	0.995568984367885	1.151	0.203	0.742178196527725
LIMLP_04680	196	263	262	244	190	326	241	192	235	223	236	302	181	194	237	226	228.99	0.892	-0.166	0.911585365167921	110	189	333	272	194	239	245	253	172	393	176	207	205	236	233	216	1	0	0.999929001643112	0.874	-0.195	0.966786042072794	0.98	-0.029	NA
LIMLP_04685	371	673	709	429	360	835	653	337	644	553	476	828	450	391	546	556	502.89	0.994	-0.008	0.997113901432146	295	375	665	406	521	474	489	378	439	896	246	527	467	330	466	441	0.908	-0.139	0.99914480953872	0.893	-0.163	0.969532449744533	0.816	-0.294	0.667340690390055
LIMLP_04690	189	131	176	328	183	162	162	258	197	434	374	253	353	308	191	305	215.46	1.61	0.687	0.250033639729351	108	156	215	183	191	197	158	170	188	366	152	226	191	204	179	207	0.937	-0.094	0.99914480953872	1.163	0.218	0.959994564219689	0.677	-0.563	NA
LIMLP_04695	696	510	697	1096	676	632	642	862	439	700	1026	564	569	844	703	659	723.72	0.88	-0.184	0.882896715968693	307	670	1049	912	542	846	772	849	689	1258	634	827	656	850	752	778	1.066	0.092	0.99914480953872	0.982	-0.026	0.995568984367885	1.189	0.25	0.577303597427513
LIMLP_04700	1306	1013	1496	2000	1268	1256	1378	1573	923	1724	1851	1187	1402	1522	1369	1370	1403.91	0.908	-0.139	0.911528627920445	461	1335	2085	1731	814	1686	1534	1612	1238	2708	1137	1487	1412	1524	1412	1474	1.001	0.001	0.999929001643112	0.979	-0.031	0.995568984367885	1.079	0.109	0.852324246826036
LIMLP_04705	3727	2444	4368	5422	3618	3031	4023	4264	2363	4005	5650	3038	3257	4645	3734	3647	3633.77	0.914	-0.13	0.902575278214398	1354	2682	4827	4315	2391	3387	3551	4019	2920	6946	3371	3507	3621	4520	3337	3883	0.885	-0.176	0.99914480953872	1.109	0.149	0.959994564219689	1.074	0.103	0.834636033043358
LIMLP_04710	4918	3013	5049	7644	4774	3737	4651	6011	2868	4748	7534	3688	3861	6194	4793	4581	4631.2	0.966	-0.05	0.961080676526134	3034	3466	5632	5055	5358	4377	4144	4708	3582	6820	4085	4302	3556	5477	4647	4445	0.98	-0.03	0.99914480953872	0.969	-0.046	0.978053971760685	0.982	-0.026	0.96931122298425
LIMLP_04715	474	147	214	520	460	182	197	409	168	556	509	216	452	418	312	362	323.09	1.295	0.373	0.879684057510547	149	239	339	289	263	302	249	269	331	662	270	398	345	362	271	368	0.928	-0.108	0.99914480953872	1.454	0.54	0.848295199723767	1.042	0.059	0.961963042963377
LIMLP_04720	4187	2920	3965	7385	4064	3621	3652	5808	3212	6753	7298	4130	5491	6000	4286	5207	4363.5	1.18	0.239	0.88963822451052	1919	4619	4789	3675	3389	5833	3523	3423	3880	7734	2582	4660	4032	3462	4042	4051	0.938	-0.092	0.99914480953872	0.976	-0.035	0.995568984367885	0.776	-0.366	0.570290082303256
LIMLP_04725	5627	5861	6358	6477	5462	7269	5856	5093	5980	7230	8177	7689	5879	6723	5920	6764	5738.68	1.213	0.278	0.879684057510547	4101	5369	4762	3544	7242	6780	3503	3301	6237	8596	2663	7491	4481	3570	5206	5181	0.833	-0.264	0.99914480953872	1.063	0.088	0.977099373962116	0.73	-0.454	0.363431251838617
LIMLP_04730	8346	8200	9465	11130	8102	10169	8718	8753	8440	8928	12004	10853	7260	9870	8936	9328	8196.3	1.042	0.06	0.954547790724581	4863	8099	8045	6048	8588	10228	5919	5633	7753	10616	4334	9311	5535	5811	7592	6886	0.826	-0.275	0.883708064938382	0.914	-0.129	0.969532449744533	0.725	-0.464	0.216623439065489
LIMLP_04735	5125	2996	3547	6922	4975	3716	3267	5443	2747	5410	5282	3532	4399	4343	4350	4091	4045.45	0.964	-0.053	0.979847627209848	2058	4352	4684	3699	3634	5496	3446	3445	3899	5999	2334	4683	3128	3129	4005	3647	0.916	-0.127	0.99914480953872	0.918	-0.123	0.969532449744533	0.873	-0.196	0.785291171454704
LIMLP_04740	1121	575	1056	1364	1088	713	973	1073	457	1115	1343	588	907	1104	962	866	1066.8	0.906	-0.142	0.894660215606762	674	854	1584	1567	1190	1078	1165	1459	871	2076	1095	1046	1082	1468	1223	1199	1.281	0.358	0.285866754788783	0.993	-0.01	0.997885302452064	1.404	0.49	0.0755093649577609
LIMLP_04745	2493	957	1605	1884	2420	1187	1478	1482	1023	1630	2128	1315	1325	1750	1642	1463	1702.21	0.984	-0.023	0.985210157531682	1026	1424	2122	2108	1812	1798	1561	1963	1613	3756	1375	1937	1958	1844	1784	1913	1.122	0.167	0.99914480953872	1.157	0.21	0.952126987710504	1.32	0.4	0.348834045130863
LIMLP_04750	864	389	576	762	839	482	531	599	421	724	767	541	589	631	613	587	642.82	1.038	0.054	0.965140882147037	390	580	812	695	689	732	597	647	635	1450	450	763	756	603	666	707	1.108	0.148	0.99914480953872	1.13	0.176	0.959994564219689	1.206	0.27	0.571059304455189
LIMLP_04755	3299	1739	2647	3978	3202	2157	2438	3128	1982	3416	3478	2549	2778	2860	2731	2729	2799.69	1.006	0.008	0.995511850852591	1313	2554	3427	3131	2319	3225	2521	2916	2511	6216	2123	3016	3241	2846	2745	3034	1.01	0.014	0.99914480953872	1.111	0.152	0.969532449744533	1.115	0.157	0.772608034432759
LIMLP_04760	1294	677	887	1112	1256	840	817	874	747	1018	1174	961	828	965	947	918	938.76	1.026	0.036	0.979847627209848	489	793	1085	1001	864	1001	798	932	883	1945	695	1060	1014	932	899	1002	0.963	-0.055	0.99914480953872	1.167	0.223	0.913161327369265	1.096	0.132	0.787878918465387
LIMLP_04765	2727	1425	2293	1970	2647	1767	2112	1549	1388	1787	2367	1785	1453	1946	2019	1728	1922.96	1.027	0.038	0.982533482218191	2590	1397	1913	1621	4574	1764	1407	1510	1401	2136	1201	1683	1114	1610	2314	1469	1.015	0.022	0.99914480953872	0.855	-0.226	0.959994564219689	0.845	-0.242	0.721665335609047
LIMLP_04770	55	16	16	61	53	20	15	48	9	68	40	12	55	33	34	33	30.65	1.094	0.13	0.979847627209848	28	24	46	34	49	30	34	32	15	45	5	18	23	7	36	16	1.093	0.129	0.99914480953872	0.527	-0.924	0.86929125291347	0.527	-0.925	NA
LIMLP_04775	2130	1558	1670	2489	2068	1932	1538	1957	1289	2054	2138	1657	1670	1758	1874	1695	1705.14	0.95	-0.074	0.922966367686182	1101	1248	1973	1855	1944	1576	1452	1728	1193	2754	1285	1433	1436	1723	1675	1531	0.893	-0.163	0.97355484220963	0.957	-0.063	0.969532449744533	0.9	-0.152	0.620776461750308
LIMLP_04780	356	229	285	421	346	284	263	331	247	340	350	318	276	288	306	294	295.53	1.026	0.037	0.979847627209848	200	171	325	362	353	216	239	337	227	551	244	273	287	327	286	296	0.928	-0.108	0.99914480953872	1.111	0.151	0.967063926141131	1.005	0.007	0.991858034456819
LIMLP_04790	371	312	393	429	360	387	362	337	289	456	368	372	371	303	362	349	351.99	0.968	-0.046	0.970250630099625	203	257	480	366	359	325	353	341	265	627	309	318	327	414	344	353	0.953	-0.07	0.99914480953872	1.029	0.041	0.988157933809801	1.013	0.018	0.976563904060392
LIMLP_04795	1154	717	890	1580	1120	889	820	1243	615	1576	1292	791	1282	1062	1018	1045	986.27	1.066	0.092	0.946571139373412	617	740	1204	972	1090	934	886	905	748	1888	674	898	984	904	954	929	0.94	-0.089	0.99914480953872	1.016	0.022	0.995568984367885	0.896	-0.159	0.780268182945229
LIMLP_04805	53	33	41	50	51	41	38	39	31	67	42	40	54	35	42	43	40.3	1.07	0.098	0.96738037205725	22	34	40	34	39	43	29	32	30	87	31	36	45	42	36	41	0.841	-0.25	0.99914480953872	1.22	0.287	0.969532449744533	0.959	-0.061	NA
LIMLP_04810	44340	38774	61247	56183	43042	48086	56414	44182	40133	59953	56593	51605	48750	46530	47931	48962	46789.27	1.01	0.014	0.985210157531682	26079	38958	62288	44491	46056	49197	45826	41439	40837	89928	28337	49045	46883	37993	45630	44640	0.954	-0.067	0.99914480953872	0.96	-0.059	0.969532449744533	0.907	-0.141	0.659483315449201
LIMLP_04815	15179	13285	19045	30635	14735	16476	17542	24091	13706	26702	28171	17624	21712	23162	18211	20833	18985.04	1.133	0.181	0.879684057510547	11160	13270	24029	18271	19709	16758	17678	17018	15464	38641	15341	18572	20145	20569	17791	19762	0.99	-0.014	0.99914480953872	1.092	0.127	0.969532449744533	0.954	-0.068	0.893128091276642
LIMLP_04820	3277	2398	3632	4460	3181	2974	3345	3507	2618	4140	4343	3366	3366	3571	3252	3434	3337.66	1	0	0.999794975674939	1284	2748	4624	3664	2268	3470	3402	3413	2840	7547	2624	3411	3935	3518	3138	3621	0.954	-0.069	0.99914480953872	1.105	0.145	0.959994564219689	1.054	0.076	0.867477555199836
LIMLP_04825	2953	3209	4068	3913	2867	3980	3747	3077	3124	5315	3971	4017	4322	3265	3418	3868	3378.51	1.058	0.082	0.922486062568677	1280	3029	4451	2768	2261	3825	3275	2578	3280	7139	1809	3939	3722	2425	2985	3362	0.864	-0.212	0.722325108681522	1.05	0.071	0.969532449744533	0.857	-0.222	0.445634801674636
LIMLP_04830	615	339	527	474	597	420	485	373	359	462	461	462	376	379	469	406	494.12	0.897	-0.157	0.911585365167921	279	360	882	680	493	455	649	633	408	1070	409	490	558	548	558	532	1.202	0.266	0.99914480953872	0.976	-0.035	0.995568984367885	1.308	0.388	0.444564327768901
LIMLP_04840	9630	8139	11053	16129	9348	10094	10181	12684	10298	17725	16185	13242	14413	13307	10577	13654	11418.2	1.34	0.422	0.865538728469582	8318	8733	10950	7869	14690	11028	8056	7329	10257	27053	6758	12319	14104	9061	10276	11828	0.938	-0.092	0.99914480953872	1.229	0.298	0.935932616627175	0.861	-0.216	0.756066465392321
LIMLP_04845	6942	6639	8414	9860	6739	8233	7750	7754	5284	9336	8559	6794	7591	7037	7619	7141	7503.32	0.982	-0.025	0.985129872159232	7130	5349	10747	7354	12592	6755	7907	6849	5639	11105	4835	6772	5790	6483	8526	6348	1.082	0.114	0.99914480953872	0.807	-0.309	0.86929125291347	0.889	-0.169	0.772954680833833
LIMLP_04855	4	3	3	4	4	4	3	3	2	1	2	3	1	2	4	2	2.37	0.45	-1.151	0.902575278214398	1	1	5	8	2	1	4	7	0	1	0	0	1	0	4	0	1	0.001	0.999929001643112	0.093	-3.426	0.744765379669932	0.207	-2.274	NA
LIMLP_04860	0	0	0	0	0	0	0	0	0	0	0	0	0	0	0	0	0.04	1.064	0.089	0.998021114331157	0	0	0	0	0	0	0	0	0	1	0	0	1	0	0	0	1.151	0.202	0.99914480953872	1.686	0.754	0.995568984367885	1.824	0.867	NA
LIMLP_04865	12	10	18	16	12	12	17	13	10	19	18	13	15	15	14	14	16.75	1.08	0.111	0.979847627209848	13	15	34	18	23	19	25	17	20	20	15	24	10	20	21	18	1.568	0.649	0.99914480953872	0.839	-0.254	0.97212944504376	1.218	0.285	NA
LIMLP_04870	616	93328	1215	215	598	115742	1119	169	224	75	161	288	61	132	29407	160	13778.59	0.029	-5.128	0.478159555190715	24904	106	40834	204	43981	134	30042	190	128	309	96	154	161	129	18587	148	3.569	1.836	0.99914480953872	0.01	-6.679	0.109831339774143	1.218	0.285	0.971346832558819
LIMLP_04875	4479	2667	4195	5128	4348	3308	3864	4033	3590	6635	5809	4616	5395	4776	3888	4929	4305.51	1.348	0.43	0.420683405003638	2818	3037	4434	3791	4977	3835	3262	3531	4000	10742	2930	4804	5600	3928	3901	4777	0.996	-0.006	0.99914480953872	1.309	0.388	0.671661988916773	0.967	-0.048	0.925627535966472
LIMLP_04880	4259	2842	4267	4692	4134	3525	3930	3690	3207	5142	4741	4124	4181	3898	3820	4068	3965.73	1.089	0.123	0.88963822451052	2273	3308	4603	3888	4014	4177	3386	3621	3717	9033	2734	4464	4709	3666	3800	4280	0.994	-0.008	0.99914480953872	1.15	0.202	0.86929125291347	1.05	0.07	0.861574959959818
LIMLP_04885	6860	4355	7789	9754	6659	5401	7174	7671	4467	9249	9117	5744	7521	7496	6726	6920	6840.62	1.074	0.103	0.918354894580255	5155	4860	8634	7116	9104	6137	6352	6628	4715	13680	5286	5663	7132	7087	7055	6627	1.045	0.063	0.99914480953872	0.986	-0.02	0.995568984367885	0.959	-0.06	0.894344861071217
LIMLP_04890	2728	1524	2868	4020	2648	1890	2642	3161	1647	3567	3688	2118	2900	3032	2585	2683	2628.88	1.087	0.12	0.915538012772861	1818	1938	2976	2596	3211	2447	2189	2418	1944	5224	2304	2335	2723	3089	2566	2716	1.001	0.002	0.99914480953872	1.103	0.141	0.967063926141131	1.016	0.023	0.972058262474955
LIMLP_04895	34	24	18	24	33	30	17	19	9	42	14	12	34	12	25	19	18.3	0.795	-0.331	0.931556268860427	9	23	22	15	16	29	16	14	10	21	2	12	11	3	19	9	0.759	-0.399	0.99914480953872	0.455	-1.137	0.848295199723767	0.434	-1.205	NA
LIMLP_04900	3486	1739	2962	2898	3384	2157	2728	2279	1966	3461	3109	2528	2814	2556	2637	2633	2722.83	1.06	0.084	0.930527167749579	1535	1937	3392	3229	2711	2446	2496	3007	2342	6457	2114	2813	3366	2834	2665	3004	1.027	0.038	0.99914480953872	1.177	0.235	0.86929125291347	1.14	0.189	0.65088828330773
LIMLP_04905	1065	557	805	991	1034	691	741	779	564	965	1040	725	785	855	811	788	852.22	1.048	0.068	0.928955065418083	588	601	1152	1059	1038	759	848	986	670	1676	754	805	874	1011	908	897	1.126	0.171	0.94640854631821	1.057	0.08	0.969532449744533	1.135	0.182	0.53139239239018
LIMLP_04910	227	244	242	337	220	303	223	265	190	411	257	244	334	211	253	263	228.23	1.03	0.043	0.979847627209848	139	178	316	174	245	225	232	162	157	356	116	189	186	156	216	177	0.844	-0.245	0.99914480953872	0.821	-0.284	0.935932616627175	0.673	-0.572	NA
LIMLP_04915	174	199	206	204	169	247	190	160	196	219	217	252	178	178	192	203	181.42	1.058	0.081	0.952458021513327	104	164	227	126	184	207	167	117	147	350	98	177	182	131	169	163	0.875	-0.193	0.99914480953872	0.984	-0.023	0.995568984367885	0.814	-0.297	NA
LIMLP_04920	67	45	73	89	65	56	67	70	72	65	119	93	53	98	64	81	66.68	1.28	0.356	0.882896715968693	42	50	75	50	74	63	55	47	68	129	33	82	67	44	60	64	0.906	-0.143	0.99914480953872	1.133	0.18	0.969532449744533	0.802	-0.319	NA
LIMLP_04925	496	716	791	845	481	888	729	665	814	758	1130	1047	616	929	691	864	670.1	1.186	0.246	0.879684057510547	299	534	674	492	528	674	496	458	694	1032	372	833	538	499	539	623	0.787	-0.345	0.7031398226108	1.077	0.107	0.969532449744533	0.715	-0.484	0.243930190262025
LIMLP_04935	104	78	87	91	101	97	80	72	36	107	73	46	87	60	88	64	83	0.743	-0.429	0.879684057510547	45	108	147	95	79	136	108	88	63	110	55	76	57	74	103	69	1.179	0.238	0.99914480953872	0.661	-0.597	0.845412834534718	1.049	0.07	NA
LIMLP_04940	2039	1278	2242	2400	1979	1585	2065	1887	1171	1899	2392	1506	1544	1967	1879	1672	1980.61	0.877	-0.189	0.879684057510547	1110	1809	2987	2553	1960	2284	2198	2378	1680	3801	1772	2018	1982	2376	2205	2125	1.174	0.231	0.820795928184033	0.952	-0.071	0.969532449744533	1.274	0.349	0.262912062194956
LIMLP_04945	3939	2331	3333	3811	3824	2891	3070	2997	2476	3357	4382	3184	2730	3603	3196	3172	3349.86	1.017	0.024	0.982649494063631	1741	2989	3930	3524	3075	3775	2891	3282	3808	7301	2385	4573	3806	3198	3256	3859	1.019	0.027	0.99914480953872	1.211	0.276	0.86929125291347	1.214	0.28	0.514233642293847
LIMLP_04950	3938	3556	5812	6286	3823	4410	5353	4943	3287	7637	6561	4227	6210	5394	4632	5277	4853.65	1.022	0.032	0.979847627209848	1527	3830	7549	4963	2697	4837	5554	4623	4511	10521	3713	5418	5485	4978	4428	5294	0.932	-0.101	0.99914480953872	1.11	0.151	0.959994564219689	1.013	0.018	0.975664864864632
LIMLP_04955	9279	4940	8475	11848	9007	6126	7806	9317	4733	8272	11132	6086	6726	9153	8064	7322	8113.66	0.895	-0.16	0.882896715968693	3785	6099	11948	10093	6684	7702	8790	9401	6188	16381	8070	7432	8540	10820	8144	8931	1.016	0.024	0.99914480953872	1.077	0.107	0.969532449744533	1.223	0.29	0.404002702986492
LIMLP_04960	2286	897	1643	2466	2219	1112	1513	1939	1069	1899	2502	1375	1544	2057	1696	1659	1711.4	1.066	0.092	0.929517873773045	1059	1213	2054	1784	1870	1532	1511	1662	1415	3767	1463	1699	1964	1962	1644	1875	0.995	-0.007	0.99914480953872	1.227	0.295	0.845412834534718	1.146	0.196	0.653727682222708
LIMLP_04965	15563	8129	12018	18224	15107	10081	11070	14331	7790	14732	16748	10017	11979	13770	12647	11922	12490.66	0.952	-0.071	0.947960489199301	5885	9825	16784	14837	10393	12407	12348	13819	9660	25422	10957	11602	13254	14691	12242	13182	0.978	-0.032	0.99914480953872	1.079	0.11	0.969532449744533	1.109	0.15	0.742178196527725
LIMLP_04970	161	108	171	217	156	134	158	171	105	260	221	135	211	182	155	176	158.56	1.167	0.223	0.884195007996215	98	91	221	136	173	115	163	127	144	342	108	173	178	145	144	165	0.922	-0.118	0.99914480953872	1.2	0.263	0.936038392658605	0.947	-0.078	NA
LIMLP_04975	17	8	21	10	17	10	19	8	11	6	14	14	5	12	14	10	12.24	0.848	-0.238	0.954547790724581	7	10	18	7	12	13	13	7	15	34	5	18	18	7	11	14	0.835	-0.26	0.99914480953872	1.324	0.405	0.969532449744533	1.304	0.383	NA
LIMLP_04980	796	549	836	1090	773	681	770	857	448	996	1017	576	810	836	770	741	800.34	0.93	-0.105	0.924445862325977	418	660	1294	1078	738	833	952	1004	516	1277	812	620	666	1089	882	792	1.143	0.193	0.99914480953872	0.855	-0.225	0.920145293641408	1.052	0.073	0.892772673170187
LIMLP_04985	505	344	523	769	490	427	482	605	362	606	636	465	493	523	501	494	508.19	0.982	-0.027	0.979847627209848	283	348	701	686	500	439	516	639	373	979	431	448	510	578	524	512	1.045	0.063	0.99914480953872	0.972	-0.041	0.978053971760685	1.034	0.049	0.906565430359447
LIMLP_04990	1352	1051	1442	1486	1312	1303	1328	1169	939	1858	1390	1207	1511	1143	1278	1287	1307.41	1.021	0.03	0.979847627209848	853	1048	1876	1405	1506	1323	1380	1309	1052	2907	770	1263	1516	1032	1380	1270	1.08	0.111	0.99914480953872	0.932	-0.102	0.969532449744533	0.985	-0.022	0.968367808698442
LIMLP_04995	983	733	992	1062	954	909	914	835	766	1134	1162	985	922	955	903	954	912.96	1.067	0.094	0.922486062568677	474	650	1033	1005	837	821	760	936	813	2104	656	976	1097	880	838	984	0.93	-0.105	0.99914480953872	1.186	0.246	0.848295199723767	1.034	0.048	0.918697850731541
LIMLP_05000	5629	3330	4902	5124	5464	4130	4515	4029	3506	5157	5993	4508	4193	4927	4534	4543	4565.53	1.038	0.054	0.954547790724581	2486	3421	5159	5514	4390	4320	3796	5136	3629	10439	3511	4358	5442	4707	4410	4836	0.977	-0.034	0.99914480953872	1.134	0.181	0.948614806721244	1.066	0.092	0.854245977035323
LIMLP_05005	1385	648	1118	1596	1344	804	1030	1255	733	1238	1618	943	1007	1330	1108	1093	1160.9	0.993	-0.009	0.993819715518523	545	876	1647	1633	962	1106	1212	1521	814	2421	1118	978	1262	1499	1200	1246	1.091	0.126	0.99914480953872	1.035	0.05	0.978053971760685	1.137	0.185	0.706084860451508
LIMLP_05015	2246	1458	1728	2758	2180	1808	1592	2169	1290	2380	2329	1659	1935	1915	1937	1836	1975.21	1.048	0.067	0.952458021513327	1887	1336	2542	2111	3332	1687	1870	1966	1597	3204	1455	1918	1670	1951	2214	1846	1.108	0.148	0.99914480953872	0.949	-0.075	0.975875931296502	1.004	0.006	0.991862721874005
LIMLP_05020	52	13	14	25	50	16	13	20	7	63	12	9	51	10	25	23	20.84	0.969	-0.046	0.991303052788368	9	17	35	16	16	21	26	15	16	33	6	19	17	8	20	15	0.846	-0.241	0.99914480953872	0.821	-0.284	0.977099373962116	0.718	-0.479	NA
LIMLP_05025	53	36	75	74	51	45	69	58	37	102	73	48	83	60	56	64	56.06	1.088	0.122	0.954547790724581	27	60	83	44	48	76	61	41	44	116	24	53	60	32	56	48	0.993	-0.01	0.99914480953872	0.828	-0.271	0.969532449744533	0.756	-0.404	NA
LIMLP_05035	132	111	78	117	128	138	72	92	52	155	67	67	126	55	108	83	87.36	0.74	-0.434	0.879684057510547	37	76	151	107	65	96	111	100	60	117	30	72	61	40	93	58	0.869	-0.202	0.99914480953872	0.596	-0.746	0.787712448156545	0.7	-0.514	NA
LIMLP_05040	518	540	677	530	503	670	624	417	479	579	447	616	471	368	554	485	485.51	0.852	-0.231	0.879684057510547	253	356	714	512	447	450	525	477	334	762	323	401	397	433	475	410	0.871	-0.199	0.99914480953872	0.845	-0.243	0.93845990948688	0.864	-0.211	0.712228044446414
LIMLP_05045	1579	2097	2148	1797	1533	2601	1979	1413	1935	3027	1694	2488	2461	1393	1882	2114	1746.17	1.118	0.161	0.894660215606762	1027	1570	1955	1050	1814	1983	1438	978	1519	3212	647	1824	1675	867	1553	1455	0.819	-0.287	0.79882566521911	0.926	-0.111	0.969532449744533	0.678	-0.56	0.0755093649577609
LIMLP_05050	410	437	438	484	398	542	403	381	370	580	475	476	472	391	431	446	394.99	1.022	0.031	0.979847627209848	193	320	512	336	341	404	377	313	349	674	196	419	351	263	359	344	0.836	-0.259	0.713073700615821	0.934	-0.099	0.969532449744533	0.764	-0.389	0.215071570706331
LIMLP_05055	960	600	643	412	932	744	592	324	643	414	638	827	337	525	648	563	650.47	0.97	-0.044	0.982533482218191	536	552	802	783	947	697	590	729	650	1030	407	781	537	546	741	621	1.193	0.254	0.99914480953872	0.924	-0.114	0.976546863701796	1.136	0.184	0.817481651732132
LIMLP_05060	701	749	926	784	680	929	853	617	614	626	761	790	509	626	770	642	715.77	0.807	-0.309	0.879684057510547	391	515	1107	837	691	650	814	780	583	1230	553	700	641	741	734	694	0.963	-0.054	0.99914480953872	0.914	-0.129	0.969532449744533	1.091	0.125	0.850313196931082
LIMLP_05070	410	240	334	497	398	298	308	391	220	345	413	283	281	340	349	301	334.45	0.882	-0.182	0.879684057510547	206	263	510	484	364	332	375	451	197	541	257	237	282	345	380	288	1.098	0.135	0.99914480953872	0.766	-0.385	0.671661988916773	0.953	-0.069	0.888769158036496
LIMLP_05075	2347	1352	1601	1931	2278	1677	1475	1519	1043	2482	1501	1341	2018	1234	1737	1531	1648.09	0.987	-0.019	0.985210157531682	1615	1090	2318	1607	2852	1376	1705	1497	1076	3394	775	1292	1769	1039	1858	1367	1.034	0.049	0.99914480953872	0.853	-0.23	0.935932616627175	0.894	-0.162	0.762701190275013
LIMLP_05080	1492	629	1427	1514	1448	780	1314	1191	713	1472	1570	917	1197	1291	1183	1135	1141.21	1.076	0.105	0.932762439245995	963	772	1223	1095	1701	975	900	1020	934	1897	845	1122	989	1133	1149	1081	0.956	-0.064	0.99914480953872	1.084	0.116	0.969532449744533	0.964	-0.054	0.931489019923838
LIMLP_05085	49	36	64	91	48	45	59	72	46	96	81	59	78	67	56	68	58.29	1.213	0.279	0.894660215606762	34	35	72	54	60	44	53	50	49	136	39	59	71	52	52	61	0.922	-0.116	0.99914480953872	1.185	0.245	0.969532449744533	0.901	-0.15	NA
LIMLP_05090	774	448	772	936	751	556	711	736	502	1062	996	645	864	819	688	776	736.78	1.159	0.213	0.865538728469582	431	432	1035	832	761	546	761	775	509	1696	667	611	884	894	711	796	1.03	0.043	0.99914480953872	1.149	0.2	0.848295199723767	1.021	0.031	0.934783390518607
LIMLP_05095	214	175	217	203	208	217	200	160	121	156	200	156	127	164	196	149	179.46	0.753	-0.41	0.879684057510547	97	117	317	227	171	148	233	211	124	324	149	149	169	200	191	173	0.973	-0.039	0.99914480953872	0.893	-0.163	0.969532449744533	1.154	0.207	NA
LIMLP_05100	153	111	155	168	149	138	143	132	118	154	169	152	125	139	140	139	141.39	0.995	-0.007	0.997578715077272	81	103	207	157	143	130	152	146	101	244	136	121	127	182	143	143	1.022	0.032	0.99914480953872	1	0	0.999848309021527	1.027	0.039	NA
LIMLP_05110	789	722	971	815	766	895	894	641	615	1238	829	791	1007	682	799	827	775.04	1.042	0.059	0.952458021513327	474	518	1146	721	837	654	843	672	578	1723	430	694	898	577	752	723	0.942	-0.086	0.99914480953872	0.966	-0.05	0.978053971760685	0.873	-0.195	0.618733791954657
LIMLP_05115	238	206	430	345	231	255	396	271	309	499	481	397	406	395	288	399	327.29	1.313	0.393	0.865538728469582	152	291	380	390	268	367	280	363	302	655	184	363	341	247	320	317	1.116	0.158	0.99914480953872	0.928	-0.107	0.969532449744533	0.789	-0.341	0.53139239239018
LIMLP_05120	97	103	145	166	94	128	134	131	135	201	213	174	163	175	122	171	139.37	1.198	0.261	0.88963822451052	28	116	161	214	49	146	118	199	117	303	105	141	158	141	128	147	0.995	-0.008	0.99914480953872	1.042	0.059	0.989503294143471	0.865	-0.21	NA
LIMLP_05125	1672	2030	2118	2226	1623	2518	1951	1751	1526	1562	2406	1962	1270	1978	1961	1737	1946.5	0.877	-0.189	0.88963822451052	1438	1814	2615	2114	2540	2291	1924	1969	1852	2633	1401	2224	1373	1878	2181	1825	1.117	0.159	0.99914480953872	0.822	-0.282	0.878695481546571	1.047	0.066	0.915231105038256
LIMLP_05130	7830	4849	8044	11255	7601	6014	7409	8851	5008	10419	10890	6440	8472	8954	7469	7955	7627.71	1.116	0.158	0.88963822451052	5566	5467	9594	6993	9830	6904	7058	6513	5971	16048	5374	7171	8367	7205	7576	7581	1.01	0.014	0.99914480953872	1.062	0.086	0.969532449744533	0.961	-0.058	0.91357992653723
LIMLP_05135	345	376	431	414	335	466	397	326	433	644	440	557	524	362	381	481	419.18	1.241	0.312	0.865538728469582	236	352	493	367	417	445	363	342	437	989	221	525	516	296	392	446	1.032	0.045	0.99914480953872	1.109	0.15	0.966786042072794	0.922	-0.117	0.822741341696518
LIMLP_05140	3021	1886	3242	3798	2933	2339	2986	2987	1522	2647	3234	1957	2152	2659	2811	2256	2877.69	0.844	-0.245	0.879684057510547	2472	1751	4455	3846	4366	2211	3278	3582	1727	4876	3149	2074	2542	4222	3359	2946	1.165	0.221	0.99914480953872	0.918	-0.124	0.969532449744533	1.267	0.342	0.404002702986492
LIMLP_05145	1518	2402	2646	2395	1474	2979	2437	1883	2066	2089	2566	2657	1699	2110	2193	2155	2164.86	0.897	-0.156	0.902575278214398	949	2014	2953	2378	1676	2543	2173	2215	1821	3244	1928	2187	1691	2585	2152	2154	0.996	-0.006	0.99914480953872	0.91	-0.136	0.969532449744533	1.01	0.014	0.980248250791209
LIMLP_05150	13083	9531	14624	19298	12700	11820	13470	15176	9997	20122	20037	12855	16362	16474	13292	15230	13622.72	1.104	0.143	0.879684057510547	5729	9855	16902	13907	10118	12445	12435	12953	11214	31842	10324	13468	16601	13842	11988	14637	0.902	-0.149	0.99914480953872	1.181	0.24	0.845412834534718	0.965	-0.052	0.898845058511518
LIMLP_05155	4376	3712	4117	3415	4248	4604	3792	2686	4040	3964	4014	5195	3223	3300	3832	3906	3872.98	1.032	0.045	0.96738037205725	2122	3625	4434	3927	3747	4578	3262	3658	3712	7842	2523	4458	4088	3383	3811	3976	1.006	0.009	0.99914480953872	1.063	0.088	0.969532449744533	1.037	0.052	0.919072651719821
LIMLP_05160	1943	1680	1977	1483	1886	2083	1821	1166	1772	2077	2008	2279	1689	1651	1739	1873	1723.35	1.063	0.088	0.947960489199301	682	1380	2240	1730	1204	1743	1648	1611	1666	3995	941	2001	2083	1262	1552	1782	0.907	-0.141	0.99914480953872	1.103	0.142	0.969532449744533	0.941	-0.087	0.890334425730365
LIMLP_05165	365	164	251	444	354	203	231	349	175	534	380	225	434	312	284	324	308.13	1.154	0.206	0.902575278214398	142	240	422	331	251	303	310	308	274	694	254	329	362	341	293	344	1.048	0.068	0.99914480953872	1.188	0.249	0.959994564219689	1.08	0.111	0.890232834032686
LIMLP_05170	1021	671	930	1293	991	832	857	1017	699	1171	1265	899	952	1040	924	964	969.82	1.077	0.108	0.911528627920445	631	769	1247	1028	1114	971	917	957	807	2195	683	969	1144	916	990	1010	1.07	0.098	0.99914480953872	1.059	0.082	0.969532449744533	1.052	0.073	0.873549957785261
LIMLP_05175	5874	4688	6910	6102	5702	5814	6365	4799	5557	7200	6777	7146	5855	5572	5670	6191	6140.03	1.16	0.214	0.879684057510547	5256	5324	6929	5180	9282	6723	5098	4825	5900	11678	4182	7086	6088	5607	6482	6260	1.106	0.146	0.99914480953872	1.061	0.086	0.969532449744533	1.012	0.017	0.977633535732108
LIMLP_05180	12969	11309	16722	16093	12589	14025	15403	12655	14366	20252	18424	18473	16468	15148	13668	16696	14293.78	1.26	0.334	0.857354494720671	9834	10612	16103	11132	17367	13401	11847	10368	14123	28126	8013	16962	14663	10744	13246	14123	0.952	-0.071	0.99914480953872	1.107	0.147	0.966786042072794	0.836	-0.258	0.544101842006857
LIMLP_05185	1158	981	1355	1511	1124	1217	1248	1188	870	1300	1691	1119	1057	1390	1194	1189	1255.71	0.939	-0.091	0.92527152465642	576	1180	1706	1600	1017	1490	1255	1490	979	2352	1180	1176	1226	1582	1313	1328	1.087	0.121	0.99914480953872	0.964	-0.053	0.978053971760685	1.116	0.159	0.712228044446414
LIMLP_05190	1579	1135	1551	1229	1533	1408	1429	966	1320	2002	1642	1697	1628	1350	1334	1558	1486.82	1.213	0.279	0.865538728469582	788	1188	1855	1344	1392	1500	1365	1252	1772	3770	897	2128	1965	1203	1377	1765	1.048	0.068	0.99914480953872	1.286	0.363	0.671661988916773	1.111	0.152	0.72653724735356
LIMLP_05195	6007	5402	8930	10715	5831	6699	8225	8426	5286	12562	10867	6797	10215	8935	7295	8649	7614.78	1.119	0.162	0.88063020747463	3257	5744	9822	6927	5752	7254	7226	6452	7068	15983	5947	8489	8333	7974	6671	8265	0.921	-0.118	0.99914480953872	1.172	0.228	0.86929125291347	0.965	-0.051	0.915280264496946
LIMLP_05200	2078	1818	2618	2668	2017	2255	2411	2098	1845	2509	2968	2372	2040	2440	2195	2284	2286.3	1.033	0.047	0.960470857113906	1412	1662	2956	2748	2494	2099	2175	2559	1784	3997	2104	2143	2084	2821	2332	2349	1.056	0.079	0.99914480953872	1.001	0.001	0.999848309021527	1.023	0.033	0.950195229877118
LIMLP_05205	482	320	509	630	468	397	469	495	249	528	576	320	429	474	457	408	485.03	0.814	-0.296	0.879684057510547	168	244	872	883	297	308	642	822	285	995	603	342	519	808	517	556	1.04	0.056	0.99914480953872	1.024	0.034	0.995568984367885	1.307	0.386	0.539770161787426
LIMLP_05210	373	283	365	516	362	351	336	406	160	326	399	206	265	328	364	266	337.67	0.674	-0.569	0.730700431336772	136	208	554	555	240	263	408	517	182	466	436	219	243	585	357	349	0.937	-0.095	0.99914480953872	0.884	-0.178	0.969532449744533	1.228	0.297	0.677099751298213
LIMLP_05215	115	60	75	150	112	74	69	118	70	121	156	90	98	128	93	105	99.59	1.194	0.256	0.879684057510547	60	59	137	135	106	75	101	126	62	168	101	74	88	135	102	99	1.108	0.148	0.99914480953872	0.997	-0.005	0.999848309021527	0.925	-0.113	NA
LIMLP_05220	743	740	1304	924	721	918	1201	727	627	1181	866	806	960	712	892	826	882.71	0.912	-0.133	0.922966367686182	528	580	1431	922	932	732	1053	859	613	1717	824	736	895	1105	894	912	1.01	0.014	0.99914480953872	1.003	0.005	0.999848309021527	1.111	0.152	0.808624190057708
LIMLP_05225	1451	906	1130	1529	1409	1124	1041	1202	690	1476	1341	887	1200	1103	1194	1063	1099.13	0.904	-0.146	0.897300851529348	586	885	1659	1294	1035	1118	1221	1205	760	1655	797	913	863	1069	1145	948	0.963	-0.054	0.99914480953872	0.836	-0.259	0.86929125291347	0.891	-0.167	0.723939800970368
LIMLP_05230	450	333	497	447	437	413	458	352	327	629	417	420	511	343	415	425	398.71	1.022	0.032	0.979847627209848	205	306	539	403	362	386	397	375	326	728	266	392	380	357	380	376	0.922	-0.117	0.99914480953872	0.987	-0.019	0.995568984367885	0.89	-0.169	0.701923560813263
LIMLP_05235	5360	5644	7881	7324	5203	7000	7259	5760	5716	7269	7883	7350	5911	6481	6306	6581	6188.31	1.009	0.014	0.985210157531682	3184	4848	8366	6153	5623	6122	6155	5731	5112	11412	4440	6139	5950	5953	5908	6014	0.943	-0.085	0.99914480953872	0.98	-0.029	0.989346060738948	0.915	-0.127	0.731785499749262
LIMLP_05240	330	255	302	261	320	316	278	205	249	338	203	320	275	167	280	254	250.54	0.975	-0.036	0.982533482218191	198	181	281	188	350	229	207	175	202	554	100	243	289	134	240	222	0.843	-0.247	0.99914480953872	1.015	0.022	0.995586145426889	0.877	-0.189	0.757953756261041
LIMLP_05245	915	455	582	1059	888	564	536	833	360	998	847	463	812	696	705	657	659.84	0.987	-0.019	0.986544801166523	415	528	851	733	733	667	626	683	473	1242	389	568	648	522	677	579	0.975	-0.037	0.99914480953872	0.905	-0.144	0.969532449744533	0.895	-0.161	0.808624190057708
LIMLP_05250	194	151	304	657	188	187	280	517	149	241	464	192	196	381	293	256	288.64	0.762	-0.392	0.857354494720671	74	181	443	520	131	229	326	484	161	459	371	193	239	497	292	310	0.993	-0.01	0.99914480953872	0.902	-0.148	0.969532449744533	1.175	0.233	0.675710137325793
LIMLP_05255	244	141	319	657	237	175	294	517	136	220	534	175	179	439	306	264	292.21	0.757	-0.401	0.857354494720671	83	160	365	507	147	202	269	472	199	503	362	239	262	485	272	329	0.882	-0.181	0.99914480953872	1.112	0.153	0.969532449744533	1.295	0.373	0.445634801674636
LIMLP_05260	273	150	317	460	265	186	292	362	147	123	415	189	100	341	276	210	282.72	0.642	-0.639	0.752247818219748	106	242	350	502	187	306	257	468	281	414	337	337	216	452	304	335	1.049	0.069	0.99914480953872	1.028	0.039	0.995568984367885	1.679	0.748	0.225000056770089
LIMLP_05265	435	212	574	776	422	263	529	610	198	215	798	255	175	656	456	362	466.79	0.638	-0.649	0.855882658080982	130	332	706	885	230	419	519	824	368	790	581	442	412	779	498	544	1.022	0.031	0.99914480953872	1.017	0.024	0.995831401751737	1.629	0.704	0.327472600880288
LIMLP_05270	718	1191	1081	1158	697	1477	996	911	633	1418	1021	814	1153	839	1020	935	918.54	0.802	-0.319	0.879684057510547	306	606	1750	1044	540	765	1287	972	542	1656	666	651	863	893	891	802	0.85	-0.235	0.99914480953872	0.815	-0.294	0.935932616627175	0.864	-0.211	0.757953756261041
LIMLP_05275	1416	1823	2140	2627	1375	2261	1971	2066	1983	2869	2475	2550	2333	2035	1918	2306	1999.7	1.195	0.257	0.879684057510547	1234	1207	2340	1720	2179	1524	1722	1602	1715	3645	1804	2060	1900	2419	1757	2126	0.921	-0.119	0.99914480953872	1.197	0.26	0.935932616627175	0.922	-0.117	0.861574959959818
LIMLP_05280	1969	2026	2414	2996	1911	2513	2224	2356	1418	2262	2756	1823	1839	2266	2251	1976	1985.01	0.829	-0.271	0.857354494720671	898	1584	2863	2137	1586	2000	2106	1990	1380	2774	1545	1657	1446	2071	1920	1725	0.854	-0.228	0.820795928184033	0.843	-0.246	0.848295199723767	0.869	-0.203	0.578438104536306
LIMLP_05285	1245	1284	1532	2239	1209	1592	1411	1761	1396	1983	2004	1795	1612	1648	1493	1685	1469.06	1.078	0.108	0.907091692817502	651	1174	1691	1283	1150	1483	1244	1195	1378	2903	969	1655	1513	1299	1268	1489	0.85	-0.235	0.775421031491483	1.121	0.165	0.94670887570858	0.884	-0.179	0.633974919830365
LIMLP_05290	21	20	9	32	20	25	8	25	8	43	10	10	35	8	20	18	16.37	0.817	-0.292	0.947960489199301	9	15	23	17	16	19	17	16	7	25	6	8	13	8	17	10	0.83	-0.269	0.99914480953872	0.571	-0.809	0.948614806721244	0.58	-0.786	NA
LIMLP_05295	6935	10845	11318	7521	6732	13450	10425	5914	9092	6130	8754	11691	4985	7197	9130	7958	8186.63	0.826	-0.276	0.88063020747463	4773	6750	11196	8682	8429	8524	8237	8086	6691	10809	5423	8036	5635	7271	8319	6981	0.949	-0.075	0.99914480953872	0.793	-0.335	0.920145293641408	0.911	-0.135	0.867477555199836
LIMLP_05300	1050	1507	1863	1303	1019	1869	1716	1025	1940	1014	1466	2495	825	1205	1407	1508	1379.62	0.982	-0.026	0.985222663421115	817	1179	1429	1171	1443	1489	1051	1091	1424	2022	987	1710	1054	1323	1268	1362	0.908	-0.139	0.99914480953872	1.04	0.056	0.991559274924981	0.961	-0.057	0.951984743236321
LIMLP_05305	443	549	582	424	430	681	536	333	511	398	473	657	324	389	495	457	449.17	0.889	-0.17	0.905998275853121	242	402	666	394	427	508	490	367	404	579	268	485	302	359	448	382	0.927	-0.109	0.99914480953872	0.818	-0.29	0.920145293641408	0.853	-0.229	0.715173247691131
LIMLP_05310	171	239	324	148	166	296	298	116	182	246	165	234	200	136	219	190	196.15	0.896	-0.158	0.92527152465642	147	142	310	171	260	179	228	159	152	328	89	183	171	119	206	158	0.986	-0.02	0.99914480953872	0.758	-0.4	0.878695481546571	0.834	-0.261	NA
LIMLP_05315	187	230	297	273	182	285	274	215	214	334	312	275	272	257	239	268	228.09	1.114	0.156	0.907091692817502	135	186	254	184	238	235	187	171	185	402	128	222	210	172	208	201	0.87	-0.202	0.99914480953872	0.956	-0.065	0.978053971760685	0.746	-0.422	NA
LIMLP_05320	38	32	16	35	37	40	15	28	19	43	45	24	35	37	30	32	30.85	1.08	0.111	0.979847627209848	15	18	59	39	26	23	43	36	13	51	34	16	27	46	32	30	1.086	0.119	0.99914480953872	0.872	-0.197	0.977099373962116	0.877	-0.189	NA
LIMLP_05325	5541	2520	4000	4023	5379	3125	3684	3164	2408	2998	4398	3096	2438	3616	3838	3050	3981.24	0.865	-0.209	0.897428252367401	2704	2142	5483	6821	4775	2705	4034	6353	2600	7899	4570	3123	4118	6127	4467	4456	1.137	0.185	0.99914480953872	1.075	0.105	0.975875931296502	1.413	0.498	0.347206848830541
LIMLP_05330	336	502	635	401	326	623	585	315	505	511	379	649	416	312	462	459	379.29	1.012	0.017	0.993819715518523	274	177	420	277	484	224	309	258	216	470	228	259	245	306	319	270	0.689	-0.537	0.827025459571296	0.903	-0.147	0.976546863701796	0.615	-0.701	0.357458702755
LIMLP_05335	339	232	228	307	329	288	210	241	211	533	252	271	433	207	267	304	282.73	1.166	0.221	0.900026585320838	192	219	412	313	339	277	303	292	207	641	138	249	334	185	303	256	1.134	0.182	0.99914480953872	0.874	-0.194	0.969532449744533	0.851	-0.233	0.751881399610041
LIMLP_05340	4657	5602	6260	6064	4521	6947	5766	4769	5729	6023	6012	7367	4898	4943	5501	5736	5307.24	1.007	0.01	0.991806948263593	2777	4142	5967	5516	4904	5231	4390	5138	4376	9170	4022	5256	4781	5393	4916	5143	0.903	-0.147	0.99914480953872	1.017	0.024	0.995568984367885	0.912	-0.133	0.785291171454704
LIMLP_05345	1045	1165	1362	1008	1014	1445	1255	793	1419	1258	1145	1825	1023	941	1127	1263	1121.02	1.083	0.116	0.922486062568677	548	917	1241	984	968	1158	913	916	1122	2313	664	1348	1206	890	989	1148	0.896	-0.159	0.99914480953872	1.128	0.174	0.959994564219689	0.932	-0.101	0.855096088949211
LIMLP_05350	742	765	961	1082	720	949	885	851	688	1002	1052	885	815	865	851	855	790.61	1.01	0.014	0.987217734672732	484	461	952	749	855	582	700	698	581	1423	615	698	742	825	709	755	0.829	-0.271	0.883708064938382	1.075	0.104	0.969532449744533	0.882	-0.181	0.715173247691131
LIMLP_05355	1688	1610	2235	3435	1639	1997	2059	2701	1747	3102	2850	2246	2522	2343	2099	2370	2207.24	1.088	0.121	0.902575278214398	1064	1694	2758	2262	1879	2139	2029	2107	1803	4369	2086	2165	2278	2797	2038	2413	0.984	-0.023	0.99914480953872	1.117	0.16	0.952126987710504	1.011	0.016	0.975664864864632
LIMLP_05360	1731	1528	2186	2386	1680	1895	2014	1876	1505	1852	2269	1935	1506	1866	1866	1769	1809.36	0.902	-0.149	0.879684057510547	810	1500	2400	1984	1430	1894	1766	1848	1433	3723	1461	1721	1941	1959	1734	1874	0.926	-0.112	0.99914480953872	1.036	0.051	0.977099373962116	1.063	0.088	0.837088411985158
LIMLP_05365	6167	7388	9514	10725	5986	9162	8763	8434	6975	9978	10194	8969	8113	8381	8086	8488	7769.34	1.014	0.02	0.982649494063631	3985	5570	9506	7251	7038	7034	6994	6754	6319	15140	5713	7589	7893	7660	6955	7714	0.871	-0.2	0.947335936831108	1.059	0.083	0.969532449744533	0.91	-0.137	0.731785499749262
LIMLP_05370	2665	2407	3054	4187	2587	2985	2813	3293	2439	2963	4593	3136	2409	3776	2920	3107	2872.08	1.01	0.015	0.985210157531682	1309	2432	3363	2895	2312	3071	2474	2696	2522	4431	2474	3029	2310	3317	2638	2885	0.903	-0.147	0.99914480953872	1.041	0.058	0.976865856213982	0.931	-0.103	0.797466127063823
LIMLP_05375	1799	1919	2645	3710	1746	2380	2436	2918	1779	2475	3561	2288	2013	2928	2370	2410	2286.96	0.933	-0.1	0.922486062568677	972	1867	3102	2615	1717	2358	2282	2436	1753	2980	2132	2105	1554	2859	2198	2173	0.936	-0.095	0.99914480953872	0.888	-0.171	0.954675804532565	0.891	-0.167	0.702375267518324
LIMLP_05380	1370	1363	1863	2287	1330	1690	1716	1798	1235	2405	2422	1588	1956	1991	1634	1845	1704.59	1.097	0.134	0.894660215606762	963	1448	2301	1739	1701	1829	1693	1620	1459	3045	1203	1752	1587	1613	1711	1651	1.053	0.074	0.99914480953872	0.933	-0.1	0.969532449744533	0.895	-0.16	0.690984535027317
LIMLP_05385	26	18	20	37	25	22	18	29	13	38	29	17	31	24	24	24	23.84	1.07	0.098	0.979847627209848	25	19	35	26	44	24	26	24	12	46	8	14	24	11	30	16	1.189	0.25	0.99914480953872	0.632	-0.661	0.913161327369265	0.703	-0.509	NA
LIMLP_05390	6972	7024	9065	9290	6768	8711	8350	7306	7646	8404	10553	9832	6834	8677	7784	8448	7911.06	1.067	0.094	0.92387937695871	4705	6939	8466	7593	8309	8763	6229	7072	7641	12694	6050	9177	6618	8112	7593	7969	0.967	-0.048	0.99914480953872	1.042	0.06	0.977099373962116	0.945	-0.082	0.861574959959818
LIMLP_05395	851	437	780	1392	826	542	718	1095	413	1013	1299	531	824	1068	795	808	846.1	0.996	-0.006	0.997578715077272	439	708	1294	1103	775	894	952	1027	749	1301	757	900	678	1015	912	864	1.176	0.234	0.99914480953872	0.93	-0.104	0.973143284187306	1.098	0.135	0.850313196931082
LIMLP_05400	2253	1433	2812	3132	2187	1777	2590	2463	1432	2506	3189	1841	2038	2622	2254	2167	2227.92	0.92	-0.12	0.911585365167921	1010	1882	2990	2651	1784	2377	2200	2469	1813	3922	1955	2177	2045	2621	2208	2281	0.979	-0.031	0.99914480953872	0.994	-0.008	0.997885302452064	1.058	0.081	0.877748056663098
LIMLP_05405	357	238	345	590	347	295	318	464	202	589	471	260	479	387	356	375	373.6	1.038	0.053	0.979847627209848	206	294	568	430	364	371	418	401	324	645	300	389	336	402	388	376	1.1	0.137	0.99914480953872	0.957	-0.064	0.978053971760685	1.014	0.02	0.979167589334475
LIMLP_05410	1074	1135	1589	1580	1043	1408	1464	1243	1085	1568	1695	1395	1275	1394	1290	1355	1344.29	0.996	-0.005	0.997113901432146	664	1041	1939	1591	1173	1315	1427	1482	1032	2385	1284	1239	1243	1722	1349	1401	1.047	0.067	0.99914480953872	0.979	-0.031	0.991750795623618	1.029	0.041	0.935765083212892
LIMLP_05415	42	29	45	59	41	36	41	46	19	57	42	24	46	35	41	35	38.94	0.866	-0.207	0.931556268860427	27	33	61	33	48	42	45	31	37	75	20	44	39	27	42	37	0.982	-0.026	0.99914480953872	0.919	-0.122	0.978053971760685	1.042	0.059	NA
LIMLP_05420	0	0	0	0	0	0	0	0	0	0	0	0	0	0	0	0	0	NA	NA	NA	0	0	0	0	0	0	0	0	0	0	0	0	0	0	0	0	NA	NA	NA	NA	NA	NA	NA	NA	NA
LIMLP_05425	87	76	133	135	84	94	123	106	79	228	151	102	185	124	102	137	131.49	1.262	0.335	0.879684057510547	65	104	239	135	115	131	176	126	128	307	120	154	160	161	137	158	1.34	0.422	0.635553002753504	1.102	0.14	0.969532449744533	1.17	0.227	NA
LIMLP_05430	346	353	648	620	336	438	597	488	289	569	545	372	463	448	465	428	485.58	0.851	-0.232	0.879684057510547	234	394	903	605	413	498	664	563	301	942	497	361	491	666	534	506	1.157	0.21	0.99914480953872	0.86	-0.218	0.936038392658605	1.168	0.224	0.65088828330773
LIMLP_05435	1252	1071	1881	2024	1215	1328	1733	1592	1184	2121	1887	1522	1725	1551	1467	1599	1425.75	1.104	0.143	0.902575278214398	899	811	1651	1441	1588	1024	1215	1342	961	2922	1080	1154	1523	1448	1292	1375	0.878	-0.188	0.99914480953872	1.075	0.104	0.969532449744533	0.854	-0.227	0.620776461750308
LIMLP_05440	783	560	713	531	760	694	657	418	506	530	741	651	431	609	632	564	639.2	0.919	-0.122	0.930056333979069	385	542	871	785	680	684	641	731	544	1165	546	653	607	732	684	664	1.091	0.126	0.99914480953872	1	0	0.999848309021527	1.188	0.248	0.683933067735269
LIMLP_05445	1321	813	1168	1199	1282	1008	1076	943	753	836	1389	968	680	1142	1077	930	1076.1	0.862	-0.214	0.879684057510547	585	894	1459	1417	1033	1129	1073	1320	865	1965	1005	1039	1024	1347	1139	1137	1.053	0.075	0.99914480953872	1.008	0.011	0.997885302452064	1.231	0.3	0.524486702247886
LIMLP_05450	416	209	422	456	404	259	389	359	205	346	442	264	281	363	353	303	370.76	0.864	-0.211	0.882896715968693	201	225	643	570	355	284	473	531	255	718	409	306	374	548	411	409	1.153	0.206	0.99914480953872	0.995	-0.007	0.999848309021527	1.329	0.41	0.363431251838617
LIMLP_05455	812	433	802	761	788	537	739	598	451	646	834	580	525	686	666	597	706.71	0.915	-0.128	0.918354894580255	419	542	1160	1012	740	684	853	943	531	1374	646	638	716	866	805	740	1.211	0.276	0.883708064938382	0.932	-0.102	0.969532449744533	1.233	0.303	0.481059824078905
LIMLP_05460	735	448	786	830	713	556	724	653	432	546	823	555	444	677	662	559	666.7	0.793	-0.335	0.879684057510547	275	530	1118	1051	486	669	823	979	479	1106	674	575	577	904	739	685	1.087	0.12	0.99914480953872	0.885	-0.177	0.969532449744533	1.213	0.278	0.651504965305178
LIMLP_05465	1922	1142	1650	2000	1866	1416	1520	1573	1095	1675	1901	1408	1362	1563	1594	1444	1633.69	0.927	-0.109	0.902575278214398	973	1417	2456	2000	1718	1789	1807	1863	1352	2940	1365	1624	1533	1830	1794	1662	1.132	0.179	0.955682921129285	0.941	-0.087	0.969532449744533	1.15	0.201	0.519975075013636
LIMLP_05470	1508	915	1356	1499	1464	1135	1249	1179	913	1336	1412	1174	1086	1161	1257	1140	1308.09	0.946	-0.081	0.922486062568677	876	1029	1966	1648	1547	1299	1446	1535	1054	2758	995	1266	1438	1334	1457	1346	1.164	0.219	0.643910398586309	0.959	-0.06	0.969532449744533	1.18	0.239	0.386864606359398
LIMLP_05475	806	484	673	875	782	600	620	688	507	732	734	652	595	603	672	617	693.1	0.94	-0.089	0.92527152465642	426	658	1034	777	752	831	761	724	544	1481	499	653	772	669	767	698	1.144	0.194	0.99914480953872	0.933	-0.101	0.969532449744533	1.135	0.182	0.653727682222708
LIMLP_05480	63	17	23	58	61	21	21	46	31	36	43	40	29	35	37	35	37.19	1.061	0.085	0.979847627209848	21	35	59	40	37	44	43	37	27	83	22	32	43	29	40	35	1.159	0.212	0.99914480953872	0.944	-0.083	0.992672121128921	1.031	0.044	NA
LIMLP_05485	714	431	620	651	693	535	571	512	505	614	683	649	499	562	578	570	631.16	1.023	0.032	0.979847627209848	396	526	991	745	699	664	729	694	559	1359	484	671	709	649	696	676	1.216	0.282	0.639814133278839	1.001	0.001	0.999848309021527	1.19	0.251	0.506663222130705
LIMLP_05490	2748	2450	3234	2314	2668	3038	2979	1820	2304	2763	2603	2963	2247	2140	2626	2450	2543.07	0.947	-0.079	0.936980496197709	1468	2418	3232	2488	2593	3054	2378	2317	2460	5181	1307	2954	2701	1752	2586	2469	0.997	-0.004	0.99914480953872	0.944	-0.083	0.969532449744533	0.994	-0.008	0.988103768012425
LIMLP_05495	1150	725	1109	1580	1116	899	1021	1243	652	1462	1347	838	1189	1107	1070	1045	1159.83	1.004	0.006	0.994545629896554	789	760	1587	1450	1393	960	1168	1351	904	2901	1010	1086	1512	1354	1218	1317	1.133	0.18	0.98929550658689	1.121	0.165	0.935932616627175	1.265	0.339	0.232249176967436
LIMLP_05500	3012	1753	3072	3722	2924	2174	2830	2927	1778	3297	3594	2286	2681	2955	2714	2641	2793.26	1.007	0.011	0.985222663421115	1832	2075	3673	3153	3235	2620	2702	2937	2006	5661	2591	2409	2951	3474	2874	2945	1.063	0.089	0.99914480953872	1.052	0.073	0.969532449744533	1.11	0.151	0.615892946825531
LIMLP_05505	4243	2470	3943	5428	4119	3063	3632	4269	2429	4306	4853	3123	3501	3990	3771	3538	3841.09	0.972	-0.041	0.952458021513327	2559	3062	5121	4549	4519	3867	3768	4237	2816	7254	3374	3382	3782	4524	4098	3896	1.093	0.128	0.99914480953872	0.977	-0.034	0.978053971760685	1.099	0.136	0.631999144303506
LIMLP_05510	1863	879	1575	2357	1808	1090	1451	1854	877	2125	1987	1128	1728	1634	1551	1497	1614.04	0.981	-0.027	0.982533482218191	834	1196	2307	2063	1473	1510	1697	1921	1230	3292	1573	1477	1716	2109	1650	1767	1.081	0.113	0.99914480953872	1.075	0.104	0.969532449744533	1.184	0.244	0.549523524006658
LIMLP_05515	2138	1279	2192	2552	2075	1586	2019	2007	1330	2024	2750	1710	1646	2261	1922	1872	2021.82	0.958	-0.062	0.952458021513327	995	1690	2972	2387	1757	2134	2187	2223	1745	4274	1772	2096	2228	2376	2075	2233	1.081	0.112	0.99914480953872	1.062	0.087	0.969532449744533	1.199	0.262	0.472193046749945
LIMLP_05520	7601	5570	9396	9181	7378	6908	8655	7220	5136	6212	9578	6604	5051	7875	7540	6510	7131.01	0.911	-0.134	0.922486062568677	6152	4378	9598	7318	10865	5529	7061	6816	5580	11978	5166	6702	6245	6926	7568	6624	0.973	-0.039	0.99914480953872	0.956	-0.064	0.978053971760685	1.021	0.031	0.970974439410739
LIMLP_05525	7365	6502	8224	7561	7149	8064	7575	5946	6432	6191	9050	8271	5034	7441	7184	6915	7146.31	0.951	-0.072	0.947960489199301	4236	6578	9271	7612	7481	8307	6821	7090	6382	11790	5265	7665	6147	7059	7425	6957	1.031	0.044	0.99914480953872	0.937	-0.094	0.969532449744533	1.015	0.022	0.972058262474955
LIMLP_05530	1964	1630	2320	3451	1906	2021	2137	2714	1776	3271	3397	2284	2660	2793	2194	2579	2292.34	1.146	0.197	0.879684057510547	1145	1671	2858	2326	2022	2110	2103	2166	2072	4671	1680	2488	2435	2252	2100	2392	0.962	-0.055	0.99914480953872	1.11	0.151	0.955928963482871	0.932	-0.101	0.808624190057708
LIMLP_05535	4872	3417	5263	5966	4729	4238	4848	4692	3700	5836	7399	4758	4745	6083	4627	5195	4744.44	1.145	0.195	0.879684057510547	2785	3453	5344	4772	4918	4361	3932	4445	4293	9755	3306	5156	5086	4433	4414	4892	0.952	-0.072	0.99914480953872	1.138	0.187	0.920145293641408	0.946	-0.08	0.8587284719154
LIMLP_05540	200	138	149	199	194	171	137	156	113	223	232	145	181	191	164	172	170.99	1.06	0.084	0.952458021513327	89	144	270	207	157	182	199	193	135	335	112	162	175	150	183	162	1.117	0.16	0.99914480953872	0.894	-0.161	0.969532449744533	0.943	-0.085	NA
LIMLP_05545	3	10	15	19	3	12	14	15	8	9	15	10	7	12	11	10	10.62	0.82	-0.286	0.947960489199301	7	11	14	13	12	14	10	12	8	16	6	10	8	8	12	9	1.158	0.212	0.99914480953872	0.627	-0.673	0.959994564219689	0.885	-0.175	NA
LIMLP_05550	653	572	815	971	634	709	751	764	507	851	785	652	692	645	714	663	712.71	0.995	-0.007	0.997578715077272	760	415	966	694	1342	524	711	646	498	1252	490	598	653	657	806	636	1.055	0.078	0.99914480953872	0.904	-0.146	0.969532449744533	0.958	-0.062	0.939126374432926
LIMLP_05555	87	104	141	150	84	129	130	118	101	145	150	130	118	123	115	124	121.39	1.048	0.067	0.963779998074003	85	119	162	128	150	150	119	119	95	205	80	114	107	107	134	109	1.163	0.218	0.99914480953872	0.796	-0.329	0.899180166081509	0.884	-0.178	NA
LIMLP_05560	109	103	140	147	106	128	129	116	114	139	134	147	113	110	120	123	110.93	0.911	-0.135	0.936955966360876	28	105	142	141	49	133	104	131	76	196	70	91	102	94	104	96	0.845	-0.243	0.99914480953872	0.849	-0.236	0.966118200971012	0.788	-0.344	NA
LIMLP_05565	802	518	678	1254	779	642	625	986	615	1117	1189	791	908	978	758	892	777.4	1.146	0.197	0.886413585472905	288	618	848	758	509	780	624	706	711	1666	622	854	869	834	655	852	0.865	-0.209	0.99914480953872	1.271	0.346	0.848295199723767	0.96	-0.059	0.925627535966472
LIMLP_05570	1473	806	1194	2214	1430	1000	1100	1741	906	2023	1966	1165	1645	1616	1318	1475	1307.17	1.18	0.239	0.879684057510547	791	862	1375	1223	1397	1089	1012	1139	1000	2907	933	1201	1516	1251	1159	1323	0.888	-0.172	0.99914480953872	1.205	0.269	0.900145889238402	0.906	-0.142	0.804887384134294
LIMLP_05575	532	381	463	612	516	473	426	481	224	642	421	288	522	346	474	385	436.36	0.809	-0.306	0.879684057510547	267	322	722	564	472	407	531	525	270	696	324	324	363	434	484	374	1.013	0.019	0.99914480953872	0.78	-0.359	0.848295199723767	0.977	-0.034	0.96856876374363
LIMLP_05580	14159	14028	16621	22799	13744	17397	15310	17929	19651	26100	27015	25268	21223	22212	16095	22901	17242.27	1.363	0.447	0.420683405003638	6759	14842	14590	13075	11937	18743	10734	12178	19817	31909	10652	23800	16636	14282	13398	18239	0.816	-0.293	0.678439760509642	1.308	0.388	0.671661988916773	0.783	-0.353	0.342538047751114
LIMLP_05585	1987	2092	2617	3406	1929	2594	2411	2678	2306	3092	3778	2965	2514	3106	2403	2862	2399.17	1.108	0.148	0.879684057510547	895	2066	2415	2390	1581	2609	1777	2226	2064	4086	1931	2479	2130	2589	2048	2399	0.844	-0.245	0.45165438722044	1.101	0.139	0.948614806721244	0.839	-0.254	0.342538047751114
LIMLP_05590	258	131	185	301	250	162	170	237	121	582	277	156	473	228	205	286	231.1	1.392	0.478	0.879684057510547	131	142	265	255	231	179	195	238	189	549	151	227	286	202	211	238	1.033	0.046	0.99914480953872	1.187	0.247	0.969532449744533	0.88	-0.184	NA
LIMLP_05595	1647	995	991	1246	1599	1234	913	980	1194	2762	830	1535	2246	682	1182	1488	1170.66	1.286	0.363	0.879684057510547	862	976	1057	536	1522	1233	778	499	1099	2854	269	1320	1488	361	1008	1056	0.777	-0.364	0.99914480953872	1.132	0.179	0.969532449744533	0.684	-0.548	0.479584423949815
LIMLP_05600	4482	3309	4924	7203	4351	4104	4535	5664	3255	5192	6760	4185	4222	5558	4664	4655	4669.82	0.952	-0.071	0.936980496197709	1953	3688	6322	4787	3449	4657	4651	4459	3912	10098	4161	4698	5265	5579	4304	5181	0.925	-0.112	0.99914480953872	1.151	0.202	0.891794895484414	1.119	0.162	0.677099751298213
LIMLP_05605	608	642	707	866	590	796	651	681	374	730	747	481	594	614	680	563	638.69	0.778	-0.362	0.863549724736304	318	438	1134	838	562	553	834	781	402	1088	563	483	567	755	682	602	0.99	-0.015	0.99914480953872	0.834	-0.262	0.913161327369265	1.061	0.085	0.889078816158632
LIMLP_05610	9066	9669	11939	9405	8801	11991	10997	7396	8738	7205	10887	11236	5859	8951	9796	8682	9306.27	0.894	-0.162	0.922486062568677	7391	7106	11840	9995	13053	8974	8711	9309	7549	13016	6831	9066	6786	9159	10012	8337	1.013	0.019	0.99914480953872	0.86	-0.218	0.959994564219689	0.975	-0.036	0.969928765421532
LIMLP_05615	33	30	38	54	32	37	35	42	25	46	65	32	37	53	36	41	38.17	1.056	0.078	0.979847627209848	15	41	43	40	26	52	32	37	43	57	27	52	30	36	37	39	0.985	-0.022	0.99914480953872	0.997	-0.005	0.999848309021527	0.93	-0.105	NA
LIMLP_05620	747	670	734	822	725	831	676	646	665	605	977	855	492	803	720	717	744.58	0.982	-0.026	0.982533482218191	422	620	896	803	745	783	659	748	784	1300	627	942	678	841	734	820	1.021	0.03	0.99914480953872	1.112	0.154	0.959994564219689	1.157	0.21	0.620776461750308
LIMLP_05625	2559	3682	4018	2146	2484	4566	3701	1688	3099	1768	3080	3985	1438	2532	3110	2652	2824.89	0.827	-0.274	0.894011649448689	1982	2702	3223	2656	3500	3412	2371	2474	2733	3274	1796	3282	1707	2408	2939	2466	0.959	-0.06	0.99914480953872	0.825	-0.277	0.959994564219689	0.957	-0.063	0.950195229877118
LIMLP_05630	2527	2216	3392	4238	2453	2748	3124	3333	2264	3525	4186	2911	2866	3442	2914	3073	3013.6	1.009	0.014	0.982649494063631	1473	2327	3886	3483	2601	2939	2859	3244	2482	5825	2724	2981	3037	3652	2911	3223	1.001	0.002	0.99914480953872	1.057	0.079	0.969532449744533	1.048	0.068	0.82857099029843
LIMLP_05635	230	192	255	342	223	238	235	269	146	308	283	188	250	233	241	224	227.18	0.849	-0.236	0.879684057510547	78	180	373	285	138	227	274	265	152	447	167	183	233	224	226	213	0.92	-0.12	0.99914480953872	0.881	-0.183	0.959994564219689	0.954	-0.068	NA
LIMLP_05640	597	777	1016	916	580	964	936	720	661	927	972	850	754	799	800	801	785.49	0.942	-0.087	0.923182700812129	364	741	1088	781	643	936	800	727	677	1469	529	813	766	709	776	763	0.978	-0.032	0.99914480953872	0.914	-0.129	0.959994564219689	0.95	-0.074	0.861574959959818
LIMLP_05645	1816	1748	2608	2566	1763	2168	2402	2018	1564	2172	2641	2011	1766	2171	2088	1983	2083.16	0.936	-0.096	0.92527152465642	1264	1465	3435	2171	2232	1850	2527	2022	1633	4059	1608	1961	2116	2156	2158	2078	1.035	0.05	0.99914480953872	0.945	-0.082	0.969532449744533	1.045	0.063	0.901444132920395
LIMLP_05650	4595	3810	4533	6159	4460	4725	4175	4843	3583	6408	5227	4607	5211	4298	4551	4705	4473.71	1.046	0.065	0.952725767458376	2880	3647	5686	4301	5086	4606	4183	4006	3654	9551	2285	4388	4979	3064	4470	4144	0.975	-0.036	0.99914480953872	0.938	-0.092	0.969532449744533	0.874	-0.194	0.677626310083051
LIMLP_05655	1139	944	1330	1883	1106	1171	1225	1481	959	1293	1663	1233	1051	1367	1246	1217	1212.62	0.921	-0.119	0.899891787307198	525	1053	1666	1401	927	1330	1226	1305	883	2072	1055	1060	1080	1415	1197	1185	0.959	-0.06	0.99914480953872	0.932	-0.101	0.969532449744533	0.971	-0.042	0.925627535966472
LIMLP_05660	1010	679	989	1308	980	842	911	1029	719	1104	1281	925	898	1053	940	959	966.71	1.022	0.032	0.963657882817868	527	705	1290	1133	931	890	949	1055	769	1946	845	924	1015	1133	956	1024	1.018	0.026	0.99914480953872	1.072	0.101	0.959994564219689	1.068	0.095	0.75882719075764
LIMLP_05665	90	65	77	133	87	81	71	105	54	86	134	69	70	110	86	83	89.94	0.911	-0.135	0.947960489199301	32	73	103	134	57	92	76	125	93	216	69	112	113	93	88	106	1.002	0.003	0.99914480953872	1.197	0.26	0.9606111542123	1.318	0.398	NA
LIMLP_05670	1230	962	1545	1717	1194	1193	1423	1350	890	1722	1568	1144	1400	1289	1290	1278	1313.28	0.968	-0.046	0.947960489199301	703	1005	1980	1409	1242	1269	1457	1312	999	2788	1088	1200	1454	1459	1320	1371	1.024	0.034	0.99914480953872	1.014	0.019	0.992672121128921	1.072	0.1	0.742178196527725
LIMLP_05675	960	861	1199	1441	932	1068	1104	1133	588	961	1114	756	781	916	1059	818	1042.44	0.747	-0.421	0.341761752071967	649	795	1888	1436	1146	1004	1389	1337	705	1754	944	847	914	1266	1219	1009	1.147	0.198	0.99914480953872	0.796	-0.329	0.712537516196837	1.223	0.29	0.404002702986492
LIMLP_05680	3980	4342	5444	6990	3863	5385	5014	5497	4307	5029	6876	5538	4089	5653	4940	5093	4735.4	0.972	-0.041	0.956987606908206	2121	3372	5666	5172	3746	4258	4169	4817	3746	8305	4055	4499	4330	5437	4248	4755	0.864	-0.211	0.742692132657459	1.054	0.076	0.969532449744533	0.937	-0.094	0.797862192534876
LIMLP_05685	1635	1198	1857	1357	1587	1486	1710	1067	1081	1236	1604	1390	1005	1319	1462	1238	1532.35	0.829	-0.27	0.879684057510547	810	1271	2523	2171	1430	1605	1856	2022	1297	2882	1428	1558	1503	1915	1728	1659	1.175	0.232	0.99914480953872	0.945	-0.081	0.977099373962116	1.339	0.421	0.404002702986492
LIMLP_05690	1377	1064	1496	2132	1337	1320	1378	1677	733	1851	1829	943	1505	1504	1428	1317	1405.97	0.893	-0.164	0.879684057510547	768	1050	2088	1781	1356	1326	1536	1659	1034	2599	1154	1242	1355	1547	1469	1381	1.029	0.041	0.99914480953872	0.919	-0.122	0.966786042072794	1.059	0.083	0.850884106761626
LIMLP_05695	5333	3204	3534	6281	5177	3973	3255	4939	3375	8645	5685	4340	7030	4674	4336	5348	4680.11	1.307	0.386	0.879684057510547	3314	4668	5271	3558	5853	5895	3878	3314	5038	9394	1675	6051	4897	2246	4735	4398	1.053	0.074	0.99914480953872	0.977	-0.034	0.995568984367885	0.787	-0.346	0.677099751298213
LIMLP_05700	682	528	611	900	662	655	563	708	477	844	744	613	686	612	647	637	625.3	0.974	-0.037	0.979847627209848	319	549	852	623	563	693	627	580	554	1209	370	665	630	496	616	597	0.948	-0.076	0.99914480953872	0.96	-0.059	0.977326975369433	0.934	-0.098	0.850884106761626
LIMLP_05705	27	35	11	43	26	43	10	34	11	45	10	14	37	8	28	20	19.84	0.577	-0.793	0.879684057510547	5	22	32	12	9	28	24	11	14	20	5	17	10	7	18	11	0.564	-0.827	0.99914480953872	0.583	-0.779	0.95480372808324	0.569	-0.813	NA
LIMLP_05710	115	222	207	164	112	275	191	129	229	298	144	294	242	118	177	218	177.92	1.162	0.217	0.895211206811639	100	188	225	102	177	237	166	95	205	266	52	246	139	70	169	152	0.955	-0.067	0.99914480953872	0.809	-0.306	0.935932616627175	0.665	-0.59	NA
LIMLP_05715	385	618	509	442	374	766	469	348	394	868	324	507	706	266	489	493	455.75	0.949	-0.076	0.963657882817868	218	642	633	233	385	811	466	217	444	717	119	533	374	160	470	356	0.905	-0.144	0.99914480953872	0.711	-0.492	0.798199213395736	0.678	-0.56	0.331633723691415
LIMLP_05720	861	543	938	984	836	673	864	774	606	962	1008	779	782	829	787	797	794.98	1.072	0.1	0.922486062568677	579	522	971	843	1023	659	714	785	574	1590	666	689	829	893	795	804	0.999	-0.001	0.999813480996563	1.077	0.107	0.969532449744533	1.004	0.006	0.991858034456819
LIMLP_05725	24080	15608	23903	23180	23375	19357	22017	18229	18926	21364	25454	24336	17372	20928	20744	20879	21650.98	1.103	0.141	0.902575278214398	19597	16020	24576	19251	34609	20230	18081	17930	20758	40396	15409	24930	21060	20660	22712	22217	1.052	0.074	0.99914480953872	1.116	0.159	0.959994564219689	1.065	0.092	0.864875070324248
LIMLP_05730	1643	979	1673	1341	1595	1214	1541	1055	908	1670	1259	1168	1358	1035	1351	1187	1321.75	0.951	-0.073	0.947960489199301	1037	799	2046	1559	1831	1009	1505	1452	882	2905	871	1059	1515	1168	1449	1247	1.07	0.097	0.99914480953872	0.928	-0.107	0.969532449744533	1.044	0.063	0.9006009080796
LIMLP_05735	159	153	169	199	154	190	156	156	166	320	202	213	260	166	164	213	157.05	1.339	0.421	0.865538728469582	95	104	144	109	168	131	106	102	130	270	74	156	141	99	127	132	0.755	-0.406	0.735486451741907	1.094	0.13	0.969532449744533	0.617	-0.697	NA
LIMLP_05740	731	728	841	1117	710	903	775	878	659	1320	948	847	1073	779	816	900	753.7	1.098	0.134	0.905738323374667	426	532	880	617	752	672	647	575	555	1262	459	667	658	615	662	647	0.806	-0.31	0.652617333461953	0.98	-0.03	0.995568984367885	0.72	-0.474	0.176724962485404
LIMLP_05745	5498	5668	7322	5745	5337	7029	6744	4518	5312	6250	5608	6830	5082	4611	5907	5508	5654.81	0.958	-0.061	0.953184433909913	4312	4946	7516	4940	7615	6246	5530	4601	5049	9646	2932	6064	5029	3931	5998	5008	1.012	0.017	0.99914480953872	0.858	-0.22	0.913161327369265	0.906	-0.142	0.758042953090229
LIMLP_05750	6004	5152	7609	5855	5828	6389	7009	4604	5059	4529	6450	6505	3683	5303	5958	5164	5595.54	0.882	-0.182	0.894660215606762	4003	4709	7855	5590	7069	5947	5779	5207	4818	8756	3478	5786	4565	4663	6000	5005	1.005	0.007	0.99914480953872	0.854	-0.227	0.948614806721244	0.973	-0.039	0.958708910873882
LIMLP_05755	23820	15392	25021	21808	23122	19089	23047	17150	17180	19621	25239	22091	15955	20751	20602	19599	20954.44	1.037	0.052	0.96738037205725	19308	15464	24931	21748	34098	19528	18342	20256	18976	35659	13837	22790	18591	18552	23056	19978	1.084	0.116	0.99914480953872	0.975	-0.037	0.992672121128921	1.019	0.027	0.970974439410739
LIMLP_05760	3965	3014	4354	6296	3849	3738	4010	4951	2482	5525	5377	3191	4493	4421	4137	4035	3815.71	0.948	-0.078	0.934637328446499	1887	3053	5159	3990	3332	3855	3796	3716	2794	6130	2622	3356	3196	3515	3675	3356	0.893	-0.164	0.99914480953872	0.888	-0.171	0.94670887570858	0.837	-0.257	0.453181183215769
LIMLP_05765	11	10	2	12	11	12	2	9	2	5	4	3	4	3	8	3	7	0.367	-1.447	0.879684057510547	1	12	16	10	2	15	12	9	5	11	3	6	6	4	10	5	1.068	0.095	0.99914480953872	0.533	-0.909	0.959994564219689	1.551	0.633	NA
LIMLP_05770	47	92	108	83	46	114	99	65	73	124	97	94	101	80	81	92	81.55	1.089	0.123	0.948889531621537	53	64	130	88	94	81	96	82	59	122	42	71	64	56	88	64	1.128	0.174	0.99914480953872	0.667	-0.584	0.788831028785045	0.691	-0.533	NA
LIMLP_05775	1	5	1	6	1	6	1	5	0	7	2	0	6	2	3	3	2.97	0.583	-0.779	0.927977282840541	1	4	8	7	2	5	6	7	1	2	0	1	1	0	5	1	1.477	0.563	0.99914480953872	0.128	-2.967	0.79976164904802	0.324	-1.625	NA
LIMLP_05780	59	55	52	72	57	68	48	57	24	77	65	31	63	53	58	49	50.79	0.823	-0.281	0.904294042751639	22	49	74	50	39	62	54	47	31	90	36	37	47	48	50	44	0.874	-0.194	0.99914480953872	0.844	-0.245	0.969532449744533	0.896	-0.159	NA
LIMLP_05785	139	91	134	200	135	113	123	157	76	172	151	98	140	124	132	121	123.53	0.929	-0.106	0.93770875116603	75	79	175	136	132	100	129	127	91	223	94	109	116	126	122	117	0.921	-0.118	0.99914480953872	0.98	-0.03	0.995568984367885	0.972	-0.042	NA
LIMLP_05790	10074	9061	14565	12840	9779	11237	13416	10097	8940	10564	11862	11496	8590	9753	11132	9946	11524.12	0.892	-0.164	0.905738323374667	7859	7205	19133	15380	13879	9099	14076	14325	8963	20856	10407	10765	10873	13953	12845	11864	1.148	0.199	0.99914480953872	0.92	-0.121	0.969532449744533	1.183	0.243	0.677099751298213
LIMLP_05795	1659	1364	2100	1541	1610	1692	1934	1212	1249	1773	1635	1606	1442	1344	1612	1464	1585.69	0.912	-0.134	0.902575278214398	863	1140	2549	1714	1524	1440	1875	1596	1265	3635	1126	1519	1895	1510	1609	1641	1.006	0.009	0.99914480953872	1.01	0.014	0.995586145426889	1.115	0.157	0.731785499749262
LIMLP_05800	1126	373	135	433	1093	463	124	341	93	587	158	120	477	130	505	242	336.52	0.546	-0.872	0.879684057510547	171	248	802	336	302	313	590	313	164	269	81	197	140	109	380	149	0.836	-0.258	0.99914480953872	0.444	-1.172	0.865290582515479	0.679	-0.557	0.797466127063823
LIMLP_05805	6506	4177	5301	5977	6315	5180	4883	4700	4268	6397	5083	5488	5202	4179	5270	4956	5150.65	1	0.001	0.999398067000104	3433	3197	6749	6180	6063	4037	4965	5756	3763	11770	3494	4519	6136	4685	5205	5113	0.989	-0.016	0.99914480953872	1.039	0.055	0.978053971760685	1.027	0.039	0.950195229877118
LIMLP_05810	5848	3818	4795	5113	5677	4735	4417	4021	4085	5856	4496	5253	4762	3697	4712	4571	4761.4	1.08	0.111	0.924445862325977	4360	2987	5792	5007	7700	3772	4261	4663	3524	10468	2993	4232	5457	4013	5099	4567	1.054	0.076	0.99914480953872	1.024	0.034	0.992672121128921	1	0	0.999526716463355
LIMLP_05815	15217	10653	13005	13499	14771	13211	11979	10616	11566	14037	11711	14872	11414	9629	12644	11972	12269.63	1.01	0.014	0.986544801166523	8750	8636	14286	13014	15453	10906	10510	12121	9942	26121	8006	11940	13618	10734	12248	12097	0.97	-0.044	0.99914480953872	1.061	0.086	0.969532449744533	1.019	0.028	0.96501200296467
LIMLP_05825	3704	1610	1948	3408	3596	1997	1794	2680	1567	2825	3185	2015	2297	2619	2517	2310	2410.92	1.019	0.027	0.982533482218191	1407	1727	2919	2744	2485	2181	2148	2556	1845	4718	2022	2216	2460	2711	2342	2462	0.962	-0.056	0.99914480953872	1.132	0.179	0.952126987710504	1.068	0.095	0.852324246826036
LIMLP_05830	5738	8365	6591	8982	5570	10374	6071	7063	8196	6684	8003	10539	5435	6580	7270	7518	6541.68	0.979	-0.03	0.979847627209848	3021	5838	6242	5665	5335	7372	4592	5276	5664	9936	4022	6802	5180	5393	5644	5792	0.787	-0.346	0.186036329337692	0.992	-0.012	0.995586145426889	0.797	-0.327	0.278294154153784
LIMLP_05835	1824	1922	1544	2847	1771	2384	1422	2239	2610	2522	2851	3356	2051	2344	1954	2584	1942.61	1.342	0.425	0.634825165885709	1097	1452	1573	1478	1937	1834	1157	1377	1837	3126	1111	2206	1630	1490	1576	1775	0.8	-0.321	0.652617333461953	1.168	0.225	0.93255258888688	0.697	-0.522	0.128477827617746
LIMLP_05840	3780	3190	2471	5052	3669	3956	2276	3973	3000	4236	4220	3858	3444	3470	3468	3591	3134.49	1.069	0.096	0.929803123687443	1555	2414	3032	2940	2746	3048	2231	2738	2672	5301	1865	3209	2764	2501	2691	2825	0.782	-0.354	0.45165438722044	1.074	0.103	0.969532449744533	0.786	-0.347	0.375566112021332
LIMLP_05845	8097	6685	7827	11947	7860	8291	7209	9395	6738	8499	11258	8664	6911	9256	8189	8277	7806.6	0.969	-0.046	0.954547790724581	3137	5832	9078	8458	5540	7365	6679	7878	5975	13995	7289	7176	7296	9773	6866	8082	0.836	-0.259	0.45165438722044	1.13	0.177	0.900380170428442	0.975	-0.036	0.929053506198534
LIMLP_05850	207	130	134	258	201	161	123	203	142	186	269	183	151	221	172	185	178.77	1.098	0.135	0.922486062568677	83	132	199	193	147	167	146	180	192	330	162	231	172	217	160	207	0.945	-0.081	0.99914480953872	1.304	0.383	0.788831028785045	1.122	0.166	NA
LIMLP_05855	222	205	248	273	215	254	228	215	168	320	239	216	260	197	228	224	237.85	1.004	0.005	0.997578715077272	184	171	366	272	325	216	269	253	173	460	174	208	240	233	266	227	1.155	0.208	0.99914480953872	0.881	-0.182	0.959994564219689	1.014	0.02	NA
LIMLP_05860	329	355	367	361	319	440	338	284	313	329	388	402	268	319	345	330	309.72	0.986	-0.021	0.985210157531682	208	206	346	275	367	260	255	256	289	520	156	347	271	209	284	276	0.826	-0.275	0.99914480953872	0.994	-0.008	0.998864305343511	0.834	-0.263	0.648817585256123
LIMLP_05865	2920	1422	1977	1597	2834	1764	1821	1256	1460	1472	1734	1877	1197	1426	1919	1500	2089.54	1.004	0.006	0.998021114331157	3666	1022	1975	2533	6474	1291	1453	2359	1351	2886	1771	1623	1505	2374	2894	1834	1.251	0.323	0.99914480953872	0.973	-0.039	0.995568984367885	1.213	0.278	0.746207874621664
LIMLP_05870	6	0	0	0	6	0	0	0	1	2	0	1	2	0	2	1	0.86	2.896	1.534	0.947960489199301	0	2	1	0	0	3	1	0	0	0	0	0	0	0	1	0	2.109	1.076	0.99914480953872	0.309	-1.693	0.973832587056328	0.225	-2.151	NA
LIMLP_05875	30	20	3	45	29	25	3	35	1	42	12	1	34	10	23	15	16.14	0.49	-1.03	0.879684057510547	8	14	37	9	14	18	27	8	6	19	3	7	10	4	17	7	0.625	-0.679	0.99914480953872	0.424	-1.239	0.927122596645783	0.54	-0.888	NA
LIMLP_05880	1848	2572	4453	2868	1794	3190	4102	2255	2527	2611	2934	3249	2123	2412	2835	2595	2667.62	0.802	-0.318	0.879684057510547	764	2090	3738	3034	1349	2639	2750	2826	2285	5058	2443	2744	2637	3275	2391	2885	0.837	-0.257	0.99914480953872	1.074	0.103	0.973832587056328	1.12	0.164	0.804887384134294
LIMLP_05885	10220	10457	15570	13928	9921	12968	14341	10953	10410	16075	15791	13386	13071	12983	12046	13147	11903.8	1.052	0.073	0.923365317674652	5540	9153	15059	11150	9784	11559	11079	10385	10884	22516	8512	13072	11739	11413	10702	12075	0.894	-0.162	0.97355484220963	1.079	0.109	0.959994564219689	0.917	-0.125	0.698553128160165
LIMLP_05890	3613	2623	2359	2424	3507	3253	2173	1906	3208	2089	2986	4125	1699	2455	2710	2760	2640.56	1.045	0.063	0.954426882367854	1442	2712	2608	2238	2547	3425	1919	2084	3131	3827	1581	3760	1995	2120	2494	2625	0.924	-0.114	0.99914480953872	1.093	0.128	0.969532449744533	0.967	-0.049	0.927583605089657
LIMLP_05900	32	34	32	32	31	42	29	25	30	32	45	39	26	37	32	34	30.44	1.023	0.033	0.986544801166523	10	25	37	25	18	32	27	23	28	65	22	34	34	29	25	32	0.791	-0.339	0.99914480953872	1.25	0.322	0.969532449744533	0.966	-0.05	NA
LIMLP_05905	103	58	34	79	100	72	31	62	32	97	69	41	79	57	66	59	60.96	0.972	-0.041	0.985210157531682	34	55	115	71	60	69	85	66	42	80	29	50	42	39	70	44	1.1	0.137	0.99914480953872	0.649	-0.623	0.869463986548628	0.734	-0.445	NA
LIMLP_05910	1404	1070	1425	1511	1363	1327	1313	1188	1098	1002	1610	1412	815	1324	1298	1184	1206.13	0.912	-0.133	0.915789733357545	760	957	1661	1310	1342	1209	1222	1220	878	1665	917	1054	868	1229	1248	1050	0.961	-0.058	0.99914480953872	0.85	-0.235	0.929706609435363	0.895	-0.16	0.764011237904214
LIMLP_05915	491	504	589	570	477	625	543	448	330	427	528	424	347	434	523	402	473.37	0.797	-0.326	0.879684057510547	438	313	793	509	774	395	583	474	280	583	345	336	304	463	556	368	1.042	0.059	0.99914480953872	0.697	-0.521	0.744765379669932	0.911	-0.135	0.867219273781522
LIMLP_05920	277	325	450	401	269	403	414	315	384	450	411	494	366	338	350	399	377.22	1.197	0.259	0.902575278214398	408	217	539	338	721	274	397	315	271	522	282	325	272	378	427	325	1.146	0.197	0.99914480953872	0.857	-0.222	0.969532449744533	0.821	-0.284	0.757762500206945
LIMLP_05925	1	2	1	1	1	2	1	1	1	1	0	1	1	0	1	1	0.91	0.436	-1.198	0.929517873773045	0	1	1	0	0	1	1	0	2	2	0	2	1	0	0	1	0.417	-1.262	0.99914480953872	1.662	0.733	0.978053971760685	1.59	0.669	NA
LIMLP_05930	108	21	2	35	105	26	2	28	2	49	5	3	40	4	40	16	24.94	0.434	-1.204	0.879684057510547	4	43	62	22	7	54	46	20	8	5	2	10	3	3	32	5	0.939	-0.091	0.99914480953872	0.159	-2.654	0.671661988916773	0.344	-1.541	NA
LIMLP_05935	8332	3261	5435	9673	8088	4044	5006	7607	3707	7331	8546	4767	5961	7026	6186	5918	6982.53	1.054	0.076	0.952458021513327	5268	5967	9413	8381	9303	7535	6925	7806	6608	16212	5443	7936	8452	7298	7892	7895	1.311	0.391	0.45165438722044	1.093	0.129	0.969532449744533	1.36	0.443	0.295003941979697
LIMLP_05940	68	8	6	26	66	10	6	20	5	16	15	6	13	12	26	10	19.27	0.703	-0.508	0.915538012772861	17	14	56	19	30	18	41	18	8	15	9	10	8	12	27	10	1.445	0.531	0.99914480953872	0.454	-1.139	0.85563165955065	0.933	-0.101	NA
LIMLP_05945	1012	283	514	883	982	351	473	694	292	765	806	375	622	663	625	553	700.22	1.017	0.025	0.985210157531682	513	568	1141	954	906	717	839	889	560	1622	576	673	846	772	838	764	1.429	0.515	0.284034338209088	1.007	0.01	0.997978937152364	1.415	0.501	0.304611579163731
LIMLP_05950	74	30	58	62	72	37	53	49	40	45	66	51	37	54	53	47	60.3	0.937	-0.094	0.964476659196163	35	56	93	88	62	71	68	82	51	150	51	61	78	68	71	69	1.366	0.449	0.974927414244865	1.016	0.023	0.996844762350226	1.481	0.567	NA
LIMLP_05955	7791	7543	11559	8670	7563	9355	10647	6818	82154	59193	79402	105638	48132	65284	8596	73018	44106.36	8.848	3.145	3.6324232323328e-20	21691	10555	29897	31091	38307	13329	21996	28958	73543	177106	60268	88325	92333	80805	25648	87154	2.905	1.539	1.23094457190239e-05	3.665	1.874	3.05465156042619e-06	1.203	0.267	0.785291171454704
LIMLP_05960	5442	5054	8388	8792	5283	6268	7726	6914	11754	15635	16630	15114	12713	13673	6548	13833	10933.5	2.08	1.056	1.60016334510069e-08	5318	5669	12511	10726	9392	7159	9205	9990	13528	31523	12643	16247	16434	16951	8936	16544	1.37	0.454	0.104304587685002	1.81	0.856	4.8208313793377e-05	1.193	0.254	0.537990527624575
LIMLP_05965	5025	3616	4322	5305	4878	4484	3981	4172	4282	5481	5022	5506	4457	4129	4379	4697	4376.08	1.094	0.13	0.904294042751639	2420	4199	4623	3505	4274	5303	3401	3265	4678	9029	2305	5618	4707	3090	4061	4472	0.91	-0.136	0.99914480953872	1.129	0.175	0.959994564219689	0.939	-0.091	0.86074576220255
LIMLP_05970	1287	1595	1728	2657	1249	1978	1592	2089	1676	3281	2358	2155	2668	1939	1727	2254	1634.81	1.241	0.311	0.879684057510547	674	1217	1634	1224	1190	1537	1202	1140	1240	2723	924	1489	1420	1239	1267	1383	0.739	-0.437	0.288555537899059	1.028	0.04	0.989921094705151	0.612	-0.708	0.0157898876445658
LIMLP_05975	717	478	498	917	696	593	459	721	314	1180	695	404	960	571	617	645	581.02	1.025	0.036	0.982649494063631	317	430	888	612	560	543	653	570	400	950	320	480	495	429	582	468	0.935	-0.097	0.99914480953872	0.819	-0.287	0.955928963482871	0.747	-0.421	0.519975075013636
LIMLP_05980	2345	1763	3064	2849	2276	2186	2822	2240	1756	2466	3099	2258	2005	2548	2381	2270	2314.72	1.018	0.026	0.985210157531682	2100	1237	2901	2396	3709	1562	2134	2232	1604	3652	1941	1926	1904	2602	2409	2144	0.962	-0.055	0.99914480953872	0.993	-0.01	0.998639513383719	0.939	-0.092	0.896778135073291
LIMLP_05985	206	331	375	301	200	410	345	237	285	239	355	366	194	292	298	284	267.55	0.906	-0.143	0.930527167749579	146	186	335	272	258	235	246	253	225	387	176	270	202	236	248	236	0.859	-0.22	0.99914480953872	0.886	-0.174	0.969532449744533	0.84	-0.251	0.742178196527725
LIMLP_05995	371	522	488	484	360	647	449	381	394	387	503	507	315	414	459	412	398.97	0.871	-0.2	0.886413585472905	221	323	444	404	390	408	327	376	296	552	275	355	288	369	375	337	0.829	-0.27	0.980885324665348	0.872	-0.198	0.959994564219689	0.831	-0.268	0.610916116707688
LIMLP_06000	922	1208	1414	1156	895	1498	1302	909	1004	1389	1120	1291	1129	921	1151	1114	1128.74	0.965	-0.052	0.959683085957412	779	994	1691	1030	1376	1255	1244	959	960	2055	595	1153	1071	798	1208	1007	1.065	0.09	0.99914480953872	0.817	-0.291	0.848295199723767	0.902	-0.149	0.756066465392321
LIMLP_06005	967	750	913	874	939	930	841	687	819	849	926	1053	690	761	849	835	886.03	0.999	-0.001	0.999398067000104	535	764	1157	925	945	965	851	862	890	1679	698	1069	875	936	906	960	1.072	0.1	0.99914480953872	1.083	0.115	0.969532449744533	1.162	0.216	0.543940727100796
LIMLP_06010	1910	1473	2074	1523	1854	1827	1910	1198	1225	1519	1862	1575	1235	1531	1697	1447	1609.87	0.868	-0.204	0.879684057510547	904	1373	2433	1806	1596	1734	1790	1682	1233	3283	1054	1481	1712	1413	1700	1535	1.011	0.016	0.99914480953872	0.907	-0.142	0.969532449744533	1.056	0.078	0.893128091276642
LIMLP_06015	3965	3309	4558	2130	3849	4104	4198	1675	3219	3145	3621	4139	2557	2977	3456	3224	3364.15	1	0	0.999430636876842	2105	2922	4449	3180	3717	3690	3273	2962	3338	6400	1947	4009	3337	2610	3410	3319	1.022	0.032	0.99914480953872	0.997	-0.005	0.999848309021527	1.019	0.028	0.975664864864632
LIMLP_06020	4836	2943	5341	5097	4694	3650	4920	4008	2779	4306	5530	3573	3501	4547	4318	3874	4394.28	0.907	-0.14	0.88963822451052	2443	2863	6642	5518	4314	3615	4887	5139	3288	10209	4027	3949	5322	5399	4489	4890	1.035	0.05	0.99914480953872	1.098	0.135	0.959994564219689	1.252	0.325	0.334859197836558
LIMLP_06025	1318	837	1362	1325	1279	1038	1255	1042	837	1056	1433	1076	859	1178	1154	1038	1158.58	0.913	-0.131	0.902575278214398	687	885	1605	1387	1213	1118	1181	1292	923	2186	1075	1109	1140	1441	1201	1230	1.04	0.056	0.99914480953872	1.039	0.055	0.978053971760685	1.183	0.243	0.54642993401226
LIMLP_06035	755	328	672	793	733	407	619	624	326	547	792	419	445	651	596	505	657.33	0.896	-0.159	0.884195007996215	460	428	1047	982	812	540	770	915	501	1503	658	602	784	882	759	756	1.28	0.356	0.285866754788783	1.052	0.073	0.969532449744533	1.503	0.588	0.0133276190553642
LIMLP_06040	145	98	157	223	141	122	145	175	69	174	204	89	141	168	146	133	168.4	0.885	-0.176	0.911528627920445	98	113	298	225	173	143	219	210	136	309	230	163	161	308	186	211	1.282	0.359	0.883708064938382	1.081	0.112	0.969532449744533	1.566	0.647	NA
LIMLP_06045	6979	5155	10731	14102	6775	6393	9884	11090	4744	11036	11990	6100	8974	9858	8536	8311	9309.07	0.869	-0.202	0.879684057510547	2926	5240	15999	15373	5167	6617	11771	14318	6222	18302	12206	7473	9542	16365	9468	11127	1.052	0.073	0.99914480953872	1.074	0.103	0.969532449744533	1.299	0.378	0.342538047751114
LIMLP_06050	11126	6737	12435	13260	10800	8355	11454	10428	7247	9973	12802	9319	8109	10526	10259	9318	10610.77	0.881	-0.183	0.883422882255888	4865	7465	15671	15728	8592	9427	11529	14649	9349	20708	9949	11228	10796	13339	11049	11788	1.06	0.083	0.99914480953872	1.05	0.071	0.977099373962116	1.263	0.337	0.404002702986492
LIMLP_06055	17950	9408	17497	18497	17424	11667	16116	14546	10334	13963	18478	13288	11354	15192	14938	13278	15022.8	0.892	-0.166	0.894660215606762	7392	10751	21303	20407	13054	13577	15673	19007	13959	29499	12885	16765	15379	17276	15328	16473	1.023	0.032	0.99914480953872	1.086	0.119	0.969532449744533	1.246	0.317	0.453181183215769
LIMLP_06060	6663	3509	5889	5868	6468	4352	5424	4615	4200	4296	6186	5401	3493	5086	5215	4660	5450.82	0.945	-0.082	0.947960489199301	3874	4183	7164	6693	6842	5282	5271	6234	5008	9326	5197	6015	4862	6968	5907	5948	1.13	0.176	0.99914480953872	1.068	0.095	0.969532449744533	1.277	0.353	0.396600184097216
LIMLP_06065	24820	15418	17828	16690	24093	19121	16421	13125	17195	10815	17560	22110	8794	14438	18190	15114	17906.91	0.817	-0.291	0.879684057510547	9353	18496	18947	22312	16518	23357	13940	20781	21539	28223	12990	25868	14714	17417	18649	19333	1.02	0.028	0.99914480953872	1.054	0.076	0.978053971760685	1.315	0.395	0.466807948534151
LIMLP_06070	13558	6638	11159	12614	13161	8232	10279	9920	7603	8904	14052	9776	7240	11553	10398	9523	10705.66	0.898	-0.155	0.921521427033821	4370	8498	13290	15714	7718	10732	9778	14636	10177	20914	10240	12223	10903	13729	10716	12285	1.014	0.021	0.99914480953872	1.153	0.206	0.959994564219689	1.302	0.381	0.471145304048804
LIMLP_06075	19644	10900	17871	15862	19069	13518	16461	12474	12572	12659	19942	16166	10294	16396	15380	14285	17131.08	0.936	-0.096	0.947960489199301	9441	13896	20466	26357	16673	17548	15057	24549	17585	37785	15523	21120	19699	20813	18457	20544	1.187	0.248	0.99914480953872	1.148	0.199	0.959994564219689	1.456	0.542	0.246930537919103
LIMLP_06080	3667	2194	4336	5487	3560	2721	3994	4315	2373	3567	5521	3051	2900	4539	3648	3497	3986.95	0.909	-0.138	0.90078943163853	1726	2726	5404	6136	3048	3442	3976	5715	3148	8207	4845	3781	4279	6496	4045	4852	1.089	0.123	0.99914480953872	1.148	0.199	0.933273627049963	1.375	0.459	0.13786049345265
LIMLP_06085	1639	931	1688	2218	1591	1155	1555	1744	992	1614	2158	1276	1312	1774	1511	1454	1602.22	0.981	-0.027	0.979847627209848	972	964	2141	2244	1717	1217	1575	2090	1159	3297	1726	1392	1719	2314	1650	1808	1.084	0.116	0.99914480953872	1.113	0.155	0.927122596645783	1.23	0.299	0.243930190262025
LIMLP_06090	13125	7104	9494	11363	12741	8810	8745	8936	8532	11123	10610	10971	9045	8723	9808	9580	10147.33	1.058	0.081	0.927741162076598	6746	8757	11575	9936	11914	11059	8516	9254	9926	23404	6882	11921	12202	9227	10186	11117	1.043	0.06	0.99914480953872	1.179	0.237	0.848295199723767	1.162	0.217	0.531252852352134
LIMLP_06095	7975	4287	5652	9155	7741	5317	5206	7199	5353	8858	8663	6883	7203	7123	6366	7070	6630.57	1.172	0.229	0.879684057510547	3679	5330	7198	6435	6497	6731	5296	5994	6008	15115	4880	7216	7880	6543	6130	7213	0.971	-0.043	0.99914480953872	1.234	0.304	0.845412834534718	1.022	0.032	0.959622591700142
LIMLP_06100	796	413	517	1011	773	512	476	795	373	760	784	480	618	645	639	581	609.13	0.954	-0.068	0.954547790724581	352	418	827	709	622	528	608	660	436	1338	440	524	698	590	604	604	0.959	-0.06	0.99914480953872	1.043	0.061	0.978053971760685	1.049	0.068	0.906565430359447
LIMLP_06105	677	382	480	737	657	474	442	580	334	667	712	429	542	585	538	519	554.71	1.034	0.048	0.954547790724581	397	418	785	617	701	528	578	575	417	1069	460	501	557	617	596	558	1.113	0.154	0.99914480953872	1.001	0.001	0.999848309021527	1.077	0.107	0.797466127063823
LIMLP_06110	895	579	770	948	869	718	709	746	609	1291	878	783	1050	722	760	852	743.93	1.155	0.208	0.879684057510547	420	489	1008	606	742	618	742	564	615	1523	463	739	794	621	666	718	0.87	-0.201	0.98929550658689	1.124	0.169	0.948614806721244	0.847	-0.239	0.514233642293847
LIMLP_06115	255	174	255	310	248	216	235	244	191	422	256	246	343	210	236	266	254.5	1.16	0.214	0.879684057510547	178	205	343	242	314	259	252	225	230	514	169	276	268	227	262	257	1.102	0.14	0.99914480953872	1.021	0.03	0.995568984367885	0.971	-0.043	0.950195229877118
LIMLP_06120	15	18	6	14	15	22	6	11	3	17	9	4	14	7	14	8	11.5	0.589	-0.764	0.884195007996215	4	16	27	18	7	20	20	17	5	14	4	6	7	5	16	6	1.171	0.227	0.99914480953872	0.369	-1.439	0.815387289027186	0.733	-0.448	NA
LIMLP_06125	63	31	44	42	61	38	41	33	27	61	47	35	50	39	43	41	38.55	1	0	0.999794975674939	17	23	63	47	30	29	46	44	28	60	22	34	31	29	37	31	0.892	-0.165	0.99914480953872	0.861	-0.215	0.969532449744533	0.768	-0.381	NA
LIMLP_06130	1830	666	2354	3130	1776	826	2168	2461	746	1995	3202	959	1622	2633	1808	1738	1410.42	0.98	-0.03	0.985222663421115	767	797	935	1262	1355	1006	688	1175	905	1353	957	1087	705	1283	1056	1025	0.599	-0.739	0.288555537899059	1.026	0.038	0.995568984367885	0.628	-0.671	0.35054362851118
LIMLP_06135	48	45	56	54	47	56	52	42	45	51	45	58	41	37	49	45	45.93	0.913	-0.131	0.947960489199301	30	41	73	45	53	52	54	42	33	73	24	40	38	32	50	37	1.021	0.03	0.99914480953872	0.732	-0.451	0.891794895484414	0.818	-0.291	NA
LIMLP_06140	116	75	67	163	113	93	62	128	49	198	111	63	161	91	99	105	100.86	1.09	0.124	0.958547933812076	67	85	130	83	118	107	96	77	98	221	52	118	115	70	100	101	0.988	-0.017	0.99914480953872	1.068	0.095	0.986419644136004	0.968	-0.047	NA
LIMLP_06145	251	167	297	419	244	207	274	329	185	415	336	238	337	276	264	284	279.89	1.099	0.136	0.922486062568677	193	198	369	276	341	250	271	257	228	618	222	274	322	298	280	298	1.058	0.081	0.99914480953872	1.096	0.132	0.969532449744533	1.055	0.077	0.901520674813456
LIMLP_06150	3527	2346	3365	4008	3424	2909	3099	3152	2528	4576	3618	3251	3721	2975	3146	3316	3150.9	1.101	0.138	0.920101619101824	2070	2394	3582	2620	3656	3023	2635	2440	2901	8181	1550	3484	4265	2078	2938	3276	0.922	-0.118	0.99914480953872	1.157	0.211	0.959994564219689	0.969	-0.045	0.947022763268592
LIMLP_06155	20504	9504	17649	19783	19904	11787	16256	15557	9395	21451	20751	12081	17443	17061	15876	15528	16567.89	1.016	0.023	0.982649494063631	8545	10823	20644	19999	15091	13668	15188	18627	13928	46014	13852	16727	23989	18572	15644	19763	1	0	0.999929001643112	1.301	0.38	0.671661988916773	1.28	0.356	0.326774186408216
LIMLP_06160	4344	2556	5059	5783	4217	3170	4660	4548	2167	4785	5730	2786	3891	4711	4149	3796	4314.92	0.88	-0.185	0.879684057510547	2080	2856	6353	6269	3673	3607	4674	5839	2701	9196	4919	3244	4794	6595	4448	4878	1.061	0.085	0.99914480953872	1.05	0.07	0.969532449744533	1.266	0.34	0.270808139253518
LIMLP_06165	1261	777	1432	1613	1224	964	1319	1268	540	967	1478	694	786	1215	1194	898	1156.99	0.69	-0.535	0.454811578056898	489	832	2018	1997	864	1051	1485	1860	675	1895	1245	811	988	1669	1315	1156	1.058	0.082	0.99914480953872	0.826	-0.276	0.913161327369265	1.267	0.341	0.48657831547966
LIMLP_06170	9820	4531	7271	9502	9532	5619	6697	7472	4919	7631	9576	6325	6205	7873	7330	6801	7564.03	0.965	-0.051	0.962052070278691	3852	5842	9823	9789	6803	7377	7227	9117	6173	16820	7059	7414	8769	9464	7631	8549	1.055	0.077	0.99914480953872	1.152	0.204	0.935932616627175	1.258	0.332	0.378453124640307
LIMLP_06175	4006	2075	3701	4603	3889	2573	3409	3620	1893	3382	4635	2434	2750	3811	3373	2998	3404.7	0.882	-0.181	0.879684057510547	1662	2269	4614	4926	2935	2865	3395	4588	2300	6949	3738	2762	3623	5012	3446	3799	1.014	0.02	0.99914480953872	1.092	0.126	0.969532449744533	1.254	0.327	0.342538047751114
LIMLP_06180	1713	1225	1389	1628	1663	1519	1279	1280	1266	2083	1651	1628	1694	1357	1435	1560	1488.83	1.156	0.209	0.879684057510547	1071	1217	1908	1446	1891	1537	1404	1347	1252	3024	868	1504	1577	1164	1545	1415	1.072	0.101	0.99914480953872	0.977	-0.034	0.979700148088116	0.906	-0.143	0.686750617552019
LIMLP_06185	280	233	376	356	272	289	346	280	201	455	307	258	370	252	297	293	344.38	0.978	-0.032	0.982533482218191	232	231	543	498	410	292	399	464	276	816	322	331	425	432	391	396	1.313	0.393	0.464398198589197	1.008	0.011	0.997885302452064	1.353	0.436	0.313784828493123
LIMLP_06190	2507	1745	2893	4141	2434	2164	2665	3256	2339	4022	4076	3008	3270	3351	2630	3210	2996.27	1.309	0.388	0.865538728469582	2554	1813	3041	2770	4510	2290	2237	2580	2671	7270	2375	3208	3790	3184	2904	3394	1.062	0.087	0.99914480953872	1.306	0.385	0.848295199723767	1.06	0.084	0.901520674813456
LIMLP_06195	3141	2016	3164	6299	3049	2500	2914	4954	2925	5534	5690	3761	4500	4678	3354	4313	3659.22	1.312	0.392	0.857354494720671	2015	2493	4050	3238	3559	3148	2980	3016	3173	8587	2896	3811	4477	3883	3176	4057	0.966	-0.049	0.99914480953872	1.287	0.364	0.848295199723767	0.948	-0.077	0.902900722412519
LIMLP_06200	1664	1551	1636	1650	1615	1923	1507	1298	1808	1538	1636	2325	1251	1345	1586	1640	1535.12	1.065	0.091	0.936354269047611	1169	1214	1798	1444	2064	1533	1323	1345	1294	2529	813	1554	1318	1090	1566	1321	0.984	-0.024	0.99914480953872	0.893	-0.163	0.959994564219689	0.825	-0.278	0.527152165720028
LIMLP_06205	2436	2071	2069	1954	2365	2568	1906	1537	2089	1727	2397	2686	1404	1971	2094	2020	1945.99	0.991	-0.013	0.989585423755538	1136	1650	2148	1928	2006	2084	1580	1796	1585	3459	1219	1904	1803	1634	1866	1780	0.901	-0.151	0.99914480953872	0.997	-0.004	0.999848309021527	0.906	-0.142	0.791013526075463
LIMLP_06210	66	56	72	63	64	69	66	50	66	64	52	85	52	43	62	60	65.29	0.977	-0.034	0.985210157531682	50	60	74	56	88	76	54	52	78	108	48	94	56	64	68	71	1.06	0.084	0.99914480953872	1.11	0.151	0.969532449744533	1.204	0.268	NA
LIMLP_06215	54	29	21	21	52	36	19	17	13	44	23	17	36	19	31	24	32.25	0.835	-0.26	0.947960489199301	12	34	73	46	21	43	54	43	32	42	26	38	22	35	40	32	1.387	0.472	0.99914480953872	0.795	-0.332	0.969532449744533	1.321	0.401	NA
LIMLP_06220	2890	2060	3212	3574	2805	2555	2959	2811	2250	3054	4209	2893	2483	3461	2782	2946	3056.93	1.014	0.02	0.982649494063631	1417	2655	3998	3822	2502	3353	2941	3560	2740	5886	3069	3291	3069	4115	3089	3492	1.099	0.136	0.99914480953872	1.094	0.13	0.966786042072794	1.186	0.246	0.502542150083612
LIMLP_06225	4625	2952	5244	5826	4490	3661	4830	4582	3639	5358	6557	4679	4357	5391	4391	4809	4889	1.104	0.143	0.88063020747463	2748	3629	6258	5684	4853	4583	4604	5294	4237	12168	4244	5089	6344	5690	4834	5708	1.104	0.142	0.99914480953872	1.186	0.246	0.830784910057777	1.186	0.246	0.424959836784204
LIMLP_06230	2768	1933	3180	4079	2687	2397	2929	3208	2220	3642	4287	2855	2961	3525	2805	3114	2973.35	1.048	0.067	0.946879031839915	1120	2268	4013	3439	1978	2864	2952	3203	2464	6786	2663	2959	3538	3570	2749	3356	0.971	-0.042	0.99914480953872	1.164	0.219	0.86929125291347	1.079	0.109	0.796272038481512
LIMLP_06235	6559	6147	8076	8139	6367	7623	7439	6400	5789	8299	8739	7444	6748	7185	6957	7126	6879.58	0.985	-0.022	0.979847627209848	3011	5617	8512	7028	5317	7093	6262	6546	6413	14175	5069	7702	7390	6796	6304	7296	0.904	-0.145	0.976891433901908	1.114	0.156	0.878695481546571	1.023	0.033	0.925627535966472
LIMLP_06240	18839	15517	21464	25971	18287	19244	19770	20423	16892	25824	26373	21721	20998	21684	19431	21468	19157.11	1.105	0.144	0.879684057510547	10781	15031	23535	17487	19039	18982	17315	16287	16275	37176	11576	19546	19381	15521	17906	18149	0.919	-0.121	0.99914480953872	1.013	0.019	0.995568984367885	0.843	-0.247	0.389863777883791
LIMLP_06245	3041	5678	6819	7531	2952	7042	6281	5922	5770	7259	7203	7419	5903	5922	5549	6415	5161.54	1.081	0.112	0.926967685337752	2170	3884	5229	4066	3832	4905	3847	3787	4288	8489	3635	5150	4426	4874	4093	4817	0.769	-0.379	0.502445423366585	1.061	0.085	0.975875931296502	0.755	-0.406	0.344792689236105
LIMLP_06250	6715	8966	10611	12246	6518	11119	9774	9630	10160	10929	12676	13064	8887	10422	9260	10791	8761.99	1.089	0.122	0.900026585320838	3626	7500	8339	7153	6404	9471	6135	6662	7927	13887	5833	9520	7240	7821	7168	8194	0.775	-0.367	0.128283580886971	1.071	0.099	0.969532449744533	0.763	-0.39	0.165847310734368
LIMLP_06255	2766	3796	3795	3827	2685	4708	3496	3010	3868	3484	3797	4974	2833	3122	3475	3643	3122.03	0.953	-0.069	0.92527152465642	1081	3008	3030	2608	1909	3799	2229	2429	3181	4324	1821	3820	2254	2442	2592	2839	0.736	-0.443	0.0018887631774824	1.013	0.018	0.995568984367885	0.781	-0.356	0.10382684783805
LIMLP_06260	5448	4126	5503	5086	5288	5117	5069	4000	4312	5465	6029	5545	4444	4957	4868	4982	4948.09	1.027	0.038	0.979847627209848	2587	3743	5959	5892	4569	4727	4384	5488	3966	9547	4435	4763	4977	5946	4792	5229	0.982	-0.026	0.99914480953872	1.098	0.136	0.969532449744533	1.051	0.071	0.890178125893643
LIMLP_06265	483	442	361	453	469	548	333	356	367	581	448	472	472	368	426	437	409.09	1.072	0.1	0.936746858032353	257	317	617	349	454	400	454	325	374	731	183	449	381	245	408	358	0.965	-0.051	0.99914480953872	0.894	-0.162	0.969532449744533	0.805	-0.313	0.519131325268011
LIMLP_06275	204	148	183	243	198	184	169	191	232	319	249	298	259	205	186	254	193.92	1.289	0.367	0.879684057510547	61	175	231	144	108	221	170	134	170	417	117	204	217	157	158	193	0.83	-0.268	0.99914480953872	1.188	0.249	0.959994564219689	0.765	-0.386	NA
LIMLP_06280	146	135	171	209	142	167	158	164	127	194	211	163	158	173	158	165	163.73	1.11	0.15	0.930527167749579	152	110	207	143	268	139	152	133	147	349	86	177	182	115	173	158	1.05	0.07	0.99914480953872	1.007	0.011	0.998864305343511	0.953	-0.07	NA
LIMLP_06285	4	7	12	8	4	9	11	6	9	3	8	12	2	7	8	7	6.09	0.788	-0.343	0.952458021513327	2	5	14	6	4	6	10	6	4	8	0	5	4	0	6	3	0.874	-0.195	0.99914480953872	0.385	-1.376	0.899180166081509	0.427	-1.228	NA
LIMLP_06290	669	526	703	625	649	652	648	491	660	659	785	849	536	645	610	677	626.03	1.086	0.119	0.921521427033821	292	579	773	618	516	731	569	576	603	1198	413	724	625	554	598	634	0.977	-0.034	0.99914480953872	1.05	0.071	0.977099373962116	0.944	-0.083	0.881062648046211
LIMLP_06295	320	231	336	417	311	286	309	328	258	346	384	332	281	316	308	310	314.25	0.973	-0.04	0.979847627209848	149	246	503	366	263	311	370	341	241	637	246	289	332	330	321	317	1.04	0.056	0.99914480953872	0.96	-0.059	0.977388340356265	1.026	0.037	0.950195229877118
LIMLP_06300	992	979	1238	1053	963	1214	1140	828	918	989	1125	1180	804	925	1036	970	1002.11	0.916	-0.126	0.911528627920445	550	834	1292	1095	971	1053	951	1020	858	1730	781	1030	902	1047	999	993	0.968	-0.047	0.99914480953872	0.978	-0.032	0.992672121128921	1.033	0.047	0.929053506198534
LIMLP_06305	375	482	620	554	364	598	571	436	339	698	433	436	568	356	492	453	482.35	0.923	-0.116	0.947960489199301	402	344	763	471	710	434	561	439	352	722	359	423	376	481	536	427	1.083	0.114	0.99914480953872	0.818	-0.291	0.951508243705542	0.959	-0.06	0.946661375711084
LIMLP_06310	664	630	821	814	645	781	756	640	570	896	855	733	729	703	706	722	697.01	0.991	-0.013	0.986544801166523	335	523	865	809	592	660	636	753	517	1348	601	621	703	806	660	710	0.935	-0.097	0.99914480953872	1.041	0.058	0.977099373962116	0.982	-0.026	0.965755306022598
LIMLP_06315	930	991	1356	1677	903	1229	1249	1319	902	1541	1566	1160	1253	1288	1175	1234	1112.63	1.004	0.005	0.996266499694456	516	705	1436	1106	911	890	1056	1030	856	2042	892	1028	1065	1196	972	1096	0.833	-0.264	0.444189704937768	1.07	0.097	0.969532449744533	0.887	-0.172	0.595812151401624
LIMLP_06320	1944	1191	1641	2682	1887	1477	1512	2109	1393	2285	2940	1791	1858	2417	1746	2022	1988.3	1.2	0.263	0.879684057510547	1366	1565	2904	2143	2412	1976	2137	1996	1850	4155	1399	2222	2166	1876	2130	2088	1.226	0.294	0.697855305374524	1.022	0.032	0.992672121128921	1.045	0.063	0.903161977668481
LIMLP_06325	2717	2547	2931	4145	2637	3159	2700	3260	2172	3540	3822	2793	2879	3142	2939	2938	2942.91	0.96	-0.058	0.943359424074955	1427	2517	4228	3308	2520	3179	3111	3081	2507	4711	2442	3011	2456	3274	2973	2914	1.013	0.019	0.99914480953872	0.935	-0.097	0.969532449744533	0.986	-0.02	0.966410801467031
LIMLP_06330	2251	1922	2574	4093	2185	2384	2371	3219	2047	3026	3756	2632	2461	3088	2540	2727	2458.98	0.992	-0.012	0.98694952419526	852	2056	3074	2663	1505	2596	2262	2480	2037	3963	2037	2446	2066	2731	2211	2414	0.863	-0.213	0.914326208534173	1.016	0.023	0.995568984367885	0.884	-0.178	0.643449999741463
LIMLP_06335	301	245	235	396	292	304	216	311	134	451	231	172	367	190	281	243	250.7	0.793	-0.334	0.879684057510547	98	214	435	288	173	270	320	268	174	400	155	209	209	208	258	209	0.893	-0.163	0.99914480953872	0.778	-0.361	0.935932616627175	0.876	-0.191	0.837088411985158
LIMLP_06340	333	200	170	318	323	248	157	250	164	391	225	211	318	185	244	238	233.07	0.956	-0.065	0.979847627209848	93	287	388	228	164	362	285	212	205	345	90	246	180	121	256	182	1.019	0.027	0.99914480953872	0.699	-0.517	0.86929125291347	0.745	-0.425	NA
LIMLP_06345	203	191	224	246	197	237	206	193	97	340	187	125	276	154	208	185	195.53	0.862	-0.215	0.902575278214398	114	162	318	203	201	205	234	189	175	311	110	210	162	147	207	173	0.991	-0.013	0.99914480953872	0.824	-0.279	0.959994564219689	0.948	-0.077	NA
LIMLP_06350	16299	11929	24093	24653	15822	14794	22192	19387	11061	21117	22862	14223	17171	18797	18049	16730	19278.1	0.916	-0.126	0.894660215606762	11961	12485	30050	26207	21123	15766	22108	24409	13667	39867	20065	16414	20784	26902	20852	21367	1.153	0.205	0.909042505267168	1.003	0.004	0.999848309021527	1.262	0.336	0.241727364750399
LIMLP_06355	1056	663	1079	1273	1025	822	994	1001	569	912	1140	732	742	937	960	804	966.4	0.806	-0.312	0.879684057510547	460	700	1623	1492	812	884	1194	1390	616	1477	1109	740	770	1487	1070	999	1.092	0.127	0.99914480953872	0.885	-0.176	0.966786042072794	1.2	0.263	0.633974919830365
LIMLP_06360	161	94	82	144	156	117	76	113	44	189	105	57	154	86	116	99	95.87	0.895	-0.161	0.947960489199301	47	73	124	88	83	92	91	82	84	158	39	101	82	52	87	78	0.762	-0.392	0.99914480953872	0.932	-0.102	0.981802104136178	0.794	-0.333	NA
LIMLP_06365	1427	1174	1466	1719	1385	1456	1350	1352	855	1555	1471	1099	1264	1209	1386	1191	1305.76	0.81	-0.305	0.865538728469582	535	986	2303	1635	945	1245	1694	1523	982	2326	1018	1179	1213	1365	1352	1252	0.957	-0.064	0.99914480953872	0.89	-0.168	0.959994564219689	1.052	0.073	0.893128091276642
LIMLP_06370	2891	2548	3705	4740	2806	3160	3413	3728	2724	5211	4578	3503	4237	3764	3277	3835	3346.88	1.164	0.219	0.879684057510547	1876	2294	3695	3213	3313	2897	2718	2993	2670	7070	2560	3207	3686	3432	2980	3442	0.912	-0.133	0.99914480953872	1.146	0.197	0.913161327369265	0.898	-0.155	0.698771329544127
LIMLP_06375	1342	1273	1761	1711	1303	1579	1622	1346	1274	1658	1702	1638	1348	1399	1462	1462	1447.85	1.016	0.024	0.982649494063631	1010	999	1936	1431	1784	1262	1424	1333	1208	2623	1055	1451	1367	1415	1451	1411	0.987	-0.019	0.99914480953872	0.995	-0.007	0.998639513383719	0.967	-0.049	0.926574171926181
LIMLP_06380	2184	2311	3414	3310	2120	2866	3145	2603	2143	2678	3388	2756	2178	2786	2684	2573	2763.94	0.944	-0.083	0.947960489199301	1865	2035	4051	3005	3294	2570	2980	2799	2251	4827	2521	2703	2517	3380	2911	2867	1.088	0.122	0.99914480953872	0.965	-0.051	0.981802104136178	1.112	0.153	0.787878918465387
LIMLP_06385	1909	1444	2516	2137	1853	1791	2317	1681	1176	2059	2214	1512	1674	1820	1910	1669	1895.81	0.859	-0.218	0.879684057510547	1018	1445	3290	2109	1798	1825	2420	1964	1329	4138	1590	1596	2157	2132	2002	1962	1.046	0.065	0.99914480953872	0.959	-0.061	0.976865856213982	1.167	0.223	0.535341595930803
LIMLP_06390	2029	1276	2201	1808	1970	1582	2027	1422	1075	1636	2006	1382	1330	1649	1750	1454	1813.19	0.844	-0.244	0.879684057510547	1013	1140	3026	2318	1789	1440	2226	2159	1371	4398	1841	1647	2293	2468	1904	2136	1.078	0.109	0.99914480953872	1.134	0.181	0.959994564219689	1.448	0.534	0.157787209203939
LIMLP_06395	1468	1274	2172	2225	1425	1580	2001	1750	1106	1768	2096	1422	1438	1723	1689	1528	1748.48	0.831	-0.266	0.879684057510547	696	1300	2876	2313	1229	1642	2116	2154	1253	3436	2016	1505	1791	2703	1785	2000	1.037	0.053	0.99914480953872	1.029	0.041	0.988157933809801	1.284	0.361	0.360039528872112
LIMLP_06400	1510	1067	1522	1928	1466	1323	1402	1516	920	1054	1840	1183	857	1513	1427	1184	1394.43	0.761	-0.395	0.865538728469582	548	1231	2171	1912	968	1555	1597	1781	1018	2081	1532	1223	1085	2054	1475	1454	1.012	0.017	0.99914480953872	0.913	-0.132	0.969532449744533	1.214	0.28	0.631060366645132
LIMLP_06405	753	393	574	920	731	487	529	723	365	828	861	469	673	708	618	617	631.93	0.996	-0.006	0.997113901432146	289	496	986	730	510	626	725	680	507	1210	555	609	631	744	635	661	1.04	0.056	0.99914480953872	1.034	0.048	0.986419644136004	1.08	0.111	0.858062891271113
LIMLP_06410	428	284	479	615	415	352	441	484	284	369	533	365	300	438	423	368	403.89	0.805	-0.314	0.879684057510547	131	296	589	502	231	374	433	468	306	827	413	368	431	554	376	451	0.873	-0.195	0.99914480953872	1.123	0.167	0.969532449744533	1.219	0.286	0.59209878806754
LIMLP_06415	114	115	155	165	111	143	143	130	126	148	166	162	120	136	132	139	142.32	0.981	-0.028	0.982649494063631	63	145	205	176	111	183	151	164	115	255	125	138	133	168	152	146	1.15	0.201	0.99914480953872	0.898	-0.155	0.969532449744533	1.052	0.073	NA
LIMLP_06420	1631	1220	1859	1987	1583	1513	1712	1563	1155	2559	1931	1485	2081	1588	1593	1718	1750.69	1.128	0.174	0.879684057510547	1482	1301	2522	1674	2617	1643	1855	1559	1422	3790	1213	1708	1976	1626	1918	1770	1.179	0.237	0.909042505267168	0.991	-0.013	0.995586145426889	1.036	0.05	0.92202017384588
LIMLP_06425	8305	3716	7122	8194	8062	4608	6560	6444	6429	20241	9039	8267	16459	7432	6418	10719	8878.81	1.839	0.879	0.222266214955717	9568	5851	9108	5791	16897	7389	6701	5394	8181	28776	3926	9825	15002	5264	9095	10030	1.289	0.367	0.99914480953872	1.327	0.408	0.900145889238402	0.931	-0.104	0.909456807799175
LIMLP_06430	5255	2627	4721	6635	5101	3258	4349	5218	4769	13706	7803	6132	11145	6416	4482	7898	5767.25	1.817	0.861	0.273370992615191	3820	4220	5600	4178	6746	5329	4120	3891	5173	18300	2449	6213	9541	3284	5022	6346	1.102	0.14	0.99914480953872	1.302	0.38	0.925694139300179	0.79	-0.341	0.677099751298213
LIMLP_06435	3096	2277	3964	5995	3005	2824	3651	4714	2549	5765	5240	3278	4688	4308	3548	4091	3604.75	1.127	0.173	0.879684057510547	1748	2269	4448	3670	3087	2865	3272	3418	2783	7857	2921	3342	4096	3916	3160	3785	0.903	-0.147	0.99914480953872	1.163	0.217	0.86929125291347	0.932	-0.102	0.812523024834224
LIMLP_06440	2466	1339	2264	3241	2394	1661	2085	2549	1392	3459	3092	1790	2813	2542	2172	2382	2336.43	1.159	0.213	0.879684057510547	1730	1736	2929	2400	3055	2192	2155	2235	1829	5030	1805	2197	2622	2420	2409	2413	1.111	0.152	0.99914480953872	1.069	0.096	0.969532449744533	1.025	0.035	0.950195229877118
LIMLP_06445	1934	1339	2095	1947	1877	1661	1930	1531	1467	2456	2269	1886	1997	1866	1750	1916	1826.37	1.107	0.146	0.879684057510547	980	1444	2316	1966	1731	1824	1704	1831	1526	3784	1437	1833	1973	1927	1772	1911	1.016	0.024	0.99914480953872	1.086	0.119	0.959994564219689	0.997	-0.004	0.991862721874005
LIMLP_06450	0	0	0	0	0	0	0	0	0	0	0	0	0	0	0	0	0	NA	NA	NA	0	0	0	0	0	0	0	0	0	0	0	0	0	0	0	0	NA	NA	NA	NA	NA	NA	NA	NA	NA
LIMLP_06460	491	402	421	426	477	499	388	335	368	479	463	473	389	381	425	414	397.8	0.981	-0.027	0.982533482218191	193	327	556	435	341	413	409	405	320	694	234	384	362	314	392	353	0.937	-0.094	0.99914480953872	0.896	-0.159	0.959994564219689	0.855	-0.226	0.620776461750308
LIMLP_06465	5079	3475	4537	4554	4930	4310	4179	3581	4554	6712	5454	5856	5458	4484	4250	5266	4569.2	1.328	0.41	0.857354494720671	3097	4075	4502	3321	5469	5146	3312	3093	5040	10825	1830	6053	5644	2454	4255	4717	0.977	-0.034	0.99914480953872	1.164	0.219	0.959994564219689	0.856	-0.224	0.709876102487581
LIMLP_06470	2667	1959	2754	2923	2589	2429	2537	2299	2223	4548	2739	2858	3698	2252	2464	2936	2510.34	1.247	0.318	0.879684057510547	1887	1657	2829	2125	3332	2093	2081	1979	1853	6182	1155	2225	3223	1549	2371	2332	0.942	-0.087	0.99914480953872	1.039	0.055	0.979700148088116	0.785	-0.35	0.471145304048804
LIMLP_06475	325	259	318	470	315	321	293	370	253	665	453	325	541	372	325	413	339.75	1.234	0.304	0.879684057510547	158	260	445	276	279	328	327	257	247	704	271	297	367	363	298	342	0.913	-0.131	0.99914480953872	1.128	0.174	0.969532449744533	0.835	-0.261	0.65088828330773
LIMLP_06480	2172	1932	3817	3522	2108	2396	3516	2770	1835	3008	3315	2360	2446	2726	2698	2511	2754.48	0.921	-0.119	0.922486062568677	1825	2048	4595	2973	3223	2586	3381	2769	1992	5291	2336	2392	2758	3132	2990	2761	1.119	0.163	0.99914480953872	0.901	-0.151	0.966118200971012	1.095	0.131	0.797466127063823
LIMLP_06485	9298	6193	9271	11161	9026	7680	8539	8777	7686	13959	11255	9883	11351	9254	8506	10163	8960.93	1.256	0.329	0.861437077559757	6097	6583	9167	7876	10767	8313	6744	7336	8362	20448	5280	10043	10660	7079	8290	9261	0.961	-0.057	0.99914480953872	1.185	0.245	0.899180166081509	0.907	-0.141	0.785291171454704
LIMLP_06490	4459	2619	4453	5034	4328	3248	4102	3959	3349	5969	5357	4306	4854	4404	3909	4521	4202.16	1.248	0.319	0.863549724736304	3219	3018	4666	3722	5685	3811	3433	3467	3571	10365	2641	4289	5404	3541	4099	4411	1.031	0.044	0.99914480953872	1.173	0.231	0.913161327369265	0.969	-0.045	0.935492407485202
LIMLP_06495	2389	1425	2366	2895	2319	1767	2179	2277	1774	3550	2951	2281	2887	2426	2136	2531	2297.76	1.238	0.308	0.865538728469582	1530	1878	2756	1951	2702	2372	2028	1817	2015	5267	1453	2420	2746	1948	2230	2371	1.037	0.052	0.99914480953872	1.116	0.158	0.959994564219689	0.935	-0.097	0.855904336349476
LIMLP_06500	4275	2722	4522	5443	4150	3376	4165	4280	2979	5786	5200	3831	4705	4275	3993	4270	3984.86	1.105	0.144	0.888760539102449	2528	2894	4897	3736	4464	3655	3603	3480	3058	9148	2508	3673	4769	3363	3800	3935	0.951	-0.073	0.99914480953872	1.068	0.095	0.969532449744533	0.919	-0.122	0.772608034432759
LIMLP_06505	989	699	1224	1381	960	867	1127	1086	796	1386	1377	1024	1127	1132	1010	1094	1041.55	1.142	0.191	0.88963822451052	842	729	1274	919	1487	921	937	856	911	2077	657	1094	1083	881	1050	1019	1.014	0.02	0.99914480953872	1.049	0.068	0.977388340356265	0.931	-0.103	0.864875070324248
LIMLP_06510	5187	5440	7514	9069	5035	6747	6921	7132	5058	6184	8736	6504	5028	7183	6459	6238	6030.58	0.929	-0.107	0.927741162076598	3384	5460	7599	5294	5976	6895	5591	4931	5234	8110	4454	6286	4228	5972	5848	5495	0.909	-0.137	0.99914480953872	0.896	-0.158	0.966786042072794	0.878	-0.189	0.719409620902161
LIMLP_06515	681	643	747	841	661	797	688	661	611	620	806	786	504	663	702	651	660.16	0.876	-0.19	0.879684057510547	285	589	937	681	503	744	689	634	573	1124	475	688	586	637	642	637	0.913	-0.132	0.99914480953872	0.948	-0.077	0.969532449744533	0.988	-0.018	0.975664864864632
LIMLP_06520	1147	980	1231	881	1113	1215	1134	693	1033	718	1049	1328	584	862	1039	925	972.47	0.864	-0.21	0.88963822451052	501	951	1162	948	885	1201	855	883	954	1541	680	1146	803	912	956	954	0.918	-0.123	0.99914480953872	0.999	-0.002	0.999848309021527	1.061	0.085	0.901520674813456
LIMLP_06525	1376	1501	1934	1383	1336	1861	1781	1088	1294	1381	1394	1664	1123	1146	1516	1311	1437.69	0.842	-0.248	0.879684057510547	777	1187	2296	1520	1372	1499	1689	1416	1214	2671	971	1458	1393	1302	1494	1384	1.002	0.003	0.99914480953872	0.897	-0.158	0.966118200971012	1.067	0.093	0.869708311999857
LIMLP_06530	843	701	1088	1244	818	869	1002	978	947	1704	1137	1218	1386	935	917	1180	968.78	1.223	0.29	0.861437077559757	412	757	1192	749	728	956	877	698	928	2170	636	1115	1131	853	815	1033	0.879	-0.186	0.99914480953872	1.222	0.29	0.825994523602317	0.879	-0.186	0.654235039746737
LIMLP_06535	1148	960	1372	1050	1114	1191	1264	826	937	993	1079	1205	807	887	1099	966	1100.79	0.907	-0.141	0.911585365167921	800	814	1780	1187	1413	1028	1310	1106	1023	1996	740	1229	1041	992	1214	1087	1.113	0.154	0.99914480953872	0.919	-0.122	0.969532449744533	1.127	0.173	0.756066465392321
LIMLP_06540	36721	16321	18349	9868	35646	20241	16901	7760	36752	14104	18679	47258	11469	15358	20137	24695	21656.61	1.421	0.507	0.879684057510547	15610	16419	20701	20775	27568	20734	15230	19350	25818	46715	7695	31007	24355	10317	20720	21893	1.179	0.237	0.99914480953872	1.137	0.186	0.977099373962116	0.943	-0.085	0.961963042963377
LIMLP_06545	7325	2792	3689	2405	7111	3463	3398	1891	6385	3143	4280	8210	2556	3519	3966	4762	4006.34	1.346	0.429	0.90404581222153	1585	2693	4785	4139	2799	3401	3520	3855	4407	9525	1572	5293	4966	2108	3394	4122	0.982	-0.027	0.99914480953872	1.207	0.272	0.969532449744533	0.881	-0.183	0.915472513231511
LIMLP_06550	1835	1229	1530	2273	1781	1524	1409	1787	1332	2738	2016	1713	2226	1658	1625	1866	1595.16	1.195	0.257	0.879684057510547	990	1310	1810	1269	1748	1654	1332	1182	1289	2840	961	1548	1481	1288	1479	1439	0.9	-0.152	0.99914480953872	1.024	0.034	0.992672121128921	0.771	-0.376	0.348834045130863
LIMLP_06555	1300	1439	1921	1991	1262	1785	1769	1566	1295	2738	1754	1665	2226	1442	1596	1778	1656.5	1.148	0.2	0.902575278214398	1482	984	2079	1450	2617	1243	1530	1351	1362	3161	1083	1636	1648	1452	1685	1579	1.013	0.019	0.99914480953872	1.018	0.025	0.995586145426889	0.898	-0.156	0.843012208750185
LIMLP_06560	298	186	285	378	289	231	263	297	188	349	355	242	284	292	270	273	277.57	1.04	0.057	0.954547790724581	186	222	399	312	328	280	294	291	220	436	227	264	227	304	298	265	1.106	0.146	0.99914480953872	0.908	-0.139	0.969532449744533	0.966	-0.051	0.925627535966472
LIMLP_06565	1305	1505	2332	2063	1267	1866	2148	1622	1190	1863	2081	1530	1515	1711	1726	1585	1689.21	0.865	-0.209	0.879684057510547	898	1368	2718	2016	1586	1728	2000	1878	1128	2725	1509	1355	1421	2023	1798	1600	1.05	0.07	0.99914480953872	0.826	-0.275	0.86929125291347	1.003	0.004	0.99483746120876
LIMLP_06570	1189	1506	1652	1493	1154	1868	1522	1174	1646	1434	1616	2117	1166	1329	1430	1537	1365.65	1.046	0.065	0.954547790724581	771	1032	1625	1205	1362	1303	1196	1122	1306	2281	783	1568	1189	1050	1246	1269	0.887	-0.173	0.99914480953872	0.985	-0.021	0.995568984367885	0.836	-0.259	0.577303597427513
LIMLP_06575	857	684	766	1124	832	848	706	884	706	1254	1071	908	1020	881	818	936	816.41	1.157	0.211	0.879684057510547	431	746	913	636	761	942	672	592	746	1503	526	896	784	705	742	795	0.897	-0.157	0.99914480953872	1.087	0.121	0.969532449744533	0.843	-0.247	0.583129654072699
LIMLP_06580	341	250	478	518	331	310	440	407	353	565	423	454	459	348	372	420	396.01	1.127	0.173	0.905393127191963	215	258	389	367	380	326	286	342	478	788	355	574	411	476	334	487	0.89	-0.168	0.99914480953872	1.464	0.55	0.671661988916773	1.156	0.21	0.742178196527725
LIMLP_06585	617	413	296	603	599	512	273	474	149	622	302	192	506	248	464	315	391.26	0.676	-0.564	0.879684057510547	224	371	765	436	396	469	563	406	260	487	205	312	254	275	458	280	0.98	-0.029	0.99914480953872	0.629	-0.669	0.788831028785045	0.912	-0.133	0.901520674813456
LIMLP_06590	1993	1913	2320	2589	1935	2372	2137	2036	2038	3230	2501	2621	2626	2056	2120	2434	2099.59	1.163	0.217	0.879684057510547	1313	1673	2355	1666	2319	2113	1733	1552	1933	3892	1152	2322	2029	1545	1929	1965	0.899	-0.153	0.99914480953872	1.036	0.052	0.978053971760685	0.802	-0.319	0.348834045130863
LIMLP_06595	12	12	2	3	12	15	2	2	0	27	5	0	22	4	8	9	7.12	0.923	-0.116	0.985210157531682	3	5	30	5	5	6	22	5	2	4	0	2	2	0	10	1	1.085	0.117	0.99914480953872	0.155	-2.688	0.776829326221876	0.182	-2.455	NA
LIMLP_06600	662617	488327	602059	420713	643214	605607	554555	330847	557691	525266	519966	717110	427114	427512	533556	523912	622505.02	1.053	0.074	0.947960489199301	485814	561060	821497	649474	857957	708522	604386	604917	745468	1352470	472062	895304	705100	632924	693946	744443	1.322	0.403	0.252181969398483	1.148	0.199	0.94670887570858	1.442	0.528	0.0858680994101662
LIMLP_06605	324	295	467	412	315	366	430	324	278	362	436	357	294	358	359	336	371.83	0.902	-0.148	0.922486062568677	203	244	712	478	359	308	524	445	304	586	339	365	306	455	409	375	1.136	0.184	0.99914480953872	0.88	-0.185	0.969532449744533	1.107	0.147	0.842933184537752
LIMLP_06610	8377	3109	6289	4836	8132	3856	5793	3803	2953	4147	5525	3797	3372	4543	5396	3904	5755.5	0.798	-0.326	0.879684057510547	3364	3076	9922	10419	5941	3884	7300	9704	3539	13351	6893	4250	6960	9242	6707	6817	1.231	0.3	0.99914480953872	1.073	0.102	0.977326975369433	1.656	0.727	0.222150350978013
LIMLP_06615	7045	3082	5585	5689	6839	3822	5144	4474	3054	3423	6673	3927	2783	5486	5070	4065	5213.77	0.831	-0.266	0.879684057510547	3017	3123	8138	8639	5328	3944	5987	8046	3310	10408	5825	3975	5426	7810	5826	5737	1.131	0.178	0.99914480953872	1.017	0.024	0.995586145426889	1.384	0.469	0.404002702986492
LIMLP_06620	1640	871	1327	1736	1592	1080	1222	1365	949	1302	1684	1220	1059	1385	1315	1221	1374.97	0.948	-0.078	0.952458021513327	711	880	2270	1922	1256	1111	1670	1790	963	2644	1465	1157	1378	1964	1457	1500	1.105	0.143	0.99914480953872	1.031	0.044	0.989263185824969	1.202	0.265	0.594440749690673
LIMLP_06625	1527	1181	1731	2097	1482	1465	1594	1649	1515	2637	1975	1948	2144	1624	1548	1905	1573.19	1.294	0.372	0.865538728469582	1123	1050	1438	1185	1983	1326	1058	1104	1310	3291	1013	1573	1716	1358	1368	1549	0.855	-0.226	0.99914480953872	1.232	0.301	0.86929125291347	0.814	-0.297	0.550331476682685
LIMLP_06630	579	427	505	473	562	530	465	372	412	506	535	530	411	440	482	460	502.66	1.008	0.012	0.986544801166523	357	466	657	553	630	588	483	515	484	907	340	581	473	456	554	503	1.156	0.209	0.909042505267168	0.953	-0.069	0.969532449744533	1.093	0.128	0.751900775325979
LIMLP_06635	3358	3108	4669	4125	3260	3854	4301	3244	2821	3651	3724	3627	2969	3062	3665	3219	3577	0.885	-0.177	0.882896715968693	2515	2533	5405	4247	4442	3199	3977	3956	2861	6562	2485	3436	3421	3332	3894	3396	1.064	0.09	0.99914480953872	0.877	-0.189	0.951508243705542	1.055	0.077	0.88818901521047
LIMLP_06640	285	390	589	419	277	484	543	329	335	617	426	431	502	350	408	428	419.83	1.036	0.051	0.979847627209848	303	283	741	399	535	357	545	372	365	682	268	438	356	359	452	384	1.127	0.172	0.99914480953872	0.837	-0.256	0.959994564219689	0.911	-0.135	0.861574959959818
LIMLP_06645	2003	1345	1821	2251	1944	1668	1677	1770	1348	2197	2191	1733	1786	1801	1765	1773	1838.41	1.035	0.05	0.93601111613282	1133	1422	2381	2077	2001	1796	1752	1935	1541	3805	1521	1851	1984	2039	1871	1958	1.061	0.085	0.99914480953872	1.078	0.108	0.949524246094588	1.104	0.142	0.550331476682685
LIMLP_06650	1450	1154	1777	1940	1408	1431	1637	1526	1116	1658	2135	1435	1348	1755	1500	1513	1527.3	0.989	-0.017	0.98361723866103	811	1122	2192	1627	1432	1417	1613	1515	1248	3037	1330	1499	1583	1783	1494	1622	0.996	-0.005	0.99914480953872	1.064	0.089	0.969532449744533	1.072	0.101	0.791013526075463
LIMLP_06655	1256	1231	1588	1002	1219	1527	1463	788	1160	1124	1282	1492	914	1054	1249	1153	1168.03	0.945	-0.081	0.954547790724581	797	856	1485	1282	1408	1081	1093	1194	880	1879	809	1057	980	1085	1194	1041	0.967	-0.048	0.99914480953872	0.896	-0.158	0.969532449744533	0.917	-0.125	0.862132059025797
LIMLP_06660	3537	3764	3968	3029	3433	4668	3655	2382	3383	2849	3980	4350	2317	3272	3534	3313	3035.38	0.983	-0.025	0.985210157531682	2127	1706	2953	2939	3756	2154	2173	2737	2245	4998	1712	2696	2606	2295	2705	2532	0.765	-0.387	0.883708064938382	1.001	0.002	0.999848309021527	0.779	-0.36	0.57625958641002
LIMLP_06665	4386	3963	4018	4749	4258	4915	3701	3735	3552	3689	5203	4567	3000	4278	4152	3948	3588.97	1.013	0.019	0.985222663421115	2746	2096	3452	3320	4849	2647	2540	3092	2336	5138	2372	2806	2679	3180	3282	2888	0.766	-0.384	0.49590408396035	0.979	-0.031	0.995568984367885	0.74	-0.434	0.315036864204026
LIMLP_06670	798	512	749	785	775	635	690	617	500	731	895	643	594	736	679	658	710.86	0.95	-0.074	0.954547790724581	320	482	987	1019	565	609	726	949	525	1382	792	631	720	1062	712	804	1.03	0.043	0.99914480953872	1.108	0.148	0.969532449744533	1.202	0.265	0.620776461750308
LIMLP_06675	4397	2812	4481	4305	4268	3487	4127	3385	2243	3721	4982	2884	3026	4096	3817	3335	3550.65	0.904	-0.146	0.88963822451052	2463	2363	4887	4349	4350	2984	3595	4051	2242	5744	2810	2693	2995	3768	3745	3152	0.97	-0.044	0.99914480953872	0.881	-0.183	0.935932616627175	0.945	-0.081	0.862566669793313
LIMLP_06680	1361	790	1258	1834	1321	980	1159	1442	867	1719	1642	1115	1398	1350	1226	1288	1264.39	1.104	0.142	0.881043895682598	857	799	1651	1374	1513	1009	1215	1280	1000	2721	970	1201	1419	1301	1254	1307	1.02	0.029	0.99914480953872	1.103	0.142	0.959994564219689	1.019	0.028	0.951412980354556
LIMLP_06685	11225	9861	12255	13135	10896	12229	11288	10329	10172	13641	15258	13080	11092	12545	11186	12239	11334.21	1.051	0.072	0.93601111613282	4499	9552	11995	11600	7945	12063	8825	10804	11212	24538	8446	13466	12793	11324	9909	12528	0.877	-0.189	0.976891433901908	1.228	0.296	0.725660752101149	1.025	0.035	0.939356146417159
LIMLP_06690	3586	3678	5037	4793	3481	4561	4640	3769	3435	4348	5539	4417	3536	4554	4113	4169	4156.09	0.926	-0.111	0.922486062568677	1560	3958	5243	4702	2755	4998	3857	4379	3405	7299	3985	4089	3805	5343	3997	4412	0.952	-0.071	0.99914480953872	1.03	0.043	0.986419644136004	1.059	0.083	0.881062648046211
LIMLP_06695	1372	1103	1634	2248	1332	1368	1505	1768	1008	1544	2217	1296	1255	1823	1493	1458	1491.17	0.906	-0.143	0.88963822451052	601	1301	1902	1795	1061	1643	1399	1672	1274	2470	1444	1530	1288	1936	1444	1585	0.959	-0.06	0.99914480953872	1.026	0.037	0.986419644136004	1.086	0.119	0.786715298847176
LIMLP_06700	358	281	429	531	348	348	395	418	227	417	519	292	339	427	377	353	373.5	0.842	-0.247	0.879684057510547	124	326	604	498	219	412	444	464	278	615	350	334	321	469	385	375	0.994	-0.009	0.99914480953872	0.897	-0.157	0.969532449744533	1.058	0.081	0.898152811626708
LIMLP_06705	1438	976	1649	2341	1396	1210	1519	1841	847	1790	2164	1089	1456	1779	1492	1441	1479.97	0.893	-0.163	0.882896715968693	528	1066	2064	1920	932	1346	1519	1788	1082	2849	1536	1299	1485	2059	1396	1614	0.925	-0.112	0.99914480953872	1.082	0.113	0.969532449744533	1.12	0.164	0.705671542564023
LIMLP_06710	2430	1999	2995	4360	2359	2479	2759	3429	1869	3155	4249	2403	2565	3493	2756	2820	2770.36	0.928	-0.107	0.911528627920445	940	2146	3797	3513	1660	2710	2794	3272	2108	4990	2781	2532	2601	3729	2609	2954	0.931	-0.103	0.99914480953872	1.042	0.059	0.976865856213982	1.045	0.063	0.888769158036496
LIMLP_06715	5771	3951	5701	5454	5602	4900	5251	4289	4121	5730	6823	5299	4659	5610	5010	5189	5158.43	1.034	0.048	0.959273190808837	2455	4277	6100	5799	4336	5401	4488	5401	4820	10823	4140	5789	5642	5551	4906	5661	0.977	-0.033	0.99914480953872	1.156	0.209	0.913161327369265	1.092	0.127	0.772608034432759
LIMLP_06720	5519	4724	6102	5460	5357	5859	5621	4294	5428	5895	6185	6980	4793	5085	5283	5619	5514.44	1.1	0.138	0.88963822451052	3929	4569	6569	5133	6939	5770	4833	4781	5330	10364	3794	6401	5403	5087	5581	5630	1.049	0.069	0.99914480953872	1.058	0.081	0.969532449744533	1.008	0.012	0.980248250791209
LIMLP_06725	11827	9621	12439	11340	11481	11932	11458	8918	9837	12248	12637	12649	9959	10390	10947	10999	10560.89	1.009	0.013	0.985222663421115	5239	8367	12254	10298	9252	10566	9015	9592	9869	22619	6710	11853	11792	8997	9606	10881	0.882	-0.181	0.980885324665348	1.129	0.175	0.920145293641408	0.987	-0.019	0.971713136999687
LIMLP_06730	2578	2419	3344	3424	2503	3000	3080	2693	1910	2881	3484	2456	2343	2865	2819	2555	2661.82	0.882	-0.18	0.879684057510547	1446	2152	3835	2830	2554	2718	2821	2636	1988	4867	1994	2388	2537	2673	2682	2533	0.953	-0.07	0.99914480953872	0.918	-0.123	0.959994564219689	0.992	-0.012	0.977950269316244
LIMLP_06735	10977	11382	16352	15491	10656	14116	15062	12182	10886	18566	15041	13998	15097	12367	13004	13821	12738.95	0.99	-0.015	0.982533482218191	4963	10296	18738	11968	8765	13002	13786	11147	11652	25911	7956	13994	13509	10667	11675	12723	0.893	-0.164	0.713073700615821	1.017	0.025	0.982487070806256	0.918	-0.124	0.620776461750308
LIMLP_06740	11199	8779	13436	13650	10871	10887	12376	10734	9391	13042	14251	12075	10605	11717	11217	11466	11357.23	1.015	0.022	0.979847627209848	6243	9246	13983	12130	11025	11676	10287	11298	10044	22891	8541	12063	11934	11451	11072	11816	0.986	-0.02	0.99914480953872	1.061	0.086	0.969532449744533	1.031	0.044	0.901520674813456
LIMLP_06745	1938	1814	2497	2979	1881	2250	2300	2343	1646	2786	2606	2117	2265	2143	2194	2175	2149.62	0.925	-0.112	0.882896715968693	857	1782	3050	2357	1513	2250	2244	2195	1772	4283	1665	2128	2233	2232	2050	2198	0.928	-0.108	0.99914480953872	1.008	0.011	0.995586145426889	1.011	0.015	0.971346832558819
LIMLP_06750	2812	2600	3735	4125	2730	3224	3440	3244	2324	3681	3537	2988	2993	2908	3160	2963	3058.32	0.931	-0.103	0.902575278214398	1915	2347	4440	3039	3382	2964	3267	2831	2455	5605	2219	2948	2922	2975	3111	2948	0.985	-0.021	0.99914480953872	0.94	-0.089	0.969532449744533	0.995	-0.007	0.987389809719797
LIMLP_06755	1028	1061	1525	1754	998	1316	1405	1379	1037	1438	1508	1333	1169	1240	1274	1247	1237.36	0.938	-0.093	0.922486062568677	675	1152	1681	1209	1192	1455	1237	1126	1070	2178	785	1285	1135	1053	1252	1158	0.984	-0.023	0.99914480953872	0.883	-0.18	0.927122596645783	0.926	-0.11	0.792703808210341
LIMLP_06760	947	768	1287	1502	919	952	1185	1181	877	1020	1455	1128	829	1196	1059	1051	1029.06	0.93	-0.105	0.92527152465642	446	954	1463	1000	788	1205	1076	931	824	1861	787	990	970	1055	1000	1005	0.939	-0.091	0.99914480953872	0.951	-0.072	0.977099373962116	0.96	-0.059	0.919072651719821
LIMLP_06765	606	284	311	520	588	352	286	409	233	556	401	300	452	330	409	361	394.5	0.988	-0.018	0.988409890178031	287	395	539	398	507	499	397	371	314	679	225	377	354	302	444	344	1.104	0.142	0.99914480953872	0.851	-0.232	0.959994564219689	0.951	-0.072	0.925627535966472
LIMLP_06770	4736	3266	4233	3741	4597	4050	3899	2942	3532	4078	3799	4542	3316	3124	3872	3661	3687.45	0.909	-0.137	0.924972230159341	1303	3768	5007	3773	2301	4758	3684	3514	3490	8048	1872	4191	4196	2510	3564	3632	0.908	-0.14	0.99914480953872	0.986	-0.021	0.995586145426889	0.984	-0.024	0.976563904060392
LIMLP_06775	3495	2420	3397	2741	3393	3001	3129	2156	2770	3011	3330	3562	2448	2738	2920	2916	2956.93	1.092	0.127	0.922486062568677	2407	2664	3198	2485	4251	3364	2353	2315	3161	5698	1433	3796	2971	1921	3071	2896	1.029	0.041	0.99914480953872	1.029	0.041	0.989503294143471	0.969	-0.045	0.94299096056425
LIMLP_06780	6648	5590	7910	6511	6453	6933	7286	5120	6310	6898	7663	8114	5609	6300	6448	6674	6421.17	1.051	0.072	0.947960489199301	3899	5957	7869	5691	6886	7523	5789	5301	6095	12677	3471	7320	6609	4654	6375	6194	0.985	-0.022	0.99914480953872	0.981	-0.028	0.992697338200254	0.919	-0.122	0.791013526075463
LIMLP_06785	11172	5148	6739	8703	10845	6384	6207	6844	6992	12407	10073	8991	10089	8282	7570	9121	7887.47	1.333	0.415	0.869245425450331	4020	6662	6387	6118	7099	8413	4699	5698	8869	20455	4145	10652	10664	5557	6477	8958	0.864	-0.211	0.99914480953872	1.482	0.568	0.671661988916773	0.961	-0.058	0.944838691626851
LIMLP_06790	1572	962	1496	1540	1526	1193	1378	1211	1261	3690	1503	1621	3000	1236	1327	1952	1597.2	1.471	0.557	0.590958159955708	1094	1204	1980	1226	1932	1520	1457	1142	1295	4906	769	1555	2558	1031	1513	1715	1.123	0.168	0.99914480953872	1.152	0.205	0.959994564219689	0.88	-0.184	0.785291171454704
LIMLP_06795	2149	1737	2584	1775	2086	2154	2380	1396	1552	2804	1875	1996	2280	1542	2004	1939	2101.89	1.025	0.035	0.979847627209848	1685	1588	3259	2081	2976	2005	2398	1938	1894	5026	1030	2275	2620	1381	2329	2092	1.172	0.229	0.955682921129285	0.927	-0.11	0.969532449744533	1.06	0.084	0.869157820533302
LIMLP_06800	391	367	580	414	380	455	534	326	370	464	416	476	377	342	424	398	466.8	1.011	0.016	0.991806948263593	532	358	680	462	940	452	500	430	359	868	328	431	453	440	580	441	1.31	0.389	0.883708064938382	0.862	-0.215	0.967063926141131	1.116	0.158	0.846592548404265
LIMLP_06805	621	439	574	754	603	544	529	593	319	652	596	410	530	490	567	477	558.85	0.837	-0.256	0.879684057510547	345	472	1059	676	609	596	779	630	360	880	462	432	459	619	654	503	1.152	0.204	0.99914480953872	0.764	-0.389	0.703706220186988	1.05	0.071	0.896206097444034
LIMLP_06810	338	324	454	387	328	402	418	304	207	526	346	266	428	284	363	326	355.07	0.852	-0.232	0.88963822451052	188	200	605	487	332	253	445	454	210	687	333	252	358	446	371	352	0.998	-0.003	0.99914480953872	0.921	-0.119	0.969532449744533	1.079	0.11	0.888769158036496
LIMLP_06815	694	304	178	703	674	377	164	553	136	905	374	175	736	308	442	406	372.67	0.98	-0.03	0.995511850852591	187	374	461	350	330	472	339	326	306	475	111	368	248	149	367	255	0.845	-0.244	0.99914480953872	0.722	-0.47	0.969532449744533	0.622	-0.684	0.715173247691131
LIMLP_06820	977	856	1279	1535	948	1062	1178	1207	867	1478	1708	1115	1202	1404	1099	1240	1102.18	1.123	0.167	0.894660215606762	622	910	1202	916	1098	1149	884	853	1043	1954	789	1253	1019	1058	996	1110	0.904	-0.146	0.99914480953872	1.108	0.148	0.969532449744533	0.891	-0.166	0.751900775325979
LIMLP_06825	1165	866	1359	1618	1131	1074	1252	1272	875	1170	1705	1125	951	1402	1182	1159	1233.63	0.927	-0.109	0.920101619101824	544	1085	1702	1445	961	1370	1252	1346	1149	2411	1117	1380	1257	1498	1232	1378	1.034	0.049	0.99914480953872	1.072	0.1	0.969532449744533	1.195	0.257	0.484044681247192
LIMLP_06830	960	661	1004	1036	932	820	925	815	696	864	1034	895	703	850	873	816	896.9	0.945	-0.082	0.927323753882519	545	803	1096	997	962	1014	806	929	883	1694	718	1060	883	963	928	969	1.057	0.08	0.99914480953872	1.062	0.087	0.969532449744533	1.189	0.25	0.453181183215769
LIMLP_06835	849	812	888	1028	824	1007	818	808	779	911	1034	1002	741	850	864	864	896.72	0.935	-0.097	0.923383628816451	343	970	1090	959	606	1225	802	893	1060	1563	664	1273	815	890	882	993	0.996	-0.006	0.99914480953872	1.066	0.093	0.969532449744533	1.135	0.183	0.670865374383414
LIMLP_06840	3081	2714	3452	4207	2991	3366	3180	3308	2608	2962	4554	3354	2409	3744	3211	3169	3049.53	0.914	-0.129	0.902575278214398	1135	2788	3686	3184	2004	3521	2712	2966	2836	5176	2264	3406	2698	3035	2801	3046	0.856	-0.225	0.955682921129285	1.034	0.048	0.978053971760685	0.968	-0.047	0.926574171926181
LIMLP_06845	407	325	489	541	395	403	450	425	351	432	638	451	351	525	418	442	421.78	1.003	0.004	0.998021114331157	172	386	502	415	304	487	369	387	387	893	318	465	466	426	387	452	0.914	-0.13	0.99914480953872	1.13	0.176	0.959994564219689	1.03	0.043	0.949340620666779
LIMLP_06850	3483	2936	3947	4293	3381	3641	3636	3376	3036	4403	4931	3904	3580	4054	3508	3846	3726.96	1.093	0.128	0.886413585472905	2068	3389	4177	3662	3652	4280	3073	3411	3691	7567	2843	4433	3945	3812	3604	4063	1.021	0.03	0.99914480953872	1.128	0.173	0.913161327369265	1.054	0.076	0.850884106761626
LIMLP_06855	9508	8915	17529	20361	9230	11056	16146	16012	7368	14056	18863	9474	11429	15509	13111	12137	13654.7	0.809	-0.306	0.879684057510547	4740	10358	23918	19940	8371	13080	17597	18572	8570	22150	17042	10293	11548	22849	14405	14897	1.078	0.108	0.99914480953872	0.895	-0.161	0.966786042072794	1.192	0.253	0.597410555460749
LIMLP_06860	4422	4214	6038	8415	4293	5226	5562	6618	4598	7034	7647	5912	5720	6287	5425	5973	5381.7	0.989	-0.015	0.986544801166523	1580	4511	6823	5008	2790	5697	5020	4664	5453	11751	3640	6549	6126	4880	4543	5852	0.817	-0.292	0.713073700615821	1.184	0.244	0.893254643099632	0.978	-0.033	0.959622591700142
LIMLP_06865	1108	2175	1981	3029	1076	2697	1825	2382	2344	2614	2924	3014	2126	2404	1995	2515	2328.73	1.104	0.143	0.951263280528686	651	4122	2292	1101	1150	5205	1686	1025	4333	3445	755	5204	1796	1012	2266	2671	0.948	-0.076	0.99914480953872	0.999	-0.002	0.999848309021527	0.858	-0.221	0.843659208673958
LIMLP_06870	6470	3886	5484	4684	6281	4819	5051	3683	4275	5254	4661	5497	4272	3832	4958	4534	5464.09	0.964	-0.053	0.954547790724581	3693	5877	8673	5793	6522	7422	6381	5396	5374	13098	3027	6454	6829	4058	6430	5780	1.312	0.391	0.177752623752715	0.926	-0.11	0.969532449744533	1.26	0.333	0.342538047751114
LIMLP_06875	5276	2859	4136	4025	5122	3546	3810	3165	2765	3293	4443	3555	2678	3653	3911	3295	3926.05	0.887	-0.174	0.894660215606762	2329	2985	5191	5464	4113	3770	3819	5089	3278	8403	3228	3937	4381	4328	4198	4215	1.082	0.113	0.99914480953872	1.053	0.074	0.977099373962116	1.285	0.361	0.404002702986492
LIMLP_06880	1229	844	1381	1560	1193	1047	1272	1227	813	1289	1576	1045	1048	1296	1185	1130	1208.89	0.955	-0.066	0.934637328446499	741	890	1787	1491	1309	1124	1315	1389	956	2142	1041	1148	1117	1396	1284	1220	1.083	0.115	0.99914480953872	0.952	-0.07	0.969532449744533	1.079	0.11	0.757762500206945
LIMLP_06885	223	568	442	493	216	704	407	388	527	564	463	678	459	381	429	506	360.11	1.111	0.152	0.922486062568677	144	272	308	247	254	343	227	230	309	383	137	371	200	184	264	252	0.651	-0.618	0.104629460269236	0.831	-0.267	0.94670887570858	0.487	-1.038	0.000626089352193714
LIMLP_06890	915	635	874	1247	888	788	805	981	623	833	1107	801	677	910	866	796	845.63	0.884	-0.179	0.879684057510547	368	677	1198	1090	650	855	881	1015	623	1365	841	748	712	1128	850	863	0.978	-0.032	0.99914480953872	0.967	-0.049	0.978053971760685	1.07	0.098	0.850938561164759
LIMLP_06895	4846	3787	5161	5871	4704	4697	4754	4617	3225	5369	5186	4147	4366	4264	4693	4259	4603.41	0.877	-0.189	0.879684057510547	2194	3659	6899	5914	3875	4621	5076	5508	3334	9355	3684	4004	4877	4939	4770	4607	1.008	0.012	0.99914480953872	0.938	-0.092	0.969532449744533	1.078	0.109	0.770988912150142
LIMLP_06900	991	574	781	1284	962	712	719	1010	490	1366	1250	630	1111	1028	851	923	903.58	1.121	0.164	0.886413585472905	608	562	1291	1147	1074	710	950	1068	634	1828	718	761	953	963	950	892	1.112	0.153	0.99914480953872	0.99	-0.014	0.995586145426889	0.982	-0.026	0.969842152295737
LIMLP_06905	141	125	187	292	137	155	172	230	159	220	247	204	179	203	174	195	199.32	1.151	0.203	0.907091692817502	150	109	221	271	265	138	163	252	202	434	167	243	226	224	204	231	1.159	0.213	0.99914480953872	1.182	0.242	0.959994564219689	1.191	0.252	NA
LIMLP_06910	9802	5810	8073	9801	9515	7205	7436	7707	5980	11261	8964	7689	9157	7370	7966	8072	8356.26	1.051	0.072	0.947960489199301	4999	7084	10505	9380	8828	8946	7729	8736	7860	19660	5205	9440	10250	6979	8560	8890	1.081	0.113	0.99914480953872	1.067	0.093	0.969532449744533	1.098	0.135	0.772656964389408
LIMLP_06915	7643	5382	7082	6928	7419	6675	6523	5448	5603	8292	7202	7205	6743	5921	6516	6623	6347.57	1.072	0.101	0.923365317674652	3991	5318	6561	5775	7048	6716	4827	5379	6249	13652	3237	7505	7117	4340	5992	6321	0.918	-0.123	0.99914480953872	1.097	0.133	0.969532449744533	0.939	-0.09	0.858062891271113
LIMLP_06920	14658	12381	18442	18700	14229	15355	16987	14706	12958	18910	18705	16662	15376	15379	15319	15806	15276.29	1.036	0.051	0.951263280528686	9289	12254	18968	14971	16405	15475	13955	13944	14088	29303	9845	16920	15277	13200	14945	15132	0.974	-0.038	0.99914480953872	1.014	0.021	0.995568984367885	0.954	-0.068	0.861574959959818
LIMLP_06930	124	88	76	89	120	109	70	70	55	129	89	71	105	73	92	83	84.99	0.998	-0.004	0.999398067000104	60	55	118	84	106	69	87	78	69	161	48	83	84	64	85	77	0.935	-0.097	0.99914480953872	0.987	-0.019	0.997885302452064	0.925	-0.112	NA
LIMLP_06935	11322	16626	8997	7749	10990	20619	8287	6094	17355	7791	7618	22316	6335	6263	11498	11638	8698.72	0.986	-0.02	0.991806948263593	4319	4787	7766	6221	7627	6045	5714	5794	4374	9534	4082	5253	4970	5473	6295	5232	0.61	-0.713	0.408513997569253	0.88	-0.184	0.969532449744533	0.545	-0.876	0.194855518739777
LIMLP_06940	1033	695	1022	1077	1003	862	941	847	683	840	1250	878	683	1028	913	863	964.03	0.958	-0.062	0.952458021513327	596	713	1294	1226	1053	900	952	1142	803	2001	895	964	1043	1200	1012	1069	1.103	0.141	0.99914480953872	1.081	0.112	0.969532449744533	1.245	0.316	0.3788449160197
LIMLP_06945	3687	2507	3506	3561	3579	3109	3229	2800	2868	3819	4113	3688	3105	3382	3179	3392	3175.24	1.105	0.144	0.879684057510547	1790	2140	4008	3126	3161	2702	2949	2912	2735	6349	2418	3285	3310	3242	2931	3279	0.924	-0.114	0.99914480953872	1.157	0.21	0.848295199723767	0.967	-0.048	0.894344861071217
LIMLP_06950	5036	3572	5063	4323	4889	4430	4664	3400	3818	4469	4835	4909	3634	3975	4346	4173	4141.35	0.993	-0.01	0.991806948263593	2339	2912	5055	4142	4131	3677	3719	3858	3553	8142	3119	4267	4245	4182	3846	4231	0.89	-0.168	0.99914480953872	1.136	0.184	0.935932616627175	1.018	0.026	0.964870104499631
LIMLP_06955	1682	921	3090	3727	1633	1142	2846	2931	1183	3641	4253	1521	2961	3497	2138	2660	2975.62	1.143	0.193	0.922966367686182	1360	3169	4849	3613	2402	4002	3567	3365	3723	7620	2497	4471	3973	3348	3334	3931	1.624	0.7	0.288555537899059	1.101	0.138	0.974124688292999	1.564	0.645	0.342538047751114
LIMLP_06960	1229	944	2337	2906	1193	1171	2153	2285	862	2432	2824	1108	1978	2322	1700	1803	2047.6	0.939	-0.091	0.947960489199301	761	1820	3517	2631	1344	2298	2588	2451	1965	4606	2249	2360	2401	3015	2170	2592	1.301	0.379	0.617898314650895	1.076	0.106	0.969532449744533	1.492	0.577	0.159738267824734
LIMLP_06965	405	296	440	568	393	367	405	447	249	402	570	320	327	469	403	372	424.16	0.874	-0.193	0.882513207787684	202	353	730	536	357	446	537	499	336	751	430	404	392	577	460	458	1.139	0.188	0.99914480953872	0.941	-0.087	0.969532449744533	1.226	0.294	0.506663222130705
LIMLP_06970	119	67	107	130	116	83	99	102	50	110	144	64	89	118	100	90	98.21	0.856	-0.225	0.911528627920445	35	88	152	135	62	111	112	126	67	153	99	80	80	133	103	98	1.02	0.029	0.99914480953872	0.895	-0.161	0.969532449744533	1.066	0.093	NA
LIMLP_06975	438	262	348	496	425	325	321	390	213	387	417	274	315	343	365	311	372.52	0.849	-0.236	0.879684057510547	187	318	581	498	330	402	427	464	308	669	359	370	349	481	406	400	1.117	0.159	0.99914480953872	0.972	-0.041	0.989503294143471	1.278	0.354	0.4013423015493
LIMLP_06980	147	157	173	137	143	195	159	108	134	166	157	172	135	129	151	145	147.87	1.027	0.039	0.982533482218191	135	109	202	140	238	138	149	130	108	235	91	130	123	122	164	125	1.07	0.098	0.99914480953872	0.829	-0.27	0.959994564219689	0.864	-0.211	NA
LIMLP_06985	4402	3130	5159	6294	4273	3882	4752	4950	3049	6531	6457	3921	5311	5309	4464	4847	4649.21	1.112	0.153	0.879684057510547	3296	2898	6429	5098	5821	3660	4730	4748	3397	9383	3552	4080	4892	4762	4740	4578	1.052	0.073	0.99914480953872	1.005	0.008	0.997885302452064	0.951	-0.073	0.86074576220255
LIMLP_06990	7701	8350	8438	9153	7475	10355	7772	7198	8769	10787	8767	11276	8771	7208	8200	9085	7810.08	1.096	0.133	0.894660215606762	4133	7831	8207	5290	7299	9889	6038	4927	8033	13243	3416	9648	6904	4580	7038	7044	0.838	-0.254	0.7031398226108	0.988	-0.017	0.995568984367885	0.756	-0.404	0.176724962485404
LIMLP_06995	2841	2253	3206	3780	2758	2794	2953	2973	2182	3687	3258	2806	2998	2679	2870	2828	2863	0.952	-0.07	0.923365317674652	1352	2421	3920	3235	2388	3057	2884	3013	2342	5585	2279	2813	2912	3056	2836	2927	0.985	-0.022	0.99914480953872	1.001	0.001	0.999848309021527	1.035	0.049	0.888946290416837
LIMLP_07000	3327	2036	2857	3850	3230	2525	2632	3028	1993	3270	2933	2563	2659	2411	2854	2544	2774.93	0.921	-0.119	0.897428252367401	1666	2273	3450	3155	2942	2870	2538	2939	2177	6067	2040	2615	3163	2735	2822	2838	0.992	-0.011	0.99914480953872	1.034	0.049	0.977326975369433	1.115	0.157	0.676255236415332
LIMLP_07005	555	509	646	701	539	631	595	551	470	712	755	604	579	621	579	601	574.44	1.045	0.063	0.947960489199301	348	386	759	580	615	487	558	540	436	1078	474	524	562	636	550	574	0.948	-0.077	0.99914480953872	1.05	0.071	0.973832587056328	0.953	-0.07	0.885815479230889
LIMLP_07010	808	560	741	1009	784	694	683	793	587	855	941	755	695	774	738	741	735.21	1.004	0.006	0.995307446531664	378	545	980	846	668	688	721	788	529	1417	653	635	739	876	716	750	0.972	-0.042	0.99914480953872	1.041	0.059	0.976546863701796	1.007	0.011	0.980248250791209
LIMLP_07020	4138	2544	4536	5520	4017	3155	4178	4341	3186	6120	5698	4097	4976	4685	3923	4586	4208.48	1.188	0.248	0.855882658080982	2358	3021	5098	4328	4164	3815	3751	4031	3538	9671	3295	4249	5042	4418	3940	4570	1.01	0.014	0.99914480953872	1.174	0.231	0.830784910057777	0.998	-0.003	0.99483746120876
LIMLP_07025	1862	1784	958	2236	1807	2212	882	1758	773	1885	1268	994	1533	1043	1665	1190	1308.67	0.701	-0.513	0.86611857693994	535	1281	2044	1455	945	1618	1504	1355	862	1618	590	1035	844	791	1356	890	0.81	-0.304	0.99914480953872	0.636	-0.652	0.703706220186988	0.736	-0.442	0.549523524006658
LIMLP_07030	2439	3076	2616	4002	2368	3815	2410	3147	2516	1960	3354	3235	1594	2758	2935	2529	2509.62	0.781	-0.356	0.634825165885709	987	2254	2970	2758	1743	2846	2185	2569	2078	2852	1852	2496	1487	2483	2336	2155	0.802	-0.319	0.414458352865629	0.841	-0.25	0.848295199723767	0.863	-0.213	0.577303597427513
LIMLP_07035	3382	2850	3336	3353	3283	3534	3073	2637	3156	4019	3469	4058	3268	2852	3132	3393	3402.3	1.24	0.31	0.879684057510547	4727	2706	3355	2269	8348	3417	2468	2113	2943	5545	1607	3535	2891	2155	4086	2860	1.111	0.152	0.99914480953872	0.933	-0.101	0.977099373962116	0.836	-0.259	0.727948871643898
LIMLP_07040	2786	2115	2032	1497	2704	2623	1872	1177	2134	2379	1530	2744	1934	1258	2094	1979	2255.46	1.168	0.224	0.88963822451052	3665	1901	2350	1264	6472	2401	1729	1177	2193	3624	717	2634	1889	961	2945	1828	1.188	0.248	0.99914480953872	0.884	-0.178	0.969532449744533	0.899	-0.154	0.837088411985158
LIMLP_07045	1246	1137	1251	1830	1210	1410	1152	1439	1254	1560	1703	1612	1268	1400	1303	1427	1361.54	1.075	0.104	0.927628761187344	757	1450	1736	1089	1337	1831	1277	1014	1497	2398	792	1798	1250	1062	1365	1370	1.027	0.039	0.99914480953872	0.988	-0.018	0.995586145426889	0.944	-0.084	0.885815479230889
LIMLP_07050	3457	3051	4340	4280	3356	3784	3998	3366	3393	5231	4924	4363	4254	4048	3626	4222	3667.23	1.192	0.253	0.865538728469582	2279	2540	3881	3203	4025	3208	2855	2983	3346	7012	2557	4019	3656	3428	3268	3701	0.895	-0.16	0.99914480953872	1.166	0.222	0.86929125291347	0.875	-0.192	0.610916116707688
LIMLP_07055	973	769	936	926	945	954	862	728	792	1134	913	1018	922	751	872	897	879.05	1.062	0.087	0.907115716222572	581	748	1196	864	1026	945	880	805	771	1517	563	926	791	755	914	824	1.05	0.07	0.99914480953872	0.932	-0.102	0.959994564219689	0.92	-0.12	0.711008740874037
LIMLP_07060	162	90	82	234	157	112	76	184	51	234	191	66	190	157	132	138	119.62	1.03	0.043	0.985210157531682	60	58	155	164	106	73	114	153	71	236	59	85	123	79	112	96	0.832	-0.266	0.99914480953872	0.921	-0.119	0.978053971760685	0.743	-0.428	NA
LIMLP_07065	911	803	1296	1565	884	996	1194	1231	812	1148	1435	1044	933	1180	1076	1052	1097.46	0.977	-0.034	0.982533482218191	760	730	1530	1253	1342	922	1126	1167	711	1570	1248	854	819	1673	1139	1115	1.057	0.08	0.99914480953872	0.944	-0.083	0.977099373962116	1.022	0.031	0.971531574831873
LIMLP_07070	3102	2523	2952	4630	3011	3129	2719	3641	3162	4997	5405	4066	4063	4444	3125	4191	3171.98	1.376	0.461	0.629784696285919	1803	2548	2960	2318	3184	3218	2178	2159	2626	5866	1778	3154	3058	2384	2685	2865	0.848	-0.238	0.99914480953872	1.107	0.146	0.969532449744533	0.682	-0.552	0.141023609767662
LIMLP_07075	1875	1648	2288	2368	1820	2044	2107	1862	1524	2175	2490	1960	1769	2047	1958	1925	1876.29	0.96	-0.059	0.936354269047611	929	1393	2385	2025	1641	1759	1755	1886	1517	3615	1426	1822	1885	1912	1760	1873	0.898	-0.154	0.980885324665348	1.04	0.057	0.969532449744533	0.974	-0.038	0.916197208662353
LIMLP_07080	1722	1516	2066	1976	1672	1880	1903	1554	1451	1747	2239	1866	1421	1841	1752	1709	1775.92	0.915	-0.128	0.922486062568677	740	1441	2176	2313	1307	1820	1601	2154	1430	3178	1843	1717	1657	2471	1720	1948	0.961	-0.057	0.99914480953872	1.08	0.111	0.969532449744533	1.135	0.182	0.742178196527725
LIMLP_07085	1002	606	1024	1413	973	752	943	1111	654	967	1492	841	786	1227	945	951	985.31	0.969	-0.045	0.968799070112839	455	757	1239	1336	804	956	912	1244	743	1599	1134	892	834	1520	979	1082	1.031	0.044	0.99914480953872	1.054	0.075	0.974124688292999	1.121	0.165	0.727948871643898
LIMLP_07090	7178	3941	5966	9370	6968	4887	5495	7369	4376	7744	8363	5627	6297	6876	6180	6267	6298.65	1.022	0.032	0.979847627209848	2923	4602	7673	7679	5162	5812	5645	7152	4889	14297	5643	5872	7454	7566	5943	6964	0.968	-0.047	0.99914480953872	1.172	0.229	0.86929125291347	1.11	0.15	0.72653724735356
LIMLP_07095	15206	9837	14737	18119	14761	12200	13574	14249	9869	20077	17104	12690	16325	14063	13696	14359	13775.26	1.053	0.074	0.922486062568677	7187	8998	19468	15203	12692	11363	14323	14160	9714	31894	10561	11666	16628	14160	13134	14151	0.956	-0.064	0.99914480953872	1.08	0.111	0.959994564219689	0.981	-0.027	0.945551378795768
LIMLP_07100	4313	2471	3888	5237	4187	3064	3581	4118	2155	4434	4256	2771	3605	3499	3738	3292	3677.25	0.895	-0.161	0.879684057510547	2109	2680	5396	4840	3725	3384	3970	4508	2261	7211	3426	2715	3759	4593	3897	3689	1.045	0.064	0.99914480953872	0.946	-0.081	0.969532449744533	1.105	0.144	0.694701422966728
LIMLP_07105	5658	3221	5673	7377	5492	3995	5225	5801	3381	5239	6921	4347	4260	5690	5128	4766	5380.86	0.902	-0.148	0.894660215606762	2328	3728	7747	7743	4111	4708	5700	7212	4011	10592	6303	4817	5522	8451	5433	6263	1.045	0.064	0.99914480953872	1.112	0.153	0.959994564219689	1.288	0.365	0.329465406647821
LIMLP_07110	2453	1292	2031	3278	2381	1602	1871	2578	1140	2501	2618	1466	2034	2153	2108	1884	2121.38	0.853	-0.229	0.882896715968693	754	1638	3202	3067	1332	2069	2356	2857	1469	3997	2353	1764	2084	3155	2154	2334	1.007	0.01	0.99914480953872	1.032	0.045	0.990449484981916	1.218	0.284	0.618733791954657
LIMLP_07115	1181	757	1207	1184	1146	939	1112	931	840	1460	1248	1080	1187	1026	1032	1098	1094.61	1.054	0.076	0.938151244238603	508	805	1672	1284	897	1017	1230	1196	886	2433	918	1064	1268	1231	1085	1188	1.051	0.071	0.99914480953872	1.084	0.116	0.969532449744533	1.081	0.112	0.804783547370811
LIMLP_07120	5440	3466	5921	6552	5281	4298	5454	5152	3544	5758	6025	4557	4682	4954	5046	4731	5236.83	0.956	-0.065	0.937830921682094	3217	3692	7289	6570	5681	4662	5363	6119	3821	10367	5309	4589	5405	7118	5456	5704	1.079	0.109	0.99914480953872	1.053	0.075	0.969532449744533	1.189	0.249	0.404002702986492
LIMLP_07125	2683	1455	2406	2903	2604	1804	2216	2283	1596	2471	2839	2052	2009	2334	2227	2132	2255.89	0.96	-0.059	0.954547790724581	1012	1688	2812	2794	1787	2132	2069	2602	1775	4523	2386	2132	2358	3199	2148	2563	0.964	-0.053	0.99914480953872	1.183	0.243	0.878857675901933	1.189	0.249	0.54642993401226
LIMLP_07130	4867	3943	5868	7185	4724	4890	5405	5650	4320	8986	7119	5555	7307	5853	5167	6238	5087.97	1.252	0.324	0.88063020747463	3463	4781	4695	2599	6116	6038	3454	2421	5563	8712	1936	6681	4542	2596	4507	4606	0.811	-0.302	0.99914480953872	1.071	0.099	0.978053971760685	0.694	-0.527	0.465911070558036
LIMLP_07140	556	797	1016	668	540	988	936	525	610	941	633	784	765	520	747	690	687.64	0.934	-0.098	0.947960489199301	519	577	961	573	917	729	707	534	520	1133	348	625	591	467	722	561	0.983	-0.025	0.99914480953872	0.78	-0.359	0.85055308313224	0.82	-0.286	0.617716369729581
LIMLP_07145	182	202	234	275	177	251	216	216	198	238	236	255	194	194	215	214	194.69	0.963	-0.055	0.963657882817868	93	132	231	161	164	167	170	150	165	337	149	198	176	200	163	191	0.761	-0.394	0.443691201671073	1.136	0.184	0.959994564219689	0.898	-0.155	NA
LIMLP_07150	29	29	35	30	28	36	32	24	36	37	34	46	30	28	30	35	32.02	1.209	0.274	0.922486062568677	30	22	48	33	53	28	35	31	24	44	19	29	23	25	37	26	1.212	0.277	0.99914480953872	0.746	-0.423	0.959994564219689	0.748	-0.42	NA
LIMLP_07155	6751	7337	9643	11382	6553	9099	8882	8951	7686	10565	11105	9883	8591	9130	8371	9201	8152.68	1.04	0.057	0.929517873773045	3607	6398	9472	8407	6370	8080	6969	7830	6912	15081	5695	8301	7862	7636	7312	7933	0.877	-0.189	0.595552589261782	1.024	0.034	0.978053971760685	0.863	-0.212	0.348834045130863
LIMLP_07160	1041	834	953	1610	1011	1034	878	1266	740	1177	1344	952	957	1105	1047	1005	938.83	0.954	-0.068	0.935011011278337	457	709	1060	936	807	895	780	872	751	1489	678	902	776	909	838	862	0.805	-0.313	0.221013475603015	1.016	0.023	0.993554876365504	0.857	-0.222	0.466807948534151
LIMLP_07165	1766	1713	1521	1311	1714	2124	1401	1031	2122	1171	1539	2729	952	1265	1568	1649	1589.79	1.061	0.086	0.947960489199301	1165	1474	1492	1310	2057	1861	1098	1220	1928	2368	935	2316	1235	1254	1559	1602	0.989	-0.015	0.99914480953872	1.089	0.122	0.969532449744533	1.015	0.021	0.975664864864632
LIMLP_07170	514	381	403	489	499	473	371	385	291	353	417	374	287	343	432	335	430.59	0.847	-0.239	0.879684057510547	408	407	570	449	721	514	419	418	376	789	270	452	411	362	518	408	1.179	0.237	0.883708064938382	0.881	-0.183	0.94670887570858	1.226	0.294	0.417349491524227
LIMLP_07175	3709	2266	3718	4928	3600	2810	3425	3875	2053	3858	4656	2640	3137	3828	3428	3202	3434.37	0.901	-0.151	0.88963822451052	1477	2305	4871	4760	2608	2911	3584	4433	2115	7141	3704	2540	3723	4966	3384	3743	0.974	-0.038	0.99914480953872	1.059	0.082	0.969532449744533	1.145	0.195	0.642812228013905
LIMLP_07180	1841	1213	1917	2637	1787	1504	1766	2074	961	1340	2277	1236	1090	1872	1783	1399	1615.99	0.729	-0.455	0.634825165885709	649	1088	2335	2341	1146	1374	1718	2180	1022	2315	1822	1227	1207	2443	1604	1626	0.88	-0.184	0.99914480953872	0.939	-0.091	0.973515555420887	1.134	0.181	0.7451375931799
LIMLP_07185	321	221	302	433	312	274	278	341	175	465	429	225	378	353	301	319	318.06	1.01	0.014	0.990019955350753	135	225	494	398	238	284	363	371	241	650	304	289	339	408	314	345	1.035	0.05	0.99914480953872	1.061	0.085	0.975875931296502	1.088	0.121	0.843335996892213
LIMLP_07190	546	541	614	633	530	671	566	498	512	444	578	658	361	475	566	498	566.28	0.819	-0.289	0.879684057510547	261	514	781	738	461	649	575	687	539	909	504	647	474	676	593	599	1.043	0.06	0.99914480953872	0.957	-0.064	0.978053971760685	1.218	0.285	0.552205813222404
LIMLP_07195	625	628	745	968	607	779	686	761	620	813	943	797	661	775	708	744	693.35	1	0	0.999398067000104	302	517	987	671	533	653	726	625	608	1463	455	730	763	610	634	701	0.896	-0.159	0.99914480953872	1.052	0.074	0.969532449744533	0.943	-0.085	0.858062891271113
LIMLP_07200	6313	7556	8932	9160	6128	9371	8227	7203	7729	11785	8854	9938	9583	7280	7732	8934	7694.87	1.146	0.197	0.879684057510547	5058	6515	9952	6323	8933	8227	7322	5889	6254	13521	3779	7511	7049	5067	7593	6542	0.98	-0.029	0.99914480953872	0.852	-0.23	0.899180166081509	0.729	-0.456	0.164920351182678
LIMLP_07205	622	480	657	1068	604	595	605	840	570	1133	1011	733	921	831	661	828	672.48	1.237	0.307	0.879684057510547	327	528	780	540	577	667	574	503	612	1177	459	735	614	615	580	655	0.878	-0.188	0.99914480953872	1.111	0.152	0.969532449744533	0.788	-0.343	0.453181183215769
LIMLP_07210	635	524	926	1072	616	650	853	843	604	1205	1041	777	980	856	740	871	779.61	1.142	0.192	0.879684057510547	408	555	1077	805	721	701	792	750	606	1488	651	728	776	873	741	792	1.006	0.009	0.99914480953872	1.033	0.046	0.978053971760685	0.91	-0.136	0.731785499749262
LIMLP_07215	377	272	376	568	366	337	346	447	243	597	466	312	485	383	374	393	367.88	1.021	0.03	0.982533482218191	179	281	566	395	316	355	416	368	265	642	272	318	335	365	364	339	0.972	-0.041	0.99914480953872	0.909	-0.138	0.969532449744533	0.865	-0.209	0.677099751298213
LIMLP_07220	3571	2180	3926	4661	3466	2704	3616	3665	2507	5545	4580	3224	4509	3766	3363	3833	3540.61	1.128	0.174	0.88963822451052	1737	2936	4277	3428	3068	3708	3147	3193	3233	8557	2357	3883	4461	3160	3279	3835	0.98	-0.029	0.99914480953872	1.154	0.207	0.94670887570858	1.002	0.003	0.99483746120876
LIMLP_07225	3789	1582	1827	3497	3678	1962	1683	2750	1614	3774	3350	2075	3069	2754	2518	2633	2786.36	1.122	0.166	0.927741162076598	1490	2716	4098	3103	2631	3430	3015	2890	2953	6763	1491	3547	3526	1999	2992	3024	1.22	0.287	0.99914480953872	1.052	0.073	0.983610668421064	1.144	0.195	0.8224821954983
[truncated: 2,425 more rows]
