# Supplementary material for: The transcriptional response of pathogenic Leptospira to peroxide reveals new defenses against infection-related oxidative stress
Source: PLoS Pathog. 2020 Oct 6;16(10):e1008904. doi: 10.1371/journal.ppat.1008904 (PMC7567364; doi:10.1371/journal.ppat.1008904)
Supplement: S2 Table — (XLSX) [file ppat.1008904.s010.xlsx]

## Sheet: TableS2
S2 Table. Complete set of Leptospira interrogans ORF expression upon 60 min exposure to 1 mM H2O2
	WT, EMJH (replicates)								WT, EMJH with 10 µM H2O2 (replicates)								Means of normalized replicates
ORFa	WT1	WT2	WT3	WT4	normalized WT1	normalized WT2	normalized WT3	normalized WT4	WT1 + H2O2	WT2 + H2O2	WT3 + H2O2	WT4 + H2O2	normalized WT1 + H2O2	normalized WT2 + H2O2	normalized WT3 + H2O2	normalized WT4 + H2O2	WT, EMJH (means)	WT, EMJH with1 mM H2O2 (means)	baseMean	WT with 1 mM H2O2 vs WT FC	WT with 1 mM H2O2 vs WT Log2FC	WT with 1 mM H2O2 vs WT p-value	WT with 1 mM H2O2 vs WT padj	dispGeneEst	dispFit	dispMAP	dispersion	betaConv	maxCooks	outlier
LIMLP_00005	3362	3486	2786	2855	3080	3225	2670	2687	1914	1951	2686	2201	2231	2062	2606	2365	2916	2316	2615.74	0.794	-0.332	0.0281640179483545	0.0500154111841468	0.0176172871661984	0.0270245410024991	0.0216134789436745	0.0216134789436745	TRUE	NA	NA
LIMLP_00010	3540	3122	3029	2800	3243	2888	2903	2635	2952	3209	3353	2775	3441	3392	3254	2982	2917	3267	3092.11	1.121	0.165	0.0979077538954018	0.147073886517689	1e-08	0.0268709836878712	0.00922733846904416	0.00922733846904416	TRUE	NA	NA
LIMLP_00015	1353	1298	1043	1260	1240	1201	999	1186	616	680	927	1083	718	719	899	1164	1156	875	1015.69	0.744	-0.426	0.0220494466065803	0.04018672454217	0.035486195803289	0.0285947526830325	0.0322076833873406	0.0322076833873406	TRUE	NA	NA
LIMLP_00020	673	668	533	553	617	618	511	520	1352	1475	846	752	1576	1559	821	808	566	1191	878.69	2.006	1.004	8.57888051954155e-08	6.05446549258757e-07	0.0356907709785635	0.0289949557907211	0.032487713933376	0.032487713933376	TRUE	NA	NA
LIMLP_00025	7307	7736	6106	6737	6694	7157	5851	6341	9270	10279	8162	7899	10806	10864	7920	8487	6511	9519	8014.89	1.452	0.538	1.5373282385241e-06	8.2401658467164e-06	0.00398495293480737	0.0263530946157916	0.0118973363791858	0.0118973363791858	TRUE	NA	NA
LIMLP_00030	8653	9587	7124	8343	7927	8869	6827	7852	8260	9004	8183	8495	9629	9516	7940	9127	7869	9053	8460.93	1.152	0.204	0.0397385069962725	0.0677296288742373	0.00123225234262491	0.0263359456562992	0.00936469974205063	0.00936469974205063	TRUE	NA	NA
LIMLP_00035	2644	2892	1949	2449	2422	2675	1868	2305	2259	2596	2205	2394	2633	2744	2140	2572	2318	2522	2419.87	1.092	0.128	0.211672032823345	0.28646207204023	1e-08	0.027105219675753	0.00961383626906859	0.00961383626906859	TRUE	NA	NA
LIMLP_00040	319	370	237	301	292	342	227	283	281	287	279	293	328	303	271	315	286	304	295.17	1.07	0.097	0.519626151772671	0.605224714060406	1e-08	0.0348607899697599	0.0185305098321223	0.0185305098321223	TRUE	NA	NA
LIMLP_00045	5758	5351	4724	4670	5275	4950	4527	4395	2572	3018	3125	2372	2998	3190	3032	2549	4787	2942	3864.5	0.614	-0.703	1.417077653276e-10	1.71443902750312e-09	0.00317706654307702	0.0267024569576432	0.0112706508210173	0.0112706508210173	TRUE	NA	NA
LIMLP_00050	599	495	525	478	549	458	503	450	423	467	407	320	493	494	395	344	490	432	460.63	0.874	-0.195	0.19620246782419	0.268291210935768	0.0100910595488951	0.031687913825822	0.0195742898042128	0.0195742898042128	TRUE	NA	NA
LIMLP_00055	78607	82813	66148	65516	72015	76610	63386	61660	38106	44733	51412	45886	44420	47277	49887	49302	68418	47722	58069.83	0.7	-0.515	8.91445667589061e-05	0.000305512539494776	0.0132092082820049	0.026072694984	0.0166075332618775	0.0166075332618775	TRUE	NA	NA
LIMLP_00060	2701	2650	2084	2014	2475	2452	1997	1895	2177	2268	1823	1610	2538	2397	1769	1730	2205	2108	2156.5	0.949	-0.075	0.484314998960492	0.570901472637932	0.0017333057103455	0.0272368045775438	0.010669485396969	0.010669485396969	TRUE	NA	NA
LIMLP_00065	1531	1596	1155	1209	1403	1476	1107	1138	1235	1330	1093	972	1440	1406	1061	1044	1281	1238	1259.24	0.963	-0.054	0.611365171349925	0.6883050717916	1e-08	0.0280982693905804	0.0101689239748471	0.0101689239748471	TRUE	NA	NA
LIMLP_00070	890	723	766	726	815	669	734	683	654	661	593	509	762	699	575	547	725	646	685.6	0.885	-0.176	0.203406736922561	0.276752257912131	0.00767271493773525	0.0298306506790342	0.0169223547828708	0.0169223547828708	TRUE	NA	NA
LIMLP_00075	728	634	903	865	667	587	865	814	1157	1307	853	744	1349	1381	828	799	733	1089	911.25	1.454	0.54	0.0383096818104392	0.0655288139046605	0.103595566920377	0.0288889478640554	0.0642139901588852	0.0642139901588852	TRUE	NA	NA
LIMLP_00080	256	291	295	301	235	269	283	283	300	309	318	264	350	327	309	284	268	318	292.28	1.185	0.245	0.132130960212523	0.19226845718592	0.0109798298669676	0.0349481988196801	0.0220595092308248	0.0220595092308248	TRUE	NA	NA
LIMLP_00085	1981	2109	1925	1993	1815	1951	1845	1876	1636	1682	1581	1408	1907	1778	1534	1513	1872	1683	1777.24	0.895	-0.16	0.203793566989281	0.276981912908756	0.00644928263728351	0.0274948033183274	0.0145929619448002	0.0145929619448002	TRUE	NA	NA
LIMLP_00090	964	850	979	1066	883	786	938	1003	515	554	752	771	600	586	730	828	902	686	794.35	0.756	-0.404	0.000832052667534195	0.00223149381841859	1e-08	0.0293099960991532	0.0127438466085997	0.0127438466085997	TRUE	NA	NA
LIMLP_00095	3437	3516	3451	3673	3149	3253	3307	3457	2297	2472	2930	2604	2678	2613	2843	2798	3292	2733	3012.04	0.83	-0.268	0.00640094427484613	0.0133885832225239	1e-08	0.026893396759167	0.00896520138604751	0.00896520138604751	TRUE	NA	NA
LIMLP_00100	1759	1783	1602	1841	1612	1649	1535	1733	2085	2217	1847	1633	2430	2343	1792	1755	1632	2080	1856.14	1.262	0.336	0.0246136570183345	0.0443721130070354	0.0160196137567585	0.0274324481671859	0.0208840731367744	0.0208840731367744	TRUE	NA	NA
LIMLP_00105	13	14	11	14	12	13	11	13	5	9	11	5	6	10	11	5	12	8	10	0.636	-0.654	0.217940703792331	0.293384677553011	1e-08	0.286866454054872	0.163123016693404	0.163123016693404	TRUE	NA	NA
LIMLP_00110	1231	1512	1064	1161	1128	1399	1020	1093	1566	1719	1222	1312	1825	1817	1186	1410	1160	1560	1359.56	1.333	0.415	0.00201844139675564	0.00483183427326367	0.00883908685936004	0.0279454966281935	0.016573894071908	0.016573894071908	TRUE	NA	NA
LIMLP_00115	368	363	349	412	337	336	334	388	253	269	359	274	295	284	348	294	349	305	327.14	0.875	-0.192	0.197528729738497	0.269646094844914	0.00584980514061147	0.0339975935135255	0.0182965290742075	0.0182965290742075	TRUE	NA	NA
LIMLP_00120	1130	997	1054	1016	1035	922	1010	956	894	978	1023	944	1042	1034	993	1014	981	1021	1000.81	1.041	0.058	0.600811389966077	0.680241297433368	1e-08	0.0286329165861573	0.0109729288174051	0.0109729288174051	TRUE	NA	NA
LIMLP_00125	4212	3967	4623	4825	3859	3670	4430	4541	2962	3291	2792	2623	3453	3478	2709	2818	4125	3114	3619.77	0.753	-0.409	0.0146775149859753	0.0279471338963436	0.0269837337091519	0.02674807117356	0.0266870902911009	0.0266870902911009	TRUE	NA	NA
LIMLP_00130	1936	1819	1914	1936	1774	1683	1834	1822	320	320	762	679	373	338	739	730	1778	545	1161.59	0.288	-1.795	4.12548367162233e-15	9.30308773523828e-14	0.0710629580191308	0.0282723273699608	0.0488969325518277	0.0488969325518277	TRUE	NA	NA
LIMLP_00135	299	244	266	285	274	226	255	268	140	120	143	143	163	127	139	154	256	146	200.65	0.569	-0.815	5.79360178205368e-08	4.27068015307671e-07	1e-08	0.039021693233257	0.0161567278571337	0.0161567278571337	TRUE	NA	NA
LIMLP_00140	1165	1156	983	1049	1067	1069	942	987	355	378	607	500	414	400	589	537	1016	485	750.69	0.472	-1.084	2.04888475369197e-09	2.00727501190748e-08	0.0301347644686071	0.0295009226694072	0.029851053537468	0.029851053537468	TRUE	NA	NA
LIMLP_00145	10098	9852	9073	9081	9251	9114	8694	8547	8509	9862	9269	8004	9919	10423	8994	8600	8902	9484	9192.74	1.063	0.088	0.379547354337606	0.466748940748828	0.00145385834345511	0.0263114148556462	0.00953763852864874	0.00953763852864874	TRUE	NA	NA
LIMLP_00150	1528	1599	1440	1557	1400	1479	1380	1465	1712	1826	1818	1582	1996	1930	1764	1700	1431	1848	1639.22	1.289	0.366	0.0014024801370395	0.00350177714588824	0.00275636137968461	0.0276183270557361	0.0120002426796098	0.0120002426796098	TRUE	NA	NA
LIMLP_00155	1399	1282	1628	1480	1282	1186	1560	1393	917	1027	1401	1024	1069	1085	1359	1100	1355	1153	1254.33	0.851	-0.232	0.0358417562752541	0.0617508739443912	0.0010855029888269	0.0281063798144473	0.0109336218973904	0.0109336218973904	TRUE	NA	NA
LIMLP_00160	371	291	423	334	340	269	405	314	188	230	273	192	219	243	265	206	332	233	282.78	0.706	-0.501	0.00192483714734958	0.00463395727640508	0.00927325081884655	0.0352479193298433	0.0213783199856378	0.0213783199856378	TRUE	NA	NA
LIMLP_00165	883	819	916	871	809	758	878	820	725	875	913	680	845	925	886	731	816	847	831.32	1.035	0.05	0.710664145776119	0.774032883553241	0.00708595253501224	0.0291640485567183	0.0161132722034995	0.0161132722034995	TRUE	NA	NA
LIMLP_00170	1633	2098	1436	1956	1496	1941	1376	1841	820	817	1156	1594	956	863	1122	1713	1664	1164	1413.45	0.682	-0.551	0.00690668876963651	0.0143284653789247	0.0503610036645033	0.0278723831571669	0.039267063557515	0.039267063557515	TRUE	NA	NA
LIMLP_00175	490	485	383	477	449	449	367	449	109	127	248	200	127	134	241	215	428	179	303.79	0.406	-1.302	9.09882315817064e-08	6.38593279112124e-07	0.0697589242620198	0.0346100635647453	0.0528865580662603	0.0528865580662603	TRUE	NA	NA
LIMLP_00180	743	671	595	562	681	621	570	529	212	210	340	258	247	222	330	277	600	269	434.59	0.446	-1.164	2.58285593955035e-10	2.99187355186213e-09	0.0277733412852675	0.0320270853003561	0.0298140754539707	0.0298140754539707	TRUE	NA	NA
LIMLP_00185	3095	3370	2737	2861	2835	3118	2623	2693	851	952	1375	1461	992	1006	1334	1570	2817	1226	2021.32	0.428	-1.224	9.16990712486589e-11	1.14204300826353e-09	0.0390614033468877	0.0273176616683661	0.0336932832739502	0.0336932832739502	TRUE	NA	NA
LIMLP_00190	1675	1375	1416	1276	1535	1272	1357	1201	1120	1196	987	801	1306	1264	958	861	1341	1097	1219.04	0.809	-0.306	0.0326318231676196	0.0568892397492215	0.0121094052301844	0.0281665531109458	0.0188304931988484	0.0188304931988484	TRUE	NA	NA
LIMLP_00195	4629	4400	4299	4147	4241	4070	4119	3903	2141	2408	2777	2207	2496	2545	2695	2371	4083	2527	3305.05	0.618	-0.693	5.33281158393068e-12	8.00131690801567e-11	0.000690767985220441	0.0268166588418001	0.00938538058628672	0.00938538058628672	TRUE	NA	NA
LIMLP_00200	2082	1829	1889	1908	1907	1692	1810	1796	1196	1239	1675	1296	1394	1309	1625	1392	1801	1430	1615.84	0.792	-0.336	0.00376441248222908	0.00841911735315437	0.00330187775914802	0.0276413401385666	0.0122699658148842	0.0122699658148842	TRUE	NA	NA
LIMLP_00205	410	389	323	344	376	360	310	324	171	209	259	178	199	221	251	191	342	216	278.94	0.63	-0.668	7.22520030806056e-05	0.000254395670733357	0.0127965225454772	0.0353746059519171	0.0233455491317951	0.0233455491317951	TRUE	NA	NA
LIMLP_00210	1763	1748	1492	1547	1615	1617	1430	1456	1200	1420	1446	1213	1399	1501	1403	1303	1530	1402	1465.49	0.917	-0.125	0.240924032357788	0.319916894535028	1e-08	0.0278068777500029	0.010301586340431	0.010301586340431	TRUE	NA	NA
LIMLP_00215	567	580	501	439	519	537	480	413	538	578	450	513	627	611	437	551	487	556	521.89	1.137	0.185	0.217916246209857	0.293384677553011	0.010840886578181	0.0310235269819977	0.0197191170419545	0.0197191170419545	TRUE	NA	NA
LIMLP_00220	222	166	234	212	203	154	224	200	300	389	275	278	350	411	267	299	195	332	263.39	1.69	0.757	0.00071253208654557	0.00195076133751808	0.052483064367481	0.0359267068644074	0.0440533638671687	0.0440533638671687	TRUE	NA	NA
LIMLP_00225	124	95	96	87	114	88	92	82	57	60	111	87	66	63	108	93	94	82	88.3	0.872	-0.198	0.437618646351579	0.525114817772629	0.0463976410970705	0.0555546983617823	0.051238373754082	0.051238373754082	TRUE	NA	NA
LIMLP_00230	4779	4974	4080	4313	4378	4601	3910	4059	4920	5585	3980	3525	5735	5903	3862	3787	4237	4822	4529.48	1.116	0.158	0.273798606477837	0.355397305615475	0.0149883856496839	0.0266034096670266	0.0198291464848444	0.0198291464848444	TRUE	NA	NA
LIMLP_00235	1668	1498	1624	1612	1528	1386	1556	1517	1235	1440	1102	914	1440	1522	1069	982	1497	1253	1375.02	0.824	-0.279	0.11468243249043	0.169269849039903	0.0307069550074138	0.0279239339104706	0.0294146942785738	0.0294146942785738	TRUE	NA	NA
LIMLP_00240	3617	3708	3727	3459	3314	3430	3571	3255	2128	2587	2829	2006	2481	2734	2745	2155	3392	2529	2960.75	0.742	-0.43	0.00010217122763529	0.000345496493804872	0.0028426129821167	0.0269083946586433	0.0113975296467776	0.0113975296467776	TRUE	NA	NA
LIMLP_00245	6130	6122	6587	6174	5616	5663	6312	5811	3100	3813	5161	3593	3614	4030	5008	3861	5850	4128	4989.25	0.701	-0.512	6.13957441759668e-06	2.87797270669877e-05	0.00410029875572489	0.0265503656711525	0.0121339377180549	0.0121339377180549	TRUE	NA	NA
LIMLP_00250	961	1063	883	792	880	983	846	745	597	620	714	814	696	655	693	875	864	730	796.74	0.843	-0.246	0.157633927647926	0.223657073070085	0.0266453510386939	0.0293001596038851	0.0278662322521482	0.0278662322521482	TRUE	NA	NA
LIMLP_00255	3814	3902	2949	3162	3494	3610	2826	2976	2361	2682	2824	2781	2752	2835	2740	2988	3226	2829	3027.59	0.881	-0.183	0.154814249605388	0.220066059398035	0.00879425536708687	0.0268889515447048	0.0155609583009003	0.0155609583009003	TRUE	NA	NA
LIMLP_00260	5849	5794	4718	4506	5359	5360	4521	4241	9188	10356	6228	4765	10711	10945	6043	5120	4870	8205	6537.37	1.603	0.68	0.000177554971226586	0.000562478799122626	0.0359340687618318	0.0264266158783511	0.0314759780059207	0.0314759780059207	TRUE	NA	NA
LIMLP_00265	3318	3081	3359	3475	3040	2850	3219	3270	5376	6194	3979	3342	6267	6546	3861	3591	3095	5066	4080.52	1.58	0.66	0.00279166116648934	0.00647142378679493	0.0672457732429041	0.0266667413396534	0.0466126286329323	0.0466126286329323	TRUE	NA	NA
LIMLP_00270	359	357	303	292	329	330	290	275	425	463	362	321	495	489	351	345	306	420	363.16	1.359	0.442	0.00178111600975507	0.00432070853798635	0.00351631841957334	0.0332071708985419	0.0164286488412846	0.0164286488412846	TRUE	NA	NA
LIMLP_00275	786	828	811	850	720	766	777	800	273	335	548	366	318	354	532	393	766	399	582.56	0.513	-0.963	3.58959541872885e-09	3.39452807463415e-08	0.0179556237220263	0.0305032718724044	0.0236202668858457	0.0236202668858457	TRUE	NA	NA
LIMLP_00280	1169	1379	1350	1470	1071	1276	1294	1383	850	998	997	815	991	1055	967	876	1256	972	1114.06	0.776	-0.366	0.0105527718223722	0.0209026057250833	0.0120742753210717	0.0283680787412417	0.0188134857819932	0.0188134857819932	TRUE	NA	NA
LIMLP_00285	9091	9082	10354	10029	8329	8402	9922	9439	4905	6033	6630	5437	5718	6376	6433	5842	9023	6092	7557.49	0.676	-0.564	3.60364299969159e-07	2.2642102324523e-06	0.00371232103908874	0.0263727826552616	0.0116843450671052	0.0116843450671052	TRUE	NA	NA
LIMLP_00290	1867	1831	1755	1813	1710	1694	1682	1706	2849	3226	2481	2234	3321	3409	2407	2400	1698	2884	2291.33	1.675	0.744	1.03112682430225e-06	5.86762539321141e-06	0.017824748572711	0.0271656627562294	0.0218460020654664	0.0218460020654664	TRUE	NA	NA
LIMLP_00295	700	682	651	630	641	631	624	593	658	721	683	512	767	762	663	550	622	686	653.86	1.093	0.129	0.339599023398052	0.425307879779814	0.00587655853351056	0.030015248293444	0.0158941363856177	0.0158941363856177	TRUE	NA	NA
LIMLP_00300	3383	3208	2617	2819	3099	2968	2508	2653	2938	3306	2508	2044	3425	3494	2434	2196	2807	2887	2847.07	1.012	0.017	0.904522977711335	0.928037913893459	0.0120030276430125	0.0269435558450993	0.0178801624545667	0.0178801624545667	TRUE	NA	NA
LIMLP_00305	370	442	353	318	339	409	338	299	667	750	408	397	778	793	396	427	346	598	472.26	1.654	0.726	0.000332074851694953	0.00098332343419539	0.0423094209586204	0.0315485792538448	0.036998747001547	0.036998747001547	TRUE	NA	NA
LIMLP_00310	1249	1503	1117	1254	1144	1390	1070	1180	1658	1859	1377	1588	1933	1965	1336	1706	1196	1735	1465.64	1.441	0.527	4.07839176888041e-05	0.000151047143160382	0.0068852455579913	0.0278066976977778	0.0151452030885898	0.0151452030885898	TRUE	NA	NA
LIMLP_00315	555	620	453	494	508	574	434	465	393	450	412	336	458	476	400	361	495	424	459.44	0.855	-0.226	0.0782578775726044	0.121582051132978	1e-08	0.0317025485073977	0.0135802290358514	0.0135802290358514	TRUE	NA	NA
LIMLP_00320	867	812	874	841	794	751	838	792	901	948	856	605	1050	1002	831	650	794	883	838.42	1.096	0.132	0.445351498595808	0.532549281816324	0.0261353887238954	0.0291374856881449	0.0275181321169673	0.0275181321169673	TRUE	NA	NA
LIMLP_00325	17381	17174	15321	17356	15924	15888	14681	16335	8837	9351	10071	9156	10301	9883	9772	9838	15707	9948	12827.64	0.634	-0.658	1.06943445662637e-11	1.54966338943084e-10	0.00087998426736963	0.0262310474874473	0.00892219021778799	0.00892219021778799	TRUE	NA	NA
LIMLP_00330	1956	1907	1493	1674	1792	1764	1431	1575	690	649	774	883	804	686	751	949	1640	798	1219.04	0.485	-1.044	1.16612289923654e-11	1.67701674301526e-10	0.0169013060186935	0.0281665513863368	0.0218167092622844	0.0218167092622844	TRUE	NA	NA
LIMLP_00335	1	1	0	2	1	1	0	2	0	1	1	1	0	1	1	1	1	1	0.85	0.924	-0.114	0.947354709998407	0.960459909498252	1e-08	3.08202223009622	1.60007215410597	1.60007215410597	TRUE	NA	NA
LIMLP_00340	51	58	46	66	47	54	44	62	15	24	24	26	17	25	23	28	52	23	37.58	0.455	-1.135	9.08383818444514e-05	0.000310758593545067	1e-08	0.095403828748776	0.0487855585040241	0.0487855585040241	TRUE	NA	NA
LIMLP_00345	7521	8095	6496	7601	6890	7489	6225	7154	5323	5600	5501	5387	6205	5919	5338	5788	6940	5812	6375.86	0.838	-0.255	0.0124379064729838	0.0242583733718225	0.00162400596859367	0.0264367182790679	0.00980468116707926	0.00980468116707926	TRUE	NA	NA
LIMLP_00350	34053	31777	25950	25575	31198	29397	24866	24070	15582	17143	17281	15318	18164	18118	16768	16459	27383	17377	22379.94	0.638	-0.649	9.29780423962032e-10	9.76141376231213e-09	0.0028528327952437	0.0261442951920288	0.0107500561852016	0.0107500561852016	TRUE	NA	NA
LIMLP_00355	1490	1466	1271	1262	1365	1356	1218	1188	1076	1107	1183	928	1254	1170	1148	997	1282	1142	1212.02	0.89	-0.168	0.122162733740536	0.1792002225886	1e-08	0.0281789355813678	0.0105209529039879	0.0105209529039879	TRUE	NA	NA
LIMLP_00360	2078	2187	1773	1867	1904	2023	1699	1757	1644	1895	1767	1507	1916	2003	1715	1619	1846	1813	1829.5	0.981	-0.027	0.790428659688165	0.838386758160756	1e-08	0.0274528980157248	0.00960717806167268	0.00960717806167268	TRUE	NA	NA
LIMLP_00365	1959	2024	1799	1774	1795	1872	1724	1670	2059	2168	1758	1562	2400	2291	1706	1678	1765	2019	1892.03	1.13	0.176	0.195971326619312	0.268071330131442	0.0104123558372614	0.027405800261017	0.0172987884688597	0.0172987884688597	TRUE	NA	NA
LIMLP_00370	12909	12373	10151	11110	11827	11446	9727	10456	27889	31483	19078	20739	32510	33274	18512	22283	10864	26645	18754.41	2.386	1.255	4.02070595943654e-16	1.00149741251063e-14	0.0202102205987599	0.0261668161847434	0.0227794783991152	0.0227794783991152	TRUE	NA	NA
LIMLP_00375	3079	2781	2716	2426	2821	2573	2603	2283	2928	3186	2293	2402	3413	3367	2225	2581	2570	2896	2733.19	1.113	0.154	0.301745817750283	0.385631559841157	0.0188125415756167	0.0269817089464808	0.0210321994686602	0.0210321994686602	TRUE	NA	NA
LIMLP_00380	176	151	138	130	161	140	132	122	109	102	120	109	127	108	116	117	139	117	127.99	0.846	-0.242	0.169842160439299	0.237878895051146	1e-08	0.046397993474387	0.0218998081508331	0.0218998081508331	TRUE	NA	NA
LIMLP_00385	654	536	620	594	599	496	594	559	427	519	554	410	498	549	538	441	562	506	534.07	0.9	-0.152	0.296209735998454	0.379574749122431	0.00907775174533785	0.0309096337577524	0.0184976043541197	0.0184976043541197	TRUE	NA	NA
LIMLP_00390	380	321	404	356	348	297	387	335	385	374	435	358	449	395	422	385	342	413	377.26	1.21	0.275	0.043301175211886	0.072953483082448	1e-08	0.0329387256079523	0.0151142108182018	0.0151142108182018	TRUE	NA	NA
LIMLP_00395	1957	2059	1534	1868	1793	1905	1470	1758	2432	2723	2140	2127	2835	2878	2077	2285	1732	2519	2125.06	1.448	0.534	2.58386048010946e-06	1.31469857005302e-05	0.00314988611833074	0.0272546946493303	0.011890003198291	0.011890003198291	TRUE	NA	NA
LIMLP_00400	3489	3587	2931	3398	3196	3318	2809	3198	5426	6182	4808	4569	6325	6534	4665	4909	3130	5608	4369.34	1.776	0.828	4.80623399277696e-11	6.20900262592305e-10	0.00773620079741501	0.0266245066665185	0.0149957852288124	0.0149957852288124	TRUE	NA	NA
LIMLP_00405	3051	2858	3383	2703	2795	2644	3242	2544	3457	4048	3716	2816	4030	4278	3606	3026	2806	3735	3270.53	1.325	0.406	0.00477195746943716	0.0103623532285043	0.0173503390403413	0.0268249835881798	0.0196231213081634	0.0196231213081634	TRUE	NA	NA
LIMLP_00410	1897	2045	2109	2147	1738	1892	2021	2021	2427	3033	2529	2542	2829	3206	2454	2731	1918	2805	2361.41	1.459	0.545	8.68350005975169e-05	0.000298671649167091	0.0118151071886065	0.027131895337958	0.0180745636252919	0.0180745636252919	TRUE	NA	NA
LIMLP_00415	175	169	189	211	160	156	181	199	101	80	198	159	118	85	192	171	174	142	157.7	0.783	-0.354	0.0990879470283333	0.148670931545267	0.0320113145716809	0.0425605111938825	0.0374692852862411	0.0374692852862411	TRUE	NA	NA
LIMLP_00420	1147	1095	1070	1314	1051	1013	1025	1237	2038	2335	1426	1830	2376	2468	1384	1966	1082	2048	1564.91	1.855	0.891	2.06592174129917e-06	1.07557756230754e-05	0.0381960472216536	0.0276938540367121	0.0331836172738781	0.0331836172738781	TRUE	NA	NA
LIMLP_00425	975	806	810	784	893	746	776	738	921	995	926	796	1074	1052	899	855	788	970	878.99	1.228	0.297	0.0154618659786413	0.0292432611635742	0.00326481947885449	0.0289939606690173	0.0132664915665863	0.0132664915665863	TRUE	NA	NA
LIMLP_00430	993	943	961	1010	910	872	921	951	9940	13678	4422	4389	11587	14456	4291	4716	914	8762	4837.91	8.35	3.062	7.90306122806273e-22	3.01185663401471e-20	0.190263040301016	0.0265667128948128	0.0971382109525716	0.0971382109525716	TRUE	NA	NA
LIMLP_00435	502	469	599	625	460	434	574	588	556	580	615	579	648	613	597	622	514	620	567	1.215	0.281	0.065470072055219	0.104265125199515	0.0128420366062748	0.0306261108487252	0.0206497149380109	0.0206497149380109	TRUE	NA	NA
LIMLP_00440	89	69	142	127	82	64	136	120	217	202	226	231	253	213	219	248	100	233	166.86	2.409	1.269	6.5929144118758e-08	4.81333272483883e-07	0.0505520002819609	0.0416527060444459	0.0458687923560808	0.0458687923560808	TRUE	NA	NA
LIMLP_00445	330	292	446	342	302	270	427	322	199	245	333	247	232	259	323	265	330	270	300.14	0.822	-0.283	0.0518540311530083	0.0850259739178405	1e-08	0.0347144676825343	0.0168642569869301	0.0168642569869301	TRUE	NA	NA
LIMLP_00450	466	398	483	383	427	368	463	360	634	627	555	430	739	663	539	462	404	601	502.58	1.469	0.555	0.00113512296295775	0.00291702873353471	0.0213041658236965	0.0312154339814308	0.0258636425303085	0.0258636425303085	TRUE	NA	NA
LIMLP_00455	1733	1357	3271	2623	1588	1255	3134	2469	3268	3655	4661	4624	3810	3863	4523	4968	2112	4291	3201.19	2.151	1.105	3.36383608251435e-08	2.59505654057939e-07	0.0489579137423288	0.0268422524579119	0.0381271855545423	0.0381271855545423	TRUE	NA	NA
LIMLP_00460	46	24	127	112	42	22	122	105	101	91	318	305	118	96	309	328	73	213	142.7	3.043	1.605	1.12991978822524e-14	2.48908919822334e-13	0.0129597967594054	0.044297875482573	0.0299646434596619	0.0299646434596619	TRUE	NA	NA
LIMLP_00465	550	605	452	517	504	560	433	487	517	530	441	405	603	560	428	435	496	506	501.14	1.015	0.021	0.878188999600742	0.910192623736315	0.00531450821906626	0.0312303459509698	0.0162382700304599	0.0162382700304599	TRUE	NA	NA
LIMLP_00470	1196	1164	1239	1290	1096	1077	1187	1214	946	1091	1249	1225	1103	1153	1212	1316	1144	1196	1169.73	1.045	0.064	0.546574183387381	0.629493566905201	1e-08	0.0282567104735478	0.00985522498311099	0.00985522498311099	TRUE	NA	NA
LIMLP_00475	15325	14414	15368	16771	14040	13334	14726	15784	20843	24361	13303	13946	24297	25747	12908	14984	14471	19484	16977.59	1.291	0.369	0.111416803768672	0.164896869577634	0.0888533881846997	0.0261813655296815	0.0515220624106006	0.0515220624106006	TRUE	NA	NA
LIMLP_00480	2478	2153	2538	2766	2270	1992	2432	2603	2762	3011	2097	1950	3220	3182	2035	2095	2324	2633	2478.64	1.111	0.152	0.476396875977642	0.563659886479601	0.0603660359977137	0.0270796753458895	0.0436423563644266	0.0436423563644266	TRUE	NA	NA
LIMLP_00485	4328	4224	4530	4817	3965	3908	4341	4534	3320	3560	2997	2868	3870	3762	2908	3082	4187	3406	3796.16	0.809	-0.306	0.0528050872215795	0.0863321267273442	0.0202051308442883	0.0267146024189637	0.0237289693787775	0.0237289693787775	TRUE	NA	NA
LIMLP_00490	2197	2207	2422	2434	2013	2042	2321	2291	1033	1050	1425	1312	1204	1110	1383	1410	2167	1277	1721.55	0.588	-0.767	6.47989548861634e-13	1.12249462305077e-11	1e-08	0.0275422622994618	0.010291558488253	0.010291558488253	TRUE	NA	NA
LIMLP_00495	646	644	654	700	592	596	627	659	290	285	366	369	338	301	355	396	618	348	483	0.561	-0.835	6.12460044762166e-11	7.78028410196204e-10	1e-08	0.0314258235447835	0.0133636355655909	0.0133636355655909	TRUE	NA	NA
LIMLP_00500	732	593	675	586	671	549	647	552	456	526	512	389	532	556	497	418	605	501	552.47	0.827	-0.274	0.0528330455662962	0.0863407961634455	0.00751804806633585	0.0307469897889962	0.0173813091502071	0.0173813091502071	TRUE	NA	NA
LIMLP_00505	36504	39304	34659	36197	33443	36360	33212	34067	21187	25711	26108	23043	24698	27173	25333	24759	34270	25491	29880.61	0.744	-0.427	3.05383851131129e-06	1.53537975812762e-05	0.000164525634958445	0.0261150516485731	0.00801369855594784	0.00801369855594784	TRUE	NA	NA
LIMLP_00510	6429	5809	6312	6527	5890	5374	6048	6143	587	678	2241	1679	684	717	2175	1804	5864	1345	3604.31	0.201	-2.312	1.41029627579347e-15	3.42333701085918e-14	0.146673799594435	0.0267511609015696	0.0800350771640042	0.0800350771640042	TRUE	NA	NA
LIMLP_00515	316	287	271	275	290	266	260	259	363	328	280	240	423	347	272	258	269	325	296.61	1.19	0.251	0.130870363936228	0.190579654933499	0.013211701984889	0.034817895740317	0.0231114959961782	0.0231114959961782	TRUE	NA	NA
LIMLP_00520	415	453	402	408	380	419	385	384	453	541	390	392	528	572	378	421	392	475	433.49	1.197	0.259	0.0953954631693417	0.143981033718163	0.0123259497860404	0.0320422884998046	0.0208529565699315	0.0208529565699315	TRUE	NA	NA
LIMLP_00525	1515	1506	1174	1336	1388	1393	1125	1257	1362	1617	1396	1292	1588	1709	1355	1388	1291	1510	1400.37	1.169	0.225	0.0339152049838821	0.0588842123888723	1e-08	0.0278896095012615	0.0100916808825719	0.0100916808825719	TRUE	NA	NA
LIMLP_00530	1944	1862	1691	1685	1781	1723	1620	1586	2387	2412	1872	1692	2783	2549	1816	1818	1678	2242	1959.49	1.313	0.393	0.00659362290299162	0.0137163192594438	0.0140361282123781	0.02735836040928	0.0196184403514778	0.0196184403514778	TRUE	NA	NA
LIMLP_00535	1871	1887	1603	1635	1714	1746	1536	1539	1181	1303	1332	1235	1377	1377	1292	1327	1634	1343	1488.48	0.823	-0.28	0.00716881711961426	0.0147917498878451	1e-08	0.0277793971655894	0.00976352718487706	0.00976352718487706	TRUE	NA	NA
LIMLP_00540	1318	1490	1289	1333	1207	1378	1235	1255	1681	1874	1394	1510	1960	1981	1353	1622	1269	1729	1498.85	1.348	0.431	0.00273437710947526	0.00635022008787948	0.0130652396777006	0.0277672784159553	0.0192319560920536	0.0192319560920536	TRUE	NA	NA
LIMLP_00545	1003	853	964	828	919	789	924	779	729	813	761	693	850	859	738	745	853	798	825.39	0.936	-0.095	0.478155213027997	0.565213869990601	0.00687460929177977	0.0291865950460795	0.0159436872175174	0.0159436872175174	TRUE	NA	NA
LIMLP_00550	2491	2543	1982	2069	2282	2353	1899	1947	1503	1787	1626	1538	1752	1889	1578	1653	2120	1718	1919.01	0.812	-0.301	0.00344626667845477	0.00777603452432867	0.000413013473201897	0.0273864266982007	0.00962409098778385	0.00962409098778385	TRUE	NA	NA
LIMLP_00555	1835	1671	1768	1802	1681	1546	1694	1696	1530	1654	1702	1328	1784	1748	1652	1427	1654	1653	1653.39	0.996	-0.006	0.965532513350134	0.973866424916802	0.00749106473001796	0.027604698587173	0.0154234958623193	0.0154234958623193	TRUE	NA	NA
LIMLP_00560	1259	1068	1243	1151	1153	988	1191	1083	1590	1743	1364	1166	1853	1842	1324	1253	1104	1568	1335.97	1.401	0.486	0.00601498166331562	0.0126716943719712	0.0305556769561375	0.0279793583403801	0.0293636077680659	0.0293636077680659	TRUE	NA	NA
LIMLP_00565	162	80	191	127	148	74	183	120	117	128	146	93	136	135	142	100	131	128	129.78	1.013	0.018	0.94306293465105	0.956872429168039	0.0650691178495461	0.0461174800009685	0.0549387272366327	0.0549387272366327	TRUE	NA	NA
LIMLP_00570	29	26	38	35	27	24	36	33	41	43	37	38	48	45	36	41	30	42	36.24	1.422	0.508	0.101042010585401	0.151423949013355	1e-08	0.0979647659388464	0.0639159670855314	0.0639159670855314	TRUE	NA	NA
LIMLP_00575	4	1	2	3	4	1	2	3	6	3	1	5	7	3	1	5	2	4	3.23	1.68	0.749	0.41612704543332	0.504248066819199	1e-08	0.833309143947447	0.438639291056968	0.438639291056968	TRUE	NA	NA
LIMLP_00580	210	185	183	200	192	171	175	188	222	282	216	216	259	298	210	232	182	250	215.7	1.364	0.448	0.00870710620797435	0.0176196741874775	0.0100351271918475	0.0381149136979613	0.0233208021854294	0.0233208021854294	TRUE	NA	NA
LIMLP_00585	0	0	0	0	0	0	0	0	0	0	0	0	0	0	0	0	0	0	0	NA	NA	NA	NA	NA	NA	NA	NA	NA	NA	NA
LIMLP_00590	582	413	2754	2732	533	382	2639	2571	943	1045	3616	3710	1099	1104	3509	3986	1531	2424	1978.02	1.863	0.898	1.84411209308634e-05	7.4527159986766e-05	0.055553723153752	0.0273458980758753	0.0413502044307647	0.0413502044307647	TRUE	NA	NA
LIMLP_00595	971	1006	965	868	890	931	925	817	1386	1507	1147	854	1616	1593	1113	918	891	1310	1100.1	1.433	0.519	0.00292826689067719	0.00675113437409	0.0281605311491897	0.0283977893068656	0.0282835431566725	0.0282835431566725	TRUE	NA	NA
LIMLP_00600	1482	1399	1284	1232	1358	1294	1230	1159	1409	1483	1334	879	1642	1567	1294	944	1260	1362	1311.32	1.06	0.084	0.582053803240483	0.663264938335847	0.0181835818260473	0.0280160495220199	0.0213849254223386	0.0213849254223386	TRUE	NA	NA
LIMLP_00605	1788	1736	1504	1562	1638	1606	1441	1470	1344	1411	1311	1189	1567	1491	1272	1278	1539	1402	1470.36	0.909	-0.138	0.187840466829889	0.258526550772375	1e-08	0.0278009812417673	0.0098997927017151	0.0098997927017151	TRUE	NA	NA
LIMLP_00610	2966	2751	2626	2339	2717	2545	2516	2201	1477	1610	2135	1634	1722	1702	2072	1756	2495	1813	2153.82	0.726	-0.461	0.000337168767442841	0.000996858163479183	0.00784545681129168	0.0272383087535227	0.0154276169691661	0.0154276169691661	TRUE	NA	NA
LIMLP_00615	544	409	419	374	498	378	402	352	114	143	287	224	133	151	278	241	408	201	304.18	0.477	-1.067	5.54192756127078e-05	0.00019924798052833	0.0970200261363162	0.0345991611774166	0.0634617012298927	0.0634617012298927	TRUE	NA	NA
LIMLP_00620	2481	2612	1998	2126	2273	2416	1915	2001	1882	1964	1953	1772	2194	2076	1895	1904	2151	2017	2084.17	0.94	-0.089	0.402551562457388	0.491076826032364	0.00149697887400547	0.0272787652188207	0.0104577978288337	0.0104577978288337	TRUE	NA	NA
LIMLP_00625	421	425	447	422	386	393	428	397	276	305	398	310	322	322	386	333	401	341	370.96	0.848	-0.237	0.0624125617872998	0.100107017243855	1e-08	0.0330560234595143	0.0128245641136218	0.0128245641136218	TRUE	NA	NA
LIMLP_00630	221	203	274	320	202	188	263	301	182	199	236	222	212	210	229	239	238	222	230.5	0.946	-0.08	0.630316014349641	0.704851622854015	0.0084032264584152	0.0373390070634771	0.0220135086859195	0.0220135086859195	TRUE	NA	NA
LIMLP_00635	1	0	0	0	1	0	0	0	0	0	2	0	0	0	2	0	0	0	0.36	1.243	0.314	0.928450186997324	0.945753642026834	1e-08	7.3271070674753	10	10	TRUE	NA	NA
LIMLP_00640	1291	1280	914	1053	1183	1184	876	991	840	961	883	842	979	1016	857	905	1058	939	998.76	0.892	-0.165	0.153384681762711	0.21860472034319	0.0016129302127048	0.028638258911389	0.0117792938802394	0.0117792938802394	TRUE	NA	NA
LIMLP_00645	2182	2349	1818	2026	1999	2173	1742	1907	2643	3001	2138	2177	3081	3172	2075	2339	1955	2667	2310.91	1.347	0.43	0.000767914710443078	0.00208590375017717	0.00759421717037784	0.0271560230835721	0.0152209842276277	0.0152209842276277	TRUE	NA	NA
LIMLP_00650	2963	2910	2159	2280	2715	2692	2069	2146	2684	3060	2310	1872	3129	3234	2241	2011	2406	2654	2529.61	1.089	0.124	0.305469212058114	0.38908528313953	0.00541806827950396	0.0270584789808253	0.0135689204767206	0.0135689204767206	TRUE	NA	NA
LIMLP_00655	16418	15115	17903	16940	15041	13983	17155	15943	17802	22078	22930	18415	20752	23334	22250	19786	15530	21530	18530.51	1.387	0.472	0.000178324892305816	0.000564448641675636	0.00873362613058385	0.0261684959160035	0.015204428382573	0.015204428382573	TRUE	NA	NA
LIMLP_00660	10495	10586	9657	10033	9615	9793	9254	9443	8795	9551	10519	9161	10252	10094	10207	9843	9526	10099	9812.62	1.06	0.084	0.369620398686045	0.456606096693892	0.000348394958805876	0.026293498080657	0.00840630058224176	0.00840630058224176	TRUE	NA	NA
LIMLP_00665	23416	24184	20560	22451	21452	22373	19701	21130	16284	17661	20497	19571	18982	18666	19889	21028	21164	19641	20402.65	0.928	-0.108	0.33449902269695	0.420579272681649	0.00396376188225131	0.0261555854534652	0.0119313241821745	0.0119313241821745	TRUE	NA	NA
LIMLP_00670	85	80	146	112	78	74	140	105	80	105	163	81	93	111	158	87	99	112	105.83	1.137	0.185	0.395239330877973	0.483394444793311	0.0184744659038384	0.0506644694063593	0.0355565392836986	0.0355565392836986	TRUE	NA	NA
LIMLP_00675	2799	2597	3220	3110	2564	2402	3086	2927	2974	3267	3691	3262	3467	3453	3581	3505	2745	3502	3123.16	1.282	0.358	0.00224212541392402	0.00532051055570638	0.00473512810287867	0.0268626002814957	0.0128695799950604	0.0128695799950604	TRUE	NA	NA
LIMLP_00680	4759	4349	4549	3946	4360	4023	4359	3714	6848	8183	4991	4892	7983	8648	4843	5256	4114	6682	5398.3	1.578	0.658	0.00049504558846752	0.00140164839349905	0.0409933630564284	0.026510768771303	0.0340821028788298	0.0340821028788298	TRUE	NA	NA
LIMLP_00685	5850	5066	6139	5071	5359	4687	5883	4773	6316	6744	5959	5019	7363	7128	5782	5393	5176	6416	5795.79	1.234	0.304	0.0459230741921046	0.0768949190448641	0.0208263786408954	0.0264776451482833	0.0220678996146346	0.0220678996146346	TRUE	NA	NA
LIMLP_00690	1325	1461	1151	1239	1214	1352	1103	1166	1998	2151	1367	1341	2329	2273	1326	1441	1209	1842	1525.52	1.481	0.566	0.000766740744517313	0.00208420041180847	0.0255151798057236	0.0277368646754281	0.0265244087762539	0.0265244087762539	TRUE	NA	NA
LIMLP_00695	1323	1648	1115	1375	1212	1525	1068	1294	1626	1950	1461	1671	1895	2061	1418	1795	1275	1792	1533.57	1.405	0.49	1.19088197914493e-05	5.09938339609136e-05	0.00201889318839936	0.0277278981475319	0.0113602608780715	0.0113602608780715	TRUE	NA	NA
LIMLP_00700	4548	4698	3074	3380	4167	4346	2946	3181	16096	18608	6975	6835	18763	19666	6768	7344	3660	13135	8397.63	3.225	1.689	7.42746654593583e-14	1.46663601070266e-12	0.0725978016476048	0.0263382683522486	0.0488368608848643	0.0488368608848643	TRUE	NA	NA
LIMLP_00705	0	0	0	0	0	0	0	0	0	0	0	0	0	0	0	0	0	0	0	NA	NA	NA	NA	NA	NA	NA	NA	NA	NA	NA
LIMLP_00710	2544	2429	2337	2195	2331	2247	2239	2066	1637	1744	2036	1932	1908	1843	1976	2076	2221	1951	2085.73	0.878	-0.187	0.110120702692104	0.163232204573944	0.00411851172430633	0.0272778246168386	0.0126866454059148	0.0126866454059148	TRUE	NA	NA
LIMLP_00715	406	306	382	275	372	283	366	259	318	362	334	259	371	383	324	278	320	339	329.44	1.063	0.089	0.587127516769904	0.667923273555255	0.0130286920632477	0.0339417921725836	0.022556154794255	0.022556154794255	TRUE	NA	NA
LIMLP_00720	2969	2821	3156	3189	2720	2610	3024	3001	4451	4767	3638	3033	5189	5038	3530	3259	2839	4254	3546.36	1.47	0.556	0.00470985961589401	0.0102567285692412	0.0464465289463266	0.0267629806916226	0.0368787289969661	0.0368787289969661	TRUE	NA	NA
LIMLP_00725	5004	5136	4318	5162	4584	4751	4138	4858	7497	7880	5670	6111	8739	8328	5502	6566	4583	7284	5933.36	1.566	0.647	1.08788422106678e-05	4.76543306492585e-05	0.0163177017036628	0.0264672148569975	0.0205867056793732	0.0205867056793732	TRUE	NA	NA
LIMLP_00730	6913	7147	6792	7122	6333	6612	6508	6703	4136	4476	5171	5249	4821	4731	5018	5640	6539	5052	5795.7	0.771	-0.375	0.000327003002778304	0.000969057887704601	0.0020605438439	0.0264776521597422	0.0103008252845846	0.0103008252845846	TRUE	NA	NA
LIMLP_00735	2161	1786	1131	1058	1980	1652	1084	996	2227	2483	1265	861	2596	2624	1227	925	1428	1843	1635.55	1.219	0.285	0.0866721830196395	0.132564793164032	0.0246093231442186	0.0276218988864315	0.0259718072172616	0.0259718072172616	TRUE	NA	NA
LIMLP_00740	1912	1884	1940	1963	1752	1743	1859	1847	1782	2033	3390	2596	2077	2149	3289	2789	1800	2576	2188.21	1.406	0.492	0.00106625333072948	0.00276119760340052	0.0167672708705015	0.0272192862456527	0.0212313107707605	0.0212313107707605	TRUE	NA	NA
LIMLP_00745	7666	8004	6884	7131	7023	7404	6597	6711	9324	10619	7962	7681	10869	11223	7726	8253	6934	9518	8225.78	1.356	0.439	0.000810823415354518	0.00218377953068273	0.00996906957773966	0.0263447546523037	0.0164005133503695	0.0164005133503695	TRUE	NA	NA
LIMLP_00750	3143	3127	2625	2884	2879	2893	2515	2714	2925	3281	3020	2925	3410	3468	2930	3143	2750	3238	2994.05	1.176	0.234	0.0143816408341709	0.0274591348792712	1e-08	0.0268985997401281	0.0084710712005798	0.0084710712005798	TRUE	NA	NA
LIMLP_00755	4085	3680	2532	2397	3742	3404	2426	2256	5020	5291	3990	3797	5852	5592	3872	4080	2957	4849	3903.02	1.65	0.722	5.39289239539382e-12	8.05973055641014e-11	0.00173234907774504	0.0266957992482369	0.0102640102644439	0.0102640102644439	TRUE	NA	NA
LIMLP_00760	2079	2013	1994	2048	1905	1862	1911	1927	2611	2762	2312	2249	3044	2919	2243	2416	1901	2656	2278.46	1.386	0.471	0.000675153041766699	0.0018604542604287	0.0116438004938393	0.0271720875273988	0.0179852838964016	0.0179852838964016	TRUE	NA	NA
LIMLP_00765	6258	6229	5044	5160	5733	5762	4833	4856	6853	7373	5633	5162	7989	7792	5466	5546	5296	6698	5997.32	1.249	0.321	0.00704202365578647	0.0145616669301152	0.00583721173410802	0.0264625286976948	0.0134602500020545	0.0134602500020545	TRUE	NA	NA
LIMLP_00770	431	394	536	526	395	364	514	495	8997	10308	3176	3496	10488	10894	3082	3756	442	7055	3748.53	13.795	3.786	2.90072469297957e-23	1.24209683201631e-21	0.298199484883012	0.0267233291476827	0.138404660105298	0.138404660105298	TRUE	NA	NA
LIMLP_00775	8	9	12	7	7	8	11	7	13	11	13	10	15	12	13	11	8	13	10.49	1.495	0.58	0.246635470407926	0.326024203164969	1e-08	0.274688092733819	0.141876036973164	0.141876036973164	TRUE	NA	NA
LIMLP_00780	1275	1229	1299	1335	1168	1137	1245	1256	1478	1669	1498	1372	1723	1764	1454	1474	1202	1604	1402.6	1.331	0.412	0.00280739240813384	0.00650393463063713	0.0111764026100628	0.0278866523693937	0.0175643483446866	0.0175643483446866	TRUE	NA	NA
LIMLP_00785	4353	4455	3906	4121	3988	4121	3743	3878	3886	4526	4012	3645	4530	4783	3893	3916	3932	4280	4106.67	1.085	0.117	0.264847919648339	0.34554447852784	0.00203978244161818	0.0266626720266843	0.0104231432424944	0.0104231432424944	TRUE	NA	NA
LIMLP_00790	34	24	29	44	31	22	28	41	24	15	28	39	28	16	27	42	30	28	29.43	0.905	-0.145	0.643048279349551	0.715972685876918	1e-08	0.114613249070135	0.0576632958283066	0.0576632958283066	TRUE	NA	NA
LIMLP_00795	3467	1604	3535	8583	3176	1484	3387	8078	5149	4185	4677	44720	6002	4423	4538	48050	4031	15753	9892.32	2.576	1.365	1.61415858656697e-05	6.63598530033088e-05	0.187348122627811	0.0262913575393331	0.0960091871095828	0.0960091871095828	TRUE	NA	NA
LIMLP_00800	2393	1998	2974	2593	2192	1848	2850	2440	1426	1641	2479	2249	1662	1734	2405	2416	2332	2054	2193.68	0.878	-0.187	0.132834122628604	0.19314415922839	0.00558134805249375	0.0272163142101595	0.0144347102354424	0.0144347102354424	TRUE	NA	NA
LIMLP_00810	1313	1063	1339	1135	1203	983	1283	1068	255	251	642	486	297	265	623	522	1134	427	780.65	0.356	-1.49	2.52089578511171e-11	3.46827936355982e-10	0.0639300567942658	0.0293675902974887	0.0461771998658487	0.0461771998658487	TRUE	NA	NA
LIMLP_00815	678	608	714	633	621	562	684	596	157	155	364	285	183	164	353	306	616	252	433.72	0.391	-1.357	1.65220493985067e-10	1.98629432989619e-09	0.048817086322722	0.0320390540069445	0.040279844450972	0.040279844450972	TRUE	NA	NA
LIMLP_00820	6337	5793	6103	5807	5806	5359	5848	5465	518	560	2104	1568	604	592	2042	1685	5620	1231	3425.01	0.188	-2.413	4.27189038039066e-14	8.72938248510236e-13	0.190704246511793	0.026789027329369	0.0974691221490012	0.0974691221490012	TRUE	NA	NA
LIMLP_00825	3926	4036	3617	3862	3597	3734	3466	3635	397	449	1293	1284	463	475	1255	1380	3608	893	2250.34	0.218	-2.196	1.08281008234536e-12	1.75599541439071e-11	0.172722557876951	0.0271863885314331	0.0906407384457849	0.0906407384457849	TRUE	NA	NA
LIMLP_00830	1237	1397	1030	1242	1133	1292	987	1169	252	305	480	490	294	322	466	526	1145	402	773.73	0.343	-1.543	6.55895248480404e-13	1.13104832215331e-11	0.0559312081300889	0.029397460023539	0.0425090519746831	0.0425090519746831	TRUE	NA	NA
LIMLP_00835	2288	2376	2276	2450	2096	2198	2181	2306	1388	1525	1952	1613	1618	1612	1894	1733	2195	1714	1954.73	0.78	-0.359	0.00119444650182927	0.00304891869957893	0.00234170011012452	0.0273615974389939	0.0112675337353923	0.0112675337353923	TRUE	NA	NA
LIMLP_00840	7006	7310	5641	6376	6419	6762	5405	6001	5282	5628	4820	4946	6157	5948	4677	5314	6147	5524	5835.48	0.897	-0.157	0.110729879238318	0.164028369360259	0.000889519377711239	0.0264745855464343	0.00916865326019528	0.00916865326019528	TRUE	NA	NA
LIMLP_00845	5711	5860	5325	5343	5232	5421	5103	5029	2736	2950	3759	3272	3189	3118	3647	3516	5196	3368	4281.83	0.647	-0.628	1.06754700900512e-07	7.38370535629491e-07	0.00464202775693017	0.0266367013739607	0.0131711969470332	0.0131711969470332	TRUE	NA	NA
LIMLP_00850	22	8	24	6	20	7	23	6	15	11	26	7	17	12	25	8	14	16	14.76	1.149	0.2	0.651247332259152	0.722560470471734	1e-08	0.202696358610246	0.109322609943479	0.109322609943479	TRUE	NA	NA
LIMLP_00855	84	77	83	69	77	71	80	65	50	75	102	76	58	79	99	82	73	80	76.36	1.078	0.108	0.641519395012199	0.714653731187223	1e-08	0.0601735674445716	0.0384497364600499	0.0384497364600499	TRUE	NA	NA
LIMLP_00860	37	56	45	26	34	52	43	24	29	29	34	41	34	31	33	44	38	36	36.85	0.941	-0.087	0.802301057807457	0.849088956207781	0.0806215059914517	0.0967819741746153	0.0895851870891082	0.0895851870891082	TRUE	NA	NA
LIMLP_00865	190	184	226	163	174	170	217	153	136	188	208	198	159	199	202	213	178	193	185.76	1.082	0.114	0.532292230222676	0.616585315920553	0.0141360126009625	0.0400634727573552	0.0267849533076362	0.0267849533076362	TRUE	NA	NA
LIMLP_00870	204	210	256	225	187	194	245	212	203	214	253	240	237	226	245	258	210	242	225.55	1.156	0.21	0.1693381756585	0.237434800380627	1e-08	0.0375871672615018	0.0178692034137202	0.0178692034137202	TRUE	NA	NA
LIMLP_00875	72	86	83	65	66	80	80	61	67	91	97	106	78	96	94	114	72	96	83.57	1.332	0.414	0.0652008804474288	0.10405383391338	1e-08	0.0572276500344684	0.0362403439101076	0.0362403439101076	TRUE	NA	NA
LIMLP_00880	128	115	143	129	117	106	137	121	143	148	180	170	167	156	175	183	120	170	145.32	1.414	0.499	0.00270345845677122	0.00628224401143604	1e-08	0.0439696685801093	0.0195990055374099	0.0195990055374099	TRUE	NA	NA
LIMLP_00885	228	242	277	323	209	224	265	304	299	302	394	366	349	319	382	393	250	361	305.68	1.449	0.535	0.000202564885788701	0.00063018349366591	1e-08	0.0345569761230952	0.0165328821715069	0.0165328821715069	TRUE	NA	NA
LIMLP_00890	1904	1841	1389	1674	1744	1703	1331	1575	834	850	1174	1445	972	898	1139	1553	1588	1140	1364.53	0.706	-0.502	0.0116742180758622	0.022874264826278	0.0430025473546592	0.0279385115624866	0.0373587195971921	0.0373587195971921	TRUE	NA	NA
LIMLP_00895	59	59	60	89	54	55	57	84	827	970	485	732	964	1025	471	787	62	812	437.03	12.647	3.661	5.54883808760878e-47	4.81459659986022e-45	0.0811953378915861	0.0319936202642997	0.0538566946853391	0.0538566946853391	TRUE	NA	NA
LIMLP_00900	71	70	82	114	65	65	79	107	27	40	68	63	31	42	66	68	79	52	65.39	0.648	-0.627	0.00991988980847663	0.0198034049555288	1e-08	0.0659018216187588	0.039840975666485	0.039840975666485	TRUE	NA	NA
LIMLP_00905	74	80	133	137	68	74	127	129	53	48	73	102	62	51	71	110	100	74	86.39	0.735	-0.443	0.0495976046364574	0.0820028074922079	0.0138438445745344	0.0562071853405924	0.0362732770010524	0.0362732770010524	TRUE	NA	NA
LIMLP_00910	76	84	82	84	70	78	79	79	30	49	69	64	35	52	67	69	76	56	65.93	0.715	-0.484	0.0498230555703731	0.0822328561189657	1e-08	0.0655728585175409	0.0424574655821322	0.0424574655821322	TRUE	NA	NA
LIMLP_00915	207	227	212	258	190	210	203	243	151	186	221	332	176	197	214	357	212	236	223.67	1.082	0.113	0.539151969259489	0.622638834802398	0.0195208262803666	0.0376843245614654	0.0281517093833132	0.0281517093833132	TRUE	NA	NA
LIMLP_00920	80	86	128	140	73	80	123	132	55	46	99	117	64	49	96	126	102	84	92.72	0.802	-0.318	0.134174894707195	0.194944919454487	1e-08	0.0541467503579602	0.0315931163206061	0.0315931163206061	TRUE	NA	NA
LIMLP_00925	90	107	110	136	82	99	105	128	57	57	116	105	66	60	113	113	104	88	95.86	0.831	-0.267	0.225441922029059	0.302520832694628	1e-08	0.0532251682694369	0.0357377780819626	0.0357377780819626	TRUE	NA	NA
LIMLP_00930	488	546	761	750	447	505	729	706	287	353	494	548	335	373	479	589	597	444	520.38	0.742	-0.43	0.00109932374176759	0.00283458916094472	0.0034952644467843	0.0310380213490396	0.0146440068119809	0.0146440068119809	TRUE	NA	NA
LIMLP_00935	127	138	165	192	116	128	158	181	64	86	118	139	75	91	114	149	146	107	126.52	0.727	-0.46	0.010341396068762	0.0205587169629901	1e-08	0.0466348177903645	0.022436703961612	0.022436703961612	TRUE	NA	NA
LIMLP_00940	194	201	320	280	178	186	307	264	102	122	196	202	119	129	190	217	234	164	198.61	0.699	-0.518	0.001550952717642	0.0038256833701836	1e-08	0.0391549750858817	0.0201869792180482	0.0201869792180482	TRUE	NA	NA
LIMLP_00945	132	131	171	227	121	121	164	214	74	52	119	144	86	55	115	155	155	103	128.88	0.645	-0.633	0.00181751189948061	0.00440138672818395	1e-08	0.0462578575930175	0.0308212561633195	0.0308212561633195	TRUE	NA	NA
LIMLP_00950	405	506	529	558	371	468	507	525	255	277	428	425	297	293	415	457	468	366	416.65	0.774	-0.37	0.0128583218308055	0.0249888141240183	0.00786611499130601	0.0322854526156902	0.0186857590053476	0.0186857590053476	TRUE	NA	NA
LIMLP_00955	142	220	188	243	130	204	180	229	93	97	138	160	108	103	134	172	186	129	157.4	0.696	-0.523	0.00730753555967915	0.0150372667483462	0.0162376095875316	0.0425920019153257	0.0296681387409748	0.0296681387409748	TRUE	NA	NA
LIMLP_00960	106	106	111	115	97	98	106	108	48	60	86	89	56	63	83	96	102	74	88.53	0.718	-0.478	0.026212238281668	0.0468769779875348	1e-08	0.0554792150357606	0.0325156423520611	0.0325156423520611	TRUE	NA	NA
LIMLP_00965	247	266	294	308	226	246	282	290	118	161	197	174	138	170	191	187	261	172	216.22	0.656	-0.609	3.84889566639908e-05	0.000144229512140087	1e-08	0.0380858467396788	0.0160642953055693	0.0160642953055693	TRUE	NA	NA
LIMLP_00970	153	162	157	168	140	150	150	158	86	91	120	148	100	96	116	159	150	118	133.81	0.776	-0.365	0.060553652348682	0.0975359125531813	1e-08	0.0455123475004847	0.0286609079779098	0.0286609079779098	TRUE	NA	NA
LIMLP_00975	135	162	155	153	124	150	149	144	106	121	149	132	124	128	145	142	142	135	137.99	0.951	-0.073	0.663705389789417	0.733366552765285	1e-08	0.0449220418551625	0.0199561767036492	0.0199561767036492	TRUE	NA	NA
LIMLP_00980	356	394	456	447	326	364	437	421	241	231	354	334	281	244	343	359	387	307	346.97	0.789	-0.341	0.0173752258325517	0.0324434030611732	1e-08	0.0335421508860332	0.0168070167653388	0.0168070167653388	TRUE	NA	NA
LIMLP_00985	472	560	489	542	432	518	469	510	408	437	445	520	476	462	432	559	482	482	482.14	0.997	-0.004	0.977912465766048	0.983071592464893	0.004106766350288	0.0314353831358136	0.0155800903924528	0.0155800903924528	TRUE	NA	NA
LIMLP_00990	171	162	178	199	157	150	171	187	115	111	125	152	134	117	121	163	166	134	150.05	0.803	-0.316	0.0596282108164661	0.096248670657159	1e-08	0.0434040733014308	0.0201791701457849	0.0201791701457849	TRUE	NA	NA
LIMLP_00995	530	632	660	730	486	585	632	687	452	555	602	599	527	587	584	644	598	586	591.36	0.984	-0.023	0.852165692958057	0.889754371469357	1e-08	0.0304366384741669	0.0126900968434853	0.0126900968434853	TRUE	NA	NA
LIMLP_01000	115	112	124	108	105	104	119	102	116	127	102	135	135	134	99	145	108	128	117.86	1.187	0.248	0.240561506090769	0.31965826349788	0.0196485568326169	0.0481485932516417	0.0342904739730487	0.0342904739730487	TRUE	NA	NA
LIMLP_01005	873	880	903	933	800	814	865	878	493	522	686	667	575	552	666	717	839	628	733.24	0.744	-0.427	0.000450135315632203	0.00128982382546942	1e-08	0.0295835331563116	0.0127877604307001	0.0127877604307001	TRUE	NA	NA
LIMLP_01010	386	325	296	359	354	301	284	338	187	207	276	254	218	219	268	273	319	244	281.66	0.766	-0.385	0.0207088937338159	0.0381263739224988	0.0122176549762324	0.0352844152537276	0.0229862195131265	0.0229862195131265	TRUE	NA	NA
LIMLP_01015	39052	37215	36953	34404	35777	34428	35410	32379	19959	25421	30682	25965	23266	26867	29772	27898	34498	26951	30724.66	0.779	-0.361	0.00378787858564455	0.00846663066855801	0.00726461239468009	0.0261126546317651	0.014884730728351	0.014884730728351	TRUE	NA	NA
LIMLP_01020	840	865	772	769	770	800	740	724	739	776	822	710	861	820	798	763	758	810	784.42	1.069	0.096	0.388289697746363	0.475963987813249	1e-08	0.0293515643009987	0.010541950794838	0.010541950794838	TRUE	NA	NA
LIMLP_01025	885	770	864	806	811	712	828	759	1835	2199	1297	945	2139	2324	1259	1015	778	1684	1230.83	2.046	1.033	2.18410395190889e-05	8.67043766742165e-05	0.0868120233950329	0.0281460645335326	0.0559786694698034	0.0559786694698034	TRUE	NA	NA
LIMLP_01030	301	270	218	232	276	250	209	218	183	262	232	178	213	277	225	191	238	226	232.42	0.95	-0.074	0.6598229237585	0.730288530513177	0.0105535931896979	0.0372454308216269	0.0231047720657268	0.0231047720657268	TRUE	NA	NA
LIMLP_01035	372	335	302	308	341	310	289	290	165	198	269	233	192	209	261	250	308	228	267.87	0.74	-0.435	0.0159658026707491	0.0301216207812994	0.0198451840417251	0.0357610263486084	0.0274966376610349	0.0274966376610349	TRUE	NA	NA
LIMLP_01040	219	184	233	201	201	170	223	189	226	206	207	174	263	218	201	187	196	217	206.53	1.106	0.145	0.413015498092334	0.5012745424299	0.0129346707085039	0.0386514774414019	0.0252047098700628	0.0252047098700628	TRUE	NA	NA
LIMLP_01045	347	319	257	280	318	295	246	264	729	816	499	469	850	862	484	504	281	675	477.89	2.334	1.223	8.34860746683275e-13	1.40160982625989e-11	0.0203642585506716	0.0314834876541855	0.0255314798451647	0.0255314798451647	TRUE	NA	NA
LIMLP_01050	1590	1655	1312	1472	1457	1531	1257	1385	2187	2491	2014	1782	2549	2633	1954	1915	1408	2263	1835.16	1.595	0.674	3.41016001904961e-08	2.62018545012058e-07	0.00530702610757336	0.0274485015193734	0.0137426441089703	0.0137426441089703	TRUE	NA	NA
LIMLP_01055	318	333	358	334	291	308	343	314	108	124	214	156	126	131	208	168	314	158	236.13	0.496	-1.012	4.15721014889975e-09	3.83610844490483e-08	1e-08	0.0370695052581203	0.0235538759602421	0.0235538759602421	TRUE	NA	NA
LIMLP_01060	287	326	249	369	263	302	239	347	113	112	189	163	132	118	183	175	288	152	219.88	0.527	-0.925	7.2181058969076e-06	3.30230511081811e-05	0.0333914960750439	0.0378853832904625	0.0356690823175457	0.0356690823175457	TRUE	NA	NA
LIMLP_01065	358	312	373	370	328	289	357	348	181	198	290	196	211	209	281	211	330	228	279.31	0.687	-0.541	0.00033322984208883	0.00098597742872712	1e-08	0.0353622171803834	0.0180418026310489	0.0180418026310489	TRUE	NA	NA
LIMLP_01070	1115	895	1289	991	1022	828	1235	933	1089	1349	1349	868	1269	1426	1309	933	1004	1234	1119.26	1.227	0.295	0.0908801744167482	0.138091173542372	0.0291059231077588	0.0283572086509678	0.0282745658691982	0.0282745658691982	TRUE	NA	NA
LIMLP_01075	1743	1399	1492	1423	1597	1294	1430	1339	1507	1625	1451	1086	1757	1717	1408	1167	1415	1512	1463.62	1.058	0.082	0.5824405724596	0.663264938335847	0.0151523517903649	0.0278091502338388	0.020502002852371	0.020502002852371	TRUE	NA	NA
LIMLP_01080	449	401	551	543	411	371	528	511	304	270	528	412	354	285	512	443	455	398	427.01	0.866	-0.208	0.120934215859436	0.177603197163896	1e-08	0.0321335473048247	0.0148518883003277	0.0148518883003277	TRUE	NA	NA
LIMLP_01085	306	229	469	335	280	212	449	315	150	182	401	204	175	192	389	219	314	244	279.05	0.766	-0.385	0.0208431463386211	0.0382995326405424	0.0111396008237586	0.0353710655176926	0.0226937148103748	0.0226937148103748	TRUE	NA	NA
LIMLP_01090	1417	1460	1749	1587	1298	1351	1676	1494	904	1053	1386	988	1054	1113	1345	1062	1455	1144	1298.94	0.786	-0.348	0.0018463343118726	0.00446754289685491	0.00145165254933004	0.0280349907698887	0.0111726986206667	0.0111726986206667	TRUE	NA	NA
LIMLP_01095	6960	6188	7334	7097	6376	5725	7028	6679	3078	3192	5412	3966	3588	3374	5251	4261	6452	4118	5285.29	0.631	-0.665	1.01298194634506e-07	7.03182913938259e-07	0.00754801918598896	0.0265210957286084	0.0147868099652649	0.0147868099652649	TRUE	NA	NA
LIMLP_01100	24055	23417	24260	23583	22038	21663	23247	22195	13594	15205	23307	16873	15847	16070	22616	18129	22286	18166	20225.53	0.807	-0.31	0.0156494518217575	0.0295833635380545	0.00693696757734734	0.0261567045231786	0.0157209324724455	0.0157209324724455	TRUE	NA	NA
LIMLP_01105	42107	44263	40450	42617	38576	40948	38761	40109	23133	24538	36880	33141	26966	25934	35786	35609	39598	31074	35335.99	0.776	-0.366	0.0125282830575147	0.0244150257896033	0.0138668178576364	0.0261015807250369	0.0205622346281186	0.0205622346281186	TRUE	NA	NA
LIMLP_01110	12795	13321	12574	12796	11722	12323	12049	12043	7451	7770	11351	11139	8686	8212	11014	11968	12034	9970	11002.18	0.818	-0.289	0.0497752233676783	0.0822088482428622	0.014184240382124	0.02626477048535	0.0207606131480534	0.0207606131480534	TRUE	NA	NA
LIMLP_01115	8	8	9	8	7	7	9	8	1	3	2	2	1	3	2	2	8	2	4.91	0.269	-1.895	0.0178001043266618	0.0331555217932102	1e-08	0.556636076509766	0.298001585530564	0.298001585530564	TRUE	NA	NA
LIMLP_01120	881	982	844	1035	807	908	809	974	807	888	901	1011	941	939	874	1086	874	960	917.27	1.098	0.134	0.226679011185336	0.303765890045503	1e-08	0.0288701591753215	0.0107569502685311	0.0107569502685311	TRUE	NA	NA
LIMLP_01125	2230	2109	2673	2666	2043	1951	2561	2509	1208	1461	1465	1225	1408	1544	1422	1316	2266	1422	1844.32	0.631	-0.664	1.37100631187834e-05	5.74797035706091e-05	0.0175424784802685	0.0274414503800846	0.0218151209836812	0.0218151209836812	TRUE	NA	NA
LIMLP_01130	28656	34467	23598	30112	26253	31885	22613	28340	24137	26238	25047	34064	28137	27730	24304	36600	27273	29193	28232.76	1.067	0.093	0.500553831582127	0.587010216679829	0.0132359693895223	0.0261201443941062	0.0182628153434152	0.0182628153434152	TRUE	NA	NA
LIMLP_01135	12093	13571	9386	10313	11079	12554	8994	9706	6444	6798	7054	8142	7512	7185	6845	8748	10583	7572	9077.87	0.718	-0.477	0.00147043919052893	0.00364546079247011	0.0216945567669381	0.026315003495837	0.0215373340933744	0.0215373340933744	TRUE	NA	NA
LIMLP_01140	30465	32110	25927	28204	27910	29705	24844	26544	22991	26208	24967	24735	26801	27699	24226	26577	27251	26326	26788.27	0.967	-0.049	0.602304167710384	0.681122012802455	0.000387298554047067	0.0261251240090614	0.00828737577138896	0.00828737577138896	TRUE	NA	NA
LIMLP_01145	1131	1040	1051	1051	1036	962	1007	989	486	485	921	678	567	513	894	728	998	676	836.97	0.661	-0.597	0.00074785215197188	0.00204013210534347	0.0285455643516273	0.0291428554493634	0.0288040891410207	0.0288040891410207	TRUE	NA	NA
LIMLP_01150	1241	1124	1304	1146	1137	1040	1250	1079	1363	1590	1517	1197	1589	1680	1472	1286	1126	1507	1316.53	1.335	0.416	0.00260399619270464	0.00606591044645316	0.0111160980725436	0.028008169122906	0.0176059368347136	0.0176059368347136	TRUE	NA	NA
LIMLP_01155	1368	1298	1359	1346	1253	1201	1302	1267	1734	2112	1520	1651	2021	2232	1475	1774	1256	1876	1565.67	1.477	0.563	0.000465746607678668	0.00132558649877775	0.0214017130257097	0.0276930378210429	0.0241921226977451	0.0241921226977451	TRUE	NA	NA
LIMLP_01160	6452	6399	5824	6191	5911	5920	5581	5827	8987	10087	7759	7245	10476	10661	7529	7784	5810	9112	7461.04	1.549	0.631	6.58243448809699e-06	3.05178319150093e-05	0.0134033165443925	0.0263772422364229	0.018706915003501	0.018706915003501	TRUE	NA	NA
LIMLP_01165	27811	29907	21725	24503	25479	27667	20818	23061	31233	33868	26372	25060	36408	35794	25590	26926	24256	31180	27717.87	1.276	0.352	0.00128719731121508	0.00325299002191026	0.00366997704300017	0.0261218598556616	0.0114521119806507	0.0114521119806507	TRUE	NA	NA
LIMLP_01170	32	39	16	35	29	36	15	33	24	31	33	32	28	33	32	34	28	32	30.1	1.153	0.205	0.547861690635143	0.630785771302274	1e-08	0.112642512382216	0.0783198876303658	0.0783198876303658	TRUE	NA	NA
LIMLP_01175	4713	6026	4170	5345	4318	5575	3996	5030	5433	5901	5123	5921	6333	6237	4971	6362	4730	5976	5352.69	1.267	0.342	0.00433939250587815	0.00958135853991983	0.00548322247349353	0.0265148836714543	0.0136209212864042	0.0136209212864042	TRUE	NA	NA
LIMLP_01180	13371	12930	11783	12262	12250	11962	11291	11540	12594	13273	11712	11839	14681	14028	11365	12720	11761	13198	12479.56	1.118	0.16	0.134264837229988	0.19500125559584	0.00361581700031944	0.026236716487788	0.0109280418965423	0.0109280418965423	TRUE	NA	NA
LIMLP_01185	12732	12419	11385	11854	11664	11489	10910	11156	18245	19951	15008	13883	21268	21086	14563	14917	11305	17958	14631.58	1.563	0.645	1.01307878466584e-05	4.47374652185574e-05	0.0162591914616642	0.0262059885177151	0.0204214477834188	0.0204214477834188	TRUE	NA	NA
LIMLP_01190	11580	11062	9341	9337	10609	10233	8951	8788	8886	9453	9870	8168	10358	9991	9577	8776	9645	9676	9660.42	1.005	0.007	0.945486028487811	0.959075659985906	0.000657113747655291	0.0262976843945893	0.00893522894857673	0.00893522894857673	TRUE	NA	NA
LIMLP_01195	2621	2554	2127	2140	2401	2363	2038	2014	1207	1361	1686	1713	1407	1438	1636	1841	2204	1580	1892.26	0.715	-0.483	0.00281149382507353	0.00650552699900134	0.0223959890731222	0.0274056320068658	0.0246025316560329	0.0246025316560329	TRUE	NA	NA
LIMLP_01200	8172	8988	8442	8896	7487	8315	8089	8372	18364	22015	25251	23709	21407	23267	24502	25474	8066	23662	15864.23	2.93	1.551	1.79843899167051e-58	2.0158385286048e-56	0.000797786486261884	0.026192143067177	0.00881410046535526	0.00881410046535526	TRUE	NA	NA
LIMLP_01205	14	17	11	10	13	16	11	9	16	23	29	13	19	24	28	14	12	21	16.7	1.737	0.797	0.0559154623734448	0.090716827205278	1e-08	0.182181866783941	0.101767398807902	0.101767398807902	TRUE	NA	NA
LIMLP_01215	504	393	539	467	462	364	516	440	298	308	430	290	347	326	417	312	446	350	397.88	0.788	-0.344	0.0118588952955969	0.0232122496001642	1e-08	0.0325805823248458	0.0153137745106843	0.0153137745106843	TRUE	NA	NA
LIMLP_01220	9	5	6	16	8	5	6	15	13	24	16	11	15	25	16	12	8	17	12.69	2.093	1.066	0.0621215145948093	0.0997241331595696	0.216495305052077	0.231437848870384	0.224861546334615	0.224861546334615	TRUE	NA	NA
LIMLP_01225	965	799	919	832	884	739	881	783	1318	1566	979	897	1536	1655	950	964	822	1276	1049.01	1.508	0.593	0.004392139097093	0.00968859584738035	0.0524926913042583	0.0285132031571042	0.040582237439275	0.040582237439275	TRUE	NA	NA
LIMLP_01230	11341	12491	10473	11911	10390	11555	10036	11210	6305	7002	10353	9478	7350	7400	10046	10184	10798	8745	9771.34	0.801	-0.32	0.0417245799022839	0.0707665215877187	0.019205301068109	0.0262946207552793	0.0235875248571891	0.0235875248571891	TRUE	NA	NA
LIMLP_01235	1191	1256	1096	1125	1091	1162	1050	1059	619	745	888	889	722	787	862	955	1090	832	960.98	0.759	-0.397	0.00469957427045503	0.010240181557864	0.0101599041279594	0.0287408762606873	0.0179140432059091	0.0179140432059091	TRUE	NA	NA
LIMLP_01240	362	365	408	326	332	338	391	307	249	263	377	285	290	278	366	306	342	310	325.92	0.906	-0.142	0.29927442127696	0.383115491933656	1e-08	0.034027452420181	0.0149761163700578	0.0149761163700578	TRUE	NA	NA
LIMLP_01245	192	206	143	163	176	191	137	153	123	154	213	132	143	163	207	142	164	164	163.94	0.993	-0.01	0.962207548616424	0.972638167381118	0.0339912104231803	0.0419308927369903	0.0380075421285676	0.0380075421285676	TRUE	NA	NA
LIMLP_01250	624	579	683	651	572	536	654	613	769	845	936	711	896	893	908	764	594	865	729.52	1.458	0.544	5.97283913760214e-05	0.000213331677164028	0.0068450515321273	0.0296017045505051	0.0162609989774599	0.0162609989774599	TRUE	NA	NA
LIMLP_01255	1755	1396	1724	1490	1608	1291	1652	1402	716	809	1378	888	835	855	1337	954	1488	995	1241.81	0.66	-0.599	7.37946766148175e-05	0.000258960877144631	0.0157657145492654	0.0281273317541872	0.0210849044146301	0.0210849044146301	TRUE	NA	NA
LIMLP_01260	1355	1286	1140	1057	1241	1190	1092	995	2400	2767	2115	1420	2798	2924	2052	1526	1130	2325	1727.29	2.001	1	3.66584392890965e-10	4.0969299745087e-09	0.0208711880455499	0.0275372297750193	0.0238237445853521	0.0238237445853521	TRUE	NA	NA
LIMLP_01265	699	766	592	652	640	709	567	614	1038	1076	802	677	1210	1137	778	727	632	963	797.84	1.492	0.577	0.000320335828225978	0.00095374987606969	0.0186197094146122	0.029295642956048	0.0233826864055777	0.0233826864055777	TRUE	NA	NA
LIMLP_01270	2077	2084	2246	2156	1903	1928	2152	2029	1020	1075	1743	1466	1189	1136	1691	1575	2003	1398	1700.46	0.689	-0.538	8.21625653412687e-05	0.000283624580177151	0.0102384036717272	0.0275610449180951	0.0172889381129586	0.0172889381129586	TRUE	NA	NA
LIMLP_01275	630	561	710	670	577	519	680	631	664	632	693	567	774	668	672	609	602	681	641.34	1.133	0.18	0.235376282795583	0.314192299031162	0.0131265852945075	0.0300930858406989	0.0205136091892158	0.0205136091892158	TRUE	NA	NA
LIMLP_01280	1295	1018	1502	1302	1186	942	1439	1225	5924	6488	5951	5401	6906	6857	5774	5803	1198	6335	3766.63	5.324	2.413	2.81029554803593e-42	2.18572170072753e-40	0.0322155739296677	0.0267199865356584	0.0296484584236871	0.0296484584236871	TRUE	NA	NA
LIMLP_01285	535	506	487	517	490	468	467	487	471	546	482	446	549	577	468	479	478	518	498.06	1.081	0.112	0.399433234640269	0.487897454235277	0.003520021508257	0.0312625503755367	0.0150354842432485	0.0150354842432485	TRUE	NA	NA
LIMLP_01290	11545	11014	10941	11500	10577	10189	10484	10823	8479	8987	8742	8441	9884	9498	8483	9069	10518	9234	9875.95	0.877	-0.19	0.0726278985241894	0.114326691976739	0.00224803497146244	0.0262917943605404	0.010652400122772	0.010652400122772	TRUE	NA	NA
LIMLP_01295	1772	1726	2008	1859	1623	1597	1924	1750	1142	1319	1379	1027	1331	1394	1338	1103	1724	1292	1507.59	0.749	-0.418	0.0023774112036208	0.00561010160804883	0.00954492072957745	0.0277572009517825	0.0174671581898903	0.0174671581898903	TRUE	NA	NA
LIMLP_01300	2355	2752	2442	2716	2158	2546	2340	2556	1386	1438	2703	2967	1616	1520	2623	3188	2400	2237	2318.22	0.89	-0.168	0.424466533983091	0.512236213112591	0.0539364468800471	0.0271524640482529	0.0422016526485921	0.0422016526485921	TRUE	NA	NA
LIMLP_01305	853	832	532	563	781	770	510	530	512	633	545	491	597	669	529	528	648	581	614.13	0.909	-0.138	0.328707916735972	0.41466596182747	0.00797509326649247	0.0302731934839387	0.0173840520318127	0.0173840520318127	TRUE	NA	NA
LIMLP_01310	340	280	317	333	311	259	304	313	317	349	292	248	370	369	283	266	297	322	309.48	1.077	0.106	0.560043496364863	0.642675629222069	0.023656492681972	0.034452251454847	0.0288008810021526	0.0288008810021526	TRUE	NA	NA
LIMLP_01320	1019	1031	740	897	934	954	709	844	824	869	790	804	961	918	767	864	860	878	868.75	1.023	0.033	0.769030764132346	0.820715833690386	1e-08	0.0290289056440237	0.0107160153709143	0.0107160153709143	TRUE	NA	NA
LIMLP_01325	631	556	842	727	578	514	807	684	427	532	797	736	498	562	773	791	646	656	650.96	1.011	0.016	0.907099236362588	0.929289029510167	0.00695553784860964	0.030033007271695	0.0166553982639579	0.0166553982639579	TRUE	NA	NA
LIMLP_01330	462	389	666	561	423	360	638	528	384	359	593	512	448	379	575	550	487	488	487.73	1.01	0.015	0.9080790349529	0.929792907631785	1e-08	0.0313733818807201	0.0134877833023656	0.0134877833023656	TRUE	NA	NA
LIMLP_01335	1063	939	1161	1089	974	869	1113	1025	709	731	906	653	826	773	879	702	995	795	894.97	0.799	-0.323	0.0119908354299701	0.0234349183972637	0.00522265397963069	0.0289409938137611	0.0147351849422513	0.0147351849422513	TRUE	NA	NA
LIMLP_01340	793	676	778	768	727	625	746	723	960	1039	1067	956	1119	1098	1035	1027	705	1070	887.49	1.52	0.604	1.70008725036019e-06	8.99865626544817e-06	0.00438843588299018	0.0289655637009689	0.0141283370641712	0.0141283370641712	TRUE	NA	NA
LIMLP_01345	2175	2211	2070	2061	1993	2045	1984	1940	1402	1464	2194	1854	1634	1547	2129	1992	1990	1826	1907.98	0.91	-0.137	0.344322281695871	0.430374619725472	0.0138471196892201	0.0273942836338743	0.0195131126521258	0.0195131126521258	TRUE	NA	NA
LIMLP_01350	3080	2954	2748	2959	2822	2733	2633	2785	1695	1854	2502	2087	1976	1959	2428	2242	2743	2151	2447.26	0.781	-0.356	0.0051460466187902	0.0110578832055803	0.00752033939612529	0.0270931630188271	0.0151152465156126	0.0151152465156126	TRUE	NA	NA
LIMLP_01355	374	353	348	420	343	327	333	395	209	211	236	220	244	223	229	236	350	233	291.25	0.668	-0.582	3.2654551233927e-05	0.000124024498316935	1e-08	0.0349797923750601	0.0152353864752366	0.0152353864752366	TRUE	NA	NA
LIMLP_01360	739	616	503	614	677	570	482	578	274	247	473	388	319	261	459	417	577	364	470.38	0.622	-0.686	0.00191033673874458	0.00460778057680734	0.0547396319344727	0.0315705722912745	0.0446635019421648	0.0446635019421648	TRUE	NA	NA
LIMLP_01365	676	549	663	589	619	508	635	554	684	771	767	554	797	815	744	595	579	738	658.57	1.27	0.345	0.0229065192909529	0.0416492104092659	0.0130547601099348	0.0299867351820002	0.0205047505520754	0.0205047505520754	TRUE	NA	NA
LIMLP_01370	11	11	7	2	10	10	7	2	0	2	5	0	0	2	5	0	7	2	4.48	0.195	-2.356	0.0225768635675183	0.0410890291575035	0.442959351243773	0.608500207997237	0.567575969376006	0.567575969376006	TRUE	NA	NA
LIMLP_01375	6074	5961	5739	5333	5565	5515	5499	5019	4835	5367	4868	4811	5636	5672	4724	5169	5400	5300	5349.87	0.98	-0.029	0.792247536390899	0.839614950274115	0.00332721073182827	0.0265151410681941	0.0117611684881148	0.0117611684881148	TRUE	NA	NA
LIMLP_01380	141	136	141	138	129	126	135	130	98	92	113	97	114	97	110	104	130	106	118.17	0.817	-0.292	0.0970639502332439	0.146005412046385	1e-08	0.0480920220567462	0.0210783784855888	0.0210783784855888	TRUE	NA	NA
LIMLP_01385	2708	2387	3577	2945	2481	2208	3428	2772	3259	3567	4380	2666	3799	3770	4250	2864	2722	3671	3196.49	1.353	0.436	0.00763093176900518	0.0156399661640773	0.0261009572346394	0.026843449327002	0.0253567459834729	0.0253567459834729	TRUE	NA	NA
LIMLP_01390	703	784	733	693	644	725	702	652	910	954	764	756	1061	1008	741	812	681	906	793.33	1.318	0.398	0.0103768288285542	0.0206184018068927	0.0160519006479413	0.029314243605873	0.0218731589535783	0.0218731589535783	TRUE	NA	NA
LIMLP_01395	1975	1799	1932	1916	1809	1664	1851	1803	1526	1521	1893	1386	1779	1608	1837	1489	1782	1678	1730.08	0.939	-0.09	0.431972327546914	0.519648529129195	0.0031088125721625	0.0275347962728272	0.0120861336878132	0.0120861336878132	TRUE	NA	NA
LIMLP_01400	677	745	663	767	620	689	635	722	1238	1327	916	957	1443	1402	889	1028	666	1190	928.66	1.753	0.81	6.64670098398076e-06	3.07037302423645e-05	0.031026279561854	0.028835300507476	0.0299145424451991	0.0299145424451991	TRUE	NA	NA
LIMLP_01405	1528	1560	1264	1335	1400	1443	1211	1256	1418	1500	1124	1196	1653	1585	1091	1285	1328	1404	1365.58	1.046	0.065	0.606414920331312	0.683944143646828	0.00568941418204102	0.02793703612666	0.014472297573988	0.014472297573988	TRUE	NA	NA
LIMLP_01410	433	426	410	395	397	394	393	372	136	143	227	196	159	151	220	211	389	185	286.99	0.471	-1.086	1.00855500596518e-09	1.04730330455948e-08	0.0178113185047219	0.0351124278829877	0.0262367498269051	0.0262367498269051	TRUE	NA	NA
LIMLP_01415	0	3	2	2	0	3	2	2	2	1	1	0	2	1	1	0	2	1	1.37	0.629	-0.668	0.663300316379394	0.733131527181517	1e-08	1.93386464659566	1.44112728940683	1.44112728940683	TRUE	NA	NA
LIMLP_01420	499	400	542	469	457	370	519	441	485	549	640	458	565	580	621	492	447	564	505.83	1.267	0.342	0.019118717215925	0.0354729461099757	0.00866433599657757	0.0311821106264026	0.0184497481227757	0.0184497481227757	TRUE	NA	NA
LIMLP_01425	775	680	892	774	710	629	855	728	1018	1154	1027	713	1187	1220	997	766	730	1042	886.4	1.412	0.498	0.00993659869609764	0.0198263757229467	0.0399859745970859	0.0289691503277925	0.0346695404546162	0.0346695404546162	TRUE	NA	NA
LIMLP_01430	19	13	18	14	17	12	17	13	22	9	10	12	26	10	10	13	15	15	14.7	0.914	-0.13	0.774502859182472	0.824017419414964	1e-08	0.203372428590973	0.126868091741165	0.126868091741165	TRUE	NA	NA
LIMLP_01435	1827	1641	1525	1622	1674	1518	1461	1527	823	957	1029	901	959	1011	998	968	1545	984	1264.64	0.638	-0.649	1.54990761618168e-08	1.27574469228259e-07	0.00197462666092577	0.028089433097939	0.0117932874791023	0.0117932874791023	TRUE	NA	NA
LIMLP_01440	676	618	593	527	619	572	568	496	281	302	376	321	328	319	365	345	564	339	451.47	0.603	-0.73	2.41219514991257e-07	1.57143174637894e-06	0.00520192210406862	0.0318028084252239	0.0168200630559803	0.0168200630559803	TRUE	NA	NA
LIMLP_01445	1977	1927	1907	1775	1811	1783	1827	1671	722	776	1238	919	842	820	1201	987	1773	962	1367.78	0.537	-0.896	1.76892141879428e-09	1.74646619871114e-08	0.0149448432005505	0.0279339659452321	0.0204970013462119	0.0204970013462119	TRUE	NA	NA
LIMLP_01450	10390	10789	9390	10322	9519	9981	8998	9715	5793	6304	6824	6558	6753	6663	6622	7046	9553	6771	8161.92	0.709	-0.496	3.35363449616838e-07	2.12657255655536e-06	0.000945251109447672	0.0263472344885121	0.00895271145260684	0.00895271145260684	TRUE	NA	NA
LIMLP_01455	309	327	339	334	283	303	325	314	69	72	177	136	80	76	172	146	306	118	212.4	0.368	-1.442	1.25022456277519e-09	1.27395877238937e-08	0.0590076844485618	0.038302961476959	0.0478523634300123	0.0478523634300123	TRUE	NA	NA
LIMLP_01460	302	280	298	274	277	259	286	258	145	190	205	152	169	201	199	163	270	183	226.4	0.677	-0.563	0.000258915432755187	0.00078812037877797	1e-08	0.0375437848420812	0.0181466244403417	0.0181466244403417	TRUE	NA	NA
LIMLP_01465	1519	1496	1576	1573	1392	1384	1510	1480	837	1000	1124	866	976	1057	1091	930	1442	1014	1227.49	0.702	-0.51	1.1196502730972e-05	4.85989429473054e-05	0.00245722833641767	0.0281518321773065	0.0120962034246609	0.0120962034246609	TRUE	NA	NA
LIMLP_01470	2940	2766	2851	2575	2693	2559	2732	2423	1456	1517	1658	1338	1697	1603	1609	1438	2602	1587	2094.34	0.609	-0.714	1.59219745807597e-12	2.50738203005269e-11	1e-08	0.0272726910470315	0.00930718839137071	0.00930718839137071	TRUE	NA	NA
LIMLP_01475	1583	1559	1763	1766	1450	1442	1689	1662	870	985	1358	990	1014	1041	1318	1064	1561	1109	1335.07	0.709	-0.497	1.71591455370999e-05	6.97902920404351e-05	0.00267690791990023	0.0279806746001575	0.0120438576976987	0.0120438576976987	TRUE	NA	NA
LIMLP_01480	4040	4322	3724	4043	3701	3998	3568	3805	934	1068	1776	1812	1089	1129	1723	1947	3768	1472	2620.1	0.379	-1.401	2.37559669232386e-12	3.68024349367733e-11	0.048270727214191	0.0270228832840511	0.0378591223312279	0.0378591223312279	TRUE	NA	NA
LIMLP_01485	8048	8517	7857	7760	7373	7879	7529	7303	3745	4440	4383	3851	4366	4693	4253	4138	7521	4362	5941.65	0.58	-0.787	1.39013655773845e-16	3.62863727502824e-15	1e-08	0.026466601593757	0.00852332390275238	0.00852332390275238	TRUE	NA	NA
LIMLP_01490	1314	1238	1481	1464	1204	1145	1419	1378	1150	1354	1421	1231	1341	1431	1379	1323	1286	1368	1327.39	1.067	0.094	0.468623076360011	0.556188895673622	0.00701039234633958	0.0279919641768233	0.0153003896582898	0.0153003896582898	TRUE	NA	NA
LIMLP_01495	5020	4839	4802	5046	4599	4477	4601	4749	4878	5297	5376	4803	5686	5598	5217	5161	4606	5416	5010.98	1.175	0.232	0.026949295873954	0.0479924142876816	0.0019757682781149	0.0265480994400548	0.010406505774168	0.010406505774168	TRUE	NA	NA
LIMLP_01500	684	610	657	584	627	564	630	550	594	688	541	383	692	727	525	412	593	589	590.77	0.972	-0.041	0.822439957637832	0.867031446350699	0.0289878207110374	0.0304410465991234	0.0296992566423209	0.0296992566423209	TRUE	NA	NA
LIMLP_01505	1071	1029	1034	1053	981	952	991	991	1054	1305	1095	1032	1229	1379	1063	1109	979	1195	1086.78	1.215	0.281	0.0362207907043581	0.062347530882705	0.00818547414475519	0.0284268439329292	0.0163439357296673	0.0163439357296673	TRUE	NA	NA
LIMLP_01510	306	298	320	332	280	276	307	312	239	230	329	336	279	243	319	361	294	300	297.13	1.015	0.021	0.884191733070239	0.914921176956471	1e-08	0.0348024161187584	0.0171152736091038	0.0171152736091038	TRUE	NA	NA
LIMLP_01515	69	75	79	73	63	69	76	69	71	62	68	67	83	66	66	72	69	72	70.41	1.03	0.043	0.847764345035998	0.886426610307088	1e-08	0.063058034273834	0.0345715031743876	0.0345715031743876	TRUE	NA	NA
LIMLP_01520	6	2	6	9	5	2	6	8	7	3	11	9	8	3	11	10	5	8	6.66	1.495	0.581	0.357360769020275	0.444484951284682	1e-08	0.417788424770795	0.209938451003789	0.209938451003789	TRUE	NA	NA
LIMLP_01525	1557	1556	1440	1562	1426	1439	1380	1470	1277	1359	1416	1280	1489	1436	1374	1375	1429	1418	1423.75	0.992	-0.011	0.916942404752366	0.937860307168885	1e-08	0.0278590297987007	0.00993986945270174	0.00993986945270174	TRUE	NA	NA
LIMLP_01530	229	156	219	218	210	144	210	205	183	159	251	213	213	168	244	229	192	214	202.86	1.112	0.153	0.305735256974846	0.389294040872415	1e-08	0.0388798311103912	0.0165715987339102	0.0165715987339102	TRUE	NA	NA
LIMLP_01535	1159	997	1088	979	1062	922	1043	921	1296	1367	1174	952	1511	1445	1139	1023	987	1280	1133.21	1.283	0.359	0.0169156037047919	0.0316161675914478	0.0151806403889365	0.0283285482707477	0.0208329176376942	0.0208329176376942	TRUE	NA	NA
LIMLP_01540	779	712	661	700	714	659	633	659	164	176	321	306	191	186	311	329	666	254	460.25	0.371	-1.432	4.16630404757065e-11	5.45628341075318e-10	0.0535332361069913	0.0316926067275003	0.0423989800029781	0.0423989800029781	TRUE	NA	NA
LIMLP_01545	12768	13231	13686	12043	11697	12240	13114	11334	47440	58707	76534	67444	55301	62046	74263	72466	12096	66019	39057.8	5.427	2.44	6.48706636506552e-83	1.12373681442112e-80	0.00863380109604673	0.026094549875798	0.0153295844091663	0.0153295844091663	TRUE	NA	NA
LIMLP_01550	905	888	748	764	829	821	717	719	1396	1649	2618	2189	1627	1743	2540	2352	772	2066	1418.6	2.636	1.398	7.08402597055973e-13	1.21063780151584e-11	0.0429084220092259	0.0278656774878478	0.0356077588270266	0.0356077588270266	TRUE	NA	NA
LIMLP_01555	917	746	1211	817	840	690	1160	769	1109	1366	1570	837	1293	1444	1523	899	865	1290	1077.35	1.49	0.576	0.00117991031556555	0.0030171443140231	0.0301588002955479	0.0284478367901679	0.0292964118991559	0.0292964118991559	TRUE	NA	NA
LIMLP_01560	841	913	801	937	770	845	768	882	1375	1506	1196	1433	1603	1592	1161	1540	816	1474	1144.9	1.794	0.843	2.87027338443952e-10	3.2652572740594e-09	0.00797196297567332	0.0283050436099788	0.0162442471393437	0.0162442471393437	TRUE	NA	NA
LIMLP_01565	600	501	481	541	550	463	461	509	467	500	576	578	544	528	559	621	496	563	529.5	1.137	0.185	0.154452471128062	0.219633719204867	1e-08	0.03095172565848	0.0143592283292119	0.0143592283292119	TRUE	NA	NA
LIMLP_01570	395	452	406	399	362	418	389	376	417	449	537	482	486	475	521	518	386	500	443.02	1.295	0.373	0.00452278350525938	0.00991163193705779	1e-08	0.0319128816893477	0.0143209790784539	0.0143209790784539	TRUE	NA	NA
LIMLP_01575	364	346	394	357	333	320	378	336	593	643	504	375	691	680	489	403	342	566	453.74	1.619	0.695	0.000607703831765538	0.00168924821506817	0.0423668192272404	0.0317739001280834	0.0371481753374207	0.0371481753374207	TRUE	NA	NA
LIMLP_01580	2101	2141	2112	2341	1925	1981	2024	2203	2312	2724	3264	2647	2695	2879	3167	2844	2033	2896	2464.72	1.424	0.51	4.50637223471678e-06	2.17665203884736e-05	0.00274300571328681	0.0270856131673458	0.0114644943731351	0.0114644943731351	TRUE	NA	NA
LIMLP_01585	723	684	690	710	662	633	661	668	347	420	586	543	404	444	569	583	656	500	578.12	0.754	-0.407	0.00766235742512827	0.0156911575213132	0.0127069260376596	0.0305376156634445	0.0205782108211579	0.0205782108211579	TRUE	NA	NA
LIMLP_01590	861	840	716	803	789	777	686	756	336	417	555	516	392	441	539	554	752	482	616.63	0.635	-0.654	9.54571899773426e-05	0.000324231150627141	0.0210804282736305	0.0302559502218509	0.025279519949995	0.025279519949995	TRUE	NA	NA
LIMLP_01595	705	603	704	563	646	558	675	530	977	1080	828	595	1139	1141	803	639	602	930	766.41	1.51	0.595	0.00152109791287768	0.00375690482564929	0.0351350172190576	0.029429682912497	0.0324170122739316	0.0324170122739316	TRUE	NA	NA
LIMLP_01600	628	499	614	575	575	462	588	541	310	408	491	363	361	431	476	390	542	414	478.19	0.765	-0.386	0.0121370687426041	0.023708031254774	0.0117749018604805	0.0314800754732271	0.0205577597366551	0.0205577597366551	TRUE	NA	NA
LIMLP_01605	6	12	13	8	5	11	12	8	7	16	10	10	8	17	10	11	9	12	10.26	1.248	0.32	0.533168071837913	0.61741219136259	1e-08	0.280074381864731	0.150707546000688	0.150707546000688	TRUE	NA	NA
LIMLP_01610	6	3	2	5	5	3	2	5	13	6	4	6	15	6	4	6	4	8	5.84	2.068	1.048	0.128754907627855	0.188073956676794	1e-08	0.472490452078459	0.244364238172073	0.244364238172073	TRUE	NA	NA
LIMLP_01615	484	505	454	454	443	467	435	427	647	732	568	491	754	774	551	528	443	652	547.43	1.45	0.536	0.000451472677382563	0.00129171349362233	0.0125279917573447	0.0307904325663277	0.0205721285311847	0.0205721285311847	TRUE	NA	NA
LIMLP_01620	4863	5122	4675	4852	4455	4738	4480	4566	4155	4848	4346	3889	4844	5124	4217	4179	4560	4591	4575.34	1.003	0.005	0.967419174925615	0.975095074224152	0.00355058889228541	0.0265976404237294	0.011979045934395	0.011979045934395	TRUE	NA	NA
LIMLP_01625	426	358	462	403	390	331	443	379	354	554	438	318	413	586	425	342	386	442	413.54	1.127	0.172	0.401213351194399	0.489601050721055	0.0437356833779761	0.0323324716981884	0.0381113898945371	0.0381113898945371	TRUE	NA	NA
LIMLP_01630	63320	63350	67717	64446	58010	58605	64889	60653	45057	51092	70560	60049	52523	53998	68467	64520	60539	59877	60208.22	0.984	-0.024	0.827958679300818	0.871157925071034	0.00359063312425951	0.0260711003565701	0.0114170757015238	0.0114170757015238	TRUE	NA	NA
LIMLP_01635	1514	1563	1412	1436	1387	1446	1353	1351	2161	2396	1847	1717	2519	2532	1792	1845	1384	2172	1778.24	1.549	0.631	9.32600343919977e-06	4.15688878441992e-05	0.0127976801439796	0.0274939801519976	0.0189123345805155	0.0189123345805155	TRUE	NA	NA
LIMLP_01640	495	483	478	500	453	447	458	471	648	628	566	423	755	664	549	454	457	606	531.47	1.303	0.381	0.0323820305515222	0.0564795965363162	0.0265564668635676	0.0309335194359298	0.0286119123310105	0.0286119123310105	TRUE	NA	NA
LIMLP_01645	1198	1321	1153	1277	1098	1222	1105	1202	1459	1636	1371	1390	1701	1729	1330	1493	1157	1563	1359.99	1.346	0.429	0.000698420299128061	0.00191487752516334	0.00605275735329027	0.0279448857452108	0.0146125103485037	0.0146125103485037	TRUE	NA	NA
LIMLP_01650	4877	5021	4597	5019	4468	4645	4405	4724	3521	4023	4483	4140	4104	4252	4350	4448	4560	4288	4424.52	0.94	-0.089	0.360205274650275	0.447147329541433	0.000409438206013468	0.0266170645464536	0.00879943166033388	0.00879943166033388	TRUE	NA	NA
LIMLP_01655	5	4	4	5	5	4	4	5	1	0	6	1	1	0	6	1	4	2	3.11	0.34	-1.555	0.153323788471886	0.218599684948132	1e-08	0.864297073494875	0.671161725447741	0.671161725447741	TRUE	NA	NA
LIMLP_01660	19	18	14	16	17	17	13	15	18	25	23	28	21	26	22	30	16	25	20.29	1.591	0.67	0.0706340324884549	0.111602942708749	1e-08	0.154510496680291	0.0806199282567045	0.0806199282567045	TRUE	NA	NA
LIMLP_01665	789	793	692	713	723	734	663	671	311	303	397	304	363	320	385	327	698	349	523.15	0.499	-1.003	3.32514781013618e-13	6.00575275091422e-12	0.0048360286901657	0.0310114913862863	0.0160184414385024	0.0160184414385024	TRUE	NA	NA
LIMLP_01670	2360	2233	2159	1998	2162	2066	2069	1880	1554	1669	1936	1727	1812	1764	1879	1856	2044	1828	1935.84	0.895	-0.16	0.14594123885528	0.209642691774397	0.00216538705502072	0.0273746178720544	0.011172642519384	0.011172642519384	TRUE	NA	NA
LIMLP_01675	2859	2901	2658	2877	2619	2684	2547	2708	2840	3172	3020	2507	3311	3352	2930	2694	2640	3072	2855.59	1.16	0.214	0.0770335183355955	0.120268225471919	0.00608476777239751	0.0269408207218306	0.0136751855384026	0.0136751855384026	TRUE	NA	NA
LIMLP_01680	3697	3800	3225	3404	3387	3515	3090	3204	2837	3138	3186	2850	3307	3316	3091	3062	3299	3194	3246.7	0.969	-0.046	0.635249363835464	0.709217376010278	1e-08	0.0268308343898201	0.00864335169109099	0.00864335169109099	TRUE	NA	NA
LIMLP_01685	1357	1223	1306	1307	1243	1131	1251	1230	1327	1569	1580	1281	1547	1658	1533	1376	1214	1528	1371.35	1.257	0.331	0.00807340688676737	0.0164621474828627	0.00504942436332497	0.0279290096911976	0.0142252434531672	0.0142252434531672	TRUE	NA	NA
LIMLP_01690	2382	1862	1841	1749	2182	1723	1764	1646	1591	1835	1684	1308	1855	1939	1634	1405	1829	1708	1768.55	0.933	-0.1	0.440888835943553	0.528268657471548	0.00808468552974914	0.0275020108582399	0.0157574019407536	0.0157574019407536	TRUE	NA	NA
LIMLP_01695	3864	4003	3861	3889	3540	3703	3700	3660	1917	2144	2743	2364	2235	2266	2662	2540	3651	2426	3038.16	0.663	-0.593	5.73478356721351e-08	4.235515537723e-07	0.00259153536907439	0.0268859557444028	0.0111411585137865	0.0111411585137865	TRUE	NA	NA
LIMLP_01700	470	387	471	388	431	358	451	365	419	443	457	333	488	468	443	358	401	439	420.37	1.093	0.129	0.376601602258312	0.463874824242543	0.00698248218758755	0.0322300071374063	0.0179806867411236	0.0179806867411236	TRUE	NA	NA
LIMLP_01705	1205	1041	1181	1084	1104	963	1132	1020	1415	1451	1211	1075	1649	1534	1175	1155	1055	1378	1216.5	1.294	0.371	0.0208134637405618	0.0382788651394494	0.0206194463015952	0.0281710177248082	0.0239690615940335	0.0239690615940335	TRUE	NA	NA
LIMLP_01710	3211	2965	3129	3246	2942	2743	2998	3055	3238	3568	3496	3536	3775	3771	3392	3799	2934	3684	3309.38	1.255	0.328	0.00294839793482151	0.00678933204205727	0.00270952423945099	0.026815626281788	0.0113816573981182	0.0113816573981182	TRUE	NA	NA
LIMLP_01715	604	426	504	365	553	394	483	344	616	635	635	402	718	671	616	432	444	609	526.4	1.372	0.457	0.00159651603660139	0.00392536942934702	0.00840744789598248	0.0309807297342246	0.0181303439674829	0.0181303439674829	TRUE	NA	NA
LIMLP_01720	2399	2605	2219	2449	2198	2410	2126	2305	4016	4427	3322	3205	4681	4679	3223	3444	2260	4007	3133.29	1.75	0.807	3.38399555532289e-08	2.60533475986576e-07	0.0153577268911243	0.0268599028724376	0.0201959029032481	0.0201959029032481	TRUE	NA	NA
LIMLP_01725	5357	5718	4026	4597	4908	5290	3858	4326	5949	6337	4331	4463	6935	6697	4203	4795	4596	5658	5126.49	1.213	0.278	0.0249720114501633	0.0448907243568738	0.00724240649092332	0.0265363764213322	0.0145740024029404	0.0145740024029404	TRUE	NA	NA
LIMLP_01730	3451	3548	3713	4286	3162	3282	3558	4034	1364	1456	2111	2172	1590	1539	2048	2334	3509	1878	2693.31	0.53	-0.917	3.20997295687106e-14	6.64848203186719e-13	0.0053823506741441	0.0269958332422756	0.013602584440656	0.013602584440656	TRUE	NA	NA
LIMLP_01735	1100	1231	1234	1341	1008	1139	1182	1262	283	320	595	646	330	338	577	694	1148	485	816.33	0.403	-1.311	3.41738739414401e-11	4.60200118695506e-10	0.042540047717323	0.0292216305197746	0.035995793633091	0.035995793633091	TRUE	NA	NA
LIMLP_01740	512	511	547	629	469	473	524	592	111	127	251	265	129	134	244	285	514	198	356.23	0.366	-1.449	2.57123045124631e-11	3.52480548550349e-10	1e-08	0.0333467524813358	0.0415565732629809	0.0415565732629809	TRUE	NA	NA
LIMLP_01745	149	104	107	146	137	96	103	137	71	85	95	103	83	90	92	111	118	94	106.01	0.8	-0.322	0.116215965475843	0.171003492057312	1e-08	0.0506211936754271	0.0305622793187265	0.0305622793187265	TRUE	NA	NA
LIMLP_01750	1	1	2	6	1	1	2	6	6	1	1	5	7	1	1	5	2	4	2.97	1.455	0.541	0.604763168845684	0.683294526080908	1e-08	0.90246712841062	0.601522171089377	0.601522171089377	TRUE	NA	NA
LIMLP_01755	480	425	673	639	440	393	645	601	572	721	578	490	667	762	561	526	520	629	574.42	1.222	0.289	0.224236097381839	0.301008723889465	0.0761893326842126	0.0305667032407788	0.0525246655566166	0.0525246655566166	TRUE	NA	NA
LIMLP_01760	432	416	471	508	396	385	451	478	487	438	517	444	568	463	502	477	428	502	464.92	1.176	0.234	0.116770067008111	0.171752499177117	0.00950564898636598	0.0316356631032445	0.0191521642622313	0.0191521642622313	TRUE	NA	NA
LIMLP_01765	2356	2423	2083	2182	2158	2242	1996	2054	2714	3006	2414	2107	3164	3177	2342	2264	2112	2737	2424.57	1.281	0.357	0.00692467370352929	0.0143579605463276	0.00928987700937049	0.0271031341515114	0.0163705607320403	0.0163705607320403	TRUE	NA	NA
LIMLP_01770	4747	4427	4895	4750	4349	4095	4691	4470	2900	3407	4086	2888	3381	3601	3965	3103	4401	3512	3956.82	0.796	-0.329	0.00522563393190673	0.0111944299688008	0.00422852156246702	0.0266867166263612	0.0131098533505447	0.0131098533505447	TRUE	NA	NA
LIMLP_01775	394	389	534	461	361	360	512	434	201	196	341	247	234	207	331	265	417	259	338.02	0.621	-0.688	2.3225398796734e-07	1.51821603455151e-06	1e-08	0.0337411276558197	0.0137764012964826	0.0137764012964826	TRUE	NA	NA
LIMLP_01780	1998	2166	1878	1958	1830	2004	1800	1843	2394	2564	1815	1552	2791	2710	1761	1668	1869	2232	2050.73	1.163	0.218	0.214116660935382	0.289258629856341	0.0304650540892325	0.027299163255408	0.0290033897089704	0.0290033897089704	TRUE	NA	NA
LIMLP_01785	615	602	601	585	563	557	576	551	434	496	565	535	506	524	548	575	562	538	550	0.958	-0.063	0.606229172416462	0.683944143646828	1e-08	0.0307681918406479	0.0123360620074522	0.0123360620074522	TRUE	NA	NA
LIMLP_01790	386	323	339	301	354	299	325	283	439	502	345	255	512	531	335	274	315	413	363.95	1.268	0.342	0.0860050957667148	0.131844497170937	0.037485313968733	0.0331914437293836	0.0353856324770478	0.0353856324770478	TRUE	NA	NA
LIMLP_01795	269	238	236	245	246	220	226	231	228	225	217	196	266	238	211	211	231	232	231.01	0.998	-0.003	0.986226724648386	0.989341944626217	1e-08	0.0373140153738789	0.0169921813522506	0.0169921813522506	TRUE	NA	NA
LIMLP_01800	3767	3705	3497	3489	3451	3427	3351	3284	2359	2720	2777	2383	2750	2875	2695	2560	3378	2720	3049.11	0.805	-0.314	0.00132545187781476	0.00333859689778722	1e-08	0.0268828736836624	0.00883748319245293	0.00883748319245293	TRUE	NA	NA
LIMLP_01805	4999	5103	4424	4652	4580	4721	4239	4378	5298	6116	5591	5023	6176	6464	5425	5397	4480	5866	5172.5	1.306	0.386	0.000105505825674935	0.000353716380393634	0.000971605340080169	0.0265318523350872	0.00930957391453621	0.00930957391453621	TRUE	NA	NA
LIMLP_01810	4324	3888	3875	3978	3961	3597	3713	3744	8098	10387	6112	6029	9440	10978	5931	6478	3754	8207	5980.19	2.117	1.082	1.78825495469871e-08	1.4441274400116e-07	0.043446071963312	0.0264637737565058	0.035273735024277	0.035273735024277	TRUE	NA	NA
LIMLP_01815	1557	1568	1182	1370	1426	1451	1133	1289	928	1037	1188	1187	1082	1096	1153	1275	1325	1152	1238.11	0.872	-0.198	0.167109002272801	0.234827583946034	0.0118780615483162	0.0281336033861047	0.0189959431754228	0.0189959431754228	TRUE	NA	NA
LIMLP_01820	2	1	2	1	2	1	2	1	0	0	1	1	0	0	1	1	2	0	0.96	0.359	-1.477	0.375758422460607	0.463285457132764	1e-08	2.74904705412657	1.46892682011835	1.46892682011835	TRUE	NA	NA
LIMLP_01825	331	299	487	441	303	277	467	415	186	205	432	311	217	217	419	334	366	297	331.05	0.8	-0.321	0.0224784536250096	0.0409294728929344	1e-08	0.0339034820227127	0.0157848768469838	0.0157848768469838	TRUE	NA	NA
LIMLP_01830	622	647	630	605	570	599	604	569	631	698	626	627	736	738	607	674	586	689	636.98	1.173	0.231	0.0772926580367851	0.120623390572559	0.00425618093740654	0.0301208990980714	0.0147850310973273	0.0147850310973273	TRUE	NA	NA
LIMLP_01835	139	145	172	216	127	134	165	203	75	83	206	190	87	88	200	204	157	145	151.1	0.87	-0.201	0.365212072510671	0.45218427821253	0.0366057105690859	0.0432831480005566	0.0400764384915461	0.0400764384915461	TRUE	NA	NA
LIMLP_01840	3434	2959	4117	3580	3146	2737	3945	3369	4412	5381	5589	3654	5143	5687	5423	3926	3299	5045	4172.15	1.527	0.611	0.000402742297355113	0.00116541449902835	0.0298296548715748	0.0266527082840808	0.0283731979191708	0.0283731979191708	TRUE	NA	NA
LIMLP_01845	1575	1569	1641	1666	1443	1451	1572	1568	3129	3514	2940	2686	3647	3714	2853	2886	1508	3275	2391.87	2.156	1.108	2.96318637546417e-13	5.37747775090188e-12	0.0176035562550869	0.0271178326493122	0.0216983705751017	0.0216983705751017	TRUE	NA	NA
LIMLP_01850	402	361	369	356	368	334	354	335	489	574	565	446	570	607	548	479	348	551	449.38	1.581	0.661	8.50687166470474e-07	4.96473015531237e-06	0.00266145289574045	0.0318296646892755	0.0149836581224711	0.0149836581224711	TRUE	NA	NA
LIMLP_01855	84	71	77	74	77	66	74	70	89	74	83	67	104	78	81	72	72	84	77.57	1.162	0.217	0.300379980507586	0.384197876503785	1e-08	0.0596395535939439	0.0291363040036396	0.0291363040036396	TRUE	NA	NA
LIMLP_01860	144	97	122	118	132	90	117	111	76	90	144	135	89	95	140	145	112	117	114.76	1.032	0.045	0.844709168267062	0.884391934138949	0.0336173143240432	0.0487459277667498	0.0415113990138174	0.0415113990138174	TRUE	NA	NA
LIMLP_01865	445	400	434	394	408	370	416	371	1696	2122	1140	928	1977	2243	1106	997	391	1581	985.93	3.809	1.929	1.08174476025327e-15	2.64264697520847e-14	0.082239060477555	0.0286722346730907	0.0540902572847637	0.0540902572847637	TRUE	NA	NA
LIMLP_01870	5	14	11	3	5	13	11	3	21	24	7	11	24	25	7	12	8	17	12.42	2.242	1.165	0.0562273229720727	0.0911451841116841	0.281682165605979	0.235965214183671	0.255581060125956	0.255581060125956	TRUE	NA	NA
LIMLP_01875	2118	2077	2647	2419	1940	1921	2536	2277	1703	2127	1926	1446	1985	2248	1869	1554	2168	1914	2041.33	0.881	-0.183	0.303600460849087	0.387372064967003	0.0322848485024038	0.0273050164377706	0.0299652649697806	0.0299652649697806	TRUE	NA	NA
LIMLP_01880	281	282	268	254	257	261	257	239	200	203	196	122	233	215	190	131	254	192	222.89	0.745	-0.425	0.0200804534995085	0.0371128071225156	0.0173761269659246	0.0377250850259603	0.0274752100581299	0.0274752100581299	TRUE	NA	NA
LIMLP_01885	74	87	91	68	68	80	87	64	141	162	90	83	164	171	87	89	75	128	101.45	1.646	0.719	0.00784880706544454	0.016038500657592	0.0688155543705799	0.0517285081060815	0.059709667217331	0.059709667217331	TRUE	NA	NA
LIMLP_01890	2788	2735	2379	2555	2554	2530	2280	2405	1560	1683	1705	1637	1819	1779	1654	1759	2442	1753	2097.4	0.718	-0.478	1.15555103386414e-06	6.45719206753112e-06	1e-08	0.0272708734489774	0.00878964801473392	0.00878964801473392	TRUE	NA	NA
LIMLP_01895	1738	1868	1735	1851	1592	1728	1663	1742	873	997	1562	1304	1018	1054	1516	1401	1681	1247	1464.13	0.732	-0.451	0.00324978489845714	0.00738517009422789	0.0173017912743014	0.0278085245798855	0.0218467787675805	0.0218467787675805	TRUE	NA	NA
LIMLP_01900	738	786	732	747	676	727	701	703	312	298	535	465	364	315	519	500	702	424	563.14	0.593	-0.754	3.45165803119971e-05	0.000130111461492602	0.0291687044377418	0.030657603703255	0.0298991239933611	0.0298991239933611	TRUE	NA	NA
LIMLP_01905	373	408	343	342	342	377	329	322	145	136	253	224	169	144	245	241	342	200	271.08	0.572	-0.806	0.000244033242195104	0.000748800874400597	0.0492970889826656	0.0356456848699073	0.0423428776006865	0.0423428776006865	TRUE	NA	NA
LIMLP_01910	380	325	450	408	348	301	431	384	240	273	335	346	280	289	325	372	366	316	341.14	0.866	-0.208	0.15718515024178	0.223186515488609	0.00520425824249517	0.0336705094476068	0.0177310369354581	0.0177310369354581	TRUE	NA	NA
LIMLP_01915	2659	2261	2323	2174	2436	2092	2226	2046	2235	2541	2068	1448	2605	2686	2007	1556	2200	2214	2206.63	0.985	-0.021	0.897467137083232	0.923392888613444	0.0243041662081446	0.0272093363398699	0.0256991058135097	0.0256991058135097	TRUE	NA	NA
LIMLP_01920	892	884	845	929	817	818	810	874	638	750	806	666	744	793	782	716	830	759	794.14	0.914	-0.13	0.277497823078753	0.359586604472331	1e-08	0.029310895181674	0.0124600914002787	0.0124600914002787	TRUE	NA	NA
LIMLP_01925	763	736	663	752	699	681	635	708	668	716	526	563	779	757	510	605	681	663	671.71	0.961	-0.057	0.70447075381357	0.76838524407084	0.0131614762705268	0.0299092716726748	0.0204461253255434	0.0204461253255434	TRUE	NA	NA
LIMLP_01930	575	541	551	500	527	500	528	471	241	300	379	367	281	317	368	394	506	340	423.24	0.667	-0.584	0.000324776357684028	0.000963958488421987	0.0149059749589157	0.0321879785321138	0.0228245946071301	0.0228245946071301	TRUE	NA	NA
LIMLP_01935	5918	6044	3678	3924	5422	5591	3524	3693	6348	7358	4189	4456	7400	7777	4065	4788	4558	6008	5282.43	1.298	0.377	0.000633634072713595	0.001753652469943	0.00330001589951862	0.0265213623970857	0.0114744877596931	0.0114744877596931	TRUE	NA	NA
LIMLP_01940	457	469	456	463	419	434	437	436	467	533	580	529	544	563	563	568	432	560	495.52	1.298	0.376	0.00133747866064108	0.00336666524154765	1e-08	0.0312894170412287	0.0111616168587313	0.0111616168587313	TRUE	NA	NA
LIMLP_01945	715	644	588	572	655	596	563	538	556	656	733	518	648	693	711	557	588	652	620.23	1.108	0.147	0.263081658805998	0.34399007097705	0.00460044549229751	0.0302314248563981	0.0150699291708098	0.0150699291708098	TRUE	NA	NA
LIMLP_01950	457	385	462	543	419	356	443	511	974	1068	595	614	1135	1129	577	660	432	875	653.73	1.951	0.964	0.000250452323398581	0.000766030340667729	0.105236636396133	0.0300160557938234	0.0648775044910452	0.0648775044910452	TRUE	NA	NA
LIMLP_01955	1496	1458	2379	2422	1371	1349	2280	2279	2519	3101	2998	3100	2936	3277	2909	3331	1820	3113	2466.52	1.764	0.819	2.90098460509846e-05	0.000111560568416047	0.0452618245537458	0.0270848444941203	0.0364414322729682	0.0364414322729682	TRUE	NA	NA
LIMLP_01960	62	53	139	128	57	49	133	120	51	69	191	152	59	73	185	163	90	120	105.07	1.319	0.4	0.0434813218705004	0.0731599636417117	1e-08	0.0508431460440589	0.0264758670461926	0.0264758670461926	TRUE	NA	NA
LIMLP_01965	363	284	273	282	333	263	262	265	67	78	93	94	78	82	90	101	281	88	184.26	0.315	-1.668	2.56011544516658e-18	7.68236217443295e-17	0.0142008491974944	0.0401775915616933	0.0273829961850417	0.0273829961850417	TRUE	NA	NA
LIMLP_01970	1556	1605	1672	1674	1426	1485	1602	1575	982	1033	1595	1362	1145	1092	1548	1463	1522	1312	1416.94	0.854	-0.228	0.0785285459790958	0.121853537755022	0.00733021950392891	0.0278678337131066	0.0154596587050921	0.0154596587050921	TRUE	NA	NA
LIMLP_01975	1311	1372	1162	1347	1201	1269	1113	1268	982	987	1311	1114	1145	1043	1272	1197	1213	1164	1188.55	0.959	-0.061	0.65013092403101	0.721836279180922	0.0082628646661059	0.0282214113877006	0.0163155201251806	0.0163155201251806	TRUE	NA	NA
LIMLP_01980	2987	2839	2901	3103	2737	2626	2780	2920	2702	3166	3340	2737	3150	3346	3241	2941	2766	3170	2967.58	1.146	0.196	0.0912193905359162	0.138390564224672	0.00394466342225654	0.026906366522151	0.0126020560030765	0.0126020560030765	TRUE	NA	NA
LIMLP_01985	1784	1879	2067	2243	1634	1738	1981	2111	1051	1141	1979	1767	1225	1206	1920	1899	1866	1562	1714.28	0.821	-0.284	0.0414965629265835	0.0704424950170199	0.011437505642167	0.0275486821577392	0.0180597222104496	0.0180597222104496	TRUE	NA	NA
LIMLP_01990	1427	1596	1021	1185	1307	1476	978	1115	1351	1447	905	975	1575	1529	878	1048	1219	1258	1238.42	1.014	0.019	0.882824573940008	0.913805256732004	0.00730292386279818	0.0281330846702249	0.0158331809118631	0.0158331809118631	TRUE	NA	NA
LIMLP_01995	0	0	0	0	0	0	0	0	0	0	0	0	0	0	0	0	0	0	0	NA	NA	NA	NA	NA	NA	NA	NA	NA	NA	NA
LIMLP_02000	1869	1858	1614	1603	1712	1719	1547	1509	1000	1192	1341	1100	1166	1260	1301	1182	1622	1227	1424.37	0.757	-0.401	0.000643881943514582	0.00177943008465125	0.00337570727845924	0.0278582324587955	0.0125396958001084	0.0125396958001084	TRUE	NA	NA
LIMLP_02005	572	613	487	360	524	567	467	339	233	281	406	213	272	297	394	229	474	298	386	0.628	-0.672	0.000196392356951391	0.000613987918245899	0.0246186525934341	0.0327822581436643	0.0284550687051144	0.0284550687051144	TRUE	NA	NA
LIMLP_02010	2614	2637	803	697	2395	2439	769	656	134	175	113	92	156	185	110	99	1565	138	851.17	0.101	-3.31	6.89221796772642e-41	5.05120051442411e-39	0.0838641005651127	0.0290908906162292	0.0540695682942506	0.0540695682942506	TRUE	NA	NA
LIMLP_02015	2	0	0	2	2	0	0	2	3	3	0	1	3	3	0	1	1	2	1.43	2.026	1.019	0.522944432266372	0.607844664277506	1e-08	1.84658814132751	1.58886587512337	1.58886587512337	TRUE	NA	NA
LIMLP_02020	3698	4275	3163	3545	3388	3955	3031	3336	3982	4274	3582	3765	4642	4517	3476	4045	3428	4170	3798.75	1.215	0.28	0.0116901554715782	0.0228937217380189	0.00383262985876964	0.0267141347982402	0.0116164638619019	0.0116164638619019	TRUE	NA	NA
LIMLP_02025	4307	4648	4015	3721	3946	4300	3847	3502	3171	3577	3484	2779	3696	3780	3381	2986	3899	3461	3679.81	0.886	-0.174	0.0774920132738351	0.120786119667315	1e-08	0.0267363178920023	0.00906665792727695	0.00906665792727695	TRUE	NA	NA
LIMLP_02030	1850	1624	1700	1483	1695	1502	1629	1396	2356	2524	1643	1284	2746	2668	1594	1380	1556	2097	1826.22	1.292	0.37	0.0653376976367029	0.104206839459267	0.0484232857656613	0.0274554564184958	0.0381481971773242	0.0381481971773242	TRUE	NA	NA
LIMLP_02035	3115	2995	3553	3200	2854	2771	3405	3012	2739	3106	2947	2144	3193	3283	2860	2304	3010	2910	2959.94	0.961	-0.058	0.718337258241046	0.779716118244554	0.0222463098792467	0.0269086345142199	0.0243027654956806	0.0243027654956806	TRUE	NA	NA
LIMLP_02040	79	80	71	35	72	74	68	33	191	260	133	85	223	275	129	91	62	180	120.65	2.8	1.486	1.72634394406924e-10	2.05596774088996e-09	0.0326340980954352	0.0476380623565656	0.0404353537567373	0.0404353537567373	TRUE	NA	NA
LIMLP_02045	695	720	685	697	637	666	656	656	1767	1946	1378	1240	2060	2057	1337	1332	654	1696	1175.14	2.537	1.343	6.08456807634143e-14	1.22689359465276e-12	0.0310183696205989	0.0282464520459967	0.0297198582634854	0.0297198582634854	TRUE	NA	NA
LIMLP_02050	1029	973	999	958	943	900	957	902	1683	1808	1535	1306	1962	1911	1489	1403	926	1691	1308.4	1.809	0.855	6.58288238891165e-09	5.93081909790598e-08	0.0141721435908244	0.0280204868553927	0.0200600488482034	0.0200600488482034	TRUE	NA	NA
LIMLP_02055	577	522	599	594	529	483	574	559	548	644	636	484	639	681	617	520	536	614	575.14	1.143	0.192	0.211745908406541	0.28646207204023	0.013591654095425	0.0305609670886785	0.0210707503851317	0.0210707503851317	TRUE	NA	NA
LIMLP_02060	469	450	455	415	430	416	436	391	272	342	428	369	317	361	415	396	418	372	395.36	0.888	-0.171	0.243647467712897	0.322858309963091	0.00667083448841359	0.0326224320864697	0.0181608384889585	0.0181608384889585	TRUE	NA	NA
LIMLP_02065	1280	1190	1042	993	1173	1101	998	935	858	905	918	726	1000	956	891	780	1052	907	979.26	0.862	-0.214	0.0446938314323541	0.0749683941851678	1e-08	0.0286902506075939	0.00990801833758781	0.00990801833758781	TRUE	NA	NA
LIMLP_02070	1121	1301	1181	1179	1027	1204	1132	1110	503	542	732	690	586	573	710	741	1118	652	885.34	0.581	-0.783	2.60560871532454e-08	2.04741748744368e-07	0.00964315061667414	0.0289726973539115	0.0177497520826733	0.0177497520826733	TRUE	NA	NA
LIMLP_02075	13461	14104	15434	16623	12332	13048	14789	15645	8767	9937	16276	14758	10220	10502	15793	15857	13954	13093	13523.24	0.922	-0.117	0.368660553432047	0.455861573371035	0.00854519307727294	0.0262205927688522	0.0163042294339405	0.0163042294339405	TRUE	NA	NA
LIMLP_02080	8824	9445	7334	8393	8084	8738	7028	7899	10565	10841	8566	9268	12316	11458	8312	9958	7937	10511	9223.96	1.314	0.394	0.000827461486784867	0.00222074346911065	0.00564735831840417	0.0263104548727297	0.0132113466230733	0.0132113466230733	TRUE	NA	NA
LIMLP_02085	235	223	247	195	215	206	237	184	280	303	259	218	326	320	251	234	210	283	246.75	1.337	0.419	0.0131517372401023	0.0254551907679177	0.011708218764769	0.0365941650022119	0.0233235322669889	0.0233235322669889	TRUE	NA	NA
LIMLP_02090	5640	5311	6201	6119	5167	4913	5942	5759	4956	5696	6768	6493	5777	6020	6567	6976	5445	6335	5890.26	1.164	0.219	0.0293968308553915	0.0519144218674221	0.00100510011547563	0.0264704302477482	0.0095237495269133	0.0095237495269133	TRUE	NA	NA
LIMLP_02095	3953	3679	3119	3082	3622	3403	2989	2901	2351	2615	2775	2066	2741	2764	2693	2220	3229	2604	2916.39	0.807	-0.31	0.0050397372154965	0.0108572292415247	0.00258135889148959	0.0269217864994509	0.0113625495335345	0.0113625495335345	TRUE	NA	NA
LIMLP_02100	13	21	15	12	12	19	14	11	7	8	11	11	8	8	11	12	14	10	12.01	0.693	-0.529	0.274416527806313	0.356078102645509	1e-08	0.243043411448885	0.13730087041505	0.13730087041505	TRUE	NA	NA
LIMLP_02105	9856	9777	6955	7406	9030	9045	6665	6970	20937	21273	16601	15059	24406	22483	16108	16180	7928	19794	13860.88	2.478	1.309	2.68507232293413e-37	1.67750993814786e-35	0.00199107401330958	0.0262158964352342	0.0100246718990123	0.0100246718990123	TRUE	NA	NA
LIMLP_02110	2515	3133	2427	3400	2304	2898	2326	3200	2408	2482	2893	3759	2807	2623	2807	4039	2682	3069	2875.53	1.139	0.187	0.17179034069276	0.239839182174116	0.0119796132618436	0.026934490726513	0.0177294446290742	0.0177294446290742	TRUE	NA	NA
LIMLP_02115	195	180	147	163	179	167	141	153	188	188	157	163	219	199	152	175	160	186	173.09	1.161	0.215	0.16673906523285	0.234480655941841	1e-08	0.0410902001998366	0.0174048881581996	0.0174048881581996	TRUE	NA	NA
LIMLP_02120	34058	37303	36399	41138	31202	34509	34879	38717	15268	16881	26938	27411	17798	17841	26139	29452	34827	22808	28817.12	0.64	-0.643	2.05568849454889e-05	8.20338099761868e-05	0.0187077039689552	0.0261182717723792	0.0218650434274358	0.0218650434274358	TRUE	NA	NA
LIMLP_02125	2968	2784	2929	2681	2719	2575	2807	2523	3304	3917	3272	2812	3851	4140	3175	3021	2656	3547	3101.51	1.325	0.406	0.00355688177489747	0.00800666062854947	0.0124408559578047	0.026868427533439	0.0183376388676478	0.0183376388676478	TRUE	NA	NA
LIMLP_02130	122	102	90	94	112	94	86	88	56	70	71	62	65	74	69	67	95	69	81.95	0.725	-0.464	0.0277546169918205	0.0493343495129795	1e-08	0.0578421224945996	0.030107498394731	0.030107498394731	TRUE	NA	NA
LIMLP_02135	423	478	480	541	388	442	460	509	229	262	323	286	267	277	313	307	450	291	370.43	0.649	-0.624	2.04882209484792e-06	1.0684807135468e-05	1e-08	0.0330662566058617	0.0137215438787369	0.0137215438787369	TRUE	NA	NA
LIMLP_02140	368	300	308	319	337	278	295	300	234	252	276	230	273	266	268	247	302	264	283.01	0.873	-0.196	0.162937096501121	0.229812462903691	1e-08	0.0352402771777407	0.0154850791804698	0.0154850791804698	TRUE	NA	NA
LIMLP_02145	38	18	43	41	35	17	41	39	17	8	33	10	20	8	32	11	33	18	25.29	0.515	-0.957	0.0140912156768148	0.0270264836156725	0.0532080249595568	0.129134008915687	0.0965831972801243	0.0965831972801243	TRUE	NA	NA
LIMLP_02150	214	163	279	226	196	151	267	213	235	269	226	194	274	284	219	208	207	246	226.61	1.204	0.268	0.257788875353434	0.337954387331247	0.0621884102921047	0.037533162255532	0.0494662799851097	0.0494662799851097	TRUE	NA	NA
LIMLP_02155	426	368	358	314	390	340	343	296	324	396	357	273	378	419	346	293	342	359	350.65	1.046	0.064	0.649490696550919	0.721424961980633	1e-08	0.0334631151759525	0.01643154882501	0.01643154882501	TRUE	NA	NA
LIMLP_02160	1	0	4	0	1	0	4	0	2	0	2	3	2	0	2	3	1	2	1.53	2.081	1.057	0.507870801896163	0.593892490342521	1e-08	1.72946333223954	1.61000326003745	1.61000326003745	TRUE	NA	NA
LIMLP_02165	413	577	386	470	378	534	370	442	463	506	475	518	540	535	461	557	431	523	477.04	1.222	0.29	0.0485283997247756	0.0803395879023109	0.00881927591169633	0.031493177592437	0.0185965613798343	0.0185965613798343	TRUE	NA	NA
LIMLP_02170	425	483	384	390	389	447	368	367	2176	2523	1487	1406	2537	2667	1443	1511	393	2040	1215.98	5.01	2.325	3.14539707110793e-38	2.03171326067666e-36	0.0310901482572127	0.028171929623488	0.0295963814072369	0.0295963814072369	TRUE	NA	NA
LIMLP_02175	63	85	90	73	58	79	86	69	88	104	77	72	103	110	75	77	73	91	81.98	1.247	0.318	0.19818246155259	0.270319742654589	0.0333966596787571	0.0578295255841581	0.0463978284172056	0.0463978284172056	TRUE	NA	NA
LIMLP_02180	26458	23176	29441	27561	24239	21440	28212	25939	18598	22163	28195	21784	21680	23424	27359	23406	24958	23967	24462.24	0.962	-0.057	0.612657942361248	0.689149769285336	0.00426010496055387	0.0261343785028419	0.011932333386045	0.011932333386045	TRUE	NA	NA
LIMLP_02185	681	578	623	595	624	535	597	560	730	820	727	582	851	867	705	625	579	762	670.49	1.307	0.387	0.00952903300610597	0.0190825742863042	0.0122001957074722	0.0299163187069444	0.0198626367574265	0.0198626367574265	TRUE	NA	NA
LIMLP_02190	7	3	7	5	6	3	7	5	13	14	7	5	15	15	7	5	5	10	7.84	1.952	0.965	0.135605904970458	0.196798973283479	0.11204115207005	0.358598743270105	0.255647491473888	0.255647491473888	TRUE	NA	NA
LIMLP_02195	1017	864	1120	1046	932	799	1073	984	896	928	1027	1070	1044	981	997	1150	947	1043	995.02	1.105	0.144	0.269594208461925	0.350776213195082	0.00644807048529372	0.0286480803582666	0.0153037822752218	0.0153037822752218	TRUE	NA	NA
LIMLP_02200	15516	17156	14678	17331	14215	15871	14065	16311	23006	25491	19702	20393	26818	26941	19117	21911	15116	23697	19406.26	1.555	0.637	5.88807188541031e-06	2.78404987038446e-05	0.0139381943424394	0.0261621466280764	0.0189380957293031	0.0189380957293031	TRUE	NA	NA
LIMLP_02205	256	210	280	228	235	194	268	215	154	204	290	192	180	216	281	206	228	221	224.31	0.964	-0.053	0.750274207610528	0.805208393467677	0.00802686014458206	0.0376509326094739	0.0222490512813902	0.0222490512813902	TRUE	NA	NA
LIMLP_02210	486	545	559	604	445	504	536	568	227	260	460	471	265	275	446	506	513	373	443.17	0.703	-0.509	0.00502523859352736	0.0108321178053918	0.0268391564379042	0.0319109219348537	0.0292403485398469	0.0292403485398469	TRUE	NA	NA
LIMLP_02215	444	396	359	429	407	366	344	404	363	477	476	445	423	504	462	478	380	467	423.52	1.229	0.297	0.0375183241739474	0.0643484848906001	0.00579463453382125	0.0321838773938	0.0172227206916567	0.0172227206916567	TRUE	NA	NA
LIMLP_02220	390	428	393	401	357	396	377	377	629	767	500	486	733	811	485	522	377	638	507.3	1.656	0.728	6.42082028617105e-05	0.00022804982395711	0.0285034971819481	0.0311671667781197	0.0297697791643043	0.0297697791643043	TRUE	NA	NA
LIMLP_02225	730	722	688	761	669	668	659	716	108	116	307	329	126	123	298	353	678	225	451.51	0.299	-1.743	1.62939584552158e-09	1.62131268075268e-08	0.132998523338358	0.0318022654865581	0.0769508345117477	0.0769508345117477	TRUE	NA	NA
LIMLP_02230	396	626	290	535	363	579	278	504	156	224	245	642	182	237	238	690	431	337	383.68	0.701	-0.513	0.0809779891448612	0.12509408862224	0.136594179056767	0.0328231262783377	0.079883385220047	0.079883385220047	TRUE	NA	NA
LIMLP_02235	213	179	262	240	195	166	251	226	269	338	381	281	314	357	370	302	210	336	272.51	1.614	0.69	8.65480174592657e-05	0.000297953472933389	0.0169331716576929	0.0355952212037476	0.025860097453543	0.025860097453543	TRUE	NA	NA
LIMLP_02240	2201	2190	1806	1995	2016	2026	1731	1878	1748	1765	1959	1899	2038	1865	1901	2040	1913	1961	1936.86	1.027	0.038	0.737126131069409	0.79490313681537	0.00279749985076235	0.0273739049123043	0.0116775769319578	0.0116775769319578	TRUE	NA	NA
LIMLP_02245	108	110	77	101	99	102	74	95	53	45	74	91	62	48	72	98	92	70	81.06	0.741	-0.433	0.107763899124783	0.160237307672472	0.0550853881728252	0.0581925785847282	0.0567818331257351	0.0567818331257351	TRUE	NA	NA
LIMLP_02250	10	8	6	9	9	7	6	8	12	10	6	7	14	11	6	8	8	10	8.59	1.202	0.265	0.627816225443856	0.703087756440357	1e-08	0.329712273503898	0.166447446577159	0.166447446577159	TRUE	NA	NA
LIMLP_02255	30	31	32	38	27	29	31	36	15	19	26	18	17	20	25	19	31	20	25.59	0.67	-0.579	0.0838579875726215	0.128812088125458	1e-08	0.127909884610767	0.0662341180807661	0.0662341180807661	TRUE	NA	NA
LIMLP_02260	2	3	11	6	2	3	11	6	4	10	8	9	5	11	8	10	6	8	6.68	1.74	0.799	0.246768312783354	0.326086699035147	1e-08	0.416188514828301	0.283727859628741	0.283727859628741	TRUE	NA	NA
LIMLP_02265	7	10	10	12	6	9	10	11	16	10	7	14	19	11	7	15	9	13	10.95	1.344	0.427	0.423196877424221	0.511252409880216	1e-08	0.264144192656289	0.178465349033684	0.178465349033684	TRUE	NA	NA
LIMLP_02270	52	65	58	76	48	60	56	72	16	22	53	52	19	23	51	56	59	37	48.01	0.593	-0.753	0.0216707660016048	0.039662554439255	1e-08	0.0803339368802285	0.0796033938336185	0.0796033938336185	TRUE	NA	NA
LIMLP_02275	538	484	553	487	493	448	530	458	290	300	366	252	338	317	355	271	482	320	401.24	0.663	-0.594	6.88212446356333e-06	3.17527558482323e-05	1e-08	0.0325257497804607	0.0140999143197159	0.0140999143197159	TRUE	NA	NA
LIMLP_02280	2799	2612	2502	2548	2564	2416	2398	2398	2254	2596	2638	1871	2628	2744	2560	2010	2444	2486	2464.68	1.01	0.015	0.907039628375011	0.929289029510167	0.00761416002298491	0.0270856332559656	0.0155581619468934	0.0155581619468934	TRUE	NA	NA
LIMLP_02285	13226	13383	12144	12016	12117	12381	11637	11309	8977	9489	8920	7887	10465	10029	8655	8474	11861	9406	10633.27	0.79	-0.34	0.00118041515933048	0.0030171443140231	0.00239909571565489	0.0262729920532321	0.0104417207177538	0.0104417207177538	TRUE	NA	NA
LIMLP_02290	18	32	12	22	16	30	11	21	6	8	11	5	7	8	11	5	20	8	13.72	0.415	-1.269	0.0135464480867463	0.0261262720944282	0.0865813574173591	0.21600146654212	0.161316838393348	0.161316838393348	TRUE	NA	NA
LIMLP_02295	1270	1147	1181	1136	1164	1061	1132	1069	475	580	749	544	554	613	727	585	1106	620	862.93	0.558	-0.842	2.45708115941116e-10	2.85485862759632e-09	0.00647093563380206	0.0290491765708787	0.0157177775040208	0.0157177775040208	TRUE	NA	NA
LIMLP_02300	1326	1106	1083	905	1215	1023	1038	852	694	848	766	603	809	896	743	648	1032	774	902.99	0.751	-0.413	0.00142533571778373	0.00354566215435625	0.00520303750633812	0.0289151345785148	0.0149857648221607	0.0149857648221607	TRUE	NA	NA
LIMLP_02305	1484	1428	1271	1342	1360	1321	1218	1263	1257	1404	1026	927	1465	1484	996	996	1290	1235	1262.79	0.94	-0.089	0.55787029772191	0.640760610192345	0.0158663785737077	0.0280924599363582	0.0211212110076859	0.0211212110076859	TRUE	NA	NA
LIMLP_02310	209	192	177	190	191	178	170	179	271	263	241	195	316	278	234	210	180	260	219.34	1.432	0.518	0.00169996802477651	0.00415027427445437	0.00665892585302821	0.0379142450157212	0.0214668224775903	0.0214668224775903	TRUE	NA	NA
LIMLP_02315	3203	3103	2639	2792	2934	2871	2529	2628	3186	3636	3047	3107	3714	3843	2957	3338	2740	3463	3101.65	1.26	0.333	0.00123186828749019	0.00313185459881595	0.00122253050550034	0.0268683909289179	0.0098790457786611	0.0098790457786611	TRUE	NA	NA
LIMLP_02320	227	190	194	160	208	176	186	151	114	104	133	93	133	110	129	100	180	118	149	0.655	-0.61	0.00019925326483003	0.00062191170537858	1e-08	0.0435259422664663	0.018656042272199	0.018656042272199	TRUE	NA	NA
LIMLP_02325	512	432	614	567	469	400	588	534	236	279	387	264	275	295	376	284	498	308	402.48	0.619	-0.692	2.63843772978688e-06	1.3388929678053e-05	0.00665039230142646	0.0325056745375689	0.0181385264553893	0.0181385264553893	TRUE	NA	NA
LIMLP_02330	1104	1060	1012	936	1011	981	970	881	1121	1296	1059	886	1307	1370	1028	952	961	1164	1062.34	1.2	0.263	0.0509801346198214	0.0839245326290019	0.00820061482389596	0.0284820295586404	0.0164321620828405	0.0164321620828405	TRUE	NA	NA
LIMLP_02335	12005	12620	10572	11135	10998	11675	10131	10480	9465	10251	9452	8487	11033	10834	9172	9119	10821	10040	10430.16	0.925	-0.112	0.27014538586212	0.351373401201549	0.00130861382624932	0.0262777668025776	0.00978378294332807	0.00978378294332807	TRUE	NA	NA
LIMLP_02340	2286	1733	2462	1919	2094	1603	2359	1806	1730	1927	1597	1074	2017	2037	1550	1154	1966	1690	1827.45	0.846	-0.241	0.24048772537122	0.31965826349788	0.0520956373602961	0.0274544959494591	0.0399155739255579	0.0399155739255579	TRUE	NA	NA
LIMLP_02345	270	253	326	331	247	234	312	312	234	313	376	346	273	331	365	372	276	335	305.69	1.214	0.28	0.0516679447380242	0.0848004037022438	1e-08	0.0345568473225184	0.0165385473928318	0.0165385473928318	TRUE	NA	NA
LIMLP_02350	685	576	646	593	628	533	619	558	995	1104	762	658	1160	1167	739	707	584	943	763.82	1.574	0.654	0.000804815285307281	0.00216913087150357	0.0407346487867838	0.0294411777683814	0.0352619219178619	0.0352619219178619	TRUE	NA	NA
LIMLP_02355	13949	15515	11682	13269	12779	14353	11194	12488	18520	21244	16089	15864	21589	22452	15612	17045	12704	19174	15939.07	1.498	0.583	3.72018081893685e-07	2.32801463070087e-06	0.00493687826264788	0.0261913713740457	0.0125637613031693	0.0125637613031693	TRUE	NA	NA
LIMLP_02360	927	919	779	830	849	850	746	781	1411	1576	1033	883	1645	1666	1002	949	806	1316	1061.08	1.579	0.659	0.000184705978236317	0.000581763601334419	0.0290797753173886	0.0284849494556251	0.028831903176645	0.028831903176645	TRUE	NA	NA
LIMLP_02365	3214	2733	2792	2768	2944	2528	2675	2605	3180	3315	2582	1982	3707	3504	2505	2130	2688	2962	2824.85	1.075	0.105	0.544743393298625	0.627764460798627	0.0335044927885924	0.0269507589321194	0.0284477007674922	0.0284477007674922	TRUE	NA	NA
LIMLP_02370	674	752	605	729	617	696	580	686	977	1063	710	854	1139	1123	689	918	645	967	805.98	1.476	0.562	0.000378584530763773	0.0011047363298168	0.0174831778670287	0.0292626338824339	0.0227119459002566	0.0227119459002566	TRUE	NA	NA
LIMLP_02375	6711	6390	5248	5783	6148	5911	5029	5443	4624	4883	5185	4852	5390	5161	5031	5213	5633	5199	5415.82	0.925	-0.112	0.28534236258473	0.367875420774832	0.00208923271347158	0.0265092062402935	0.0103442317952237	0.0103442317952237	TRUE	NA	NA
LIMLP_02380	547	484	578	510	501	448	554	480	714	756	809	654	832	799	785	703	496	780	637.72	1.574	0.655	5.40040953234456e-07	3.27201283430288e-06	0.00417350519023432	0.0301161701161943	0.0147731970184658	0.0147731970184658	TRUE	NA	NA
LIMLP_02385	7942	8209	7634	7896	7276	7594	7315	7431	7541	8074	10491	8517	8791	8533	10180	9151	7404	9164	8283.93	1.235	0.305	0.00613601262453676	0.0128910386505566	0.00436836031586393	0.0263425299127191	0.0117449780601786	0.0117449780601786	TRUE	NA	NA
LIMLP_02390	815	923	705	762	747	854	676	717	385	373	633	675	449	394	614	725	748	546	646.97	0.712	-0.49	0.0279593796892951	0.0496751496484399	0.0627839019138133	0.0300577217575008	0.0461288870680883	0.0461288870680883	TRUE	NA	NA
LIMLP_02395	141	151	122	154	129	140	117	145	42	46	75	87	49	49	73	93	133	66	99.32	0.485	-1.044	2.23140556165864e-05	8.81498300245615e-05	0.0392335006765489	0.0522793059254343	0.0464040911399633	0.0464040911399633	TRUE	NA	NA
LIMLP_02400	4864	5105	2389	2560	4456	4723	2289	2409	1511	1808	1490	1247	1761	1911	1446	1340	3469	1614	2541.9	0.487	-1.039	6.10667619458269e-10	6.64929799358704e-09	0.0263363983694822	0.0270534964712887	0.0266321142795318	0.0266321142795318	TRUE	NA	NA
LIMLP_02405	145	120	107	93	133	111	103	88	81	94	82	58	94	99	80	62	109	84	96.2	0.772	-0.374	0.0555226612888543	0.0902332034847862	1e-08	0.0531311263736262	0.0258016374064037	0.0258016374064037	TRUE	NA	NA
LIMLP_02410	1055	1026	1094	1039	967	949	1048	978	964	1081	979	839	1124	1142	950	901	986	1029	1007.44	1.04	0.057	0.685996462089656	0.753192888799677	0.0101805908264881	0.0286157725825729	0.0178337615838531	0.0178337615838531	TRUE	NA	NA
LIMLP_02415	804	760	763	681	737	703	731	641	599	738	708	568	698	780	687	610	703	694	698.4	0.985	-0.022	0.858798292914876	0.894718505822469	1e-08	0.029760912596544	0.0127279270170204	0.0127279270170204	TRUE	NA	NA
LIMLP_02420	1116	1261	599	837	1022	1167	574	788	2208	2632	2205	2095	2574	2782	2140	2251	888	2437	1662.11	2.824	1.498	3.75604936119104e-20	1.33778543135505e-18	1e-08	0.0275964243445682	0.0247154780254352	0.0247154780254352	TRUE	NA	NA
LIMLP_02425	570	642	536	593	522	594	514	558	859	972	1139	945	1001	1027	1105	1015	547	1037	792.13	1.898	0.924	9.91209836604331e-14	1.93717983964057e-12	0.00303140276480533	0.0293192119048153	0.0134573542716145	0.0134573542716145	TRUE	NA	NA
LIMLP_02430	128	124	82	107	117	115	79	101	79	113	183	143	92	119	178	154	103	136	119.25	1.298	0.376	0.182667721938959	0.252409966754667	0.0917074041423232	0.0478914678858699	0.0681330592706513	0.0681330592706513	TRUE	NA	NA
LIMLP_02435	141	122	141	122	129	113	135	115	85	96	142	139	99	101	138	149	123	122	122.46	0.981	-0.027	0.894229202402223	0.921554215888283	0.01621149636236	0.0473188168289146	0.0321456115280154	0.0321456115280154	TRUE	NA	NA
LIMLP_02440	398	478	401	428	365	442	384	403	209	237	336	331	244	250	326	356	398	294	346.21	0.731	-0.452	0.00887354938422503	0.017911597830128	0.0187388395705425	0.0335585635197829	0.025658319406659	0.025658319406659	TRUE	NA	NA
LIMLP_02445	261	260	259	251	239	241	248	236	299	292	293	291	349	309	284	313	241	314	277.27	1.298	0.376	0.00953377628998246	0.0190825742863042	1e-08	0.0354309073530385	0.0165749109320143	0.0165749109320143	TRUE	NA	NA
LIMLP_02450	446	404	614	580	409	374	588	546	325	373	687	554	379	394	667	595	479	509	493.94	1.05	0.071	0.582510561167693	0.663264938335847	1e-08	0.0313062432172835	0.0139205366444133	0.0139205366444133	TRUE	NA	NA
LIMLP_02455	2245	2205	2611	2676	2057	2040	2502	2519	1757	1963	2652	2477	2048	2075	2573	2661	2280	2339	2309.33	1.024	0.035	0.723296556429481	0.783091811520668	1e-08	0.0271567946739583	0.00884302069898083	0.00884302069898083	TRUE	NA	NA
LIMLP_02460	6078	6054	5179	4952	5568	5601	4963	4661	5871	6367	4046	3400	6844	6729	3926	3653	5198	5288	5243.04	0.978	-0.031	0.856601639257479	0.89267400798749	0.0326243123581691	0.0265250706632722	0.0287979504099509	0.0287979504099509	TRUE	NA	NA
LIMLP_02465	805	613	595	531	737	567	570	500	698	736	465	395	814	778	451	424	594	617	605.2	1.006	0.008	0.962971769222541	0.972722917292682	0.0286459818164414	0.0303358123790023	0.0299733329040125	0.0299733329040125	TRUE	NA	NA
LIMLP_02470	3157	3125	2525	2693	2892	2891	2420	2535	930	984	1437	1166	1084	1040	1394	1253	2684	1193	1938.57	0.443	-1.175	1.36726037289049e-12	2.180179615517e-11	0.0245002755662612	0.0273727211139972	0.0257975234823629	0.0257975234823629	TRUE	NA	NA
LIMLP_02475	223	151	183	154	204	140	175	145	335	375	263	243	391	396	255	261	166	326	245.93	1.942	0.957	2.42492755755315e-06	1.24379527884725e-05	0.0335199213882199	0.0366294147774902	0.0350945005416751	0.0350945005416751	TRUE	NA	NA
LIMLP_02480	386	320	291	329	354	296	279	310	271	326	392	327	316	345	380	351	310	348	328.79	1.127	0.172	0.287068632893136	0.369600864849912	0.0121099801583334	0.0339575673535121	0.0220799156279777	0.0220799156279777	TRUE	NA	NA
LIMLP_02485	1334	1380	1123	1334	1222	1277	1076	1255	756	853	1063	1013	881	902	1031	1088	1208	976	1091.63	0.807	-0.31	0.0254386963989941	0.0456435367121312	0.00987842463328392	0.0284161725454969	0.0175364293638635	0.0175364293638635	TRUE	NA	NA
LIMLP_02490	3374	3463	5057	5091	3091	3204	4846	4791	1799	2160	2018	1462	2097	2283	1958	1571	3983	1977	2980.11	0.503	-0.991	1.06348287143005e-05	4.67284410043996e-05	0.0706281521022963	0.0269026733595496	0.0482301636050505	0.0482301636050505	TRUE	NA	NA
LIMLP_02495	0	0	0	0	0	0	0	0	0	0	0	0	0	0	0	0	0	0	0	NA	NA	NA	NA	NA	NA	NA	NA	NA	NA	NA
LIMLP_02500	205	218	245	256	188	202	235	241	188	233	274	260	219	246	266	279	216	252	234.48	1.169	0.226	0.109502599859175	0.162505610616556	1e-08	0.0371470978453183	0.0147728101328022	0.0147728101328022	TRUE	NA	NA
LIMLP_02510	155	163	201	167	142	151	193	157	87	100	142	105	101	106	138	113	161	114	137.54	0.712	-0.49	0.00318535393726917	0.00727780806650647	1e-08	0.04498458856626	0.0188516636637629	0.0188516636637629	TRUE	NA	NA
LIMLP_02515	157	150	124	111	144	139	119	104	1191	1451	397	395	1388	1534	385	424	126	933	529.68	6.157	2.622	7.41075835173443e-17	1.96127778322638e-15	0.168442214930042	0.0309500966674916	0.0903826853185557	0.0903826853185557	TRUE	NA	NA
LIMLP_02520	103	124	97	99	94	115	93	93	642	798	201	206	748	843	195	221	99	502	300.42	4.155	2.055	6.37838113407993e-09	5.77387422849848e-08	0.22150591468479	0.0347064461062541	0.114161915983361	0.114161915983361	TRUE	NA	NA
LIMLP_02525	997	1110	761	853	913	1027	729	803	4819	5545	1813	1909	5618	5860	1759	2051	868	3822	2345.07	3.839	1.941	5.64178842192605e-13	9.86277783300926e-12	0.118770526889749	0.0271395866400227	0.0689126691619929	0.0689126691619929	TRUE	NA	NA
LIMLP_02530	227	199	287	215	208	184	275	202	183	232	339	235	213	245	329	252	217	260	238.67	1.196	0.258	0.0895053299768965	0.136223966670109	1e-08	0.0369516480822839	0.0178696008343668	0.0178696008343668	TRUE	NA	NA
LIMLP_02535	729	741	657	646	668	685	630	608	549	735	565	516	640	777	548	554	648	630	638.79	0.964	-0.052	0.693152579387393	0.758863682862785	0.00524341068319212	0.0301092787606955	0.0153620903542227	0.0153620903542227	TRUE	NA	NA
LIMLP_02540	18963	18696	16968	17392	17373	17296	16259	16368	21531	25389	20023	19075	25099	26833	19429	20495	16824	22964	19894.07	1.353	0.436	0.000373234081995839	0.0010916309182549	0.00733313141892215	0.0261588522934177	0.0144048493920303	0.0144048493920303	TRUE	NA	NA
LIMLP_02545	89	85	107	136	82	79	103	128	180	220	176	135	210	233	171	145	98	190	143.61	1.945	0.96	0.000382185754186284	0.00111353968593572	0.0835270705497172	0.0441828709158916	0.0625462218743253	0.0625462218743253	TRUE	NA	NA
LIMLP_02550	54	56	35	43	49	52	34	40	16	25	50	35	19	26	49	38	44	33	38.31	0.725	-0.465	0.226539692515794	0.303765890045503	0.140402241720663	0.0940835684713489	0.114588546907535	0.114588546907535	TRUE	NA	NA
LIMLP_02555	2587	2617	2412	2398	2370	2421	2311	2257	3020	3433	2695	2313	3520	3628	2615	2485	2340	3062	2701.02	1.291	0.368	0.00981925710612597	0.0196230670327457	0.0136241739732043	0.0269930710140741	0.0191682591999012	0.0191682591999012	TRUE	NA	NA
LIMLP_02560	258	244	257	219	236	226	246	206	165	184	226	177	192	194	219	190	228	199	213.84	0.871	-0.199	0.174681526526629	0.243315532745974	1e-08	0.0382199940425161	0.0158815239136955	0.0158815239136955	TRUE	NA	NA
LIMLP_02565	3426	2641	3503	2829	3139	2443	3357	2663	2475	2916	2726	1761	2885	3082	2645	1892	2900	2626	2763.17	0.897	-0.156	0.370097562226498	0.45704530448645	0.0276094288684067	0.0269713602644459	0.0288185929870128	0.0288185929870128	TRUE	NA	NA
LIMLP_02570	778	1015	632	886	713	939	606	834	600	653	721	910	699	690	700	978	773	767	769.77	0.994	-0.008	0.961738248200234	0.972455416261897	0.0220703092019807	0.0294148309922834	0.025385506721001	0.025385506721001	TRUE	NA	NA
LIMLP_02575	952	846	1055	832	872	783	1011	783	783	939	802	641	913	992	778	689	862	843	852.61	0.974	-0.039	0.816374365058482	0.861829004221018	0.0220829118027559	0.0290857337014881	0.0252334381403258	0.0252334381403258	TRUE	NA	NA
LIMLP_02585	3513	3399	3417	3622	3218	3144	3274	3409	3388	3818	2601	2608	3949	4035	2524	2802	3261	3328	3294.57	1	-0.001	0.997751628428855	0.998013505496684	0.0341402180344109	0.0268191669521148	0.0307199908765763	0.0307199908765763	TRUE	NA	NA
LIMLP_02590	4014	3990	3786	3898	3677	3691	3628	3669	1641	1819	2521	1956	1913	1922	2446	2102	3666	2096	2881.04	0.569	-0.814	8.46096001618767e-11	1.06418213272908e-09	0.0070951124764084	0.0269327582945501	0.0147161616884845	0.0147161616884845	TRUE	NA	NA
LIMLP_02595	4119	4628	3900	4323	3774	4281	3737	4069	1516	1644	2637	2567	1767	1738	2559	2758	3965	2206	3085.29	0.545	-0.875	1.11745512553429e-06	6.28115263039995e-06	0.0339739092142801	0.0268728480025119	0.0306537075688615	0.0306537075688615	TRUE	NA	NA
LIMLP_02600	1697	1815	1697	1693	1555	1679	1626	1593	789	877	1559	1168	920	927	1513	1255	1613	1154	1383.45	0.7	-0.515	0.00309493844598211	0.0071053074805047	0.0287761155378397	0.0279123809431921	0.0283420842297243	0.0283420842297243	TRUE	NA	NA
LIMLP_02605	79386	74205	74615	68641	72729	68647	71499	64601	23238	26178	47650	38674	27089	27667	46236	41553	69369	35636	52502.76	0.5	-1	1.49570915856175e-07	1.01426113937346e-06	0.032551981109466	0.026077455701033	0.0348154987785288	0.0348154987785288	TRUE	NA	NA
LIMLP_02610	1231	1266	1160	1301	1128	1171	1112	1224	1781	2054	1352	1190	2076	2171	1312	1279	1159	1710	1434.05	1.433	0.519	0.00757683889814176	0.0155410834450044	0.0427768653141237	0.02784588398952	0.0355624648025481	0.0355624648025481	TRUE	NA	NA
LIMLP_02615	3445	3444	2872	3179	3156	3186	2752	2992	4793	5372	3640	3871	5587	5678	3532	4159	3022	4739	3880.27	1.541	0.624	1.10295237055897e-05	4.80889454453616e-05	0.0136856720095624	0.026699715529369	0.019061495453401	0.019061495453401	TRUE	NA	NA
LIMLP_02620	764	900	888	945	700	833	851	889	365	357	670	646	425	377	650	694	818	536	677.48	0.638	-0.648	0.000342870084379136	0.0010105784157532	0.029837083494647	0.0298762159960947	0.0298601451978281	0.0298601451978281	TRUE	NA	NA
LIMLP_02625	78	61	44	81	71	56	42	76	29	24	73	24	34	25	71	26	61	39	50.26	0.59	-0.762	0.06268140619477	0.100453674940399	0.212329245836729	0.0779028401677654	0.139094100813706	0.139094100813706	TRUE	NA	NA
LIMLP_02630	8008	8678	7453	8450	7336	8028	7142	7953	5815	6356	7213	7411	6779	6718	6999	7963	7615	7115	7364.61	0.933	-0.1	0.358061355345817	0.444920712495242	0.00278261076356509	0.0263818177254045	0.0111440201305915	0.0111440201305915	TRUE	NA	NA
LIMLP_02635	37	37	44	42	34	34	42	40	100	129	82	65	117	136	80	70	38	101	69.02	2.607	1.382	2.44984126311094e-06	1.25303589170165e-05	0.0660520026236938	0.0638046454743668	0.064801237334919	0.064801237334919	TRUE	NA	NA
LIMLP_02640	21679	22484	21177	20880	19861	20800	20293	19651	35046	38444	39285	35699	40853	40631	38120	38357	20151	39490	29820.68	1.959	0.97	1.10096602276923e-24	4.99497799139704e-23	0.000656822764691766	0.0261152270003724	0.00856120361730197	0.00856120361730197	TRUE	NA	NA
LIMLP_02645	3817	3550	4257	3971	3497	3284	4079	3737	2905	3741	4695	4151	3386	3954	4556	4460	3649	4089	3869.19	1.117	0.159	0.17187111165508	0.239839182174116	0.00510973097362915	0.0267016400174114	0.0127838287791592	0.0127838287791592	TRUE	NA	NA
LIMLP_02650	5332	5214	5571	5215	4885	4823	5338	4908	2690	3018	4544	3469	3136	3190	4409	3727	4988	3616	4302.09	0.718	-0.477	0.000104236691281368	0.000350614325219145	0.00676098713150827	0.026633834323892	0.0142756979645091	0.0142756979645091	TRUE	NA	NA
LIMLP_02655	1501	1410	1351	1352	1375	1304	1295	1272	449	440	1026	826	523	465	996	887	1312	718	1014.75	0.52	-0.943	5.46744292208113e-05	0.00019731463045503	0.0757615469124646	0.0285971152857815	0.0513014355263134	0.0513014355263134	TRUE	NA	NA
LIMLP_02660	1634	1756	1749	1723	1497	1624	1676	1622	1138	1317	1785	1605	1327	1392	1732	1725	1605	1544	1574.26	0.956	-0.065	0.597475646779108	0.677470898504963	0.00521158355293748	0.0276839607426171	0.0138037457780011	0.0138037457780011	TRUE	NA	NA
LIMLP_02665	339	260	365	322	311	241	350	303	165	133	252	187	192	141	245	201	301	195	247.78	0.642	-0.64	1.21165445850102e-05	5.17090161405083e-05	1e-08	0.0365500296586417	0.01617460293212	0.01617460293212	TRUE	NA	NA
LIMLP_02670	224	233	251	261	205	216	241	246	65	66	155	151	76	70	150	162	227	114	170.64	0.477	-1.068	9.60946479983543e-06	4.26825994780569e-05	0.057621750797378	0.0413072088601618	0.0488149003792658	0.0488149003792658	TRUE	NA	NA
LIMLP_02675	1307	1343	1159	1467	1197	1242	1111	1381	342	351	760	800	399	371	737	860	1233	592	912.22	0.451	-1.148	1.67169673526148e-06	8.8854062176869e-06	0.0811735903207285	0.0288859194926817	0.0538122210372897	0.0538122210372897	TRUE	NA	NA
LIMLP_02680	330	329	313	314	302	304	300	296	138	177	257	231	161	187	249	248	300	211	255.96	0.694	-0.528	0.00412444973521429	0.00914340462846746	0.0209348798209491	0.0362140355407612	0.0283823219558313	0.0283823219558313	TRUE	NA	NA
LIMLP_02685	449	501	420	451	411	463	402	424	430	469	467	358	501	496	453	385	425	459	442.06	1.074	0.104	0.461989812557754	0.549685662084796	0.00526681539723147	0.0319257071959699	0.016775008064155	0.016775008064155	TRUE	NA	NA
LIMLP_02690	706	613	713	635	647	567	683	598	779	759	850	766	908	802	825	823	624	840	731.6	1.348	0.43	0.000319231271231167	0.000951204358609835	1e-08	0.0295915205678202	0.0123557964484245	0.0123557964484245	TRUE	NA	NA
LIMLP_02695	167	148	127	155	153	137	122	146	62	61	125	90	72	64	121	97	140	88	114.03	0.623	-0.683	0.00642795739645106	0.0134303430032209	0.0530627149085433	0.0488926424962588	0.0508383865233168	0.0508383865233168	TRUE	NA	NA
LIMLP_02700	201	142	334	208	184	131	320	196	167	177	197	134	195	187	191	144	208	179	193.52	0.898	-0.155	0.527863447817284	0.612385875078134	0.0665317155066295	0.0395001425239527	0.0524644421250643	0.0524644421250643	TRUE	NA	NA
LIMLP_02705	812	843	735	731	744	780	704	688	309	324	509	448	360	342	494	481	729	419	574.24	0.569	-0.813	5.83527070140926e-06	2.76939186090544e-05	0.0276085347656806	0.0305680811564514	0.0290002601414686	0.0290002601414686	TRUE	NA	NA
LIMLP_02710	773	754	898	806	708	698	861	759	981	1083	926	783	1144	1145	899	841	756	1007	881.59	1.324	0.405	0.0204128355131301	0.0376540736401446	0.03019611058627	0.0289851943648853	0.02810252268657	0.02810252268657	TRUE	NA	NA
LIMLP_02715	2046	2027	2078	2132	1874	1875	1991	2007	1997	1963	2108	1972	2328	2075	2045	2119	1937	2142	2039.28	1.105	0.144	0.203351799278799	0.276752257912131	0.00301033505023059	0.0273063014361869	0.0118003193136154	0.0118003193136154	TRUE	NA	NA
LIMLP_02720	3918	3881	3834	3905	3589	3590	3674	3675	4906	5720	4751	4313	5719	6045	4610	4634	3632	5252	4442.17	1.435	0.521	0.00013100936446636	0.000429670127350515	0.0115728901213472	0.0266147234474482	0.0176347907196934	0.0176347907196934	TRUE	NA	NA
LIMLP_02725	853	899	820	883	781	832	786	831	803	972	863	871	936	1027	837	936	808	934	870.82	1.155	0.207	0.071402888396002	0.11253780300958	1e-08	0.0290218011260609	0.0115481581609788	0.0115481581609788	TRUE	NA	NA
LIMLP_02730	2540	2525	2153	2248	2327	2336	2063	2116	2866	3206	2245	2310	3341	3388	2178	2482	2210	2847	2528.92	1.268	0.342	0.0132702558945667	0.0256325115125159	0.0116891452139641	0.0270587620140936	0.0179556218782436	0.0179556218782436	TRUE	NA	NA
LIMLP_02735	6839	7043	5746	6472	6266	6515	5506	6091	3140	3404	4212	4152	3660	3598	4087	4461	6094	3952	5023.03	0.647	-0.628	3.66358201190196e-06	1.81323520095563e-05	0.0117915904119782	0.0265468508375294	0.0174554192308947	0.0174554192308947	TRUE	NA	NA
LIMLP_02740	1174	1269	868	994	1076	1174	832	936	342	366	561	599	399	387	544	644	1004	494	748.78	0.485	-1.044	4.63730305370696e-06	2.23423033346109e-05	0.0683178441372729	0.0295097824012223	0.0483719400615849	0.0483719400615849	TRUE	NA	NA
LIMLP_02745	3306	2744	3488	2741	3029	2538	3342	2580	5504	6835	4457	3538	6416	7224	4325	3801	2872	5442	4156.91	1.84	0.88	4.12587722918032e-05	0.000152509390110632	0.0615624882924692	0.0266549992946928	0.0439951786819859	0.0439951786819859	TRUE	NA	NA
LIMLP_02750	2875	2916	3291	3319	2634	2698	3154	3124	1725	1872	1825	1515	2011	1978	1771	1628	2902	1847	2374.59	0.636	-0.652	1.69249718322384e-05	6.89850990937545e-05	0.0196287192718825	0.0271257650949438	0.0216434271039878	0.0216434271039878	TRUE	NA	NA
LIMLP_02755	751	686	725	714	688	635	695	672	732	753	498	443	853	796	483	476	672	652	662.21	0.937	-0.094	0.65483797254726	0.726094708576552	0.052142932246236	0.0299649515716407	0.041090889958538	0.041090889958538	TRUE	NA	NA
LIMLP_02760	1947	2130	1952	2100	1784	1970	1870	1976	2667	3111	2646	2725	3109	3288	2568	2928	1900	2973	2436.67	1.56	0.641	1.18422765968654e-07	8.11707124292339e-07	0.00551295592132961	0.0270977912923575	0.013655100225201	0.013655100225201	TRUE	NA	NA
LIMLP_02765	406	369	409	382	372	341	392	360	393	495	467	424	458	523	453	456	366	472	419.34	1.29	0.367	0.00928391635744998	0.018631387697863	0.00504737436249953	0.03224519443785	0.0167010064053262	0.0167010064053262	TRUE	NA	NA
LIMLP_02770	193	184	168	245	177	170	161	231	193	213	157	216	225	225	152	232	185	208	196.64	1.126	0.171	0.319456524195773	0.404199473343324	0.0083724349486126	0.0392866615069337	0.0232722771710074	0.0232722771710074	TRUE	NA	NA
LIMLP_02775	1887	1723	1646	1588	1729	1594	1577	1495	1662	1981	1693	1438	1937	2094	1643	1545	1599	1805	1701.68	1.122	0.166	0.176905992031524	0.245785175221341	0.00574064698665823	0.0275599444951142	0.0139987407695872	0.0139987407695872	TRUE	NA	NA
LIMLP_02780	30	32	25	19	27	30	24	18	22	21	18	27	26	22	17	29	25	24	24.16	0.952	-0.071	0.846818005039466	0.885869727478837	1e-08	0.133964179718376	0.0872842861147083	0.0872842861147083	TRUE	NA	NA
LIMLP_02790	493	474	471	601	452	438	451	566	839	1039	839	841	978	1098	814	904	477	948	712.62	1.988	0.991	6.74041133107431e-10	7.21564819739443e-09	0.0180194907483954	0.0296864379731684	0.0232334388249001	0.0232334388249001	TRUE	NA	NA
LIMLP_02795	932	925	1013	1005	854	856	971	946	50432	60649	45301	38818	58789	64099	43957	41708	907	52138	26522.37	56.639	5.824	2.69489141127443e-221	3.42341038945562e-218	0.0369477103763377	0.0261260997496904	0.0317938704448496	0.0317938704448496	TRUE	NA	NA
LIMLP_02800	239	267	233	234	219	247	223	220	166	187	162	167	194	198	157	179	227	182	204.65	0.798	-0.325	0.0349886101892979	0.0605272779988262	1e-08	0.0387674826095158	0.0178564450538456	0.0178564450538456	TRUE	NA	NA
LIMLP_02805	657	725	545	535	602	671	522	504	265	287	437	394	309	303	424	423	575	365	469.75	0.632	-0.663	0.00140674170248414	0.00350627379213019	0.0466053325001952	0.0315780861735338	0.0390952283413622	0.0390952283413622	TRUE	NA	NA
LIMLP_02810	111	126	97	101	102	117	93	95	169	227	169	147	197	240	164	158	102	190	145.64	1.854	0.89	1.98872186812777e-07	1.31678580802097e-06	1e-08	0.0439298437639393	0.0206590029261715	0.0206590029261715	TRUE	NA	NA
LIMLP_02815	3958	4067	3913	3789	3626	3762	3750	3566	3826	4831	4596	3694	4460	5106	4460	3969	3676	4499	4087.32	1.219	0.286	0.00947543272219771	0.0189957254625436	0.00397118439351797	0.0266656784058555	0.0114344151121982	0.0114344151121982	TRUE	NA	NA
LIMLP_02820	585	580	554	584	536	537	531	550	121	144	244	221	141	152	237	237	538	192	365.06	0.348	-1.522	8.86711956149773e-15	1.97617500870572e-13	0.0334773293204663	0.0331697666064813	0.0333127007832785	0.0333127007832785	TRUE	NA	NA
LIMLP_02825	1007	903	1015	906	923	835	973	853	473	497	719	542	551	525	698	582	896	589	742.49	0.655	-0.609	6.10991061352973e-07	3.64966604203163e-06	1e-08	0.0295392767585391	0.0129079932281609	0.0129079932281609	TRUE	NA	NA
LIMLP_02830	2458	2301	2581	2232	2252	2129	2473	2101	2740	3371	3029	2406	3194	3563	2939	2585	2239	3070	2654.43	1.365	0.449	0.00115268606456553	0.0029522087312226	0.0117235582350889	0.0270100128543154	0.0179436218351965	0.0179436218351965	TRUE	NA	NA
LIMLP_02835	2992	3197	2580	2453	2741	2958	2472	2309	1489	1628	2004	1564	1736	1721	1945	1680	2620	1770	2195.11	0.678	-0.561	1.86508578849336e-05	7.52949358045359e-05	0.00871262974924067	0.0272155395804696	0.0160413452644422	0.0160413452644422	TRUE	NA	NA
LIMLP_02840	15372	14317	15248	12592	14083	13245	14611	11851	19301	21864	19676	12915	22499	23108	19092	13877	13448	19644	16545.7	1.437	0.523	0.000349532743040814	0.0010284436704304	0.0164255574763259	0.0261853740981348	0.0205129851034267	0.0205129851034267	TRUE	NA	NA
LIMLP_02845	3	5	4	2	3	5	4	2	6	11	7	4	7	12	7	4	4	8	5.35	2.256	1.173	0.0965739961970803	0.145414262942344	1e-08	0.513368103724784	0.251452986664528	0.251452986664528	TRUE	NA	NA
LIMLP_02850	1826	1866	1704	1918	1673	1726	1633	1805	1715	1875	1878	1919	1999	1982	1822	2062	1709	1966	1837.76	1.15	0.202	0.0444212891736669	0.0746097545354097	1e-08	0.0274464942239759	0.00911775164270484	0.00911775164270484	TRUE	NA	NA
LIMLP_02855	2	0	2	7	2	0	2	7	1	0	4	2	1	0	4	2	3	2	2.19	0.791	-0.338	0.783296700182078	0.831979856297073	1e-08	1.2156749552975	0.849990357445883	0.849990357445883	TRUE	NA	NA
LIMLP_02860	7	11	9	11	6	10	9	10	7	15	5	6	8	16	5	6	9	9	8.86	0.938	-0.092	0.871756412218074	0.905002366375124	1e-08	0.320307633359259	0.194120075912633	0.194120075912633	TRUE	NA	NA
LIMLP_02865	13	11	19	12	12	10	18	11	19	17	9	10	22	18	9	11	13	15	13.9	1.122	0.166	0.742144507768562	0.79941003931769	0.118897961876892	0.213632961447027	0.172454784792211	0.172454784792211	TRUE	NA	NA
LIMLP_02870	285	291	327	348	261	269	313	328	101	131	141	140	118	138	137	150	293	136	214.32	0.464	-1.107	4.62199320984385e-13	8.26967893085207e-12	1e-08	0.0381926338271658	0.0169199664887262	0.0169199664887262	TRUE	NA	NA
LIMLP_02875	172	163	207	255	158	151	198	240	49	58	105	82	57	61	102	88	187	77	131.89	0.41	-1.285	3.45521410860083e-11	4.6365566788302e-10	0.00633977514099523	0.0457958698556313	0.0263914857873966	0.0263914857873966	TRUE	NA	NA
LIMLP_02880	29	43	60	54	27	40	57	51	10	10	22	14	12	11	21	15	44	15	29.16	0.336	-1.575	5.20236444846559e-06	2.48137808674623e-05	1.1216606799194e-08	0.115439016487958	0.0655845302822864	0.0655845302822864	TRUE	NA	NA
LIMLP_02885	64	84	128	147	59	78	123	138	34	36	44	41	40	38	43	44	100	41	70.22	0.432	-1.212	8.70464380916365e-06	3.90275265373208e-05	0.0411804963252117	0.0631562376486097	0.0532002582922	0.0532002582922	TRUE	NA	NA
LIMLP_02890	2909	2920	2466	2437	2665	2701	2363	2294	2202	2567	2458	1829	2567	2713	2385	1965	2506	2408	2456.64	0.957	-0.064	0.559996690061228	0.642675629222069	0.00241308409670442	0.0270890948466634	0.0111832681202911	0.0111832681202911	TRUE	NA	NA
LIMLP_02895	1141	1119	927	895	1045	1035	888	842	824	923	828	729	961	976	803	783	952	881	916.74	0.924	-0.114	0.283376053385847	0.365835413093991	1e-08	0.0288718309059441	0.0098017078095093	0.0098017078095093	TRUE	NA	NA
LIMLP_02900	10	6	7	3	9	6	7	3	6	7	11	7	7	7	11	8	6	8	7.1	1.397	0.482	0.43693931851595	0.524464800902138	1e-08	0.393046091830276	0.222470204265774	0.222470204265774	TRUE	NA	NA
LIMLP_02905	562	544	548	553	515	503	525	520	258	278	395	294	301	294	383	316	516	324	419.68	0.624	-0.68	9.28953833321392e-07	5.35588965020851e-06	1e-08	0.032240219859014	0.0158924913017655	0.0158924913017655	TRUE	NA	NA
LIMLP_02910	530	584	533	578	486	540	511	544	258	244	301	329	301	258	292	353	520	301	410.59	0.576	-0.795	6.0591805470942e-08	4.44068020480307e-07	0.00632484373271032	0.0323777115773605	0.0180375895473385	0.0180375895473385	TRUE	NA	NA
LIMLP_02915	13	22	20	11	12	20	19	10	9	3	5	5	10	3	5	5	15	6	10.71	0.379	-1.401	0.0192015613779852	0.0356093189350372	0.156887102974157	0.26950761755812	0.221225147429124	0.221225147429124	TRUE	NA	NA
LIMLP_02920	446	456	416	430	409	422	399	405	170	241	236	194	198	255	229	208	409	222	315.51	0.543	-0.88	9.64680565361215e-10	1.00723222865523e-08	1e-08	0.0342912950908796	0.0163503840576755	0.0163503840576755	TRUE	NA	NA
LIMLP_02925	692	718	578	541	634	664	554	509	386	501	308	245	450	529	299	263	590	385	487.85	0.632	-0.662	9.25917351476662e-05	0.000315716991152187	0.0199598026310586	0.0313721401737665	0.0252645541687654	0.0252645541687654	TRUE	NA	NA
LIMLP_02930	3952	4166	3428	3342	3621	3854	3285	3145	1150	1400	1450	1323	1341	1480	1407	1422	3476	1412	2444.18	0.407	-1.296	5.02566224926583e-29	2.5882160583719e-27	0.0038006807886576	0.0270945058468727	0.0123927204984242	0.0123927204984242	TRUE	NA	NA
LIMLP_02935	0	0	0	0	0	0	0	0	0	1	0	0	0	1	0	0	0	0	0.13	1.82	0.864	0.806618210765001	0.85247420999041	1e-08	19.7612738468339	10	10	TRUE	NA	NA
LIMLP_02940	195	154	203	145	179	142	195	136	111	155	137	98	129	164	133	105	163	133	147.94	0.814	-0.296	0.143645473945316	0.206812580735021	0.0214910990581057	0.0436509575669751	0.0325149622007476	0.0325149622007476	TRUE	NA	NA
LIMLP_02945	1134	1082	977	1061	1039	1001	936	999	850	921	983	898	991	973	954	965	994	971	982.2	0.978	-0.033	0.758357984234577	0.811988266152667	1e-08	0.0286822854989462	0.00990374762962492	0.00990374762962492	TRUE	NA	NA
LIMLP_02950	594	628	452	571	544	581	433	537	1097	1184	776	901	1279	1251	753	968	524	1063	793.36	1.997	0.998	1.07871763828382e-12	1.75599541439071e-11	0.00886205440333973	0.0293141149411552	0.0174623799002578	0.0174623799002578	TRUE	NA	NA
LIMLP_02955	1176	1419	1220	1343	1077	1313	1169	1264	988	1144	1289	1187	1152	1209	1251	1275	1206	1222	1213.76	1.015	0.022	0.846720359907492	0.885869727478837	0.0016810315487374	0.0281758617382294	0.0113898441101317	0.0113898441101317	TRUE	NA	NA
LIMLP_02960	811	941	934	1030	743	871	895	969	1091	1135	1508	1606	1272	1200	1463	1726	870	1415	1142.26	1.619	0.695	3.73329762695793e-08	2.82854816229357e-07	0.00540134403867271	0.0283103136381997	0.0144081800856655	0.0144081800856655	TRUE	NA	NA
LIMLP_02965	745	853	735	789	683	789	704	743	865	958	1204	1209	1008	1012	1168	1299	730	1122	925.83	1.532	0.615	6.47696979548391e-06	3.02126461329121e-05	0.00835591326525427	0.0288438942985446	0.0167608233657646	0.0167608233657646	TRUE	NA	NA
LIMLP_02970	861	843	837	778	789	780	802	732	782	857	940	903	912	906	912	970	776	925	850.32	1.192	0.254	0.0292531883324039	0.0517086738102	1e-08	0.0290939510308717	0.0118589310311714	0.0118589310311714	TRUE	NA	NA
LIMLP_02975	1433	1398	1356	1395	1313	1293	1299	1313	486	510	1080	1044	567	539	1048	1122	1304	819	1061.7	0.594	-0.751	0.00106501560314003	0.00276107106365079	0.0718432159165701	0.0284834954956956	0.0495046307235164	0.0495046307235164	TRUE	NA	NA
LIMLP_02980	42	38	29	50	38	35	28	47	23	31	27	28	27	33	26	30	37	29	33.04	0.789	-0.342	0.256610697425646	0.336757358088546	1e-08	0.104934044981208	0.0562923788878177	0.0562923788878177	TRUE	NA	NA
LIMLP_02985	795	835	643	708	728	772	616	666	707	804	543	575	824	850	527	618	696	705	700.23	0.998	-0.003	0.982198974342382	0.987120329962768	0.00752287301709498	0.0297511659187773	0.0167929442254984	0.0167929442254984	TRUE	NA	NA
LIMLP_02990	9	9	7	3	8	8	7	3	2	1	4	2	2	1	4	2	6	2	4.44	0.367	-1.445	0.0841592938708062	0.129222831966818	1e-08	0.6132266018076	0.364126738446792	0.364126738446792	TRUE	NA	NA
LIMLP_02995	432	437	400	430	396	404	383	405	499	509	532	488	582	538	516	524	397	540	468.53	1.359	0.443	0.000325566858547042	0.000965552761029399	1e-08	0.0315925139941678	0.0124159447140884	0.0124159447140884	TRUE	NA	NA
LIMLP_03000	2826	2907	2675	2720	2589	2689	2563	2560	2609	2835	2703	2428	3041	2996	2623	2609	2600	2817	2708.83	1.081	0.112	0.295673949942289	0.379015614944522	0.00167640848513047	0.0269902866524847	0.010694997563983	0.010694997563983	TRUE	NA	NA
LIMLP_03005	285	224	251	242	261	207	241	228	129	152	169	154	150	161	164	165	234	160	197.13	0.686	-0.544	0.000857710938772628	0.00229385009660525	1e-08	0.0392534297127727	0.0202542966119224	0.0202542966119224	TRUE	NA	NA
LIMLP_03010	4	4	2	5	4	4	2	5	1	2	2	1	1	2	2	1	4	2	2.54	0.461	-1.116	0.273687154361629	0.355373678116581	1e-08	1.05442841883685	0.5268713038577	0.5268713038577	TRUE	NA	NA
LIMLP_03015	1150	1132	890	911	1054	1047	853	857	526	543	648	553	613	574	629	594	953	602	777.62	0.635	-0.654	2.53227044882789e-06	1.29189861853856e-05	0.00849961538311936	0.0293806047056046	0.0172084040692061	0.0172084040692061	TRUE	NA	NA
LIMLP_03020	7467	7672	6929	7360	6841	7097	6640	6927	6256	7082	7769	7062	7293	7485	7539	7588	6876	7476	7176.07	1.087	0.121	0.204205478526453	0.277442808792981	0.000405850210531059	0.0263911193337571	0.0085745746723785	0.0085745746723785	TRUE	NA	NA
LIMLP_03030	18	21	23	22	16	19	22	21	21	21	22	28	24	22	21	30	20	24	22.1	1.242	0.313	0.376976506187736	0.46418657999401	1e-08	0.144022577195279	0.0748347683199551	0.0748347683199551	TRUE	NA	NA
LIMLP_03035	0	0	0	0	0	0	0	0	0	0	0	0	0	0	0	0	0	0	0	NA	NA	NA	NA	NA	NA	NA	NA	NA	NA	NA
LIMLP_03040	11	4	3	13	10	4	3	12	16	11	6	7	19	12	6	8	7	11	9.06	1.586	0.666	0.277042473294764	0.359118661811683	1e-08	0.313690628456033	0.23196897467881	0.23196897467881	TRUE	NA	NA
LIMLP_03045	196	181	171	171	180	167	164	161	184	230	239	145	214	243	232	156	168	211	189.64	1.245	0.316	0.0761520273580979	0.119233926155181	0.0112540398674067	0.0397764405027512	0.0252409009014017	0.0252409009014017	TRUE	NA	NA
LIMLP_03050	0	1	0	1	0	1	0	1	0	0	1	0	0	0	1	0	0	0	0.35	0.688	-0.54	0.877202981930787	0.909417998949464	1e-08	7.37918141231335	9.91330169078652	9.91330169078652	TRUE	NA	NA
LIMLP_03055	1274	1212	1064	1043	1167	1121	1020	982	1628	1844	1400	1216	1898	1949	1358	1307	1072	1628	1350.15	1.497	0.582	1.35120742391471e-05	5.68589934119833e-05	0.00862112735617134	0.0279588542143359	0.0164232087042224	0.0164232087042224	TRUE	NA	NA
LIMLP_03060	3322	3446	2881	3030	3043	3188	2761	2852	3353	3608	3304	3112	3909	3813	3206	3344	2961	3568	3264.4	1.203	0.266	0.0079247533248056	0.0161850133552166	0.000858541847531087	0.0268264808122451	0.00935170274125825	0.00935170274125825	TRUE	NA	NA
LIMLP_03065	11673	11786	11998	12322	10694	10903	11497	11597	7769	8455	14433	14223	9056	8936	14005	15282	11173	11820	11496.28	1.027	0.039	0.819046332858297	0.863931794775248	0.0324152185251875	0.0262545854407712	0.0279421444415646	0.0279421444415646	TRUE	NA	NA
LIMLP_03070	57350	57506	60796	60439	52541	53199	58257	56882	23729	27893	62999	52090	27661	29480	61130	55968	55220	43560	49389.74	0.741	-0.433	0.0462462062216802	0.0772662393296025	0.050712501628136	0.0260805856855724	0.0452786042731388	0.0452786042731388	TRUE	NA	NA
LIMLP_03075	8126	9062	9001	9529	7445	8383	8625	8968	3542	3996	9395	8341	4129	4223	9116	8962	8355	6608	7481.46	0.737	-0.44	0.0508167479443998	0.0837278972832286	0.0559954123384651	0.0263762882901541	0.0485588669333302	0.0485588669333302	TRUE	NA	NA
LIMLP_03080	18206	19396	18407	20823	16679	17943	17638	19598	5856	6492	17280	17720	6826	6861	16767	19039	17964	12373	15169.1	0.617	-0.697	0.0101216703936524	0.0201639758861523	0.0895619601995149	0.0261996743274674	0.0705756774334739	0.0705756774334739	TRUE	NA	NA
LIMLP_03085	9271	10021	9939	10102	8494	9270	9524	9507	2374	2613	7837	7305	2767	2762	7604	7849	9199	5246	7222.23	0.503	-0.991	0.000533147421616339	0.00149950171496669	0.14294712133118	0.0263887969348009	0.0784742415914028	0.0784742415914028	TRUE	NA	NA
LIMLP_03090	5536	5729	5952	5618	5072	5300	5703	5287	1667	1711	5158	4202	1943	1808	5005	4515	5340	3318	4329.24	0.56	-0.837	0.00188985886934834	0.00456416486127157	0.120448155845576	0.0266300338235837	0.0694411812240185	0.0694411812240185	TRUE	NA	NA
LIMLP_03095	14431	15430	13087	15907	13221	14274	12541	14971	3417	3522	11855	11241	3983	3722	11503	12078	13752	7822	10786.66	0.491	-1.026	0.00134928104117275	0.00339413204482466	0.193132261745321	0.026269505126313	0.0982628929334215	0.0982628929334215	TRUE	NA	NA
LIMLP_03100	5025	5925	4904	5787	4604	5481	4699	5446	1217	1292	4282	3797	1419	1365	4155	4080	5058	2755	3906.16	0.475	-1.073	0.000620385462268177	0.00171823328248839	0.181857296532449	0.0266952614926533	0.0941299849446232	0.0941299849446232	TRUE	NA	NA
LIMLP_03105	5628	6325	5415	6029	5156	5851	5189	5674	1131	1050	4268	4066	1318	1110	4141	4369	5468	2734	4101.08	0.417	-1.263	0.000323908427131201	0.000962131734837884	0.244378719302187	0.0266635383639762	0.118342031618204	0.118342031618204	TRUE	NA	NA
LIMLP_03110	17089	18881	17000	18359	15656	17467	16290	17279	3475	3693	13386	13363	4051	3903	12989	14358	16673	8825	12749.02	0.443	-1.176	0.000515516928917996	0.00145420800600036	0.223617004842075	0.0262323009135915	0.11004889733944	0.11004889733944	TRUE	NA	NA
LIMLP_03115	9389	10336	9725	9660	8602	9562	9319	9092	1851	1990	7371	7212	2158	2103	7152	7749	9144	4790	6967.01	0.436	-1.197	0.000470634521862027	0.00133750049427008	0.229486732745837	0.0264020211934431	0.112432235692904	0.112432235692904	TRUE	NA	NA
LIMLP_03120	4160	3693	3984	3863	3811	3416	3818	3636	688	681	2779	2824	802	720	2697	3034	3670	1813	2741.68	0.402	-1.313	0.000210853615648306	0.000652772647632571	0.248527742488036	0.0269787577220694	0.120168455576771	0.120168455576771	TRUE	NA	NA
LIMLP_03125	3954	4078	4147	3851	3622	3773	3974	3624	629	633	3085	2637	733	669	2993	2833	3748	1807	2777.78	0.382	-1.388	0.000206561928956888	0.000641570913818011	0.284804972246186	0.0269663978470314	0.134021551548253	0.134021551548253	TRUE	NA	NA
LIMLP_03130	5046	5633	5387	5997	4623	5211	5162	5644	844	867	3941	3841	984	916	3824	4127	5160	2463	3811.41	0.378	-1.403	0.000107610429888554	0.000359739779215157	0.263840180652824	0.0267118545317142	0.125805608090043	0.125805608090043	TRUE	NA	NA
LIMLP_03135	6276	6548	6843	6740	5750	6058	6557	6343	1108	1157	4874	4584	1292	1223	4729	4925	6177	3042	4609.62	0.4	-1.323	0.000131939271122116	0.000431976428046722	0.235513169279992	0.0265934019653485	0.114866088846993	0.114866088846993	TRUE	NA	NA
LIMLP_03140	12346	14082	12674	14101	11311	13027	12145	13271	2184	2352	9393	9019	2546	2486	9114	9691	12438	5959	9198.8	0.392	-1.351	0.000109847903357063	0.000366255782759202	0.241824814163181	0.0263112280053291	0.117091565268407	0.117091565268407	TRUE	NA	NA
LIMLP_03145	0	1	2	3	0	1	2	3	0	0	3	1	0	0	3	1	2	1	1.21	0.646	-0.631	0.701020440754401	0.765743338190491	1e-08	2.18735064978479	1.59052528921347	1.59052528921347	TRUE	NA	NA
LIMLP_03150	7545	8581	7904	8493	6912	7938	7574	7993	1166	1257	5733	5263	1359	1328	5563	5655	7604	3476	5540.4	0.362	-1.466	7.47384909231077e-05	0.000261790798628643	0.278659266358831	0.0264983813930622	0.131311754440725	0.131311754440725	TRUE	NA	NA
LIMLP_03155	12385	13487	12330	12990	11346	12477	11815	12226	1830	1975	9061	7662	2133	2087	8792	8232	11966	5311	8638.64	0.355	-1.496	5.38806021982973e-05	0.000195003774907608	0.280115134505804	0.0263296065347595	0.131727461687303	0.131727461687303	TRUE	NA	NA
LIMLP_03160	6288	7021	6364	6539	5761	6495	6098	6154	936	1000	4209	3958	1091	1057	4084	4253	6127	2621	4374.13	0.346	-1.531	2.78674769857741e-05	0.000107710907497754	0.269524940857678	0.0266238523508055	0.127918484048322	0.127918484048322	TRUE	NA	NA
LIMLP_03165	13163	14924	12225	14353	12059	13806	11714	13508	1981	1966	8470	8262	2309	2078	8219	8877	12772	5371	9071.39	0.34	-1.556	2.88590217216971e-05	0.000111092658365038	0.283168572042414	0.0263152086766672	0.132871551147057	0.132871551147057	TRUE	NA	NA
LIMLP_03170	3588	4712	4056	4432	3287	4359	3887	4171	689	685	2905	2535	803	724	2819	2724	3926	1768	2846.71	0.374	-1.42	4.18142039284844e-05	0.000154412724003347	0.234936131647321	0.0269436699804341	0.11488350742845	0.11488350742845	TRUE	NA	NA
LIMLP_03175	13340	14625	13013	13948	12221	13530	12470	13127	2370	2490	9843	9249	2763	2632	9551	9938	12837	6221	9528.83	0.4	-1.322	0.000174380696482673	0.000553777664025713	0.247094487643743	0.0263014112892957	0.119113023438171	0.119113023438171	TRUE	NA	NA
LIMLP_03180	14856	15265	14177	14424	13610	14122	13585	13575	2997	3036	10323	8174	3494	3209	10017	8783	13723	6376	10049.21	0.409	-1.292	2.40094158748525e-05	9.39423859333295e-05	0.17129328281282	0.0262872428159718	0.0897043096717116	0.0897043096717116	TRUE	NA	NA
LIMLP_03185	10114	10647	10048	11916	9266	9850	9628	11215	2592	2751	7898	8406	3022	2907	7664	9032	9990	5656	7822.89	0.499	-1.004	0.000409655018944775	0.00118451841972575	0.14030568335941	0.0263610786385032	0.0773919440895919	0.0773919440895919	TRUE	NA	NA
LIMLP_03190	3509	4014	3468	3826	3215	3713	3323	3601	875	849	2624	2524	1020	897	2546	2712	3463	1794	2628.43	0.46	-1.121	0.000190945442768897	0.000598924347647957	0.161714155326486	0.027019727871949	0.0863545101534554	0.0863545101534554	TRUE	NA	NA
LIMLP_03195	1406	1767	1562	1972	1288	1635	1497	1856	315	312	1258	1316	367	330	1221	1414	1569	833	1200.88	0.437	-1.194	0.00044019740700181	0.0012641991846902	0.219610931793369	0.0281988853911877	0.109824489470371	0.109824489470371	TRUE	NA	NA
LIMLP_03200	6125	6787	6061	7165	5611	6279	5808	6743	1170	1155	4129	4381	1364	1221	4007	4707	6110	2825	4467.44	0.389	-1.362	3.43010399599863e-05	0.000129426993353968	0.206175008508643	0.0266114029424416	0.103541623221647	0.103541623221647	TRUE	NA	NA
LIMLP_03205	7492	8261	7442	8110	6864	7642	7131	7633	1637	1677	5595	5207	1908	1772	5429	5595	7318	3676	5496.79	0.436	-1.198	0.00012262054741435	0.000405296536163129	0.179831778166513	0.0265021150155382	0.0932014476024059	0.0932014476024059	TRUE	NA	NA
LIMLP_03210	10872	12275	11470	11850	9960	11356	10991	11153	2477	2585	7808	7657	2887	2732	7576	8227	10865	5356	8110.31	0.434	-1.203	4.44905508906532e-05	0.000163346328944392	0.155041772847376	0.0263492672913331	0.0832950780468712	0.0832950780468712	TRUE	NA	NA
LIMLP_03215	18564	18379	18814	18437	17007	17002	18028	17352	2474	2537	9859	9065	2884	2681	9567	9740	17347	6218	11782.72	0.299	-1.742	2.02124887366113e-07	1.33500510528988e-06	0.218010379148277	0.0262490723282119	0.107866460511998	0.107866460511998	TRUE	NA	NA
LIMLP_03220	12761	12756	13018	12806	11691	11801	12474	12052	1743	1852	7305	6254	2032	1957	7088	6720	12004	4449	8226.91	0.309	-1.693	3.96610088141729e-07	2.46169551450835e-06	0.215399247900779	0.0263447110547916	0.106919883932274	0.106919883932274	TRUE	NA	NA
LIMLP_03225	57	59	37	28	52	55	35	26	18	22	27	26	21	23	26	28	42	24	33.37	0.602	-0.731	0.0399758077910243	0.0681036224817137	0.069071498891405	0.10415363133099	0.0889981809578546	0.0889981809578546	TRUE	NA	NA
LIMLP_03230	258	288	321	293	236	266	308	276	372	480	326	270	434	507	316	290	272	387	329.19	1.396	0.481	0.0286500033425708	0.0507837966225756	0.05282645543724	0.0339479133678689	0.0432871130366143	0.0432871130366143	TRUE	NA	NA
LIMLP_03235	2	2	3	4	2	2	3	4	1	1	4	3	1	1	4	3	3	2	2.46	0.857	-0.223	0.822690260567526	0.867055470968706	1e-08	1.08754288698561	0.504218556041648	0.504218556041648	TRUE	NA	NA
LIMLP_03240	266	196	224	227	244	181	215	214	201	222	219	185	234	235	213	199	214	220	216.69	1.034	0.049	0.768227998855548	0.820548459539937	1e-08	0.038059904137477	0.0214404860831462	0.0214404860831462	TRUE	NA	NA
LIMLP_03245	27	26	29	21	25	24	28	20	71	73	51	42	83	77	49	45	24	64	43.86	2.586	1.371	4.66213712620988e-06	2.24053021286077e-05	0.0232148503116922	0.0854732364369498	0.0578114980321482	0.0578114980321482	TRUE	NA	NA
LIMLP_03250	2880	2944	2861	2836	2638	2723	2742	2669	2071	2463	3051	2637	2414	2603	2960	2833	2693	2702	2697.96	1.001	0.001	0.992017283144987	0.993842761846884	0.00284693829954101	0.0269941647517307	0.0114310793427837	0.0114310793427837	TRUE	NA	NA
LIMLP_03255	575	499	516	554	527	462	494	521	405	435	545	456	472	460	529	490	501	488	494.36	0.973	-0.039	0.758509112438597	0.811988266152667	1e-08	0.0313017203386229	0.0132915078927687	0.0132915078927687	TRUE	NA	NA
LIMLP_03260	861	806	1119	880	789	746	1072	828	816	922	1077	693	951	974	1045	745	859	929	893.78	1.084	0.116	0.438474567825658	0.525976259988537	0.0141118867771649	0.0289448830626414	0.0205122473780478	0.0205122473780478	TRUE	NA	NA
LIMLP_03265	499	505	383	377	457	467	367	355	349	379	367	313	407	401	356	336	412	375	393.24	0.915	-0.129	0.313751563078748	0.39870196962091	1e-08	0.0326578334515165	0.0130922200526328	0.0130922200526328	TRUE	NA	NA
LIMLP_03270	214	181	161	136	196	167	154	128	149	184	172	137	174	194	167	147	161	170	166	1.063	0.088	0.603561608948173	0.68234152824132	1e-08	0.0417336826099989	0.0212828774029069	0.0212828774029069	TRUE	NA	NA
LIMLP_03275	476	495	438	426	436	458	420	401	514	592	567	508	599	626	550	546	429	580	504.44	1.353	0.436	0.000208797757375935	0.000647459929503409	1e-08	0.0311963822950171	0.0112753503795085	0.0112753503795085	TRUE	NA	NA
LIMLP_03285	1082	1100	1042	1003	991	1018	998	944	918	1034	1105	862	1070	1093	1072	926	988	1040	1014.08	1.051	0.072	0.506042654246937	0.59229992485721	1e-08	0.0285988137575806	0.0104050169072425	0.0104050169072425	TRUE	NA	NA
LIMLP_03290	404	399	362	328	370	369	347	309	80	91	170	171	93	96	165	184	349	134	241.62	0.372	-1.428	3.27914383096866e-08	2.54000348370357e-07	0.0839914416401468	0.0368185232403517	0.0587009275724416	0.0587009275724416	TRUE	NA	NA
LIMLP_03295	429	431	411	387	393	399	394	364	159	136	211	209	185	144	205	225	388	190	288.52	0.484	-1.045	8.12426936628993e-09	7.1504828071434e-08	0.0203530036066361	0.0350642313180211	0.0275495003757519	0.0275495003757519	TRUE	NA	NA
LIMLP_03300	538	587	521	574	493	543	499	540	163	190	368	359	190	201	357	386	519	284	401.13	0.522	-0.939	4.02132519019502e-05	0.000149223664068483	0.063022842669475	0.0325275577857705	0.0473158201973344	0.0473158201973344	TRUE	NA	NA
LIMLP_03305	1744	2010	1445	1692	1598	1859	1385	1592	801	966	1139	1138	934	1021	1105	1223	1608	1071	1339.61	0.666	-0.586	0.000128965347469076	0.000424076183315092	0.0188095982588471	0.027974049903979	0.0217397571084102	0.0217397571084102	TRUE	NA	NA
LIMLP_03310	8680	8912	8565	8355	7952	8244	8207	7863	6551	7832	7929	7355	7637	8277	7694	7903	8066	7878	7972.21	0.976	-0.035	0.716061245592541	0.77791032125233	0.000469433257959545	0.0263548362074082	0.00860381761719764	0.00860381761719764	TRUE	NA	NA
LIMLP_03315	4034	4171	3888	3719	3696	3859	3726	3500	2288	2473	2695	2120	2667	2614	2615	2278	3695	2544	3119.22	0.687	-0.541	7.94631755857352e-08	5.62888777243935e-07	1e-08	0.0268636543562582	0.00940985796620994	0.00940985796620994	TRUE	NA	NA
LIMLP_03320	3144	3006	3383	3257	2880	2781	3242	3065	3104	3397	3032	2580	3618	3590	2942	2772	2992	3230	3111.37	1.074	0.103	0.501360652824241	0.587468843971818	0.0188884860568938	0.0268657634177238	0.022327641300333	0.022327641300333	TRUE	NA	NA
LIMLP_03325	7	7	7	14	6	6	7	13	24	17	19	6	28	18	18	6	8	18	12.95	2.079	1.056	0.079912702772272	0.123699151204358	0.303514696444024	0.227359036536163	0.261899357570458	0.261899357570458	TRUE	NA	NA
LIMLP_03330	141	159	143	139	129	147	137	131	130	161	161	125	152	170	156	134	136	153	144.54	1.123	0.168	0.307797718106887	0.391658465344023	1e-08	0.0440654930354351	0.019067086277557	0.019067086277557	TRUE	NA	NA
LIMLP_03335	1149	1276	1104	1180	1053	1180	1058	1111	585	666	800	791	682	704	776	850	1100	753	926.69	0.683	-0.551	1.88098257990859e-05	7.5776158689552e-05	0.00543946799645362	0.0288412823675859	0.0147803384933431	0.0147803384933431	TRUE	NA	NA
LIMLP_03340	4398	4861	4047	4172	4029	4497	3878	3926	5241	6301	4963	4754	6109	6659	4816	5108	4082	5673	4877.9	1.38	0.465	5.26734401430126e-05	0.000190997602649877	0.00451781559107015	0.0265622947734122	0.0124913166599355	0.0124913166599355	TRUE	NA	NA
LIMLP_03345	5570	5252	5888	5700	5103	4859	5642	5365	4689	5785	5916	5518	5466	6114	5740	5929	5242	5812	5527.2	1.11	0.15	0.181920249791026	0.251540566045473	0.00354968955295695	0.0264995050917636	0.0119425046205926	0.0119425046205926	TRUE	NA	NA
LIMLP_03350	3669	3476	3453	3325	3361	3216	3309	3129	1273	1462	2275	1957	1484	1545	2208	2103	3254	1835	2544.3	0.556	-0.848	1.79004714321989e-07	1.19892261209332e-06	0.0231975252260572	0.0270525276624363	0.0249136440673128	0.0249136440673128	TRUE	NA	NA
LIMLP_03355	322	284	273	225	295	263	262	212	138	163	210	133	161	172	204	143	258	170	213.86	0.659	-0.601	0.000297647924028693	0.000894586938859109	1e-08	0.0382189530366165	0.0215265322395446	0.0215265322395446	TRUE	NA	NA
LIMLP_03360	1263	1096	1140	976	1157	1014	1092	919	5111	6377	2790	2164	5958	6740	2707	2325	1046	4432	2738.99	3.827	1.936	4.90838056903615e-13	8.70038992957989e-12	0.117553976887834	0.0269796883894107	0.0683568258136182	0.0683568258136182	TRUE	NA	NA
LIMLP_03365	23	27	90	86	21	25	86	81	108	105	120	144	126	111	116	155	53	127	90.16	2.792	1.481	7.22934955140975e-05	0.000254395670733357	0.204360692573213	0.0549463756674653	0.119092420304386	0.119092420304386	TRUE	NA	NA
LIMLP_03370	4063	4623	3720	3900	3722	4277	3565	3670	4697	5011	3875	4032	5475	5296	3760	4332	3808	4716	4262.22	1.227	0.295	0.0234015065919283	0.0424277552910745	0.00925680223952615	0.0266395029525462	0.0160783318232174	0.0160783318232174	TRUE	NA	NA
LIMLP_03375	2386	2837	2061	1909	2186	2625	1975	1797	1619	1733	1764	1646	1887	1832	1712	1769	2146	1800	1972.64	0.847	-0.24	0.0729020466134424	0.114663516155109	0.00962238377644227	0.0273494932922319	0.0167304522349139	0.0167304522349139	TRUE	NA	NA
LIMLP_03380	238	220	270	246	218	204	259	232	336	393	397	237	392	415	385	255	228	362	294.84	1.568	0.649	0.00089701341022496	0.00237949003463732	0.0313503382640078	0.0348706789129114	0.0331138293204389	0.0331138293204389	TRUE	NA	NA
LIMLP_03390	10858	11504	10014	10585	9948	10642	9596	9962	26609	30058	23094	21123	31018	31768	22409	22696	10037	26973	18504.79	2.653	1.408	3.18696978378975e-24	1.42888727600267e-22	0.0130911611829948	0.0261686915384085	0.018397631588167	0.018397631588167	TRUE	NA	NA
LIMLP_03395	3036	3517	2564	2903	2781	3254	2457	2732	4743	4923	5034	5153	5529	5203	4885	5537	2806	5288	4047.17	1.892	0.92	2.74438907913224e-14	5.81048154476275e-13	0.00498841199061098	0.0266720064164813	0.0137666732149006	0.0137666732149006	TRUE	NA	NA
LIMLP_03400	1502	1787	1427	1676	1376	1653	1367	1577	1362	1635	1898	2021	1588	1728	1842	2171	1493	1832	1662.85	1.223	0.29	0.0258821605754434	0.0463519332485971	0.00822735299738345	0.0275957189316228	0.0157263277501147	0.0157263277501147	TRUE	NA	NA
LIMLP_03410	287	348	252	219	263	322	241	206	374	468	291	282	436	495	282	303	258	379	318.55	1.449	0.535	0.00055763654935711	0.00156146428332105	0.00768584683501985	0.0342124202619751	0.0197866449411214	0.0197866449411214	TRUE	NA	NA
LIMLP_03425	1213	1242	1159	1141	1111	1149	1111	1074	1242	1265	1156	941	1448	1337	1122	1011	1111	1230	1170.28	1.096	0.132	0.334716240249791	0.420713585617398	0.00973207596264435	0.0282556625679746	0.0172544010418282	0.0172544010418282	TRUE	NA	NA
LIMLP_03430	2120	2078	2217	2135	1942	1922	2124	2009	2979	3465	2500	2135	3473	3662	2426	2294	1999	2964	2481.61	1.452	0.538	0.00372600102547346	0.0083479070594235	0.0376235643289821	0.0270784155414233	0.032630860453935	0.032630860453935	TRUE	NA	NA
LIMLP_03435	276	252	383	336	253	233	367	316	180	190	444	364	210	201	431	391	292	308	300.22	1.015	0.022	0.900859285497405	0.925883154538999	0.0166183263178973	0.034712118790536	0.0256225736628746	0.0256225736628746	TRUE	NA	NA
LIMLP_03440	453	371	655	574	415	343	628	540	502	596	1096	643	585	630	1063	691	482	742	611.94	1.539	0.622	3.42642212339765e-05	0.000129416201310887	0.0117506774690092	0.0302883720777905	0.0198662408843189	0.0198662408843189	TRUE	NA	NA
LIMLP_03445	326	256	451	449	299	237	432	423	290	324	583	571	338	342	566	614	348	465	406.24	1.329	0.411	0.00342302981455031	0.00772817927917728	0.00348068876907645	0.0324457151680995	0.0162831964072021	0.0162831964072021	TRUE	NA	NA
LIMLP_03450	817	916	857	892	748	847	821	840	528	589	1004	889	615	623	974	955	814	792	803	0.951	-0.072	0.679820916181054	0.748785407967051	0.0265369034041915	0.029274654130073	0.0277951968724999	0.0277951968724999	TRUE	NA	NA
LIMLP_03455	587	629	553	535	538	582	530	504	252	295	489	486	294	312	474	522	538	400	469.41	0.724	-0.467	0.0305454731656737	0.0536693398959809	0.0536341729726921	0.0315820258910686	0.0425359739136346	0.0425359739136346	TRUE	NA	NA
LIMLP_03460	2753	2566	2647	2519	2522	2374	2536	2371	2973	3525	3117	2314	3466	3726	3025	2486	2451	3176	2813.14	1.282	0.358	0.0135231470147489	0.0260945383661813	0.0147161339020343	0.0269545989995021	0.0198392626128682	0.0198392626128682	TRUE	NA	NA
LIMLP_03465	938	936	899	871	859	866	861	820	1501	1691	1169	1177	1750	1787	1134	1265	852	1484	1167.79	1.71	0.774	2.7916754658657e-06	1.40914903316744e-05	0.022916347619487	0.0282604172367563	0.0253252284214529	0.0253252284214529	TRUE	NA	NA
LIMLP_03470	1002	1250	493	682	918	1156	472	642	1194	1391	680	1160	1392	1470	660	1246	797	1192	994.6	1.511	0.596	9.01003238557829e-05	0.00030851063271733	0.0153644396522556	0.0286491797696875	0.0211179767033595	0.0211179767033595	TRUE	NA	NA
LIMLP_03475	3298	3546	1413	1781	3021	3280	1354	1676	3090	3622	1829	2618	3602	3828	1775	2813	2333	3004	2668.72	1.322	0.402	0.00466758908943474	0.0101797857239345	0.0117751499492857	0.0270047551096555	0.0190183922721063	0.0190183922721063	TRUE	NA	NA
LIMLP_03480	7821	8147	3465	3515	7165	7537	3320	3308	4943	5801	3532	3481	5762	6131	3427	3740	5332	4765	5048.85	0.934	-0.098	0.492266812643454	0.578842586542487	0.014323945502461	0.0265441963603943	0.0193872200955065	0.0193872200955065	TRUE	NA	NA
LIMLP_03485	606	688	343	352	555	636	329	331	455	570	382	401	530	602	371	431	463	484	473.24	1.07	0.098	0.509179884346797	0.595058123043742	0.00906858203245027	0.0315370563473412	0.018933013621963	0.018933013621963	TRUE	NA	NA
LIMLP_03490	631	720	314	293	578	666	301	276	407	446	315	271	474	471	306	291	455	386	420.43	0.884	-0.177	0.276883791636978	0.359035090142404	0.0150959141144458	0.032229117282639	0.0228996879982533	0.0228996879982533	TRUE	NA	NA
LIMLP_03495	1571	1478	1346	1403	1439	1367	1290	1320	1340	1410	1401	1305	1562	1490	1359	1402	1354	1453	1403.83	1.073	0.101	0.317460723167597	0.402342140336452	1e-08	0.0278850214412591	0.00914209556987673	0.00914209556987673	TRUE	NA	NA
LIMLP_03500	2462	2427	1994	2127	2256	2245	1911	2002	1736	1926	1872	1488	2024	2036	1816	1599	2104	1869	1985.97	0.887	-0.174	0.115291088269326	0.16997073013323	0.00214168423884468	0.0273406167125417	0.0111633401377829	0.0111633401377829	TRUE	NA	NA
LIMLP_03505	191	191	280	275	175	177	268	259	191	202	290	293	223	213	281	315	220	258	238.89	1.181	0.24	0.103022361498369	0.154014038566945	1e-08	0.0369415279098571	0.0165542741099415	0.0165542741099415	TRUE	NA	NA
LIMLP_03510	0	0	0	0	0	0	0	0	0	0	0	0	0	0	0	0	0	0	0	NA	NA	NA	NA	NA	NA	NA	NA	NA	NA	NA
LIMLP_03515	6	12	7	10	5	11	7	9	2	3	9	0	2	3	9	0	8	4	5.87	0.347	-1.525	0.0823750194840508	0.126892158146208	0.551442768491799	0.470261979507831	0.497469521441205	0.497469521441205	TRUE	NA	NA
LIMLP_03520	1637	1910	1317	1604	1500	1767	1262	1510	1370	1524	1415	1534	1597	1611	1373	1648	1510	1557	1533.4	1.036	0.051	0.658516121592657	0.729324306710147	0.0031377335092416	0.0277280858508002	0.0121827034709489	0.0121827034709489	TRUE	NA	NA
LIMLP_03525	2801	2931	2437	2898	2566	2711	2335	2727	3236	3527	2865	3236	3772	3728	2780	3477	2585	3439	3012.13	1.323	0.404	0.000393233958341567	0.00114223674942051	0.0038073924169315	0.0268933718649554	0.0121668558859366	0.0121668558859366	TRUE	NA	NA
LIMLP_03530	4529	4530	4150	4111	4149	4191	3977	3869	1621	1744	2690	2620	1890	1843	2610	2815	4046	2290	3167.97	0.556	-0.846	1.51310318143109e-06	8.1446839328162e-06	0.0315738096176977	0.0268507926452391	0.0293849646029309	0.0293849646029309	TRUE	NA	NA
LIMLP_03535	562	546	705	759	515	505	676	714	844	963	1221	1020	984	1018	1185	1096	602	1071	836.53	1.793	0.842	1.76689315678302e-10	2.09770399392526e-09	1e-08	0.0291445204205227	0.015448815968048	0.015448815968048	TRUE	NA	NA
LIMLP_03540	192	185	197	222	176	171	189	209	177	217	220	180	206	229	213	193	186	210	198.41	1.133	0.18	0.285679487826334	0.368061030461852	1e-08	0.039168228600941	0.0221205134476531	0.0221205134476531	TRUE	NA	NA
LIMLP_03545	1324	1308	1242	1225	1213	1210	1190	1153	1019	1166	1353	1097	1188	1232	1313	1179	1192	1228	1209.72	1.03	0.043	0.692742934060754	0.75885119911053	1e-08	0.0281830270033665	0.0103379305823885	0.0103379305823885	TRUE	NA	NA
LIMLP_03550	1614	1726	1393	1582	1479	1597	1335	1489	1885	2131	1604	1752	2197	2252	1556	1882	1475	1972	1723.44	1.326	0.407	0.000868029487275635	0.00231656889076151	0.00527953355196112	0.0275405987139038	0.0137845758641366	0.0137845758641366	TRUE	NA	NA
LIMLP_03555	544	597	434	458	498	552	416	431	389	360	400	439	453	380	388	472	474	423	448.92	0.895	-0.161	0.323563778483715	0.409124605109966	0.0161565261137058	0.0318355945829527	0.0232452514457647	0.0232452514457647	TRUE	NA	NA
LIMLP_03560	786	766	753	786	720	709	722	740	814	936	1014	877	949	989	984	942	723	966	844.29	1.337	0.419	0.000146348857916019	0.000472256983503768	1e-08	0.0291158503771089	0.0105039800106217	0.0105039800106217	TRUE	NA	NA
LIMLP_03565	117	102	82	101	107	94	79	95	65	56	69	75	76	59	67	81	94	71	82.21	0.753	-0.409	0.0524479242387174	0.08578499539646	1e-08	0.0577422952536804	0.0301669692660281	0.0301669692660281	TRUE	NA	NA
LIMLP_03570	9	5	12	10	8	5	11	9	4	8	16	9	5	8	16	10	8	10	9.01	1.115	0.157	0.77859798180223	0.827912083886244	1e-08	0.315339914403476	0.181541546292935	0.181541546292935	TRUE	NA	NA
LIMLP_03575	3585	3315	4367	4456	3284	3067	4185	4194	3003	3318	4624	5088	3501	3507	4487	5467	3682	4240	3961.31	1.143	0.192	0.0921028517626318	0.139619716812804	0.00416458270552883	0.0266859696354611	0.0122619351578582	0.0122619351578582	TRUE	NA	NA
LIMLP_03580	2708	2357	2374	2233	2481	2180	2275	2102	1939	2284	2347	2122	2260	2414	2277	2280	2260	2308	2283.68	1.023	0.033	0.773288021951664	0.822954663964756	0.00348085544667804	0.0271694759338966	0.0120872418244353	0.0120872418244353	TRUE	NA	NA
LIMLP_03585	3739	3740	3567	3530	3425	3460	3418	3322	2158	2470	3335	3445	2516	2610	3236	3701	3406	3016	3211.16	0.874	-0.194	0.208132182185891	0.282073878488774	0.0169239474099629	0.02683972321817	0.0224028167013563	0.0224028167013563	TRUE	NA	NA
LIMLP_03590	1754	1846	1442	1837	1607	1708	1382	1729	495	478	1021	1094	577	505	991	1175	1606	812	1209.21	0.478	-1.065	2.10509617306885e-05	8.38299008941004e-05	0.0944134585094852	0.028183931771826	0.0592506202797329	0.0592506202797329	TRUE	NA	NA
LIMLP_03595	1916	1984	1578	1785	1755	1835	1512	1680	905	988	1224	1173	1055	1044	1188	1260	1696	1137	1416.25	0.67	-0.577	4.6540499646224e-05	0.00017021674102856	0.0121964051208993	0.0278687378390861	0.0185783074900111	0.0185783074900111	TRUE	NA	NA
LIMLP_03600	2999	3273	2526	2586	2748	3028	2421	2434	1293	1420	2023	2040	1507	1501	1963	2192	2658	1791	2224.07	0.668	-0.583	0.00223983328899097	0.00532051055570638	0.0404701574624841	0.0272000714330578	0.0344395137810926	0.0344395137810926	TRUE	NA	NA
LIMLP_03605	599	554	467	425	549	513	447	400	215	279	387	313	251	295	376	336	477	314	395.76	0.657	-0.605	0.00288275323284314	0.00665828640628194	0.040424829741047	0.0326156884535198	0.0369730755760943	0.0369730755760943	TRUE	NA	NA
LIMLP_03610	3372	3044	3656	3355	3089	2816	3503	3158	2789	3293	3808	2590	3251	3480	3695	2783	3142	3302	3221.93	1.049	0.069	0.599930233323055	0.679849574544799	0.00888158549919408	0.0268370088380893	0.0161228288502903	0.0161228288502903	TRUE	NA	NA
LIMLP_03615	5	2	4	3	5	2	4	3	0	0	5	0	0	0	5	0	4	1	2.24	0.171	-2.547	0.0812910989901117	0.125526895563742	1e-08	1.18873504356259	1.1930562718771	1.1930562718771	TRUE	NA	NA
LIMLP_03620	3	6	3	7	3	6	3	7	3	3	4	2	3	3	4	2	5	3	3.81	0.744	-0.426	0.607706551568995	0.684995465255676	1e-08	0.710792991676867	0.38723887829807	0.38723887829807	TRUE	NA	NA
LIMLP_03625	3616	3606	2467	2861	3313	3336	2364	2693	5351	6228	3596	3482	6238	6582	3489	3741	2926	5012	3969.48	1.662	0.733	3.86221924187165e-07	2.40456018922276e-06	0.0148129123565845	0.0266846154685723	0.0197624639376715	0.0197624639376715	TRUE	NA	NA
LIMLP_03630	4137	3872	4541	4088	3790	3582	4351	3847	2164	2467	4624	3442	2523	2607	4487	3698	3892	3329	3610.73	0.833	-0.264	0.0969920473091148	0.145986055408782	0.0218930184221917	0.0267498733127795	0.0240270765434161	0.0240270765434161	TRUE	NA	NA
LIMLP_03635	522	527	483	479	478	488	463	451	736	804	859	699	858	850	834	751	470	823	646.46	1.75	0.808	1.87415509100197e-12	2.9152673680851e-11	1e-08	0.0300609038007301	0.0109884973082236	0.0109884973082236	TRUE	NA	NA
LIMLP_03640	83	71	54	78	76	66	52	73	73	86	122	133	85	91	118	143	67	109	88.02	1.623	0.699	0.00504881259926071	0.0108706354891427	0.0386168548403961	0.0556491311344479	0.0477424248511882	0.0477424248511882	TRUE	NA	NA
LIMLP_03645	2090	1901	2572	2264	1915	1759	2465	2131	2129	2416	2637	1895	2482	2553	2559	2036	2068	2408	2237.35	1.169	0.225	0.141038856272445	0.203602941635743	0.0171813855213869	0.0271931165126554	0.022007262020625	0.022007262020625	TRUE	NA	NA
LIMLP_03650	4	1	0	1	4	1	0	1	1	1	0	0	1	1	0	0	2	0	0.97	0.508	-0.976	0.58917077034175	0.669847794084848	1e-08	2.71617163896566	1.9183461421035	1.9183461421035	TRUE	NA	NA
LIMLP_03655	15897	15440	14775	14010	14564	14284	14158	13186	13484	15805	15014	13073	15718	16704	14569	14046	14048	15259	14653.54	1.085	0.117	0.23854022179771	0.317656827980664	0.00147135597210813	0.0262057215440089	0.00941641442520689	0.00941641442520689	TRUE	NA	NA
LIMLP_03660	14	9	14	7	13	8	13	7	24	16	18	11	28	17	17	12	10	18	14.42	1.791	0.841	0.0566585497283078	0.0917661423776374	1e-08	0.20688517691577	0.109358246836727	0.109358246836727	TRUE	NA	NA
LIMLP_03665	395	357	452	476	362	330	433	448	326	385	376	315	380	407	365	338	393	372	382.93	0.952	-0.071	0.68453061608109	0.752277905740379	0.0211825317546701	0.0328363587339185	0.026617752701287	0.026617752701287	TRUE	NA	NA
LIMLP_03670	2260	2187	1850	1686	2070	2023	1773	1587	1612	1936	1592	1380	1879	2046	1545	1483	1863	1738	1800.74	0.93	-0.105	0.331148625832528	0.417606688632616	0.00149435084450015	0.0274756565120396	0.0106134800323641	0.0106134800323641	TRUE	NA	NA
LIMLP_03675	838	675	766	618	768	624	734	582	544	504	547	353	634	533	531	379	677	519	598.09	0.76	-0.396	0.00373691438755846	0.00836743873735915	0.00559709653890629	0.0303870859627818	0.016148290663176	0.016148290663176	TRUE	NA	NA
LIMLP_03680	1134	1105	745	742	1039	1022	714	698	1541	1816	972	759	1796	1919	943	816	868	1368	1118.46	1.499	0.584	0.000463439051155468	0.00132000465168422	0.0235503901687077	0.0283588802170335	0.0257293887165809	0.0257293887165809	TRUE	NA	NA
LIMLP_03685	2426	2259	1583	1474	2223	2090	1517	1387	3217	3842	2148	1620	3750	4061	2084	1741	1804	2909	2356.5	1.543	0.626	5.09639816256352e-05	0.000185151319328213	0.0188825508147928	0.0271341932811287	0.0224624135321086	0.0224624135321086	TRUE	NA	NA
LIMLP_03690	1012	955	1085	1136	927	883	1040	1069	1267	1551	1635	1448	1477	1639	1586	1556	980	1564	1272.24	1.6	0.678	3.4849928257794e-08	2.66692924880428e-07	0.00469458179492136	0.0280771156811198	0.0137158092260635	0.0137158092260635	TRUE	NA	NA
LIMLP_03695	370	379	330	316	339	351	316	297	398	489	408	279	464	517	396	300	326	419	372.46	1.266	0.34	0.0289140214716699	0.0511803696370339	0.0102573101436107	0.0330278990230532	0.0205900872641725	0.0205900872641725	TRUE	NA	NA
LIMLP_03700	768	766	699	680	704	709	670	640	578	686	636	500	674	725	617	537	681	638	659.4	0.934	-0.099	0.419958076482469	0.508243959820479	1e-08	0.0299817527334008	0.0129965666242738	0.0129965666242738	TRUE	NA	NA
LIMLP_03705	4419	4628	3769	4290	4048	4281	3612	4038	987	1045	2172	1856	1151	1104	2108	1994	3995	1589	2791.96	0.381	-1.39	2.13321629877415e-09	2.08298307018498e-08	0.0688835855079939	0.0269616301742116	0.0513483604117731	0.0513483604117731	TRUE	NA	NA
LIMLP_03710	5619	5948	4999	5446	5148	5502	4790	5125	1126	1208	2601	2533	1313	1277	2524	2722	5141	1959	3550.1	0.359	-1.478	3.01791483274298e-09	2.89704620342153e-08	0.0961849609076896	0.0267622065722935	0.0593063303708362	0.0593063303708362	TRUE	NA	NA
LIMLP_03715	5777	6091	5255	5837	5293	5635	5036	5493	1559	1715	3175	3017	1817	1813	3081	3242	5364	2488	3926.09	0.447	-1.161	2.94739927743238e-08	2.29704266795394e-07	0.0569380752154764	0.0266918739510204	0.0418486344905597	0.0418486344905597	TRUE	NA	NA
LIMLP_03720	1635	1795	1377	1518	1498	1661	1319	1429	540	548	862	895	629	579	836	962	1477	752	1114.17	0.501	-0.998	8.82888372487098e-07	5.12909693223831e-06	0.0470744934145007	0.0283678664959319	0.0385692192625361	0.0385692192625361	TRUE	NA	NA
LIMLP_03725	2876	3271	2527	3014	2635	3026	2421	2837	1011	1093	1637	1802	1179	1155	1588	1936	2730	1464	2097.15	0.526	-0.926	9.25316969749587e-07	5.34300450259951e-06	0.0347549588042718	0.0272710178930177	0.0336980776779445	0.0336980776779445	TRUE	NA	NA
LIMLP_03730	4474	4977	3682	4215	4099	4604	3528	3967	2015	2064	2705	2692	2349	2181	2625	2892	4050	2512	3280.71	0.62	-0.69	1.64885675200815e-05	6.73504081661635e-05	0.0253477970979163	0.0268225096153834	0.0243553010723821	0.0243553010723821	TRUE	NA	NA
LIMLP_03735	7187	7974	7050	8180	6584	7377	6756	7699	3427	3734	5489	5487	3995	3946	5326	5896	7104	4791	5947.28	0.666	-0.587	7.79012381438399e-05	0.000271372594667435	0.0171082539767798	0.0264661865983982	0.0210683212112812	0.0210683212112812	TRUE	NA	NA
LIMLP_03740	1869	2115	1579	1864	1712	1957	1513	1754	1202	1223	1396	1552	1401	1293	1355	1668	1734	1429	1581.51	0.824	-0.28	0.0474026836135676	0.0788183364970795	0.0112296513297075	0.0276763609232447	0.0184840588925143	0.0184840588925143	TRUE	NA	NA
LIMLP_03745	6561	7639	5996	7004	6011	7067	5746	6592	4281	4670	5354	5816	4990	4936	5195	6249	6354	5342	5848.16	0.84	-0.252	0.0497869382693587	0.0822088482428622	0.00852239061024134	0.0264736166299969	0.0156794858388984	0.0156794858388984	TRUE	NA	NA
LIMLP_03750	2149	2414	2086	2261	1969	2233	1999	2128	2129	2098	2083	1953	2482	2217	2021	2098	2082	2204	2143.44	1.057	0.08	0.521746959828779	0.607102796973882	0.00564603793111399	0.0272441692361849	0.014432821886197	0.014432821886197	TRUE	NA	NA
LIMLP_03755	3376	3436	3503	3577	3093	3179	3357	3366	4752	5657	4263	3429	5539	5979	4137	3684	3249	4835	4041.72	1.46	0.546	0.00257431928847775	0.00601147721102249	0.0353774802954346	0.0266728743951302	0.0312943048810174	0.0312943048810174	TRUE	NA	NA
LIMLP_03760	1609	1559	1714	1724	1474	1442	1642	1623	1437	1673	1530	1442	1675	1768	1485	1549	1545	1619	1582.32	1.047	0.066	0.622748700616878	0.698644479850139	0.00961549163486509	0.0276755246394342	0.0169097023823004	0.0169097023823004	TRUE	NA	NA
LIMLP_03765	659	635	642	561	604	587	615	528	533	569	568	363	621	601	551	390	584	541	562.28	0.915	-0.128	0.383915348988186	0.471056469734056	0.00978715264123119	0.0306647039307716	0.0189001850765086	0.0189001850765086	TRUE	NA	NA
LIMLP_03770	1600	1603	1602	1600	1466	1483	1535	1506	864	1101	1422	1203	1007	1164	1380	1293	1498	1211	1354.11	0.804	-0.316	0.0128806659709609	0.0250194791107707	0.0061359426614316	0.0279532126432233	0.0147089182703887	0.0147089182703887	TRUE	NA	NA
LIMLP_03775	1507	1537	1342	1384	1381	1422	1286	1303	643	784	1088	926	750	829	1056	995	1348	908	1127.48	0.668	-0.582	0.000241085202592693	0.000740351093538076	0.0192060508248475	0.0283402363715216	0.023241239478785	0.023241239478785	TRUE	NA	NA
LIMLP_03780	6721	6550	3667	3587	6157	6059	3514	3376	5379	5986	3289	2800	6270	6326	3191	3008	4776	4699	4737.91	0.964	-0.054	0.623512449150048	0.69908971571369	0.00294226627351486	0.0265780868967397	0.0112040212785273	0.0112040212785273	TRUE	NA	NA
LIMLP_03785	15	12	9	6	14	11	9	6	6	5	3	7	7	5	3	8	10	6	7.73	0.58	-0.786	0.203599710683563	0.276915951968258	1e-08	0.363394932049735	0.221376687157439	0.221376687157439	TRUE	NA	NA
LIMLP_03790	2259	2361	827	815	2070	2184	792	767	1116	1306	564	550	1301	1380	547	591	1453	955	1204.08	0.676	-0.564	3.23316543292619e-06	1.61488774113784e-05	0.00341843480800585	0.028193117782752	0.0130406866407163	0.0130406866407163	TRUE	NA	NA
LIMLP_03795	32	26	43	32	29	24	41	30	17	22	54	40	20	23	52	43	31	34	32.89	1.068	0.095	0.770495311710292	0.821298090286766	1e-08	0.105294386223701	0.0687792276970382	0.0687792276970382	TRUE	NA	NA
LIMLP_03800	1010	833	889	814	925	771	852	766	960	1031	902	697	1119	1090	875	749	828	958	893.34	1.145	0.196	0.183462213556498	0.253232341855782	0.0136123258966735	0.0289463021652179	0.0196835227194432	0.0196835227194432	TRUE	NA	NA
LIMLP_03805	743	698	580	557	681	646	556	524	1339	1537	998	910	1561	1624	968	978	602	1283	942.23	2.083	1.059	1.19455169345515e-12	1.92899851854135e-11	0.0135530193434286	0.0287948670316697	0.0201121733177018	0.0201121733177018	TRUE	NA	NA
LIMLP_03810	348	335	318	338	319	310	305	318	205	228	271	255	239	241	263	274	313	254	283.56	0.812	-0.301	0.0308117547450435	0.0540375505445747	1e-08	0.0352225752490485	0.0150577091380218	0.0150577091380218	TRUE	NA	NA
LIMLP_03815	4230	4319	3551	3759	3875	3995	3403	3538	3208	3310	3194	2867	3740	3498	3099	3080	3703	3354	3528.61	0.905	-0.144	0.150661221029312	0.215206114446292	0.000847405239346381	0.0267666793916466	0.00941101332197131	0.00941101332197131	TRUE	NA	NA
LIMLP_03820	5219	5004	4708	4378	4781	4629	4511	4120	4967	5538	4484	3268	5790	5853	4351	3511	4510	4876	4693.46	1.059	0.083	0.576542229714218	0.657845041149966	0.019693003237339	0.0265832989905551	0.0211610469534271	0.0211610469534271	TRUE	NA	NA
LIMLP_03825	759	553	863	794	695	512	827	747	1138	1100	943	758	1327	1163	915	814	695	1055	874.97	1.511	0.596	0.00820723127197064	0.0167082042614744	0.067154442919366	0.0290075808166466	0.0476498613135764	0.0476498613135764	TRUE	NA	NA
LIMLP_03830	36	17	21	22	33	16	20	21	19	17	16	23	22	18	16	25	22	20	21.24	0.912	-0.133	0.720924558130878	0.781790224244117	1e-08	0.148800625371798	0.0850653493444119	0.0850653493444119	TRUE	NA	NA
LIMLP_03835	787	695	832	832	721	643	797	783	386	469	584	420	450	496	567	451	736	491	613.48	0.667	-0.585	2.26046213561612e-05	8.89021795545206e-05	0.00663154621551689	0.0302777029983306	0.016593110587236	0.016593110587236	TRUE	NA	NA
LIMLP_03840	2151	2121	2402	2292	1971	1962	2302	2157	1591	1706	1634	1483	1855	1803	1586	1593	2098	1709	1903.52	0.814	-0.296	0.0333123715792799	0.0579167190185381	0.0110137427682234	0.0273974808785506	0.0180617020681522	0.0180617020681522	TRUE	NA	NA
LIMLP_03845	6352	6557	6638	6284	5819	6066	6361	5914	3481	3911	4298	3168	4058	4133	4170	3404	6040	3941	4990.73	0.651	-0.62	2.27259753464882e-08	1.80811465648155e-07	0.00341780252392316	0.0265502103608393	0.0115981283442811	0.0115981283442811	TRUE	NA	NA
LIMLP_03850	5002	4945	5151	5258	4583	4575	4936	4949	3518	4228	3944	3733	4101	4468	3827	4011	4761	4102	4431.13	0.861	-0.216	0.0654393980431422	0.104259843621411	0.00465256729457119	0.0266161858219001	0.0129901658966994	0.0129901658966994	TRUE	NA	NA
LIMLP_03855	1297	1150	1534	1432	1188	1064	1470	1348	1501	1599	1531	1218	1750	1690	1486	1309	1268	1559	1412.96	1.231	0.3	0.0909133441138311	0.138091173542372	0.0308284687379524	0.0278730139764973	0.0294535245069053	0.0294535245069053	TRUE	NA	NA
LIMLP_03860	350	473	390	391	321	438	374	368	352	461	374	366	410	487	363	393	375	413	394.2	1.102	0.141	0.315228915462352	0.400312361488512	1e-08	0.0326416984518053	0.0162490633334099	0.0162490633334099	TRUE	NA	NA
LIMLP_03865	244	247	200	212	224	228	192	200	238	280	196	242	277	296	190	260	211	256	233.35	1.203	0.267	0.0884060723203739	0.13492813040166	0.0030532653063107	0.0372009519516938	0.0191878559485375	0.0191878559485375	TRUE	NA	NA
LIMLP_03875	1808	1937	2053	2121	1656	1792	1967	1996	1002	1071	1231	1057	1168	1132	1194	1136	1853	1158	1505.24	0.626	-0.675	7.88493412774361e-09	6.95589906500716e-08	0.00328224977077138	0.0277599012272884	0.0124444803194101	0.0124444803194101	TRUE	NA	NA
LIMLP_03880	399	360	382	322	366	333	366	303	261	260	321	314	304	275	311	337	342	307	324.45	0.898	-0.155	0.308709154441736	0.392687112008497	0.00709839413702043	0.0340637236837249	0.0192348583366736	0.0192348583366736	TRUE	NA	NA
LIMLP_03885	1084	1079	1159	1222	993	998	1111	1150	903	976	1122	1049	1053	1032	1089	1127	1063	1075	1068.99	1.013	0.018	0.865626760329025	0.900601578928177	1e-08	0.028466754921137	0.0100855633828674	0.0100855633828674	TRUE	NA	NA
LIMLP_03890	11	9	5	8	10	8	5	8	7	8	9	13	8	8	9	14	8	10	8.75	1.286	0.363	0.514242263203899	0.600065482170975	1e-08	0.323827220907001	0.180733759475531	0.180733759475531	TRUE	NA	NA
LIMLP_03895	1321	1126	1315	1144	1210	1042	1260	1077	563	727	736	553	656	768	714	594	1147	683	915.2	0.595	-0.749	7.34696188551067e-08	5.28288146144927e-07	0.00923100185949657	0.0288765881136619	0.0174352184719545	0.0174352184719545	TRUE	NA	NA
LIMLP_03900	423	452	566	584	388	418	542	550	316	350	574	542	368	370	557	582	474	469	471.91	0.98	-0.03	0.817604936917416	0.862889065242944	1e-08	0.0315526535298939	0.0137161832776981	0.0137161832776981	TRUE	NA	NA
LIMLP_03910	909	948	853	837	833	877	817	788	349	428	473	499	407	452	459	536	829	464	646.15	0.557	-0.843	3.55702243390182e-09	3.37209266059698e-08	0.00879789470255315	0.0300628228973346	0.0178830810504911	0.0178830810504911	TRUE	NA	NA
LIMLP_03915	969	1021	904	917	888	945	866	863	795	877	750	795	927	927	728	854	890	859	874.64	0.961	-0.058	0.63802735873683	0.711387438310726	0.00311931875929284	0.0290087116709657	0.013221274737107	0.013221274737107	TRUE	NA	NA
LIMLP_03920	639	544	492	741	585	503	471	697	412	483	533	523	480	510	517	562	564	517	540.92	0.926	-0.111	0.449076275261683	0.536330205271787	0.00992913123482452	0.0308477495292598	0.0189747521818576	0.0189747521818576	TRUE	NA	NA
LIMLP_03925	800	833	820	881	733	771	786	829	567	689	682	666	661	728	662	716	780	692	735.62	0.887	-0.173	0.130269541429734	0.189922426315499	1e-08	0.0295720691400748	0.0111645886669898	0.0111645886669898	TRUE	NA	NA
LIMLP_03930	1382	1523	1451	1456	1266	1409	1390	1370	1142	1334	1243	1194	1331	1410	1206	1283	1359	1308	1333.24	0.961	-0.057	0.62326396080962	0.699016761225857	0.00270077032300501	0.0279833573872122	0.012088131615022	0.012088131615022	TRUE	NA	NA
LIMLP_03935	4017	4167	4449	4556	3680	3855	4263	4288	4110	4710	4576	3728	4791	4978	4440	4006	4022	4554	4287.61	1.131	0.178	0.205421382696809	0.278697361857437	0.0131202805638376	0.0266358801928016	0.0186564421575326	0.0186564421575326	TRUE	NA	NA
LIMLP_03940	11593	13017	9834	11953	10621	12042	9423	11250	14603	15736	12458	15284	17023	16631	12088	16422	10834	15541	13187.5	1.427	0.513	5.10220899679181e-06	2.43665645197664e-05	0.00430367052963368	0.0262255011407024	0.0120750406139947	0.0120750406139947	TRUE	NA	NA
LIMLP_03945	22643	25804	22041	24972	20744	23871	21121	23502	20827	23228	23407	25114	24278	24549	22713	26984	22310	24631	23470.29	1.104	0.143	0.15569741196394	0.221238939968149	0.00168676431285545	0.0261388831007005	0.00968827399414525	0.00968827399414525	TRUE	NA	NA
LIMLP_03950	36446	41352	40306	45383	33390	38255	38623	42712	29354	35524	43748	47871	34218	37545	42450	51435	38245	41412	39828.45	1.074	0.103	0.34977270062182	0.436043101756545	0.00486244119044631	0.02609325825624	0.0116780657102696	0.0116780657102696	TRUE	NA	NA
LIMLP_03955	2558	2934	2249	2416	2344	2714	2155	2274	3414	3900	3484	3606	3980	4122	3381	3874	2372	3839	3105.41	1.62	0.696	1.87523998416668e-11	2.61778006580924e-10	0.0016498149627162	0.0268673709739199	0.00999038640353954	0.00999038640353954	TRUE	NA	NA
LIMLP_03960	3287	2945	2992	3059	3011	2724	2867	2879	2419	2461	2834	2715	2820	2601	2750	2917	2870	2772	2821.21	0.965	-0.051	0.606932447264134	0.684325312580952	1e-08	0.0269519471892663	0.00897581612439846	0.00897581612439846	TRUE	NA	NA
LIMLP_03965	3756	3980	4321	4484	3441	3682	4141	4220	3143	3319	4911	4972	3664	3508	4765	5342	3871	4320	4095.34	1.103	0.141	0.253626129080954	0.333875363705532	0.00867123001233731	0.026664429548551	0.0144480534317352	0.0144480534317352	TRUE	NA	NA
LIMLP_03970	47698	54572	42179	47651	43698	50484	40418	44847	22391	24126	35985	39215	26101	25498	34917	42135	44862	32163	38512.36	0.704	-0.507	0.00769701212201388	0.0157536590746482	0.0385241104805056	0.0260954952844734	0.0347784659465146	0.0347784659465146	TRUE	NA	NA
LIMLP_03975	3368	3659	3026	3066	3086	3385	2900	2886	1080	1047	1862	1897	1259	1107	1807	2038	3064	1553	2308.28	0.493	-1.021	2.37336799585115e-06	1.2206350110916e-05	0.054717425351806	0.0271573076780614	0.0445104820481577	0.0445104820481577	TRUE	NA	NA
LIMLP_03980	143	150	146	130	131	139	140	122	124	132	103	119	145	140	100	128	133	128	130.49	0.955	-0.066	0.734556817162227	0.792805446107405	1e-08	0.046008713878437	0.0286991025102588	0.0286991025102588	TRUE	NA	NA
LIMLP_03985	1554	1496	1289	1326	1424	1384	1235	1248	759	874	1041	843	885	924	1010	906	1323	931	1126.89	0.705	-0.505	8.09999037320731e-05	0.000280372963781045	0.00556997177365917	0.0283414388301454	0.0148641636021715	0.0148641636021715	TRUE	NA	NA
LIMLP_03990	22	27	42	25	20	25	40	24	70	71	32	46	82	75	31	49	27	59	43.25	2.124	1.087	0.00921038101724127	0.0185228295813754	0.208533516774295	0.0863067734169259	0.140997053501686	0.140997053501686	TRUE	NA	NA
LIMLP_03995	6840	6883	6173	6016	6266	6367	5915	5662	5603	6934	6119	5193	6531	7328	5937	5580	6052	6344	6198.5	1.044	0.062	0.556387187500775	0.639442572848448	0.00216361535733414	0.026448418635266	0.0104379045957821	0.0104379045957821	TRUE	NA	NA
LIMLP_04000	2	0	0	2	2	0	0	2	0	0	0	0	0	0	0	0	1	0	0.46	0.317	-1.66	0.634120792265941	0.708482655914835	1e-08	5.64113048779147	10	10	TRUE	NA	NA
LIMLP_04005	10661	11643	11199	12340	9767	10771	10731	11614	8686	9747	15505	15246	10125	10301	15045	16381	10721	12963	11841.99	1.183	0.243	0.114993521880076	0.169663303091356	0.0273381846902617	0.0262479646647623	0.0227553515215119	0.0227553515215119	TRUE	NA	NA
LIMLP_04010	5064	4611	6089	5306	4639	4266	5835	4994	7127	7805	8275	5800	8308	8249	8030	6232	4934	7705	6318.97	1.562	0.643	4.30067234847331e-05	0.000158203304247411	0.0267479265121034	0.0264404000044912	0.023580684423105	0.023580684423105	TRUE	NA	NA
LIMLP_04015	3279	3563	2576	2845	3004	3296	2468	2678	5161	5775	5114	5058	6016	6103	4962	5435	2862	5629	4245.34	1.972	0.98	3.73115523370414e-23	1.57993695507183e-21	0.000685183709422065	0.0266419348908922	0.00913012157315087	0.00913012157315087	TRUE	NA	NA
LIMLP_04020	1614	1645	1619	1620	1479	1522	1551	1525	1336	1674	1501	1293	1557	1769	1456	1389	1519	1543	1531.11	1.012	0.017	0.891379741305584	0.920110561786452	0.00560875435272642	0.0277306360845213	0.0141120061465574	0.0141120061465574	TRUE	NA	NA
LIMLP_04025	93	60	102	88	85	56	98	83	71	86	91	88	83	91	88	95	80	89	84.72	1.126	0.171	0.462892080931501	0.550587303504978	0.0214985897502931	0.0568015831256284	0.0402560270239101	0.0402560270239101	TRUE	NA	NA
LIMLP_04030	614	455	483	433	563	421	463	408	545	593	579	434	635	627	562	466	464	572	517.99	1.236	0.306	0.0282468499514853	0.0501391453959527	0.00623617035771547	0.0310611031506789	0.0167372945256875	0.0167372945256875	TRUE	NA	NA
LIMLP_04035	2728	2849	2215	2310	2499	2636	2123	2174	3568	3944	2858	2733	4159	4168	2773	2936	2358	3509	2933.59	1.468	0.554	7.31120002810738e-06	3.34088528862317e-05	0.0065831289034428	0.0269165475454318	0.0143259891056612	0.0143259891056612	TRUE	NA	NA
LIMLP_04040	2466	2559	1932	2165	2259	2367	1851	2038	2270	2419	2220	2332	2646	2557	2154	2506	2129	2466	2297.25	1.16	0.214	0.0395481902018441	0.0674656011008182	0.00103463916132575	0.0271627324183092	0.00993534982538404	0.00993534982538404	TRUE	NA	NA
LIMLP_04045	1988	2160	1601	1720	1821	1998	1534	1619	1540	1674	1652	1735	1795	1769	1603	1864	1743	1758	1750.5	1.012	0.017	0.886889733705677	0.916468756820048	0.0054947286111442	0.0275172141663832	0.0138854856220433	0.0138854856220433	TRUE	NA	NA
LIMLP_04050	3618	3795	3457	3468	3315	3511	3313	3264	2919	3094	3492	3096	3403	3270	3388	3327	3351	3347	3348.69	0.999	-0.001	0.990734159797152	0.993079401101248	0.000808318255079918	0.0268063780925353	0.00940490913104218	0.00940490913104218	TRUE	NA	NA
LIMLP_04055	1292	1475	1010	1192	1184	1365	968	1122	948	980	1098	970	1105	1036	1065	1042	1160	1062	1110.79	0.922	-0.116	0.406412639716336	0.495152995511175	0.0100746230272447	0.0283749752349752	0.0179879302132953	0.0179879302132953	TRUE	NA	NA
LIMLP_04060	1587	1556	1264	1436	1454	1439	1211	1351	731	795	1224	1210	852	840	1188	1300	1364	1045	1204.53	0.754	-0.407	0.0349068945051668	0.0604133401267896	0.0368020254543459	0.0281923203473977	0.0349073801319017	0.0349073801319017	TRUE	NA	NA
LIMLP_04065	217	198	245	240	199	183	235	226	224	243	233	215	261	257	226	231	211	244	227.21	1.16	0.214	0.216856190377442	0.29223442062533	0.0124825091238464	0.0375029251397308	0.0243453385022261	0.0243453385022261	TRUE	NA	NA
LIMLP_04070	17	12	13	7	16	11	12	7	5	11	15	8	6	12	15	9	12	10	10.79	0.893	-0.164	0.758817859848646	0.812090666633864	1e-08	0.267645425039914	0.176938907207721	0.176938907207721	TRUE	NA	NA
LIMLP_04075	497	458	420	415	455	424	402	391	587	646	530	411	684	683	514	442	418	581	499.37	1.37	0.454	0.00251578718047875	0.00590010150449509	0.0105005622370887	0.0312488410334292	0.0196164372688014	0.0196164372688014	TRUE	NA	NA
LIMLP_04080	433	415	366	356	397	384	351	335	526	596	532	394	613	630	516	423	367	546	456.12	1.476	0.561	4.01161504625707e-05	0.000149008430226956	0.00366996199722955	0.0317438512449223	0.0156771365400586	0.0156771365400586	TRUE	NA	NA
LIMLP_04085	421	362	380	364	386	335	364	343	469	575	500	385	547	608	485	414	357	514	435.07	1.427	0.513	0.0010722445295003	0.00277226859018023	0.0125991324341348	0.0320204776519143	0.0212964773752663	0.0212964773752663	TRUE	NA	NA
LIMLP_04090	5290	5436	2143	2128	4846	5029	2054	2003	5581	6851	2261	1792	6506	7241	2194	1925	3483	4466	3974.67	1.188	0.249	0.0978058464472777	0.146978738489974	0.0174816781953701	0.0266837572018396	0.021416083821517	0.021416083821517	TRUE	NA	NA
LIMLP_04095	574	590	542	545	526	546	519	513	149	152	319	257	174	161	310	276	526	230	378	0.422	-1.244	2.32335456877917e-08	1.84081169680196e-07	0.0564114701149753	0.0329252754469833	0.0443628233712411	0.0443628233712411	TRUE	NA	NA
LIMLP_04100	103	104	90	88	94	96	86	83	23	37	62	50	27	39	60	54	90	45	67.43	0.487	-1.038	0.000371393654873831	0.00108875478363398	0.0640057821381323	0.0646938043917024	0.0643930621030488	0.0643930621030488	TRUE	NA	NA
LIMLP_04105	283	250	254	230	259	231	243	216	123	140	154	105	143	148	149	113	237	138	188	0.581	-0.783	9.09333380638001e-07	5.25867907983524e-06	1e-08	0.0398960612856332	0.018597490655143	0.018597490655143	TRUE	NA	NA
LIMLP_04110	512	494	579	543	469	457	555	511	309	425	425	383	360	449	412	412	498	408	453.15	0.82	-0.286	0.0421393083252542	0.0712795845661534	0.00568398913161757	0.0317813319760649	0.0168432043092739	0.0168432043092739	TRUE	NA	NA
LIMLP_04115	883	752	864	703	809	696	828	662	501	562	676	447	584	594	656	480	749	578	663.55	0.772	-0.373	0.002310689503608	0.00546619348122291	1e-08	0.0299570116092407	0.0128738009669167	0.0128738009669167	TRUE	NA	NA
LIMLP_04120	50	44	46	53	46	41	44	50	17	18	21	7	20	19	20	8	45	17	30.9	0.36	-1.474	0.000105454856898424	0.000353716380393634	0.0639873585963251	0.110400410464459	0.0958344137331433	0.0958344137331433	TRUE	NA	NA
LIMLP_04125	92	77	87	74	84	71	83	70	42	62	57	41	49	66	55	44	77	54	65.3	0.691	-0.534	0.0248827311277184	0.0447936175379002	1e-08	0.0659563781084624	0.0383897932017533	0.0383897932017533	TRUE	NA	NA
LIMLP_04130	824	653	890	708	755	604	853	666	1196	1448	1217	845	1394	1530	1181	908	720	1253	986.44	1.723	0.785	4.96399876372414e-05	0.00018103157213926	0.0406582727112758	0.0286708631236739	0.0348618487100478	0.0348618487100478	TRUE	NA	NA
LIMLP_04135	401	400	317	327	367	370	304	308	315	318	272	241	367	336	264	259	337	306	321.89	0.904	-0.146	0.282404241759927	0.364704359656754	1e-08	0.0341276282490769	0.0146510475295606	0.0146510475295606	TRUE	NA	NA
LIMLP_04140	1153	1179	995	1073	1056	1091	953	1010	1611	1822	1116	1145	1878	1926	1083	1230	1028	1529	1278.38	1.445	0.531	0.00202648555841176	0.004848045488454	0.0271482828430762	0.0280672730514481	0.0276016042592218	0.0276016042592218	TRUE	NA	NA
LIMLP_04145	1855	1906	1303	1449	1699	1763	1249	1364	1470	1555	1034	1070	1714	1643	1003	1150	1519	1378	1448.13	0.894	-0.162	0.180994374249465	0.250551965225104	0.00442872702505722	0.0278282073323086	0.0133481996765944	0.0133481996765944	TRUE	NA	NA
LIMLP_04150	1030	1125	715	869	944	1041	685	818	660	684	548	608	769	723	532	653	872	669	770.58	0.77	-0.378	0.00141860857589597	0.00353123271243602	0.00146706931071407	0.0294112505764005	0.012126282523258	0.012126282523258	TRUE	NA	NA
LIMLP_04155	657	712	476	544	602	659	456	512	503	557	473	422	586	589	459	453	557	522	539.51	0.938	-0.092	0.4511970461292	0.538356901314458	1e-08	0.030860349435528	0.0123923986872983	0.0123923986872983	TRUE	NA	NA
LIMLP_04160	732	759	606	669	671	702	581	630	569	673	511	548	663	711	496	589	646	615	630.29	0.946	-0.08	0.514251866903806	0.600065482170975	1e-08	0.0301643630175935	0.0126799464241444	0.0126799464241444	TRUE	NA	NA
LIMLP_04165	711	629	616	676	651	582	590	636	493	551	453	542	575	582	440	582	615	545	579.84	0.881	-0.182	0.181254717368507	0.250821251957655	0.00572821062631343	0.0305242645349735	0.0161295075504729	0.0161295075504729	TRUE	NA	NA
LIMLP_04170	544	513	660	616	498	475	632	580	315	363	409	332	367	384	397	357	546	376	461.2	0.692	-0.531	0.000193561838180656	0.0006056356036999	0.00628285271214792	0.031680968733995	0.017225644118179	0.017225644118179	TRUE	NA	NA
LIMLP_04175	449	422	474	498	411	390	454	469	151	180	265	189	176	190	257	203	431	206	318.89	0.477	-1.069	2.81780016500224e-12	4.33009533420304e-11	1e-08	0.0342037708841329	0.0188023193053039	0.0188023193053039	TRUE	NA	NA
LIMLP_04180	429	388	427	441	393	359	409	415	95	123	172	183	111	130	167	197	394	151	272.56	0.377	-1.408	4.20459779211962e-14	8.66147145176641e-13	1e-08	0.0355936621324409	0.0285823190910315	0.0285823190910315	TRUE	NA	NA
LIMLP_04185	382	396	327	330	350	366	313	311	190	210	236	209	221	222	229	225	335	224	279.65	0.671	-0.576	6.98232818953611e-05	0.000246157749586699	1e-08	0.0353508914675095	0.016377095106466	0.016377095106466	TRUE	NA	NA
LIMLP_04190	645	800	684	916	591	740	655	862	426	450	486	562	497	476	472	604	712	512	612.02	0.722	-0.47	0.000373189400606141	0.0010916309182549	0.00425699471913274	0.0302878527781778	0.0150679154282877	0.0150679154282877	TRUE	NA	NA
LIMLP_04195	1256	1453	1713	1678	1151	1344	1641	1579	542	703	908	781	632	743	881	839	1429	774	1101.32	0.542	-0.883	5.13278183375943e-17	1.39721654060409e-15	1e-08	0.0283951577989484	0.00961803668903667	0.00961803668903667	TRUE	NA	NA
LIMLP_04200	335	302	353	347	307	279	338	327	118	135	175	138	138	143	170	148	313	150	231.18	0.478	-1.064	9.2462582168992e-13	1.53206478541751e-11	1e-08	0.0373056914190802	0.0162557341358189	0.0162557341358189	TRUE	NA	NA
LIMLP_04205	203	166	241	236	186	154	231	222	83	94	129	99	97	99	125	106	198	107	152.53	0.543	-0.881	4.55908773107001e-07	2.77994933489725e-06	0.000648088550503348	0.0431210593768128	0.0218956079422883	0.0218956079422883	TRUE	NA	NA
LIMLP_04210	967	1192	1102	1241	886	1103	1056	1168	418	393	538	500	487	415	522	537	1053	490	771.81	0.466	-1.102	4.28337581924467e-14	8.72938248510236e-13	0.0109007440827938	0.0294058729454994	0.0189082397393759	0.0189082397393759	TRUE	NA	NA
LIMLP_04215	1688	1763	1775	1993	1546	1631	1701	1876	664	709	961	953	774	749	932	1024	1688	870	1279.22	0.512	-0.964	3.07721549731306e-16	7.76640282136429e-15	1e-08	0.0280659275343236	0.012490538093902	0.012490538093902	TRUE	NA	NA
LIMLP_04220	411	423	404	456	377	391	387	429	116	107	169	177	135	113	164	190	396	150	273.33	0.375	-1.414	1.44858165458194e-15	3.49401562380491e-14	1e-08	0.0355666373272995	0.0253893885974169	0.0253893885974169	TRUE	NA	NA
LIMLP_04225	771	740	807	984	706	685	773	926	270	313	368	339	315	331	357	364	772	342	557.15	0.445	-1.17	1.33546745821992e-19	4.50395264006736e-18	0.00230502278543473	0.0307073947230002	0.013846174142384	0.013846174142384	TRUE	NA	NA
LIMLP_04230	371	367	463	495	340	340	444	466	111	147	205	189	129	155	199	203	398	172	284.46	0.431	-1.216	4.08757474798082e-17	1.13706185142737e-15	1e-08	0.0351933215507456	0.0156963130620277	0.0156963130620277	TRUE	NA	NA
LIMLP_04235	571	600	612	600	523	555	586	565	426	466	533	473	497	493	517	508	557	504	530.48	0.904	-0.146	0.215486659151531	0.290800162190681	1e-08	0.0309426711447954	0.0113630434914646	0.0113630434914646	TRUE	NA	NA
LIMLP_04240	2892	3008	3072	3185	2649	2783	2944	2998	928	971	4071	3542	1082	1026	3950	3806	2844	2466	2654.68	0.713	-0.489	0.148242425633783	0.212389563070011	0.220618762614963	0.027009922331405	0.109485204556999	0.109485204556999	TRUE	NA	NA
LIMLP_04245	2026	2242	2360	2471	1856	2074	2261	2326	573	672	2736	2325	668	710	2655	2498	2129	1633	1881.04	0.629	-0.669	0.0418798004689451	0.0709350753720666	0.203982150806939	0.0274138522450843	0.103287577920725	0.103287577920725	TRUE	NA	NA
LIMLP_04250	3016	3098	3372	3485	2763	2866	3231	3280	970	1024	4013	3502	1131	1082	3894	3763	3035	2468	2751.23	0.681	-0.555	0.0778488405090254	0.121114982003521	0.183026787690693	0.0269754563975828	0.0947875418704317	0.0947875418704317	TRUE	NA	NA
LIMLP_04255	9433	11619	10612	12168	8642	10749	10169	11452	4420	4997	15252	19559	5152	5281	14800	21015	10253	11562	10907.49	0.94	-0.089	0.781340693435558	0.830133644461364	0.225757424451699	0.0262668276860017	0.0976987414032266	0.0976987414032266	TRUE	NA	NA
LIMLP_04260	8	8	2	1	7	7	2	1	8	1	9	6	9	1	9	6	4	6	5.39	1.602	0.68	0.461303204609244	0.54904013515485	0.737126195186759	0.509408753449833	0.611306723687356	0.611306723687356	TRUE	NA	NA
LIMLP_04265	11	9	13	11	10	8	12	10	2	2	5	5	2	2	5	5	10	4	6.99	0.346	-1.531	0.0196059575271846	0.0363207534973676	1e-08	0.399272621736293	0.216537934958194	0.216537934958194	TRUE	NA	NA
LIMLP_04270	4765	5207	5877	6162	4365	4817	5632	5799	1023	1171	8622	7578	1193	1238	8366	8142	5153	4735	4943.99	0.619	-0.692	0.281389250385445	0.363640024828393	0.396768237423828	0.0265551494727577	0.176216560467917	0.396768237423828	TRUE	NA	NA
LIMLP_04275	447	497	601	601	410	460	576	566	104	157	1080	836	121	166	1048	898	503	558	530.52	0.752	-0.411	0.336723473039149	0.422678905056718	0.366780728013918	0.0309422321657112	0.173696311162392	0.173696311162392	TRUE	NA	NA
LIMLP_04280	14154	16389	16893	18074	12967	15161	16188	17010	5472	6940	32832	32230	6379	7335	31858	34630	15332	20050	17690.95	0.988	-0.017	0.963927276113596	0.973377543526474	0.344238853011809	0.0261751731213401	0.134912983681251	0.134912983681251	TRUE	NA	NA
LIMLP_04285	166	175	255	233	152	162	244	219	90	112	371	422	105	118	360	453	194	259	226.79	1.125	0.17	0.566334210801774	0.648917521757535	0.130305393430884	0.0375240764826942	0.0794616286339677	0.0794616286339677	TRUE	NA	NA
LIMLP_04290	5	3	2	7	5	3	2	7	4	6	7	5	5	6	7	5	4	6	4.88	1.542	0.625	0.405382384618101	0.494055730022252	1e-08	0.560442349719758	0.328227313682955	0.328227313682955	TRUE	NA	NA
LIMLP_04295	41	49	43	51	38	45	41	48	111	95	72	57	129	100	70	61	43	90	66.62	2.024	1.017	0.000583781991321841	0.00162988510544142	0.069386298989836	0.0651606651042622	0.0670929553122753	0.0670929553122753	TRUE	NA	NA
LIMLP_04300	0	0	0	0	0	0	0	0	0	0	0	0	0	0	0	0	0	0	0	NA	NA	NA	NA	NA	NA	NA	NA	NA	NA	NA
LIMLP_04310	639	649	550	595	585	600	527	560	1805	2088	1446	1226	2104	2207	1403	1317	568	1758	1163.01	3.018	1.594	9.81994559584117e-22	3.70532798670799e-20	0.0231321632167415	0.0282695902914191	0.0254627097024938	0.0254627097024938	TRUE	NA	NA
LIMLP_04315	872	723	982	722	799	669	941	680	552	620	904	538	643	655	877	578	772	688	730.28	0.89	-0.168	0.171765592259404	0.239839182174116	0.00242684227279149	0.0295979936344267	0.0131965943252267	0.0131965943252267	TRUE	NA	NA
LIMLP_04320	33	26	25	22	30	24	24	21	9	11	13	14	10	12	13	15	25	12	18.59	0.506	-0.983	0.0148562828804176	0.0282380518988886	1e-08	0.16627625069898	0.0948819119122393	0.0948819119122393	TRUE	NA	NA
LIMLP_04325	4190	4210	3852	3660	3839	3895	3691	3445	1287	1485	2287	1823	1500	1569	2219	1959	3718	1812	2764.58	0.482	-1.053	1.66439608983063e-10	1.99465833281274e-09	0.0219358100822138	0.0269708773400328	0.025684724855997	0.025684724855997	TRUE	NA	NA
LIMLP_04330	662	633	472	562	606	586	452	529	260	301	343	313	303	318	333	336	543	322	432.95	0.597	-0.744	2.0331751608194e-06	1.06288484744619e-05	0.0120629540665924	0.0320497567345259	0.0210588035250714	0.0210588035250714	TRUE	NA	NA
LIMLP_04335	49	33	45	31	45	31	43	29	15	17	14	15	17	18	14	16	37	16	26.61	0.446	-1.166	0.000964350373160706	0.00252760610186757	1e-08	0.124011621621426	0.0742908433173765	0.0742908433173765	TRUE	NA	NA
LIMLP_04340	2627	2874	3197	3215	2407	2659	3063	3026	2608	3514	2754	2610	3040	3714	2672	2804	2789	3058	2923.18	1.093	0.128	0.442444450885028	0.529737920930833	0.025856784101995	0.0269197125301004	0.0263763493302841	0.0263763493302841	TRUE	NA	NA
LIMLP_04345	1016	839	1118	900	931	776	1071	847	1993	2203	2032	2366	2323	2328	1972	2542	906	2291	1598.84	2.536	1.343	1.5407362480977e-15	3.6929219128933e-14	0.0255281332148042	0.0276584918992028	0.0264987674093214	0.0264987674093214	TRUE	NA	NA
LIMLP_04350	1015	764	5552	4913	930	707	5320	4624	861	2265	7287	7517	1004	2394	7071	8077	2895	4636	3765.71	1.699	0.765	0.0038923485725947	0.00865950987166281	0.114988650025109	0.0267201564221065	0.0669467008951455	0.0669467008951455	TRUE	NA	NA
LIMLP_04355	533	443	504	460	488	410	483	433	362	427	359	265	422	451	348	285	454	376	415.04	0.821	-0.285	0.105280464875671	0.157096261410017	0.0229726365647157	0.032309587667604	0.0273424845611567	0.0273424845611567	TRUE	NA	NA
LIMLP_04360	3306	2613	3466	3033	3029	2417	3321	2855	2291	2666	3339	2224	2671	2818	3240	2390	2906	2780	2842.45	0.957	-0.063	0.636873170840487	0.710516292175965	0.00973317331691594	0.0269450414809227	0.016897242537804	0.016897242537804	TRUE	NA	NA
LIMLP_04365	4951	5249	4862	4747	4536	4856	4659	4468	5176	5775	5575	4715	6034	6103	5410	5066	4630	5653	5141.39	1.218	0.285	0.00763325559306844	0.0156399661640773	0.00301949036780215	0.0265349020988213	0.010742789251002	0.010742789251002	TRUE	NA	NA
LIMLP_04370	3478	3228	2930	2937	3186	2986	2808	2764	2891	3149	2942	2663	3370	3328	2855	2861	2936	3104	3019.82	1.055	0.078	0.433349151481344	0.520947285806708	0.000469370763946444	0.0268911688944576	0.00915106055208537	0.00915106055208537	TRUE	NA	NA
LIMLP_04375	20	13	23	13	18	12	22	12	16	6	14	12	19	6	14	13	16	13	14.51	0.781	-0.356	0.424404075144945	0.512236213112591	1e-08	0.205690309120085	0.116795535063326	0.116795535063326	TRUE	NA	NA
LIMLP_04380	2743	2506	2405	2513	2513	2318	2305	2365	1155	1321	2019	1672	1346	1396	1959	1796	2375	1624	1999.89	0.676	-0.565	0.000412043892592251	0.00118962066262808	0.0214753803918973	0.0273314846222159	0.0240618769848806	0.0240618769848806	TRUE	NA	NA
LIMLP_04385	3168	3127	3038	3058	2902	2893	2911	2878	1310	1404	2234	2056	1527	1484	2168	2209	2896	1847	2371.5	0.627	-0.673	3.21746621562994e-05	0.000122619778230676	0.0228647452512288	0.0271271940203021	0.0247585725571645	0.0247585725571645	TRUE	NA	NA
LIMLP_04390	2842	2966	2910	3053	2604	2744	2788	2873	5005	5841	4881	3999	5834	6173	4736	4297	2752	5260	4006.23	1.892	0.92	3.82943207406485e-09	3.55950381323443e-08	0.0204349203351525	0.0266785889848108	0.0231543441492814	0.0231543441492814	TRUE	NA	NA
LIMLP_04400	3640	3998	3178	3737	3335	3699	3045	3517	3398	3652	3753	4060	3961	3860	3642	4362	3399	3956	3677.55	1.164	0.22	0.0424352518781897	0.0716847273527397	0.00211660600156355	0.0267367536537291	0.0109846793851687	0.0109846793851687	TRUE	NA	NA
LIMLP_04405	1499	1769	1263	1446	1373	1636	1210	1361	1352	1567	1555	1706	1576	1656	1509	1833	1395	1644	1519.38	1.182	0.241	0.059501644211277	0.0960850703767697	0.00687206401942998	0.0277437804521991	0.0150225596835855	0.0150225596835855	TRUE	NA	NA
LIMLP_04410	1541	1599	1478	1509	1412	1479	1416	1420	1497	1776	1645	1357	1745	1877	1596	1458	1432	1669	1550.48	1.161	0.215	0.0695936860674652	0.110187593520195	0.00406834975973972	0.0277093624964703	0.0128744284000521	0.0128744284000521	TRUE	NA	NA
LIMLP_04415	42	40	36	42	38	37	34	40	36	38	24	39	42	40	23	42	37	37	37.1	0.968	-0.047	0.872665831496444	0.905679532088253	1e-08	0.0962973639578763	0.0537538899326525	0.0537538899326525	TRUE	NA	NA
LIMLP_04420	54	47	53	47	49	43	51	44	41	35	51	45	48	37	49	48	47	46	46.32	0.969	-0.046	0.856346661335472	0.89265238685708	1e-08	0.0823098179689664	0.0394341173576578	0.0394341173576578	TRUE	NA	NA
LIMLP_04425	4312	4935	4610	4985	3950	4565	4417	4692	6593	7765	6932	6394	7685	8207	6726	6870	4406	7372	5889.19	1.671	0.741	8.3440920351959e-09	7.29342540048889e-08	0.00885926677385872	0.0264705109761825	0.0157042423070567	0.0157042423070567	TRUE	NA	NA
LIMLP_04430	3	7	8	3	3	6	8	3	4	11	10	12	5	12	10	13	5	10	7.32	2.002	1.001	0.115957920446933	0.170689700588359	1e-08	0.381970350928073	0.229257167903033	0.229257167903033	TRUE	NA	NA
LIMLP_04435	309	360	292	408	283	333	280	384	185	195	276	341	216	206	268	366	320	264	291.98	0.812	-0.3	0.0874484491863893	0.133680721961223	0.0180573426057419	0.0349571572831803	0.0260687510997248	0.0260687510997248	TRUE	NA	NA
LIMLP_04440	879	943	797	802	805	872	764	755	472	509	641	519	550	538	622	558	799	567	683	0.71	-0.495	0.000200439833229882	0.000625103276955057	0.00552832284401865	0.029845132207838	0.0154765444374476	0.0154765444374476	TRUE	NA	NA
LIMLP_04445	176	202	172	180	161	187	165	169	99	111	122	102	115	117	118	110	170	115	142.88	0.676	-0.565	0.000749988141947765	0.00204449557150424	1e-08	0.0442756269472608	0.0196541266190421	0.0196541266190421	TRUE	NA	NA
LIMLP_04450	243	253	255	255	223	234	244	240	168	198	156	178	196	209	151	191	235	187	211.09	0.79	-0.34	0.0467290023646688	0.0779362048191478	1e-08	0.0383788762291546	0.0232058143520588	0.0232058143520588	TRUE	NA	NA
LIMLP_04460	16	11	18	21	15	10	17	20	20	33	35	26	23	35	34	28	16	30	22.74	1.955	0.967	0.0115119509677304	0.0225911663944494	1e-08	0.140671725667621	0.0924203094856166	0.0924203094856166	TRUE	NA	NA
LIMLP_04465	14	8	14	13	13	7	13	12	21	23	24	15	24	24	23	16	11	22	16.76	1.929	0.948	0.025900069994488	0.0463622201733179	1e-08	0.181601754962166	0.108584032438937	0.108584032438937	TRUE	NA	NA
LIMLP_04470	940	964	885	885	861	892	848	833	1944	2472	1184	858	2266	2613	1149	922	858	1738	1297.93	1.846	0.885	0.000754380948682031	0.00205500056856842	0.108903066677044	0.0280365556609503	0.0653784121122973	0.0653784121122973	TRUE	NA	NA
LIMLP_04475	558	551	598	661	511	510	573	622	1641	2309	909	725	1913	2440	882	779	554	1504	1028.79	2.425	1.278	8.45666059656468e-05	0.000291395420736962	0.194441473062556	0.0285620550663319	0.100339819583749	0.100339819583749	TRUE	NA	NA
LIMLP_04480	161	164	157	150	147	152	150	141	756	863	332	311	881	912	322	334	148	612	380.06	3.685	1.882	3.91970799687609e-10	4.36783835558327e-09	0.145354271321793	0.032887789924672	0.0827433480628921	0.0827433480628921	TRUE	NA	NA
LIMLP_04485	56	28	55	44	51	26	53	41	119	122	79	58	139	129	77	62	43	102	72.24	2.314	1.211	0.000378388005471516	0.0011047363298168	0.136896304402845	0.062116846116977	0.0949186174140099	0.0949186174140099	TRUE	NA	NA
LIMLP_04490	108	89	107	68	99	82	103	64	47	45	48	54	55	48	47	58	87	52	69.34	0.601	-0.735	0.00385841196794491	0.00859404325531155	0.0256485217883573	0.0636262476645295	0.0465019756244833	0.0465019756244833	TRUE	NA	NA
LIMLP_04495	5064	5593	4658	5164	4639	5174	4463	4860	2068	2347	3306	3395	2411	2480	3208	3648	4784	2937	3860.49	0.606	-0.724	1.13044613966229e-05	4.90117205717062e-05	0.024973202901094	0.0267031589022046	0.0258115851286959	0.0258115851286959	TRUE	NA	NA
LIMLP_04505	344	305	277	310	315	282	265	292	395	467	309	314	460	494	300	337	288	398	343.22	1.354	0.437	0.0111010087050107	0.0218409624030955	0.0183929447086737	0.0336242574316606	0.0254874531519131	0.0254874531519131	TRUE	NA	NA
LIMLP_04510	14	11	28	24	13	10	27	23	27	26	28	38	31	27	27	41	18	32	24.92	1.822	0.866	0.0245929666092906	0.0443557954320901	1e-08	0.13064531523665	0.0981309067840388	0.0981309067840388	TRUE	NA	NA
LIMLP_04515	238	213	211	193	218	197	202	182	325	371	257	188	379	392	249	202	200	306	252.66	1.481	0.567	0.00486544446644373	0.0105413353391797	0.033066535565295	0.0363470604666232	0.0347203682036209	0.0347203682036209	TRUE	NA	NA
LIMLP_04520	47	61	46	52	43	56	44	49	110	112	60	67	128	118	58	72	48	94	71.16	1.88	0.911	0.000931772104043999	0.0024523366633368	0.0502401846149833	0.0626644404038259	0.0570025406352404	0.0570025406352404	TRUE	NA	NA
LIMLP_04525	204	261	197	234	187	241	189	220	271	276	280	264	316	292	272	284	209	291	250.04	1.393	0.479	0.00277328636744157	0.00643665916341036	1e-08	0.0364551286890188	0.0205074011193555	0.0205074011193555	TRUE	NA	NA
LIMLP_04530	237	204	255	236	217	189	244	222	213	237	223	228	248	250	216	245	218	240	229.06	1.103	0.141	0.400203789572072	0.488530816851377	0.00958346030593187	0.0374102956984577	0.0226506899824825	0.0226506899824825	TRUE	NA	NA
LIMLP_04535	8	17	12	16	7	16	11	15	28	19	12	13	33	20	12	14	12	20	15.99	1.505	0.59	0.245453253970747	0.324864260253314	0.171923717780054	0.189048795994555	0.181548476929007	0.181548476929007	TRUE	NA	NA
LIMLP_04540	890	899	896	876	815	832	859	824	881	1022	1456	1160	1027	1080	1413	1246	832	1192	1012.04	1.421	0.507	0.000120352253336707	0.000399184018682498	0.00699397202545285	0.0286039940097096	0.0156829514675666	0.0156829514675666	TRUE	NA	NA
LIMLP_04545	342	280	350	291	313	259	335	274	455	580	550	365	530	613	534	392	295	517	406.36	1.739	0.798	3.93413125542416e-06	1.93457731798987e-05	0.0205092165237119	0.0324438969233743	0.0260852940614412	0.0260852940614412	TRUE	NA	NA
LIMLP_04550	2043	2212	1421	1559	1872	2046	1362	1467	3232	3519	2473	2323	3768	3719	2400	2496	1687	3096	2391.15	1.82	0.864	2.50480064218062e-15	5.82060685814044e-14	0.0022012125210828	0.0271181598801868	0.0109962631248276	0.0109962631248276	TRUE	NA	NA
LIMLP_04555	1047	1058	721	789	959	979	691	743	5106	5521	3513	2889	5952	5835	3409	3104	843	4575	2708.93	5.261	2.395	3.48627718435793e-58	3.79605781416802e-56	0.0158242140629864	0.0269902532654112	0.0206208192393961	0.0206208192393961	TRUE	NA	NA
LIMLP_04560	627	587	633	656	574	543	607	617	803	992	818	762	936	1048	794	819	585	899	742.3	1.529	0.612	7.99675909080879e-05	0.000277303447634871	0.0156629159516547	0.0295401753468172	0.0217564570030057	0.0217564570030057	TRUE	NA	NA
LIMLP_04570	3654	4162	3353	3667	3348	3850	3213	3451	3948	4636	3988	3795	4602	4900	3870	4078	3466	4362	3913.9	1.256	0.329	0.0018515842200637	0.00447740321234946	0.002030982449663	0.0266939425089591	0.0104733557333422	0.0104733557333422	TRUE	NA	NA
LIMLP_04575	6	2	29	21	5	2	28	20	9	14	25	28	10	15	24	30	14	20	16.82	1.797	0.845	0.11448070473426	0.169037569059382	1e-08	0.181068749369838	0.194844384327754	0.194844384327754	TRUE	NA	NA
LIMLP_04580	258	230	309	245	236	213	296	231	280	282	263	220	326	298	255	236	244	279	261.48	1.143	0.193	0.302700080716407	0.386591825606645	0.0242190305797547	0.0359988689845516	0.0298683149179284	0.0298683149179284	TRUE	NA	NA
LIMLP_04585	45	38	36	30	41	35	34	28	25	24	33	16	29	25	32	17	34	26	30.35	0.739	-0.436	0.16036650664696	0.226774306802065	1e-08	0.11192195784869	0.0579900885671964	0.0579900885671964	TRUE	NA	NA
LIMLP_04590	1832	1931	1641	1801	1678	1786	1572	1695	1150	1182	1404	1326	1341	1249	1362	1425	1683	1344	1513.64	0.799	-0.324	0.00613201487734371	0.012889745558498	0.00380098281788201	0.0277502876971209	0.0127813304181013	0.0127813304181013	TRUE	NA	NA
LIMLP_04595	2102	2058	2661	2584	1926	1904	2550	2432	2266	2834	2651	2094	2641	2995	2572	2250	2203	2614	2408.79	1.191	0.252	0.149054840347138	0.213311301751011	0.030552908712346	0.0271101750496077	0.0289642965416438	0.0289642965416438	TRUE	NA	NA
LIMLP_04600	13	16	26	17	12	15	25	16	8	13	18	18	9	14	17	19	17	15	15.94	0.887	-0.172	0.678740653349894	0.747811688325079	1e-08	0.189622867175524	0.10071592706868	0.10071592706868	TRUE	NA	NA
LIMLP_04605	0	2	1	1	0	2	1	1	2	3	0	0	2	3	0	0	1	1	1.16	0.996	-0.005	0.997685200060459	0.998013505496684	1e-08	2.28052600799519	1.80854143941402	1.80854143941402	TRUE	NA	NA
LIMLP_04610	217	203	213	238	199	188	204	224	46	49	109	114	54	52	106	122	204	84	143.55	0.387	-1.37	9.46514566682815e-08	6.59445523515212e-07	0.0670237529318351	0.0441909040022841	0.0541457402661247	0.0541457402661247	TRUE	NA	NA
LIMLP_04615	1203	1233	1451	1395	1102	1141	1390	1313	213	240	703	525	248	254	682	564	1236	437	836.78	0.322	-1.635	1.36701493636437e-11	1.95853154980625e-10	0.0827629794757163	0.0291435718323324	0.054414921561504	0.054414921561504	TRUE	NA	NA
LIMLP_04620	231	182	354	335	212	168	339	315	299	359	400	320	349	379	388	344	258	365	311.8	1.461	0.547	0.0130956329606337	0.0253594802911459	0.0526757770507316	0.0343895665277015	0.0433667781741169	0.0433667781741169	TRUE	NA	NA
LIMLP_04625	616	494	844	692	564	457	809	651	454	522	1167	836	529	552	1132	898	620	778	699.11	1.219	0.286	0.0666012487211181	0.105889594858649	0.0153627675110558	0.0297571200880617	0.0217422172563269	0.0217422172563269	TRUE	NA	NA
LIMLP_04630	538	470	522	485	493	435	500	456	588	697	623	525	685	737	605	564	471	648	559.38	1.37	0.454	0.00203734647941527	0.00486791688592577	0.00979881761429849	0.0306887290930167	0.0189900176487879	0.0189900176487879	TRUE	NA	NA
LIMLP_04635	995	920	753	679	912	851	722	639	2576	3208	1331	932	3003	3390	1292	1001	781	2172	1476.19	2.466	1.302	2.55377431980067e-07	1.65236569316814e-06	0.097705760504707	0.0277939874081971	0.0604465652396705	0.0604465652396705	TRUE	NA	NA
LIMLP_04640	1723	1890	1456	1686	1579	1748	1395	1587	1612	1865	1822	1796	1879	1971	1768	1930	1577	1887	1732.1	1.199	0.262	0.0122151070525541	0.0238482443531167	1e-08	0.0275330367627474	0.00991656406795725	0.00991656406795725	TRUE	NA	NA
LIMLP_04645	37	30	26	20	34	28	25	19	27	24	22	23	31	25	21	25	26	26	26.04	0.983	-0.025	0.940607410621766	0.955398412014806	1e-08	0.126167747721602	0.0649877546513325	0.0649877546513325	TRUE	NA	NA
LIMLP_04650	7452	7699	6366	6492	6827	7122	6100	6110	5927	6783	9565	8514	6909	7169	9281	9148	6540	8127	7333.33	1.234	0.304	0.0679624910378791	0.107828914798234	0.028054067231309	0.0263833277397056	0.0264570632363913	0.0264570632363913	TRUE	NA	NA
LIMLP_04655	307	307	293	293	281	284	281	276	236	264	386	284	275	279	375	305	280	308	294.45	1.093	0.128	0.410499714821931	0.499174988253471	0.00753318546471487	0.0348823590589458	0.019844600234826	0.019844600234826	TRUE	NA	NA
LIMLP_04660	63388	63939	105928	111434	58073	59150	101505	104876	8637	9632	15244	13904	10068	10180	14792	14939	80901	12495	46697.76	0.158	-2.664	3.32603500366452e-116	1.1523199453605e-113	0.00546713797281142	0.0260836287923205	0.012939590347552	0.012939590347552	TRUE	NA	NA
LIMLP_04665	4679	4625	5841	5727	4287	4279	5597	5390	3100	3832	5603	4151	3614	4050	5437	4460	4888	4390	4639.1	0.895	-0.16	0.1434816681527	0.206654813805722	0.00305717871337758	0.0265898085294665	0.0112780043280952	0.0112780043280952	TRUE	NA	NA
LIMLP_04670	715	539	639	537	655	499	612	505	286	287	305	168	333	303	296	181	568	278	423.07	0.482	-1.052	1.24899686743715e-09	1.27395877238937e-08	0.0202868206712212	0.0321904281626557	0.0260056012508789	0.0260056012508789	TRUE	NA	NA
LIMLP_04675	651	609	770	658	596	563	738	619	1037	1250	1283	961	1209	1321	1245	1033	629	1202	915.54	1.912	0.935	1.33777079909175e-10	1.62364475010786e-09	0.0119644644535468	0.028875534114854	0.0191655407542331	0.0191655407542331	TRUE	NA	NA
LIMLP_04680	130	102	134	128	119	94	128	120	232	248	201	183	270	262	195	197	115	231	173.32	1.987	0.991	3.17330989343494e-06	1.58915689932728e-05	0.0329062185021947	0.0410708286174233	0.0370872866897503	0.0370872866897503	TRUE	NA	NA
LIMLP_04685	344	329	351	383	315	304	336	360	699	903	792	519	815	954	769	558	329	774	551.46	2.316	1.212	1.2355666586682e-09	1.26920337902548e-08	0.0412968795190313	0.0307556873825639	0.0361107145624654	0.0361107145624654	TRUE	NA	NA
LIMLP_04690	38	43	38	32	35	40	36	30	16	15	25	31	19	16	24	33	35	23	29.15	0.638	-0.648	0.0743488217708291	0.116746336946283	1e-08	0.115471955874631	0.0899405396699579	0.0899405396699579	TRUE	NA	NA
LIMLP_04695	696	722	592	547	638	668	567	515	512	564	553	523	597	596	537	562	597	573	584.89	0.963	-0.054	0.667123420299984	0.736502709954588	1e-08	0.0304854488068346	0.0134750487091482	0.0134750487091482	TRUE	NA	NA
LIMLP_04700	1369	1383	1265	1335	1254	1279	1212	1256	1528	1581	1403	1118	1781	1671	1361	1201	1250	1504	1377.12	1.189	0.249	0.090486483306723	0.137552448297535	0.0142947438365029	0.0279210406891112	0.0200810511231771	0.0200810511231771	TRUE	NA	NA
LIMLP_04705	3598	3716	3181	3389	3296	3438	3048	3190	3583	3953	4422	3806	4177	4178	4291	4089	3243	4184	3713.3	1.291	0.369	0.00039927748267827	0.00115626632711769	0.00165749998367859	0.0267299277370862	0.0101458137255781	0.0101458137255781	TRUE	NA	NA
LIMLP_04710	4339	4478	3848	4050	3975	4143	3687	3812	3997	4046	4879	4696	4659	4276	4734	5046	3904	4679	4291.51	1.198	0.26	0.0306761181668	0.0538492336866305	0.00596333356277923	0.0266353281299507	0.0136829711041009	0.0136829711041009	TRUE	NA	NA
LIMLP_04715	160	226	128	168	147	209	123	158	107	85	126	161	125	90	122	173	159	128	143.28	0.799	-0.324	0.220500966923246	0.296517002450419	0.0781714040065053	0.0442245481467919	0.060149219076657	0.060149219076657	TRUE	NA	NA
LIMLP_04720	3394	4289	2906	3346	3109	3968	2785	3149	2824	3144	3116	3457	3292	3323	3024	3714	3253	3338	3295.45	1.032	0.046	0.732315310657575	0.790834131174842	0.00975739565031933	0.0268189557882096	0.0169892304527905	0.0169892304527905	TRUE	NA	NA
LIMLP_04725	6383	6409	6622	7430	5848	5929	6345	6993	8270	9050	8459	8635	9640	9565	8208	9278	6279	9173	7725.76	1.462	0.548	1.25161116801079e-05	5.32660511297936e-05	0.00863370009104279	0.0263652688186101	0.0149653350926574	0.0149653350926574	TRUE	NA	NA
LIMLP_04730	9065	9498	9486	10206	8305	8787	9090	9605	9678	10893	12561	11887	11282	11513	12188	12772	8947	11939	10442.67	1.335	0.417	5.88492168680439e-06	2.78404987038446e-05	1e-08	0.0262774672149085	0.00802418877946354	0.00802418877946354	TRUE	NA	NA
LIMLP_04735	4999	5113	4509	4830	4580	4730	4321	4546	1370	1568	2901	2543	1597	1657	2815	2732	4544	2200	3372.22	0.468	-1.096	1.30798042159662e-07	8.91719747174368e-07	0.0551624775306655	0.0268009445447309	0.0410645518830358	0.0410645518830358	TRUE	NA	NA
LIMLP_04740	893	914	802	783	818	846	769	737	382	389	455	367	445	411	442	394	792	423	607.67	0.534	-0.905	1.7519505411325e-13	3.3217330906746e-12	1e-08	0.0303183440814043	0.0126412941061189	0.0126412941061189	TRUE	NA	NA
LIMLP_04745	1327	1665	1258	1479	1216	1540	1205	1392	511	513	742	800	596	542	720	860	1338	680	1008.86	0.503	-0.992	3.63626323298575e-08	2.77155983618174e-07	0.0319870230476896	0.0286121361785484	0.0300047477304088	0.0300047477304088	TRUE	NA	NA
LIMLP_04750	553	616	480	553	507	570	460	520	373	413	425	397	435	436	412	427	514	428	470.89	0.833	-0.263	0.0362634552404818	0.0623712776890215	1e-08	0.0315645567460375	0.0129838063870328	0.0129838063870328	TRUE	NA	NA
LIMLP_04755	2627	2821	2416	2727	2407	2610	2315	2567	1309	1368	1758	1844	1526	1446	1706	1981	2475	1665	2069.61	0.669	-0.58	2.25306290247002e-05	8.87027140631533e-05	0.0108146586310358	0.0272875618950688	0.0175074391407554	0.0175074391407554	TRUE	NA	NA
LIMLP_04760	702	818	790	956	643	757	757	900	298	342	517	531	347	361	502	571	764	445	604.71	0.575	-0.799	4.30616427098031e-08	3.24323953294585e-07	0.0094843064208601	0.0303393590981263	0.0185696452561474	0.0185696452561474	TRUE	NA	NA
LIMLP_04765	1903	1763	1372	1416	1743	1631	1315	1333	597	761	573	460	696	804	556	494	1506	638	1071.53	0.42	-1.253	7.84781787706648e-22	3.01185663401471e-20	0.00624809376462365	0.0284609859175708	0.0151919292396751	0.0151919292396751	TRUE	NA	NA
LIMLP_04770	3	6	1	2	3	6	1	2	9	3	4	2	10	3	4	2	3	5	3.85	1.74	0.799	0.376426670884865	0.463831730492238	1e-08	0.702530858603553	0.47046610112701	0.47046610112701	TRUE	NA	NA
LIMLP_04775	1723	1724	1234	1380	1579	1595	1182	1299	5523	6886	3944	3865	6438	7278	3827	4153	1414	5424	3418.78	3.727	1.898	6.62448682666112e-39	4.50819987435813e-37	0.0148816506982506	0.0267904145303299	0.0198933993671358	0.0198933993671358	TRUE	NA	NA
LIMLP_04780	261	232	182	175	239	215	174	165	237	275	254	225	276	291	246	242	198	264	231	1.34	0.423	0.00553737557803075	0.0117893510211593	1e-08	0.0373146769596005	0.0178795880396737	0.0178795880396737	TRUE	NA	NA
LIMLP_04790	223	203	227	211	204	188	218	199	224	225	422	319	261	238	409	343	202	313	257.42	1.519	0.603	0.000657183810839246	0.00181303918056822	0.0168077694304932	0.0361561587106956	0.0260075492927287	0.0260075492927287	TRUE	NA	NA
LIMLP_04795	846	866	755	777	775	801	723	731	673	755	807	691	785	798	783	742	758	777	767.36	1.026	0.037	0.739511762297529	0.796799357115036	1e-08	0.0294254363083276	0.0105689720664347	0.0105689720664347	TRUE	NA	NA
LIMLP_04805	28	23	28	23	26	21	27	22	9	6	9	18	10	6	9	19	24	11	17.54	0.447	-1.161	0.0110421156028006	0.0217475465438104	1e-08	0.174680487057158	0.131084046987636	0.131084046987636	TRUE	NA	NA
LIMLP_04810	42239	41989	39889	38617	38697	38844	38223	36344	16170	18110	30623	24375	18849	19140	29715	26190	38027	23474	30750.32	0.606	-0.724	2.41782253132814e-05	9.45058632501696e-05	0.0230779779022237	0.0261125838207021	0.0281930831465271	0.0281930831465271	TRUE	NA	NA
LIMLP_04815	13437	13262	11825	12802	12310	12269	11331	12049	17137	18999	14418	14578	19977	20080	13990	15663	11990	17428	14708.59	1.437	0.523	7.89607711899945e-05	0.000274061474503706	0.0106657658072998	0.0262050555679387	0.0167992110930899	0.0167992110930899	TRUE	NA	NA
LIMLP_04820	2786	3167	2379	2667	2552	2930	2280	2510	1549	1720	2005	1899	1806	1818	1946	2040	2568	1902	2235.16	0.743	-0.429	0.00138854635071208	0.00348141456747614	0.0110165761563948	0.0271942568247526	0.0168203902344488	0.0168203902344488	TRUE	NA	NA
LIMLP_04825	3077	3129	3285	2933	2819	2895	3148	2760	4364	4725	3620	3263	5087	4994	3513	3506	2906	4275	3590.16	1.45	0.536	0.0014027419134412	0.00350177714588824	0.0267114149689154	0.0267540112885174	0.0267382798704685	0.0267382798704685	TRUE	NA	NA
LIMLP_04830	404	380	436	452	370	352	418	425	337	438	555	412	393	463	539	443	391	460	425.23	1.171	0.228	0.108050988835912	0.160601528258059	0.00536614195580952	0.0321591645626241	0.0169005717859597	0.0169005717859597	TRUE	NA	NA
LIMLP_04840	7773	9043	6699	7675	7121	8366	6419	7223	9161	9942	8319	9220	10679	10508	8072	9906	7282	9791	8536.83	1.342	0.425	0.000105530182237618	0.000353716380393634	0.00344306007618198	0.0263332059458059	0.0114194848397744	0.0114194848397744	TRUE	NA	NA
LIMLP_04845	7805	6937	6876	5923	7151	6417	6589	5574	4719	5477	5926	4536	5501	5789	5750	4874	6433	5478	5955.58	0.853	-0.229	0.0297507920492459	0.0524423073541517	0.00253993015623021	0.0264655755619805	0.0105262221059534	0.0105262221059534	TRUE	NA	NA
LIMLP_04855	0	0	2	1	0	0	2	1	1	0	0	0	1	0	0	0	1	0	0.5	0.516	-0.953	0.760777112190289	0.813730444725566	1e-08	5.21023254978835	7.77162250380446	7.77162250380446	TRUE	NA	NA
LIMLP_04860	0	0	0	0	0	0	0	0	0	0	0	0	0	0	0	0	0	0	0	NA	NA	NA	NA	NA	NA	NA	NA	NA	NA	NA
LIMLP_04865	10	6	1	4	9	6	1	4	10	14	4	3	12	15	4	3	5	8	6.62	1.746	0.804	0.242492416130113	0.321551356253257	1e-08	0.419623522090725	0.257246287550694	0.257246287550694	TRUE	NA	NA
LIMLP_04870	373	161	192	296	342	149	184	279	371	284	443	991	432	300	430	1065	238	557	397.56	2.187	1.129	1.65256792381168e-05	6.74297254565985e-05	0.0967673344890578	0.0325858264494579	0.0627582774866975	0.0627582774866975	TRUE	NA	NA
LIMLP_04875	2867	3225	2547	2823	2627	2983	2441	2657	2276	2583	2729	3112	2653	2730	2648	3344	2677	2844	2760.29	1.06	0.084	0.517554750692318	0.603549924996457	0.00817953441815772	0.026972343518018	0.0158154669538874	0.0158154669538874	TRUE	NA	NA
LIMLP_04880	3164	3667	2802	3131	2899	3392	2685	2947	1998	2199	2758	2652	2329	2324	2676	2849	2981	2544	2762.69	0.854	-0.228	0.115758219366649	0.170527473523888	0.0144038123730517	0.0269715231553639	0.0198907731904958	0.0198907731904958	TRUE	NA	NA
LIMLP_04885	4590	4747	3847	4386	4205	4391	3686	4128	1951	2234	4075	4040	2274	2361	3954	4341	4102	3232	3667.63	0.757	-0.402	0.0776342276659838	0.120908885016373	0.0735483231097623	0.0267386714340901	0.049481781824888	0.049481781824888	TRUE	NA	NA
LIMLP_04890	1613	1702	1320	1483	1478	1575	1265	1396	621	624	1066	1201	724	659	1034	1290	1428	927	1177.63	0.628	-0.671	0.0032217155315535	0.0073345029215952	0.0706511275658642	0.0282417535924203	0.04887268776425	0.04887268776425	TRUE	NA	NA
LIMLP_04895	22	29	25	19	20	27	24	18	5	6	16	13	6	6	16	14	22	10	16.31	0.451	-1.148	0.0167438335476042	0.0313874813821543	1e-08	0.185877381205713	0.146675089711372	0.146675089711372	TRUE	NA	NA
LIMLP_04900	1817	2055	1594	1754	1665	1901	1527	1651	1623	1960	1866	1695	1892	2071	1811	1821	1686	1899	1792.4	1.128	0.174	0.0883000733331887	0.134820344340057	1e-08	0.0274823978803157	0.00943125618024725	0.00943125618024725	TRUE	NA	NA
LIMLP_04905	699	733	624	630	640	678	598	593	473	536	650	575	551	566	631	618	627	592	609.47	0.943	-0.084	0.533601519186277	0.617726424550092	0.00593312660310327	0.0303056683942336	0.0160445317581427	0.0160445317581427	TRUE	NA	NA
LIMLP_04910	182	168	155	157	167	155	149	148	226	210	243	177	263	222	236	190	155	228	191.23	1.467	0.553	0.000461381688963411	0.00131512761154791	1e-08	0.0396620727721077	0.0185743829086356	0.0185743829086356	TRUE	NA	NA
LIMLP_04915	105	112	89	88	96	104	85	83	102	121	98	91	119	128	95	98	92	110	100.95	1.192	0.253	0.170998120022121	0.238970970078585	1e-08	0.0518558681093753	0.0227574359080717	0.0227574359080717	TRUE	NA	NA
LIMLP_04920	30	31	29	27	27	29	28	25	35	54	45	39	41	57	44	42	27	46	36.6	1.668	0.738	0.00922326098003944	0.0185389491534442	1e-08	0.0972628850654839	0.0484189891905953	0.0484189891905953	TRUE	NA	NA
LIMLP_04925	474	506	375	393	434	468	359	370	653	715	560	479	761	756	543	515	408	644	525.81	1.564	0.645	8.17289434966469e-07	4.79921423213746e-06	0.0027396828900967	0.0309862783688717	0.0144376177258706	0.0144376177258706	TRUE	NA	NA
LIMLP_04935	97	91	82	57	89	84	79	54	11	1	19	20	13	1	18	21	76	13	44.88	0.153	-2.711	1.07042717567442e-06	6.05251923812347e-06	0.582818378044299	0.0841151786143321	0.246168059274815	0.246168059274815	TRUE	NA	NA
LIMLP_04940	1686	1600	1649	1625	1545	1480	1580	1529	376	435	962	766	438	460	933	823	1534	664	1098.6	0.41	-1.286	9.15317380122866e-09	7.96409711335215e-08	0.0665125065960606	0.0284010154371541	0.0469905798335114	0.0469905798335114	TRUE	NA	NA
LIMLP_04945	2756	2889	2769	2815	2525	2673	2653	2649	1849	2093	2523	2276	2155	2212	2448	2445	2625	2315	2470.16	0.881	-0.183	0.0783858278192378	0.121681625180902	0.00113065524488916	0.0270832865177452	0.00998648340802922	0.00998648340802922	TRUE	NA	NA
LIMLP_04950	4244	3628	4384	3691	3888	3356	4201	3474	4376	4654	4204	3922	5101	4919	4079	4214	3730	4578	4154.03	1.227	0.295	0.0407145605335635	0.0692692813363439	0.0151796810140052	0.026655434705015	0.0197298050709039	0.0197298050709039	TRUE	NA	NA
LIMLP_04955	6771	6899	5474	5834	6203	6382	5245	5491	2773	2973	4657	4214	3233	3142	4519	4528	5830	3856	4842.84	0.653	-0.614	0.00131685295728809	0.00332352756306285	0.041280695048321	0.0265661635568214	0.0348584112483644	0.0348584112483644	TRUE	NA	NA
LIMLP_04960	1496	1511	1147	1278	1371	1398	1099	1203	551	584	978	990	642	617	949	1064	1268	818	1042.81	0.631	-0.664	0.0032165868447155	0.00733158640263803	0.0636698159603664	0.028527987541157	0.0477859902536147	0.0477859902536147	TRUE	NA	NA
LIMLP_04965	10201	10996	8600	9649	9346	10172	8241	9081	3196	3465	5913	5631	3726	3662	5738	6050	9210	4794	7001.94	0.508	-0.977	2.75437576295924e-06	1.39216525631799e-05	0.0526602694515679	0.0264001544921639	0.041552387030547	0.041552387030547	TRUE	NA	NA
LIMLP_04970	117	107	99	115	107	99	95	108	123	111	86	110	143	117	83	118	102	115	108.95	1.115	0.157	0.428993826065801	0.516554651228047	1e-08	0.0499580895218319	0.0284984418998087	0.0284984418998087	TRUE	NA	NA
LIMLP_04975	9	5	3	7	8	5	3	7	8	10	9	6	9	11	9	6	6	9	7.18	1.62	0.696	0.264250999104083	0.345001903934792	1e-08	0.389355155428506	0.226648209078817	0.226648209078817	TRUE	NA	NA
LIMLP_04980	624	594	547	447	572	550	524	421	202	220	485	349	235	233	471	375	517	328	422.45	0.613	-0.706	0.0054181822185827	0.0115743791676114	0.0900510318625056	0.0321994445017274	0.0594045265840793	0.0594045265840793	TRUE	NA	NA
LIMLP_04985	423	381	354	381	388	352	339	359	285	348	426	408	332	368	413	438	360	388	373.69	1.076	0.105	0.50319309884627	0.589145591306647	0.0111338956731713	0.033004708262349	0.0209959804140458	0.0209959804140458	TRUE	NA	NA
LIMLP_04990	1229	1138	1020	1001	1126	1053	977	942	1189	1339	1308	996	1386	1415	1269	1070	1024	1285	1154.84	1.25	0.322	0.00465406460545353	0.0101584422745609	0.00198989252814476	0.028285442836336	0.0115869649497773	0.0115869649497773	TRUE	NA	NA
LIMLP_04995	636	643	545	621	583	595	522	584	692	693	610	652	807	732	592	701	571	708	639.47	1.234	0.303	0.0142399333897835	0.0272486122278706	0.00195021921802332	0.0301049825109225	0.0131404198330463	0.0131404198330463	TRUE	NA	NA
LIMLP_05000	3359	3822	2692	3253	3077	3536	2580	3062	3168	3830	3432	3468	3693	4048	3330	3726	3064	3699	3381.43	1.212	0.277	0.00610492324052462	0.0128398799501321	1e-08	0.0267988403012936	0.00953403726389834	0.00953403726389834	TRUE	NA	NA
LIMLP_05005	905	1053	742	878	829	974	711	826	371	401	604	701	432	424	586	753	835	549	692.02	0.644	-0.636	0.00374032086476479	0.00837014845309373	0.0599241794884398	0.0297953663327996	0.0446727260305142	0.0446727260305142	TRUE	NA	NA
LIMLP_05015	1475	1373	1114	1007	1351	1270	1067	948	3354	4018	1926	1693	3910	4247	1869	1819	1159	2961	2060.12	2.39	1.257	2.7687219286534e-10	3.16732101095324e-09	0.0472563485840593	0.0272933690106961	0.0374874811424166	0.0374874811424166	TRUE	NA	NA
LIMLP_05020	18	10	19	11	16	9	18	10	1	1	10	1	1	1	10	1	13	3	8.41	0.183	-2.452	0.00149957395691067	0.00370635775791793	1e-08	0.335945122561873	0.313082762766862	0.313082762766862	TRUE	NA	NA
LIMLP_05025	12	14	14	21	11	13	13	20	10	7	4	10	12	7	4	11	14	8	11.35	0.572	-0.807	0.122215946667269	0.179209300788365	1e-08	0.255724813189883	0.162033752625271	0.162033752625271	TRUE	NA	NA
LIMLP_05035	107	73	96	98	98	68	92	92	22	24	44	55	26	25	43	59	88	38	62.82	0.422	-1.246	1.64630678942014e-05	6.73184031596583e-05	0.0496899026522033	0.0675289440632166	0.0602503336410945	0.0602503336410945	TRUE	NA	NA
LIMLP_05040	469	453	519	542	430	419	497	510	481	546	634	520	561	577	615	559	464	578	520.98	1.249	0.32	0.0141581436723033	0.027141189907016	1e-08	0.0310322601748178	0.0144563422923271	0.0144563422923271	TRUE	NA	NA
LIMLP_05045	1639	1658	2056	2230	1502	1534	1970	2099	1793	1760	2403	2319	2090	1860	2332	2492	1776	2194	1984.73	1.241	0.311	0.00516469516500628	0.011082575041576	0.00239406950189264	0.0273414366553798	0.0113759783616948	0.0113759783616948	TRUE	NA	NA
LIMLP_05050	345	333	394	428	316	308	378	403	263	263	398	402	307	278	386	432	351	351	350.89	0.991	-0.012	0.925526203467239	0.943600952759136	1e-08	0.0334580386435011	0.0142647266681679	0.0142647266681679	TRUE	NA	NA
LIMLP_05055	816	694	712	703	748	642	682	662	1575	2096	1264	899	1836	2215	1227	966	684	1561	1122.14	2.172	1.119	5.90998997440969e-07	3.5469246917284e-06	0.0669107156352372	0.0283512341717679	0.0471953548648367	0.0471953548648367	TRUE	NA	NA
LIMLP_05060	385	371	534	462	353	343	512	435	226	300	500	298	263	317	485	320	411	346	378.54	0.835	-0.261	0.0778795028509616	0.121114982003521	0.00649305125661301	0.0329154099509773	0.0182213707475877	0.0182213707475877	TRUE	NA	NA
LIMLP_05070	244	262	151	187	224	242	145	176	104	123	101	88	121	130	98	95	197	111	153.8	0.569	-0.813	2.26772701010394e-06	1.17270933610611e-05	1e-08	0.042979989470748	0.0210937147612029	0.0210937147612029	TRUE	NA	NA
LIMLP_05075	1271	1132	1024	978	1164	1047	981	920	699	812	792	665	815	858	769	715	1028	789	908.67	0.768	-0.38	0.000972341298752463	0.00254504992413849	0.00113380515072837	0.0288970790054967	0.0116179070526992	0.0116179070526992	TRUE	NA	NA
LIMLP_05080	1049	1032	731	726	961	955	700	683	876	970	718	685	1021	1025	697	736	825	870	847.31	1.052	0.073	0.508153737144766	0.594041071245	1e-08	0.0291048412761634	0.0104112352109257	0.0104112352109257	TRUE	NA	NA
LIMLP_05085	35	25	41	34	32	23	39	32	15	14	15	29	17	15	15	31	32	20	25.56	0.602	-0.732	0.0515875640497963	0.0847414683593852	1e-08	0.128034122893608	0.0926293033360227	0.0926293033360227	TRUE	NA	NA
LIMLP_05090	455	496	519	503	417	459	497	473	525	656	620	637	612	693	602	684	462	648	554.72	1.403	0.489	0.000182229778269496	0.000575852143437022	0.00330453826946782	0.0307278683344979	0.0145491213595322	0.0145491213595322	TRUE	NA	NA
LIMLP_05095	101	84	103	103	93	78	99	97	57	89	109	92	66	94	106	99	92	91	91.37	0.992	-0.012	0.956570983178473	0.968001066620595	1e-08	0.0545610508646408	0.0344919864599301	0.0344919864599301	TRUE	NA	NA
LIMLP_05100	85	90	89	93	78	83	85	88	85	92	106	89	99	97	103	96	84	99	91.09	1.183	0.242	0.20830716122091	0.282210661718055	1e-08	0.0546494834776176	0.0245095278763542	0.0245095278763542	TRUE	NA	NA
LIMLP_05110	669	514	557	462	613	476	534	435	6938	8215	3997	3291	8088	8682	3878	3536	514	6046	3280.17	10.918	3.449	3.46839331851414e-46	2.87348846453421e-44	0.0869923974783404	0.0268226419254948	0.0551107707781959	0.0551107707781959	TRUE	NA	NA
LIMLP_05115	146	164	153	165	134	152	147	155	15752	18869	8169	7198	18362	19942	7927	7734	147	13491	6819.05	83.494	6.384	6.95440281668074e-111	2.20860242786419e-108	0.138369891372991	0.0264101410600368	0.07498716979569	0.07498716979569	TRUE	NA	NA
LIMLP_05120	91	75	86	72	83	69	82	68	6561	7832	3908	3556	7648	8277	3792	3821	76	5884	2980.18	73.042	6.191	6.17775692337599e-137	2.35434316349859e-134	0.0861010142108979	0.0269026522552487	0.0530238331117872	0.0530238331117872	TRUE	NA	NA
LIMLP_05125	2368	2032	2227	1836	2169	1880	2134	1728	4877	5702	3658	2548	5685	6026	3549	2738	1978	4500	3238.73	2.169	1.117	1.09618084486318e-07	7.54069530645052e-07	0.0574735321683172	0.0268328112371475	0.04216449163938	0.04216449163938	TRUE	NA	NA
LIMLP_05130	5983	6457	6154	6562	5481	5973	5897	6176	4258	4631	4580	4548	4964	4894	4444	4887	5882	4797	5339.53	0.816	-0.294	0.00647201069062714	0.0135001821247838	0.00263231552512816	0.0265160844950663	0.0110243785957015	0.0110243785957015	TRUE	NA	NA
LIMLP_05135	482	465	533	481	442	430	511	453	1053	1206	872	908	1227	1275	846	976	459	1081	769.88	2.33	1.22	3.80656613853216e-11	5.05464235329131e-10	0.0331533953772369	0.0294143486330837	0.0312160350764813	0.0312160350764813	TRUE	NA	NA
LIMLP_05140	2117	2073	1814	1728	1939	1918	1738	1626	1930	2228	2480	1529	2250	2355	2406	1643	1805	2164	1984.45	1.188	0.249	0.05438660099878	0.08861365387189	0.00794207299700806	0.0273416269755121	0.015596853229167	0.015596853229167	TRUE	NA	NA
LIMLP_05145	1974	1722	2280	2006	1808	1593	2185	1888	1841	2104	2336	1642	2146	2224	2267	1764	1868	2100	1984.36	1.126	0.171	0.240704524557286	0.319736822268322	0.0136428290890635	0.0273416810757408	0.0198401935045358	0.0198401935045358	TRUE	NA	NA
LIMLP_05150	10161	10944	9359	10802	9309	10124	8968	10166	7806	8354	9629	9400	9099	8829	9343	10100	9642	9343	9492.45	0.969	-0.045	0.671362202443667	0.740538741971871	0.00256918881273031	0.0263024600015302	0.0107670933685089	0.0107670933685089	TRUE	NA	NA
LIMLP_05155	2962	3280	3009	3184	2714	3034	2883	2997	2437	2861	3060	2960	2841	3024	2969	3180	2907	3004	2955.26	1.033	0.047	0.626528661601074	0.701852066243884	1e-08	0.0269100292478361	0.00873637255712143	0.00873637255712143	TRUE	NA	NA
LIMLP_05160	1545	1480	1558	1764	1415	1369	1493	1660	1920	2341	2094	2188	2238	2474	2032	2351	1484	2274	1879.1	1.532	0.615	1.68146809225487e-06	8.9124824750811e-06	0.00805336960114874	0.0274152819599006	0.0153094375818231	0.0153094375818231	TRUE	NA	NA
LIMLP_05165	206	219	184	167	189	203	176	157	141	165	129	165	164	174	125	177	181	160	170.75	0.881	-0.183	0.316839884356666	0.401688888650451	0.0113897125799989	0.0412968469309518	0.0261998181159238	0.0261998181159238	TRUE	NA	NA
LIMLP_05170	453	489	468	499	415	452	448	470	563	595	667	623	656	629	647	669	446	650	548.4	1.458	0.544	6.18743073212501e-06	2.89684257004034e-05	1e-08	0.0307820258489667	0.0120462418039509	0.0120462418039509	TRUE	NA	NA
LIMLP_05175	4052	3887	4410	3829	3712	3596	4226	3604	3522	3827	3563	3030	4106	4045	3457	3256	3784	3716	3750.1	0.979	-0.03	0.825867008262171	0.86944175925059	0.0118108314322981	0.026723039121131	0.0178440373217565	0.0178440373217565	TRUE	NA	NA
LIMLP_05180	9546	9548	10380	11585	8746	8833	9947	10903	10245	12265	10644	10664	11943	12963	10328	11458	9607	11673	10639.95	1.216	0.282	0.0513619868696384	0.0844437152546125	0.0158118888980003	0.0262728379594335	0.0200561907867953	0.0200561907867953	TRUE	NA	NA
LIMLP_05185	1198	1192	1097	1345	1098	1103	1051	1266	466	540	763	644	543	571	740	692	1130	636	882.94	0.561	-0.835	7.29679185200319e-09	6.48206847272358e-08	0.0112221023250985	0.0289806785121432	0.0187432956396857	0.0187432956396857	TRUE	NA	NA
LIMLP_05190	1072	981	1242	1262	982	908	1190	1188	737	840	841	995	859	888	816	1069	1067	908	987.44	0.852	-0.23	0.102904354672745	0.15391228244028	0.00965022494453482	0.0286681816608355	0.0181271862817654	0.0181271862817654	TRUE	NA	NA
LIMLP_05195	5844	5639	5564	5326	5354	5217	5332	5013	7911	8436	8426	7156	9222	8916	8176	7689	5229	8501	6864.67	1.622	0.698	1.55728746633306e-11	2.19808242007234e-10	0.00194865675549242	0.0264076003396082	0.0101446423704906	0.0101446423704906	TRUE	NA	NA
LIMLP_05200	1710	1618	1495	1593	1567	1497	1433	1499	2968	3331	2350	2112	3460	3520	2280	2269	1499	2882	2190.63	1.881	0.912	3.19977158728377e-08	2.48357016683064e-07	0.024325743259401	0.027217967532629	0.0256218845183441	0.0256218845183441	TRUE	NA	NA
LIMLP_05205	348	351	354	414	319	325	339	390	400	417	463	369	466	441	449	396	343	438	390.64	1.279	0.355	0.0206836816332652	0.0380983618677495	0.00985400419260575	0.0327020367592705	0.0200172059756505	0.0200172059756505	TRUE	NA	NA
LIMLP_05210	232	188	182	174	213	174	174	164	177	196	246	162	206	207	239	174	181	206	193.86	1.14	0.189	0.261814033858976	0.342524299017013	1e-08	0.0394769300241462	0.022005950075933	0.022005950075933	TRUE	NA	NA
LIMLP_05215	9	9	11	6	8	8	11	6	32	25	21	14	37	26	20	15	8	24	16.49	2.952	1.562	0.000526394038074774	0.00148269599342422	0.0226303985766272	0.184158031550604	0.113843267333698	0.113843267333698	TRUE	NA	NA
LIMLP_05220	723	600	695	521	662	555	666	490	599	706	606	381	698	746	588	409	593	610	601.94	1.012	0.017	0.918003910389545	0.938694097798378	0.0210066034154962	0.030359138604071	0.0252673144488142	0.0252673144488142	TRUE	NA	NA
LIMLP_05225	999	1054	876	863	915	975	839	812	314	377	523	465	366	398	507	500	885	443	664.19	0.497	-1.008	9.41959766355908e-09	8.17724070519901e-08	0.0264142155283279	0.0299532369850841	0.0279045554271349	0.0279045554271349	TRUE	NA	NA
LIMLP_05230	369	345	391	338	338	319	375	318	349	382	302	222	407	404	293	239	338	336	336.52	0.974	-0.038	0.845967682825367	0.885466311246217	0.0345444385573005	0.0337755031689199	0.0341796796318859	0.0341796796318859	TRUE	NA	NA
LIMLP_05235	5304	5171	6220	6107	4859	4784	5960	5748	3659	4212	4331	3348	4265	4452	4203	3597	5338	4129	4733.43	0.775	-0.368	0.0132534912230769	0.0256131110807029	0.0180888206526227	0.0265786076424131	0.020988046952861	0.020988046952861	TRUE	NA	NA
LIMLP_05240	251	257	232	261	230	238	222	246	285	311	326	309	332	329	316	332	234	327	280.61	1.4	0.485	0.000309997913975912	0.000928045601070072	1e-08	0.0353189689488349	0.0137607587701321	0.0137607587701321	TRUE	NA	NA
LIMLP_05245	552	582	469	565	506	538	449	532	357	380	394	356	416	402	382	383	506	396	450.98	0.783	-0.353	0.00617156570307653	0.0129585878206196	1e-08	0.0318089894734645	0.0137291654413638	0.0137291654413638	TRUE	NA	NA
LIMLP_05250	179	220	380	357	164	204	364	336	77	45	110	80	90	48	107	86	267	83	174.71	0.313	-1.676	1.54069889151482e-11	2.18275222139887e-10	0.0620073424661819	0.0409513277393188	0.0506325130285977	0.0506325130285977	TRUE	NA	NA
LIMLP_05255	154	162	387	371	141	150	371	349	17	29	66	69	20	31	64	74	253	47	149.95	0.184	-2.446	7.25733402505769e-31	3.95109999564212e-29	0.0105686906580894	0.0434150409990026	0.027776748251433	0.027776748251433	TRUE	NA	NA
LIMLP_05260	260	258	662	624	238	239	634	587	35	53	137	109	41	56	133	117	424	87	255.67	0.204	-2.296	5.49954065397292e-41	4.10955871221388e-39	0.00347545813937038	0.0362253604182246	0.0196648660689985	0.0196648660689985	TRUE	NA	NA
LIMLP_05265	372	365	1287	1119	341	338	1233	1053	74	80	277	218	86	85	269	234	741	168	454.84	0.233	-2.1	1.13171241122256e-48	1.02689428551647e-46	0.0020173969674807	0.0317600177241162	0.0148491259603861	0.0148491259603861	TRUE	NA	NA
LIMLP_05270	631	499	814	589	578	462	780	554	824	772	870	589	961	816	844	633	594	814	703.44	1.38	0.464	0.0101418854047427	0.0201831463589945	0.0289807816289825	0.0297341683319008	0.0298594281975527	0.0298594281975527	TRUE	NA	NA
LIMLP_05275	1273	1010	1971	1723	1166	934	1889	1622	2997	3159	2386	2884	3494	3339	2315	3099	1403	3062	2232.14	2.241	1.164	7.82830643054662e-06	3.54740497108361e-05	0.108221514476649	0.0271958338556842	0.0646666940347513	0.0646666940347513	TRUE	NA	NA
LIMLP_05280	1948	1781	1575	1778	1785	1648	1509	1673	2012	2146	2026	1811	2345	2268	1966	1946	1654	2131	1892.51	1.287	0.364	0.000929736995659101	0.00245036493115964	0.00205282613184064	0.0274054551967756	0.0110611847410593	0.0110611847410593	TRUE	NA	NA
LIMLP_05285	964	1046	917	1002	883	968	879	943	658	766	778	802	767	810	755	862	918	798	858.22	0.869	-0.202	0.0649635768330657	0.10380553094793	1e-08	0.0290657282487295	0.0103824025539596	0.0103824025539596	TRUE	NA	NA
LIMLP_05290	32	15	12	24	29	14	11	23	18	16	21	26	21	17	20	28	19	22	20.44	1.158	0.212	0.589860260323233	0.670231798476994	1e-08	0.153610006228996	0.0978437151745619	0.0978437151745619	TRUE	NA	NA
LIMLP_05295	6970	6571	8514	8674	6386	6079	8158	8164	4510	4947	7612	6097	5257	5228	7386	6551	7197	6106	6651.15	0.847	-0.24	0.0167054262691645	0.0313463217684815	0.00104136440190484	0.0264197931446745	0.00948098125293303	0.00948098125293303	TRUE	NA	NA
LIMLP_05300	233	247	230	272	213	228	220	256	173	214	202	188	202	226	196	202	229	206	218.02	0.9	-0.152	0.318882473993481	0.403741232022976	1e-08	0.0379862209834797	0.0177511077798206	0.0177511077798206	TRUE	NA	NA
LIMLP_05305	374	393	404	396	343	364	387	373	289	354	313	251	337	374	304	270	367	321	343.81	0.871	-0.199	0.213103361116381	0.288013390831469	0.0115401085872499	0.0336112027003074	0.0215743462496663	0.0215743462496663	TRUE	NA	NA
LIMLP_05310	156	142	201	165	143	131	193	155	101	153	145	75	118	162	141	81	156	126	140.36	0.791	-0.339	0.161283784346773	0.227902299646108	0.0534953647993534	0.0446027394584047	0.0488249877479619	0.0488249877479619	TRUE	NA	NA
LIMLP_05315	138	158	122	148	126	146	117	139	174	210	153	155	203	222	148	167	132	185	158.57	1.389	0.474	0.00638974802132242	0.0133725039589565	1e-08	0.042469801609889	0.0225546261230836	0.0225546261230836	TRUE	NA	NA
LIMLP_05320	23	32	21	25	21	30	20	24	25	41	18	23	29	43	17	25	24	28	26.12	1.182	0.241	0.474495421186082	0.562086651228995	1e-08	0.125835706028853	0.0693727406559595	0.0693727406559595	TRUE	NA	NA
LIMLP_05325	2774	2751	2685	2830	2541	2545	2573	2663	2740	3048	3742	3096	3194	3221	3631	3327	2580	3343	2961.95	1.294	0.372	0.000342516955466217	0.00101031897622427	0.00127500484666275	0.0269080377307395	0.0100263316006117	0.0100263316006117	TRUE	NA	NA
LIMLP_05330	305	248	317	242	279	229	304	228	210	257	155	125	245	272	150	134	260	200	230.19	0.744	-0.427	0.0815812586420016	0.125872946026181	0.0701429095857236	0.0373543623569363	0.0530784175618156	0.0530784175618156	TRUE	NA	NA
LIMLP_05335	251	229	253	236	230	212	242	222	150	197	213	196	175	208	207	211	226	200	213.34	0.882	-0.181	0.248920411639884	0.328588738745964	1e-08	0.0382490602039495	0.0188534336717049	0.0188534336717049	TRUE	NA	NA
LIMLP_05340	4527	4946	4965	5510	4147	4576	4758	5186	1816	1951	2773	2717	2117	2062	2691	2919	4667	2447	3556.91	0.52	-0.942	2.64466681253415e-15	6.07158145937811e-14	0.00535232337271869	0.0267608007123081	0.0133288203326358	0.0133288203326358	TRUE	NA	NA
LIMLP_05345	854	938	1083	1083	782	868	1038	1019	458	582	622	607	534	615	604	652	927	601	763.99	0.651	-0.619	4.34077580453041e-07	2.65959752267932e-06	0.0024887525068247	0.029440446809606	0.0130228628982022	0.0130228628982022	TRUE	NA	NA
LIMLP_05350	695	651	563	592	637	602	539	557	557	576	635	613	649	609	616	659	584	633	608.56	1.086	0.119	0.333804921305075	0.419983676161651	1e-08	0.0303120565828746	0.0129452026593469	0.0129452026593469	TRUE	NA	NA
LIMLP_05355	1389	1514	1439	1451	1273	1401	1379	1366	1246	1257	1390	1366	1452	1328	1349	1468	1355	1399	1376.88	1.033	0.047	0.687829731664331	0.754766787030292	0.00287326748375436	0.0279213655366592	0.0121769731571171	0.0121769731571171	TRUE	NA	NA
LIMLP_05360	855	976	825	938	783	903	791	883	334	388	634	721	389	410	615	775	840	547	693.6	0.628	-0.672	0.00124808845635767	0.00316675439892081	0.0501131238919321	0.0297867488692061	0.0400140787733858	0.0400140787733858	TRUE	NA	NA
LIMLP_05365	6131	5997	6513	6382	5617	5548	6241	6006	6332	6731	6285	5605	7381	7114	6099	6022	5853	6654	6253.51	1.134	0.181	0.187183197959388	0.257715017132669	0.0109962294340909	0.0264447185512381	0.0179033791613132	0.0179033791613132	TRUE	NA	NA
LIMLP_05370	2192	2294	2336	2608	2008	2122	2238	2455	1816	1794	2372	2335	2117	1896	2302	2509	2206	2206	2205.85	0.998	-0.004	0.974368258725753	0.980802280508147	0.00225714688238173	0.0272097577532237	0.0111388557256717	0.0111388557256717	TRUE	NA	NA
LIMLP_05375	2287	2176	2386	2384	2095	2013	2286	2244	2205	2200	2471	2226	2570	2325	2398	2392	2160	2421	2290.41	1.122	0.166	0.129085728962171	0.18848494753825	0.00223143358612782	0.0271661214890034	0.0110295330312078	0.0110295330312078	TRUE	NA	NA
LIMLP_05380	1500	1447	1571	1668	1374	1339	1505	1570	2361	2537	1966	1627	2752	2681	1908	1748	1447	2272	1859.68	1.543	0.626	0.00146090218428649	0.00362939910320457	0.0452360637737221	0.0274297742620057	0.0365876155845698	0.0365876155845698	TRUE	NA	NA
LIMLP_05385	33	41	26	26	30	38	25	24	41	39	38	38	48	41	37	41	29	42	35.53	1.429	0.515	0.0787609225626612	0.122164377650102	1e-08	0.099403551227535	0.0533606172800295	0.0533606172800295	TRUE	NA	NA
LIMLP_05390	6634	6408	7027	6982	6078	5928	6734	6571	7009	7805	8571	7534	8170	8249	8317	8095	6328	8208	7267.68	1.299	0.377	0.000226752757891321	0.000699154336831572	0.00173822202953672	0.0263865392880678	0.00991879460677807	0.00991879460677807	TRUE	NA	NA
LIMLP_05395	829	818	635	613	759	757	608	577	261	272	410	383	304	287	398	412	675	350	512.84	0.517	-0.952	6.04266289421044e-06	2.85007280814802e-05	0.0495927185535275	0.0311117238613763	0.0403494004813731	0.0403494004813731	TRUE	NA	NA
LIMLP_05400	1982	1976	1747	1905	1816	1828	1674	1793	1068	1052	1395	1268	1245	1112	1354	1362	1778	1268	1522.95	0.712	-0.491	0.000135225300179267	0.00044159693143375	0.00705499850877972	0.0277397591814698	0.0152007660661007	0.0152007660661007	TRUE	NA	NA
LIMLP_05405	335	304	324	345	307	281	310	325	440	517	419	356	513	546	407	383	306	462	383.96	1.497	0.582	0.00103821878144134	0.00269894391273735	0.0228985162568811	0.0328181135445429	0.0275621694192702	0.0275621694192702	TRUE	NA	NA
LIMLP_05410	1048	1017	1032	1084	960	941	989	1020	1299	1442	1191	1038	1514	1524	1156	1115	978	1327	1152.41	1.345	0.427	0.00709489599701444	0.0146550941163263	0.0193519751995087	0.0282902083410708	0.0232953969213168	0.0232953969213168	TRUE	NA	NA
LIMLP_05415	16	18	18	13	15	17	17	12	23	21	24	25	27	22	23	27	15	25	19.99	1.633	0.707	0.060351079517681	0.0972918629618792	1e-08	0.156431086474913	0.0838801361549294	0.0838801361549294	TRUE	NA	NA
LIMLP_05420	0	0	0	0	0	0	0	0	0	0	0	0	0	0	0	0	0	0	0	NA	NA	NA	NA	NA	NA	NA	NA	NA	NA	NA
LIMLP_05425	71	71	125	88	65	66	120	83	120	125	133	110	140	132	129	118	84	130	106.57	1.596	0.675	0.00528775892220157	0.0113211512654552	0.0418729462895999	0.0504924602350988	0.0463838928991893	0.0463838928991893	TRUE	NA	NA
LIMLP_05430	346	328	414	433	317	303	397	408	259	281	371	317	302	297	360	341	356	325	340.52	0.916	-0.126	0.34395440323023	0.430055849970605	1e-08	0.0336844400049527	0.0141493891779523	0.0141493891779523	TRUE	NA	NA
LIMLP_05435	1055	1054	781	776	967	975	748	730	1357	1621	937	905	1582	1713	909	972	855	1294	1074.62	1.47	0.556	0.000172376645866834	0.000547896077897	0.0138304753317069	0.0284539821361249	0.0200776204072242	0.0200776204072242	TRUE	NA	NA
LIMLP_05440	754	717	778	741	691	663	746	697	694	897	1013	781	809	948	983	839	699	895	797.01	1.277	0.353	0.00402657774888034	0.00893726721082294	0.00279544306079612	0.0292990499357657	0.013182533580191	0.013182533580191	TRUE	NA	NA
LIMLP_05445	1012	1042	945	1181	927	964	906	1111	627	645	1078	1123	731	682	1046	1207	977	916	946.67	0.915	-0.127	0.463699980739526	0.551204187959555	0.0271930243217921	0.0287819047558855	0.0279664340237667	0.0279664340237667	TRUE	NA	NA
LIMLP_05450	223	204	190	195	204	189	182	184	25	27	58	59	29	29	56	63	190	44	117	0.224	-2.157	7.06633698296294e-14	1.40259428344124e-12	0.0871829392152159	0.0483127081049257	0.0648331240411616	0.0648331240411616	TRUE	NA	NA
LIMLP_05455	554	575	443	467	508	532	425	440	116	126	243	212	135	133	236	228	476	183	329.43	0.374	-1.419	1.6060296110208e-08	1.31061645558892e-07	0.0823210160426651	0.0339420983672157	0.0566211791798548	0.0566211791798548	TRUE	NA	NA
LIMLP_05460	505	492	428	433	463	455	410	408	194	221	294	267	226	234	285	287	434	258	345.92	0.593	-0.754	6.99280838353707e-06	3.21079430718793e-05	0.0154799433838344	0.0335649791912476	0.0239181792173614	0.0239181792173614	TRUE	NA	NA
LIMLP_05465	1359	1405	1159	1017	1245	1300	1111	957	745	860	1029	875	868	909	998	940	1153	929	1041.07	0.81	-0.304	0.0413346663530179	0.0701989364845593	0.0151372830356036	0.0285321730662151	0.0203453871063752	0.0203453871063752	TRUE	NA	NA
LIMLP_05470	1081	1167	922	894	990	1080	883	841	804	867	878	807	937	916	852	867	948	893	920.93	0.945	-0.082	0.489232284262607	0.575807361125631	0.00218481858363902	0.028858888025447	0.0123322579868232	0.0123322579868232	TRUE	NA	NA
LIMLP_05475	634	613	537	506	581	567	515	476	437	497	573	450	509	525	556	484	535	518	526.61	0.972	-0.042	0.747927619109852	0.803368702488062	1e-08	0.0309787265195461	0.0141392290570142	0.0141392290570142	TRUE	NA	NA
LIMLP_05480	3	4	2	2	3	4	2	2	6	3	5	2	7	3	5	2	3	4	3.43	1.619	0.695	0.423248846279738	0.511252409880216	1e-08	0.786898929640284	0.403646195268932	0.403646195268932	TRUE	NA	NA
LIMLP_05485	537	487	413	432	492	451	396	407	513	557	508	484	598	589	493	520	436	550	493.06	1.261	0.335	0.00488023779745929	0.0105613777661087	1e-08	0.0313156464707314	0.011542931251563	0.011542931251563	TRUE	NA	NA
LIMLP_05490	2182	2339	1957	2134	1999	2164	1875	2008	2618	3189	2334	1979	3052	3370	2265	2126	2012	2703	2357.48	1.321	0.402	0.00754949858624808	0.015493343625305	0.0169160268469837	0.0271337345734417	0.0212823851092825	0.0212823851092825	TRUE	NA	NA
LIMLP_05495	833	778	664	755	763	720	636	711	639	669	596	546	745	707	578	587	708	654	680.83	0.921	-0.118	0.333441043458518	0.419778024686702	1e-08	0.029857288492571	0.0128424086887293	0.0128424086887293	TRUE	NA	NA
LIMLP_05500	2150	2285	1832	2010	1970	2114	1755	1892	1550	1600	1855	1709	1807	1691	1800	1836	1933	1784	1858.1	0.924	-0.113	0.349687069694777	0.436043101756545	0.00444633043253329	0.0274309613180798	0.0135691777323137	0.0135691777323137	TRUE	NA	NA
LIMLP_05505	3184	3374	2501	2672	2917	3121	2397	2515	2084	2125	2470	2256	2429	2246	2397	2424	2738	2374	2555.69	0.872	-0.198	0.145763793459127	0.209466748443715	0.0114319129263073	0.0270479632413302	0.0173939351452029	0.0173939351452029	TRUE	NA	NA
LIMLP_05510	1223	1294	1018	1016	1120	1197	975	956	500	609	724	617	583	644	703	663	1062	648	855.15	0.611	-0.71	1.66574912562781e-06	8.86615910302737e-06	0.0128446542482526	0.0290766609726466	0.0198224922067319	0.0198224922067319	TRUE	NA	NA
LIMLP_05515	1698	1950	1364	1478	1556	1804	1307	1391	743	949	995	1033	866	1003	965	1110	1514	986	1250.26	0.654	-0.613	6.21649470154203e-05	0.000221411787921277	0.0167840143975705	0.0281131379091478	0.0216986685016778	0.0216986685016778	TRUE	NA	NA
LIMLP_05520	6292	5722	4793	5637	5764	5293	4593	5305	3791	4501	4605	4154	4419	4757	4468	4463	5239	4527	4882.97	0.867	-0.207	0.0754844811717277	0.118285920125598	0.00524720947190018	0.0265617391264873	0.0127748125698599	0.0127748125698599	TRUE	NA	NA
LIMLP_05525	6823	6982	6794	6663	6251	6459	6510	6271	8064	9153	7908	7034	9400	9674	7673	7558	6373	8576	7474.51	1.337	0.42	0.00102273439399899	0.00266050564882603	0.00871805506582364	0.0263766126400715	0.0155425681057459	0.0155425681057459	TRUE	NA	NA
LIMLP_05530	1912	1847	1894	2063	1752	1709	1815	1942	2608	2717	2450	2318	3040	2872	2377	2491	1804	2695	2249.55	1.488	0.573	4.25974771617721e-05	0.000157000953059491	0.0122603551502507	0.0271867934847463	0.0183962092398526	0.0183962092398526	TRUE	NA	NA
LIMLP_05535	4067	4412	3234	3990	3726	4082	3099	3755	3817	4135	4092	4265	4449	4370	3971	4583	3666	4343	4004.31	1.189	0.25	0.0208613661759784	0.0383145380706764	0.00262896957043272	0.0266789016058914	0.0109783621694276	0.0109783621694276	TRUE	NA	NA
LIMLP_05540	182	132	143	125	167	122	137	118	52	68	106	80	61	72	103	86	136	80	108.1	0.589	-0.763	0.00175840401918551	0.00427650141487938	0.0435230245219671	0.0501458907297623	0.0470465220580352	0.0470465220580352	TRUE	NA	NA
LIMLP_05545	1	1	0	2	1	1	0	2	0	2	0	1	0	2	0	1	1	1	0.86	0.764	-0.388	0.833888600541691	0.875709412142294	1e-08	3.04375545228636	2.10559028830592	2.10559028830592	TRUE	NA	NA
LIMLP_05550	517	499	452	439	474	462	433	413	401	457	368	319	467	483	357	343	446	412	428.98	0.918	-0.124	0.379208457777295	0.466482709034626	0.00501447771582877	0.0321055351424541	0.0166659593602373	0.0166659593602373	TRUE	NA	NA
LIMLP_05555	88	106	69	85	81	98	66	80	2033	2463	630	505	2370	2603	611	543	81	1532	806.46	14.972	3.904	4.48321461435905e-28	2.19045267888748e-26	0.237214387441272	0.0292607208406242	0.114828422665456	0.114828422665456	TRUE	NA	NA
LIMLP_05560	76	82	84	104	70	76	80	98	2254	2713	690	650	2628	2867	670	698	81	1716	898.33	17.054	4.092	4.39693496649897e-23	1.84139770959644e-21	0.351544086893286	0.0289301154259315	0.15828987254271	0.15828987254271	TRUE	NA	NA
LIMLP_05565	586	728	527	567	537	673	505	534	4716	5946	1439	1409	5497	6284	1396	1514	562	3673	2117.61	5.237	2.389	4.83927710010721e-12	7.31152696943284e-11	0.232014346191172	0.0272590101033972	0.11377609040285	0.11377609040285	TRUE	NA	NA
LIMLP_05570	864	984	698	866	792	910	669	815	1226	1327	935	1082	1429	1402	907	1163	796	1225	1010.9	1.524	0.608	3.65473646477141e-06	1.81120944957657e-05	0.00668755981534999	0.0286069130434423	0.0155157164599731	0.0155157164599731	TRUE	NA	NA
LIMLP_05575	487	433	405	387	446	401	388	364	389	460	462	308	453	486	448	331	400	430	414.74	1.068	0.095	0.507787720705243	0.593892490342521	0.00576266859416243	0.0323142574977032	0.0173607004352431	0.0173607004352431	TRUE	NA	NA
LIMLP_05580	13768	14294	13544	16479	12613	13223	12978	15509	14633	16216	15262	18007	17058	17138	14809	19348	13581	17088	15334.69	1.257	0.33	0.00167101740254678	0.00409007535074231	0.00324876956382323	0.0261978182637995	0.0105107323907964	0.0105107323907964	TRUE	NA	NA
LIMLP_05585	2210	2377	1878	2217	2025	2199	1800	2087	1208	1167	1582	1511	1408	1233	1535	1624	2028	1450	1738.73	0.714	-0.487	0.00106477475469441	0.00276107106365079	0.0149069222825717	0.0275272942915639	0.020664735360653	0.020664735360653	TRUE	NA	NA
LIMLP_05590	169	139	161	133	155	129	154	125	47	68	70	96	55	72	68	103	141	74	107.57	0.521	-0.942	0.000217704411245286	0.000672888492502666	0.0533822939626734	0.0502643215022803	0.0517414133430117	0.0517414133430117	TRUE	NA	NA
LIMLP_05595	970	1040	873	975	889	962	837	918	465	563	672	857	542	595	652	921	902	678	789.36	0.738	-0.439	0.0112491180103927	0.0221095351921644	0.0259613830793035	0.0293307601863259	0.0275071746462337	0.0275071746462337	TRUE	NA	NA
LIMLP_05600	3784	4167	3247	3251	3467	3855	3111	3060	5465	6635	5320	4733	6371	7012	5162	5085	3373	5908	4640.4	1.743	0.801	3.52759672652422e-15	8.05010246993042e-14	0.00132172732153327	0.0265896503023471	0.0097272648040472	0.0097272648040472	TRUE	NA	NA
LIMLP_05605	631	440	536	484	578	407	514	456	233	216	451	287	272	228	438	308	489	312	400.02	0.626	-0.676	0.00032186112546849	0.000957543129711488	0.029895862127605	0.0325455580823859	0.0311975644520542	0.0311975644520542	TRUE	NA	NA
LIMLP_05610	8151	8015	8216	7596	7468	7415	7873	7149	8501	10290	10154	7458	9910	10875	9853	8013	7476	9663	8569.38	1.286	0.362	0.00245110297006747	0.00575903416703274	0.00616840449171799	0.0263320458609901	0.0136302663557806	0.0136302663557806	TRUE	NA	NA
LIMLP_05615	1	3	4	1	1	3	4	1	6	4	3	5	7	4	3	5	2	5	3.5	2.41	1.269	0.177483621833073	0.246408044738011	1e-08	0.771732849830507	0.513830576439799	0.513830576439799	TRUE	NA	NA
LIMLP_05620	583	588	501	412	534	544	480	388	3113	3633	1430	1174	3629	3840	1388	1261	486	2530	1507.92	4.616	2.207	1.74592284567189e-17	4.96545669019072e-16	0.104955147223974	0.0277568153534898	0.0633598992501337	0.0633598992501337	TRUE	NA	NA
LIMLP_05625	3206	2959	3361	3121	2937	2737	3221	2937	3446	4179	4094	2999	4017	4417	3973	3222	2958	3907	3432.63	1.315	0.395	0.00495485280342437	0.0107106886181794	0.0156298044918384	0.0267873379679371	0.0186512748500735	0.0186512748500735	TRUE	NA	NA
LIMLP_05630	1951	2040	1726	1768	1787	1887	1654	1664	2222	2439	2096	1978	2590	2578	2034	2125	1748	2332	2039.94	1.328	0.409	0.000192136314313703	0.000601669263639707	0.00213283573594897	0.0273058881793552	0.0110766901235726	0.0110766901235726	TRUE	NA	NA
LIMLP_05635	186	158	183	205	170	146	175	193	62	58	113	108	72	61	110	116	171	90	130.52	0.513	-0.962	2.59190045071707e-06	1.31703101569104e-05	1e-08	0.0460041680487783	0.0313531131765104	0.0313531131765104	TRUE	NA	NA
LIMLP_05640	510	561	688	617	467	519	659	581	867	950	856	720	1011	1004	831	774	556	905	730.64	1.627	0.702	0.000162576331238117	0.000519780535527235	0.0340086234382791	0.0295962291872314	0.0319116233297587	0.0319116233297587	TRUE	NA	NA
LIMLP_05645	1464	1209	1765	1532	1341	1118	1691	1442	1457	1439	1523	1186	1698	1521	1478	1274	1398	1493	1445.53	1.074	0.102	0.545884849834199	0.628889710616122	0.0261635331056575	0.0278314465670294	0.0269734732947274	0.0269734732947274	TRUE	NA	NA
LIMLP_05650	4273	4164	4400	4654	3915	3852	4216	4380	2571	2929	2774	2427	2997	3096	2692	2608	4091	2848	3469.4	0.695	-0.524	7.80814402738881e-05	0.000271751935053687	0.00986515366521236	0.0267792885270736	0.0166103592714515	0.0166103592714515	TRUE	NA	NA
LIMLP_05655	1305	1434	1248	1379	1196	1327	1196	1298	745	680	733	718	868	719	711	771	1254	767	1010.72	0.611	-0.711	5.67408505556756e-08	4.19882294111999e-07	0.00655193912770499	0.0286073783849233	0.0154320332808838	0.0154320332808838	TRUE	NA	NA
LIMLP_05660	380	406	420	385	348	376	402	362	578	570	418	456	674	602	406	490	372	543	457.53	1.435	0.522	0.00693774521181135	0.014369427718594	0.0353638868491509	0.0317262158752593	0.0336060985826098	0.0336060985826098	TRUE	NA	NA
LIMLP_05665	29	53	40	61	27	49	38	57	64	66	62	69	75	70	60	74	43	70	56.25	1.665	0.735	0.00871632076008856	0.0176222272767626	1e-08	0.0723789409189616	0.0565941820576143	0.0565941820576143	TRUE	NA	NA
LIMLP_05670	1034	1012	988	1003	947	936	947	944	824	958	804	667	961	1012	780	717	944	868	905.51	0.911	-0.135	0.358295049291405	0.445065982023972	0.0128083195659616	0.0289070982235791	0.019674343020754	0.019674343020754	TRUE	NA	NA
LIMLP_05675	1029	913	945	1006	943	845	906	947	717	746	775	607	836	788	752	652	910	757	833.51	0.83	-0.269	0.0467595653371783	0.0779530636482881	0.00744728640011323	0.0291557912548193	0.0163847440453492	0.0163847440453492	TRUE	NA	NA
LIMLP_05680	4149	4259	4002	4484	3801	3940	3835	4220	4305	4749	4484	4223	5018	5019	4351	4537	3949	4731	4340.24	1.197	0.259	0.0239798163450091	0.0433936752568041	0.00443895311446841	0.0266285062117655	0.0124377326376536	0.0124377326376536	TRUE	NA	NA
LIMLP_05685	1170	1034	1234	1096	1072	957	1182	1031	1202	1390	1446	947	1401	1469	1403	1018	1060	1323	1191.66	1.239	0.309	0.0420680582491906	0.0712222878665772	0.0160215900299912	0.0282156946092836	0.0212995010260425	0.0212995010260425	TRUE	NA	NA
LIMLP_05690	900	877	837	827	825	811	802	778	816	910	1077	865	951	962	1045	929	804	972	887.96	1.208	0.273	0.0149024870008646	0.0283117537189906	1e-08	0.0289640067098093	0.0109101691963014	0.0109101691963014	TRUE	NA	NA
LIMLP_05695	5310	5048	4717	4668	4865	4670	4520	4393	6346	7122	5224	5739	7398	7527	5069	6166	4612	6540	5575.99	1.402	0.487	0.000410322928379166	0.00118555017441471	0.0123630585693904	0.0264953775930451	0.0180948752027374	0.0180948752027374	TRUE	NA	NA
LIMLP_05700	172	195	282	286	158	180	270	269	69	75	134	149	80	79	130	160	219	112	165.9	0.506	-0.984	1.5034381517014e-08	1.24556582524653e-07	0.00287529014624368	0.0417436567814563	0.0217531724717602	0.0217531724717602	TRUE	NA	NA
LIMLP_05705	11	11	12	11	10	10	11	10	9	11	13	5	10	12	13	5	10	10	10.28	0.93	-0.104	0.838185426730447	0.879010638764374	1e-08	0.279745056996826	0.150644695100684	0.150644695100684	TRUE	NA	NA
LIMLP_05710	195	176	296	234	179	163	284	220	165	152	255	200	192	161	247	215	212	204	207.58	0.973	-0.04	0.793838071523718	0.841066691847899	1e-08	0.0385878437395264	0.0175268708373984	0.0175268708373984	TRUE	NA	NA
LIMLP_05715	573	517	800	701	525	478	767	660	355	397	609	441	414	420	591	474	608	475	540.97	0.786	-0.347	0.00597970596159227	0.0126252960773563	0.00128159892987133	0.0308473574366035	0.0134106133247912	0.0134106133247912	TRUE	NA	NA
LIMLP_05720	632	589	544	604	579	545	521	568	484	499	529	473	564	527	513	508	553	528	540.84	0.955	-0.067	0.571505470628599	0.653663670037692	1e-08	0.0308484800031226	0.0116213903322738	0.0116213903322738	TRUE	NA	NA
LIMLP_05725	17119	15741	13197	12918	15683	14562	12646	12158	9985	12014	11695	10974	11640	12697	11348	11791	13762	11869	12815.65	0.866	-0.207	0.082753162120362	0.127371688546324	0.00715935542741265	0.0262312376760511	0.0136030774791688	0.0136030774791688	TRUE	NA	NA
LIMLP_05730	1086	1012	1093	997	995	936	1047	938	865	1150	1116	856	1008	1215	1083	920	979	1056	1017.9	1.075	0.104	0.431201792257231	0.519049283099276	0.00722124230246918	0.0285891771284827	0.0158090380329579	0.0158090380329579	TRUE	NA	NA
LIMLP_05735	41	23	34	23	38	21	33	22	24	35	31	23	28	37	30	25	28	30	29.1	1.075	0.104	0.761590960625707	0.814372376808241	1e-08	0.11561302120991	0.0791042224706127	0.0791042224706127	TRUE	NA	NA
LIMLP_05740	692	688	729	686	634	636	699	646	523	566	700	572	610	598	679	615	654	626	639.54	0.956	-0.064	0.56664953301756	0.649083670072114	1e-08	0.0301045282563542	0.0105158660055955	0.0105158660055955	TRUE	NA	NA
LIMLP_05745	5960	5311	7147	6264	5460	4913	6849	5895	5003	6202	5696	4065	5832	6555	5527	4368	5779	5570	5674.85	0.961	-0.058	0.747581123824832	0.803368702488062	0.0353052712308709	0.026487231978815	0.0311740140992182	0.0311740140992182	TRUE	NA	NA
LIMLP_05750	5073	5322	5707	5603	4648	4923	5469	5273	2972	3582	3489	3024	3464	3786	3385	3249	5078	3471	4274.72	0.684	-0.548	8.02676047997743e-06	3.62011647209396e-05	0.00745553697572107	0.0266377137123669	0.0142512837949978	0.0142512837949978	TRUE	NA	NA
LIMLP_05755	17300	18112	17706	18903	15849	16755	16967	17791	6486	7263	9766	9187	7561	7676	9476	9871	16840	8646	12743.25	0.51	-0.971	4.48765925434987e-17	1.2303934833329e-15	0.00511912551227698	0.0262323934162321	0.0127495948890241	0.0127495948890241	TRUE	NA	NA
LIMLP_05760	3590	3781	2648	2663	3289	3498	2537	2506	3730	4041	2710	2763	4348	4271	2630	2969	2958	3554	3255.96	1.187	0.247	0.035168001347128	0.0607548744940639	0.00477828294604958	0.0268285504961608	0.0129022036409166	0.0129022036409166	TRUE	NA	NA
LIMLP_05765	4	7	3	2	4	6	3	2	4	2	2	2	5	2	2	2	4	3	3.22	0.745	-0.425	0.636425601763773	0.710224880914126	1e-08	0.835616861360609	0.43702157931017	0.43702157931017	TRUE	NA	NA
LIMLP_05770	87	57	92	50	80	53	88	47	71	80	67	54	83	85	65	58	67	73	69.75	1.103	0.142	0.589845150970495	0.670231798476994	0.0390845045629544	0.0634074210372133	0.0520197399219796	0.0520197399219796	TRUE	NA	NA
LIMLP_05775	2	1	2	2	2	1	2	2	2	0	0	1	2	0	0	1	2	1	1.25	0.395	-1.34	0.381046221173535	0.468441015771724	1e-08	2.11975687523993	1.22789845146516	1.22789845146516	TRUE	NA	NA
LIMLP_05780	46	25	52	36	42	23	50	34	23	39	42	32	27	41	41	34	37	36	36.52	0.979	-0.03	0.928630314475049	0.945753642026834	0.0600563656439871	0.0974228956182463	0.0813652319375024	0.0813652319375024	TRUE	NA	NA
LIMLP_05785	118	98	112	97	108	91	107	91	110	126	108	87	128	133	105	93	99	115	107.13	1.15	0.202	0.315441002673521	0.400314905490772	1e-08	0.0503646136220497	0.0295598216892962	0.0295598216892962	TRUE	NA	NA
LIMLP_05790	8859	8066	9175	8875	8116	7462	8792	8353	4442	5023	7960	5627	5178	5309	7724	6046	8181	6064	7122.39	0.733	-0.448	0.000450593375899566	0.00129016630770342	0.00868510350385414	0.0263938573864253	0.0155239849564231	0.0155239849564231	TRUE	NA	NA
LIMLP_05795	1133	1031	1412	1189	1038	954	1353	1119	1467	1907	2050	1534	1710	2015	1989	1648	1116	1840	1478.35	1.656	0.728	5.75462131586735e-07	3.45912647236127e-06	0.0132948173242422	0.0277914035104061	0.0196604488649712	0.0196604488649712	TRUE	NA	NA
LIMLP_05800	0	0	0	0	0	0	0	0	2	1	2	0	2	1	2	0	0	1	0.67	6.089	2.606	0.342012972924454	0.427909205454725	1e-08	3.94007725943264	5.69525271754114	5.69525271754114	TRUE	NA	NA
LIMLP_05805	3831	4122	3751	4573	3510	3813	3594	4304	2730	3028	4217	4041	3182	3200	4092	4342	3805	3704	3754.7	0.967	-0.048	0.706073746732576	0.769693091761398	0.00781753711372707	0.0267221862339586	0.0155683259601755	0.0155683259601755	TRUE	NA	NA
LIMLP_05810	3508	3783	3565	3995	3214	3500	3416	3760	2656	2904	3759	3749	3096	3069	3647	4028	3472	3460	3466.3	0.992	-0.012	0.916308790794565	0.937463839387406	0.00377233093932688	0.026779960395213	0.0124362848114457	0.0124362848114457	TRUE	NA	NA
LIMLP_05815	10095	11114	9842	10956	9248	10282	9431	10311	6800	7562	10047	10504	7927	7992	9749	11286	9818	9238	9528.28	0.932	-0.102	0.459838977509511	0.547810673113081	0.0117456340653057	0.0263014272483851	0.0181210639293615	0.0181210639293615	TRUE	NA	NA
LIMLP_05825	1677	1868	1410	1554	1536	1728	1351	1463	2637	3030	1995	1882	3074	3202	1936	2022	1520	2558	2039.05	1.647	0.72	1.51036145118979e-06	8.14142502190138e-06	0.0162954251188262	0.0273064458508211	0.0209938498420632	0.0209938498420632	TRUE	NA	NA
LIMLP_05830	6156	6403	5886	6486	5640	5923	5640	6104	5823	6420	6828	6619	6788	6785	6625	7112	5827	6828	6327.25	1.172	0.229	0.014355544537674	0.0274311566281097	1e-08	0.0264398596897491	0.00824654001770802	0.00824654001770802	TRUE	NA	NA
LIMLP_05835	1734	1826	1465	1674	1589	1689	1404	1575	1213	1298	1504	1855	1414	1372	1459	1993	1564	1560	1561.93	0.988	-0.018	0.907010927997719	0.929289029510167	0.0167243663924982	0.0276970277205273	0.0222473420791766	0.0222473420791766	TRUE	NA	NA
LIMLP_05840	3148	3248	2526	2818	2884	3005	2421	2652	2632	2830	2349	2576	3068	2991	2279	2768	2740	2776	2758.45	1.01	0.015	0.888203464366559	0.917577501409855	0.00107477247282874	0.0269729730573938	0.00985916303440485	0.00985916303440485	TRUE	NA	NA
LIMLP_05845	6284	6567	5774	6075	5757	6075	5533	5717	5721	6146	5954	5295	6669	6496	5777	5689	5770	6158	5964.22	1.065	0.091	0.37839007860655	0.465626280132245	0.00174228506994547	0.0264649415582672	0.0100872638711572	0.0100872638711572	TRUE	NA	NA
LIMLP_05850	6	6	6	6	5	6	6	6	10	18	5	8	12	19	5	9	6	11	8.32	1.817	0.861	0.15375396849052	0.219049111744812	0.0470724225213755	0.339339686065086	0.214434606586708	0.214434606586708	TRUE	NA	NA
LIMLP_05855	241	165	244	235	221	153	234	221	205	231	203	159	239	244	197	171	207	213	209.92	1.029	0.041	0.852467557862429	0.889825763630161	0.046691062881292	0.0384480498493515	0.0424819814759789	0.0424819814759789	TRUE	NA	NA
LIMLP_05860	251	277	205	232	230	256	196	218	640	662	431	411	746	700	418	442	225	576	400.81	2.491	1.317	6.45631456898146e-14	1.2950007801257e-12	0.0212063628633611	0.0325326238633518	0.0265537624335269	0.0265537624335269	TRUE	NA	NA
LIMLP_05865	1213	1139	1589	1623	1111	1054	1523	1527	411	506	1114	1027	479	535	1081	1103	1304	800	1051.68	0.58	-0.785	1.16188368828175e-05	5.00898047063546e-05	0.0308676442253839	0.0285069129494196	0.0296685968591724	0.0296685968591724	TRUE	NA	NA
LIMLP_05870	0	0	0	0	0	0	0	0	0	0	0	0	0	0	0	0	0	0	0	NA	NA	NA	NA	NA	NA	NA	NA	NA	NA	NA
LIMLP_05875	2	2	9	5	2	2	9	5	2	1	4	0	2	1	4	0	4	2	3.04	0.414	-1.273	0.230334650270444	0.308008460030055	1e-08	0.885009016091948	0.58955272199741	0.58955272199741	TRUE	NA	NA
LIMLP_05880	2342	2467	2835	2602	2146	2282	2717	2449	3568	3897	4545	3955	4159	4119	4410	4249	2398	4234	3316.36	1.772	0.825	2.84852956711896e-14	5.96469570345624e-13	0.00245359755587562	0.0268139687105247	0.0109862605153389	0.0109862605153389	TRUE	NA	NA
LIMLP_05885	8425	8402	9292	9117	7719	7773	8904	8580	14640	17570	15686	13690	17066	18569	15221	14709	8244	16391	12317.61	1.983	0.988	4.54575819167489e-12	6.9019460033757e-11	0.014764723300333	0.0262394633753423	0.0195043927880088	0.0195043927880088	TRUE	NA	NA
LIMLP_05890	2566	2704	3075	3183	2351	2501	2947	2996	2285	2482	3030	3181	2664	2623	2940	3418	2699	2911	2804.92	1.078	0.109	0.303615942811975	0.387372064967003	0.00174294300467869	0.0269573168882037	0.0104065480854694	0.0104065480854694	TRUE	NA	NA
LIMLP_05900	6	6	4	6	5	6	4	6	3	1	4	1	3	1	4	1	5	2	3.75	0.436	-1.199	0.175801041993484	0.244606707205976	1e-08	0.720429138252733	0.428797585864734	0.428797585864734	TRUE	NA	NA
LIMLP_05905	8	7	4	9	7	6	4	8	6	9	8	6	7	10	8	6	6	8	7.1	1.198	0.261	0.667417970655821	0.736614505117096	1e-08	0.393089447442471	0.211887076961257	0.211887076961257	TRUE	NA	NA
LIMLP_05910	1057	1072	1065	1045	968	992	1021	984	507	484	983	862	591	512	954	926	991	746	868.33	0.727	-0.46	0.0205565159589004	0.0379007655149345	0.0441256409881912	0.0290303634019206	0.0367501858785021	0.0367501858785021	TRUE	NA	NA
LIMLP_05915	517	381	486	416	474	352	466	392	349	400	641	422	407	423	622	453	421	476	448.54	1.125	0.17	0.294493707287768	0.377884012954102	0.0155606690526481	0.031840491025918	0.022907436407595	0.022907436407595	TRUE	NA	NA
LIMLP_05920	295	264	342	248	270	244	328	233	334	389	585	330	389	411	568	355	269	431	349.79	1.591	0.67	9.82899391093889e-07	5.64981837022445e-06	0.0011229738793269	0.0334815400569329	0.0149827886938419	0.0149827886938419	TRUE	NA	NA
LIMLP_05925	0	0	1	0	0	0	1	0	1	1	1	1	1	1	1	1	0	1	0.65	3.983	1.994	0.332796815936479	0.419268980341792	1e-08	4.0174820260844	2.59362382622042	2.59362382622042	TRUE	NA	NA
LIMLP_05930	6	7	6	3	5	6	6	3	5	9	7	2	6	10	7	2	5	6	5.6	1.138	0.187	0.781098005576938	0.830107222323957	1e-08	0.49132184968531	0.240366126734681	0.240366126734681	TRUE	NA	NA
LIMLP_05935	5277	5568	3280	3526	4835	5151	3143	3318	9316	10308	5110	4955	10860	10894	4958	5324	4112	8009	6060.42	1.863	0.898	1.16125214411697e-09	1.19608970844047e-08	0.0165221207786535	0.0264580025356773	0.0207055388695381	0.0207055388695381	TRUE	NA	NA
LIMLP_05940	0	0	0	0	0	0	0	0	1	0	0	0	1	0	0	0	0	0	0.15	1.831	0.873	0.804707452084544	0.851162947514348	1e-08	17.9188834395597	10	10	TRUE	NA	NA
LIMLP_05945	570	565	385	361	522	523	369	340	348	452	379	371	406	478	368	399	438	413	425.41	0.953	-0.069	0.660153237370216	0.730288530513177	0.0121079931270185	0.032156469030937	0.0211194587667177	0.0211194587667177	TRUE	NA	NA
LIMLP_05950	24	34	25	23	22	31	24	22	19	22	14	25	22	23	14	27	25	22	23.11	0.856	-0.224	0.542701503920088	0.625979246803709	1e-08	0.138840319226598	0.0855832113199273	0.0855832113199273	TRUE	NA	NA
LIMLP_05955	6107	6381	6311	7103	5595	5903	6047	6685	84383	103252	91019	87605	98366	109125	88319	94128	6058	97484	51770.94	16.078	4.007	1.47691402082628e-216	1.40712983334224e-213	0.00893267667279344	0.0260781576656579	0.0155555979443208	0.0155555979443208	TRUE	NA	NA
LIMLP_05960	4637	4607	4521	4434	4248	4262	4332	4173	20436	22561	18338	14745	23822	23844	17794	15843	4254	20326	12289.85	4.703	2.234	5.65508254135192e-47	4.81459659986022e-45	0.0205237121686738	0.0262399414820199	0.0230038924962909	0.0230038924962909	TRUE	NA	NA
LIMLP_05965	4146	4536	3765	4171	3798	4196	3608	3926	4604	5047	4361	4535	5367	5334	4232	4873	3882	4952	4416.64	1.272	0.347	0.00139617423973557	0.00349823801948209	0.00278870056662645	0.0266181150862134	0.0110842589571049	0.0110842589571049	TRUE	NA	NA
LIMLP_05970	1320	1352	1282	1471	1209	1251	1228	1384	1171	1312	1307	1233	1365	1387	1268	1325	1268	1336	1302.2	1.054	0.076	0.500599108950261	0.587010216679829	0.00207448822182015	0.0280299596694478	0.0115953741211353	0.0115953741211353	TRUE	NA	NA
LIMLP_05975	281	272	196	233	257	252	188	219	104	102	141	137	121	108	137	147	229	128	178.65	0.561	-0.833	4.66850892613204e-05	0.000170581855392993	0.0272375454274448	0.0406216450219284	0.0340105625118745	0.0340105625118745	TRUE	NA	NA
LIMLP_05980	2560	2414	1538	1581	2345	2233	1474	1488	1910	1938	1702	1697	2226	2048	1652	1823	1885	1937	1911.23	1.045	0.064	0.6297468985185	0.704624862486957	0.00882975550876366	0.0273919580046776	0.016229011817283	0.016229011817283	TRUE	NA	NA
LIMLP_05985	248	209	257	202	227	193	246	190	291	354	294	207	339	374	285	222	214	305	259.75	1.408	0.494	0.00912125859783567	0.0183726831481775	0.0252321721691231	0.0360653557611119	0.0304727023865488	0.0304727023865488	TRUE	NA	NA
LIMLP_05995	439	400	408	387	402	370	391	364	616	716	540	415	718	757	524	446	382	611	496.51	1.567	0.648	0.000296143990722457	0.000890969123436736	0.0263093117047349	0.0312788822228599	0.0286505600695546	0.0286505600695546	TRUE	NA	NA
LIMLP_06000	908	746	971	794	832	690	930	747	1211	1467	909	620	1412	1550	882	666	800	1128	963.75	1.34	0.422	0.0943989272371013	0.142589897622114	0.095478754922849	0.0287330836648842	0.0600675272528162	0.0600675272528162	TRUE	NA	NA
LIMLP_06005	776	744	777	769	711	688	745	724	999	1024	974	978	1165	1082	945	1051	717	1061	888.78	1.476	0.562	1.16905741548117e-05	5.02813897394182e-05	0.00550419330971009	0.028961299133768	0.0146314757538654	0.0146314757538654	TRUE	NA	NA
LIMLP_06010	1532	1635	1672	1586	1404	1513	1602	1493	837	959	1162	809	976	1014	1128	869	1503	997	1249.61	0.661	-0.597	3.86773916555642e-07	2.40456018922276e-06	0.00283730525481664	0.0281142206690946	0.0124365549973212	0.0124365549973212	TRUE	NA	NA
LIMLP_06015	2648	2740	3621	3163	2426	2535	3470	2977	2362	2862	2572	2017	2753	3025	2496	2167	2852	2610	2731.05	0.918	-0.124	0.500328928962391	0.587010216679829	0.036792541879254	0.0269824561360284	0.0321572718843599	0.0321572718843599	TRUE	NA	NA
LIMLP_06020	3508	3572	3404	3778	3214	3304	3262	3556	3102	3591	4166	3713	3616	3795	4042	3989	3334	3860	3597.37	1.158	0.211	0.0347585466300547	0.0602112823668812	0.000818613006494359	0.0267525562422365	0.00935679740457171	0.00935679740457171	TRUE	NA	NA
LIMLP_06025	1042	1110	929	979	955	1027	890	921	1099	1203	1259	1075	1281	1271	1222	1155	948	1232	1090.29	1.3	0.379	0.000515147704777572	0.00145420800600036	1e-08	0.0284191163817458	0.0105032534377959	0.0105032534377959	TRUE	NA	NA
LIMLP_06035	493	497	399	414	452	460	382	390	189	212	306	300	220	224	297	322	421	266	343.38	0.626	-0.675	0.00077929311571622	0.00210630217304576	0.0376330708783856	0.033620618329794	0.03565183555133	0.03565183555133	TRUE	NA	NA
LIMLP_06040	86	81	100	57	79	75	96	54	50	49	88	59	58	52	85	63	76	64	70.26	0.856	-0.224	0.345873853749604	0.432030565925841	1e-08	0.0631383162700137	0.0397597163036649	0.0397597163036649	TRUE	NA	NA
LIMLP_06045	6850	6399	5071	4628	6276	5920	4859	4356	3053	3108	3620	3274	3559	3285	3513	3518	5353	3469	4410.53	0.655	-0.611	3.65427539210002e-05	0.000137332466362881	0.0165833337198081	0.026618933590878	0.0208255153300986	0.0208255153300986	TRUE	NA	NA
LIMLP_06050	9447	9450	6084	7104	8655	8742	5830	6686	2366	2532	4410	4316	2758	2676	4279	4637	7478	3588	5532.93	0.472	-1.083	2.88554613228185e-05	0.000111092658365038	0.107950562656795	0.0264990163614298	0.0641801894864515	0.0641801894864515	TRUE	NA	NA
LIMLP_06055	12675	12928	8185	8393	11612	11960	7843	7899	3161	3572	5684	5331	3685	3775	5515	5728	9828	4676	7252.17	0.475	-1.073	2.75940042378632e-05	0.00010697939994964	0.104651995330067	0.0263873067129407	0.0627393398734488	0.0627393398734488	TRUE	NA	NA
LIMLP_06060	5338	5462	3746	3569	4890	5053	3590	3359	1177	1230	2215	2062	1372	1300	2149	2216	4223	1759	2991.08	0.411	-1.283	1.31475493592858e-06	7.23020355097232e-06	0.114554577424666	0.0268994648062178	0.0671324431143625	0.0671324431143625	TRUE	NA	NA
LIMLP_06065	18434	20564	14135	14366	16888	19024	13545	13521	3459	4005	8033	7501	4032	4233	7795	8059	15744	6030	10887.05	0.367	-1.444	2.64656817607464e-07	1.70372826334805e-06	0.17733063102809	0.0262672764697717	0.0755305842921749	0.0755305842921749	TRUE	NA	NA
LIMLP_06070	9369	9924	5968	6696	8583	9181	5719	6302	1571	1688	3193	3210	1831	1784	3098	3449	7446	2540	4993.42	0.333	-1.586	5.366396460916e-08	4.01794438360528e-07	0.150092580475627	0.0265499290412141	0.0814196891999891	0.0814196891999891	TRUE	NA	NA
LIMLP_06075	14976	16120	10425	11132	13720	14913	9990	10477	2334	2478	5354	5242	2721	2619	5195	5632	12275	4042	8158.31	0.314	-1.67	3.65665712854305e-08	2.78154098141269e-07	0.167405932027763	0.0263473760596894	0.0881929097792094	0.0881929097792094	TRUE	NA	NA
LIMLP_06080	3253	3366	2111	2134	2980	3114	2023	2008	677	694	1130	1034	789	733	1096	1111	2531	932	1731.94	0.37	-1.434	1.35234858887975e-08	1.14022134341166e-07	0.0981489796755247	0.0275331799237724	0.0605192015980108	0.0605192015980108	TRUE	NA	NA
LIMLP_06085	1263	1179	1075	1198	1157	1091	1030	1127	1269	1386	1215	1114	1479	1465	1179	1197	1101	1330	1215.68	1.202	0.266	0.0316021832388221	0.0552711887669348	0.00496543623651442	0.0281724695167211	0.0138406465187544	0.0138406465187544	TRUE	NA	NA
LIMLP_06090	8132	8809	8173	8506	7450	8149	7832	8005	6650	7293	8529	8367	7752	7708	8276	8990	7859	8182	8020.26	1.04	0.056	0.594379458330545	0.674763215876588	0.00226775482402587	0.026352876664966	0.0105055472556914	0.0105055472556914	TRUE	NA	NA
LIMLP_06095	5187	5999	5108	5792	4752	5550	4895	5451	3010	3248	4434	4985	3509	3433	4302	5356	5162	4150	4655.96	0.793	-0.335	0.0308429255995254	0.0540673364580457	0.0168099155743813	0.0265877728757536	0.0229300539762493	0.0229300539762493	TRUE	NA	NA
LIMLP_06100	408	412	342	414	374	381	328	390	438	472	341	335	511	499	331	360	368	425	396.57	1.138	0.187	0.256920232588022	0.336931523190968	0.0154722151450709	0.0326022892601761	0.0234541569204506	0.0234541569204506	TRUE	NA	NA
LIMLP_06105	366	378	353	381	335	350	338	359	394	524	357	299	459	554	346	321	346	420	382.82	1.19	0.251	0.186295380248584	0.256678125136426	0.0309675090088958	0.0328382915329731	0.0318993838776539	0.0318993838776539	TRUE	NA	NA
LIMLP_06110	385	380	417	402	353	352	400	378	263	273	298	314	307	289	289	337	371	306	337.98	0.824	-0.28	0.0433967184242634	0.0730498648033868	1e-08	0.0337419705176096	0.0154562903229156	0.0154562903229156	TRUE	NA	NA
LIMLP_06115	231	187	224	202	212	173	215	190	62	69	127	108	72	73	123	116	198	96	146.73	0.478	-1.065	7.206668817463e-07	4.25807982377542e-06	0.0277017229074265	0.0437964656757196	0.0363335379829549	0.0363335379829549	TRUE	NA	NA
LIMLP_06120	15	8	13	8	14	7	12	8	3	7	15	12	3	7	15	13	10	10	9.93	0.898	-0.155	0.794889947181751	0.841947078574111	1e-08	0.288479164822632	0.235188499708837	0.235188499708837	TRUE	NA	NA
LIMLP_06125	13	12	10	13	12	11	10	12	13	10	19	12	15	11	18	13	11	14	12.74	1.26	0.333	0.470071060517525	0.557386686879989	1e-08	0.230754565025662	0.125035212953955	0.125035212953955	TRUE	NA	NA
LIMLP_06130	1336	1444	585	652	1224	1336	561	614	1436	1849	870	721	1674	1954	844	775	934	1312	1122.63	1.397	0.483	3.23240708680946e-05	0.000122941151774759	0.00153845882442921	0.0283502312174772	0.0119103098269885	0.0119103098269885	TRUE	NA	NA
LIMLP_06135	15	21	30	20	14	19	29	19	24	40	28	18	28	42	27	19	20	29	24.69	1.438	0.524	0.171835712676841	0.239839182174116	1e-08	0.13163633019546	0.0985934396122151	0.0985934396122151	TRUE	NA	NA
LIMLP_06140	18	15	16	15	16	14	15	14	14	15	18	24	16	16	17	26	15	19	16.91	1.246	0.317	0.433965860556943	0.521240671051702	1e-08	0.180253382180373	0.0978134079681611	0.0978134079681611	TRUE	NA	NA
LIMLP_06145	203	198	211	205	186	183	202	193	114	131	122	178	133	138	118	191	191	145	168.16	0.75	-0.415	0.0314969094322065	0.0551396830295285	0.0180288267864526	0.0415326136412584	0.0296041046881194	0.0296041046881194	TRUE	NA	NA
LIMLP_06150	2300	2533	1914	2137	2107	2343	1834	2011	1945	2281	1978	2055	2267	2411	1919	2208	2074	2201	2137.64	1.062	0.087	0.382871673419995	0.469927197231433	1e-08	0.0272474743301419	0.00900659360803813	0.00900659360803813	TRUE	NA	NA
LIMLP_06155	11010	12440	9349	10612	10087	11508	8959	9987	9819	10955	10395	10709	11446	11578	10087	11506	10135	11154	10644.77	1.103	0.142	0.165217556425734	0.232684444766619	0.00143364106245449	0.0262727269835495	0.00991012190437648	0.00991012190437648	TRUE	NA	NA
LIMLP_06160	3208	3415	2759	2858	2939	3159	2644	2690	1344	1323	1989	1776	1567	1398	1930	1908	2858	1701	2279.37	0.592	-0.758	9.08189789277087e-06	4.05282352100115e-05	0.0286459818164414	0.027171631628156	0.0275177986612494	0.0275177986612494	TRUE	NA	NA
LIMLP_06165	907	878	673	693	831	812	645	652	240	250	443	343	280	264	430	369	735	336	535.33	0.451	-1.147	3.02407842826042e-07	1.92721787459874e-06	0.0617703936720291	0.030898069001722	0.0459882300068323	0.0459882300068323	TRUE	NA	NA
LIMLP_06170	6186	6848	5329	6192	5667	6335	5106	5828	1551	1754	3172	3209	1808	1854	3078	3448	5734	2547	4140.5	0.427	-1.226	6.05278800187524e-08	4.44068020480307e-07	0.0640187262353967	0.0266574853114431	0.0489515867379975	0.0489515867379975	TRUE	NA	NA
LIMLP_06175	2700	2915	2092	2338	2474	2697	2005	2200	726	789	1312	1218	846	834	1273	1309	2344	1066	1704.66	0.447	-1.16	1.55703525239556e-07	1.05397182004964e-06	0.0657513423616673	0.0275572704879169	0.0463022501805409	0.0463022501805409	TRUE	NA	NA
LIMLP_06180	1457	1549	1644	1534	1335	1433	1575	1444	1972	2162	1558	1357	2299	2285	1512	1458	1447	1888	1667.55	1.278	0.353	0.070960039443146	0.111932413211022	0.0442799069902421	0.0275912996325049	0.0361948191846522	0.0361948191846522	TRUE	NA	NA
LIMLP_06185	248	184	257	252	227	170	246	237	186	228	234	176	217	241	227	189	220	218	219.35	0.997	-0.004	0.983438433462524	0.98810542312831	0.0247415517312294	0.037913861217317	0.0312385402426844	0.0312385402426844	TRUE	NA	NA
LIMLP_06190	1745	1685	1601	1935	1599	1559	1534	1821	2604	3039	2442	2821	3035	3212	2370	3031	1628	2912	2270.09	1.781	0.833	9.58511765862575e-11	1.18600270769554e-09	0.00784328132309159	0.0271763113978934	0.015426103167437	0.015426103167437	TRUE	NA	NA
LIMLP_06195	2280	2641	2088	2359	2089	2443	2001	2220	2280	2406	2278	2863	2658	2543	2210	3076	2188	2622	2405.03	1.193	0.255	0.0478163349671877	0.0793165897273222	0.00876225017569661	0.0271118699596484	0.0155254172160817	0.0155254172160817	TRUE	NA	NA
LIMLP_06200	1364	1454	1398	1302	1250	1345	1340	1225	2085	2741	2611	2130	2430	2897	2534	2289	1290	2538	1913.66	1.962	0.972	2.66189363691152e-19	8.67049286347848e-18	0.00159164266925283	0.0273902286943213	0.0106774283350832	0.0106774283350832	TRUE	NA	NA
LIMLP_06205	1635	1840	1682	1806	1498	1702	1612	1700	4668	5683	3808	3181	5442	6006	3695	3418	1628	4640	3134.02	2.773	1.472	2.79205763836732e-14	5.87874677338003e-13	0.0436777778617721	0.026859706794653	0.0355511619031816	0.0355511619031816	TRUE	NA	NA
LIMLP_06210	1	0	0	3	1	0	0	3	0	3	0	2	0	3	0	2	1	1	1.13	1.197	0.259	0.896723119355757	0.923278601209474	1e-08	2.32843071836274	2.70509702570499	2.70509702570499	TRUE	NA	NA
LIMLP_06215	2	3	3	2	2	3	3	2	2	2	5	1	2	2	5	1	2	2	2.47	1.039	0.056	0.95525745475828	0.967185483550427	1e-08	1.08287381372486	0.508659641929346	0.508659641929346	TRUE	NA	NA
LIMLP_06220	2305	2549	2104	2181	2112	2358	2016	2053	1080	1152	2479	2489	1259	1218	2405	2674	2135	1889	2011.85	0.832	-0.265	0.30533738292696	0.389047397637796	0.105354946448406	0.0273237282615207	0.063549252659425	0.063549252659425	TRUE	NA	NA
LIMLP_06225	3043	3378	2775	3317	2788	3125	2659	3122	1792	1947	3866	3741	2089	2058	3751	4020	2924	2980	2951.41	0.973	-0.039	0.862565603288732	0.898152326265944	0.0699716810798554	0.0269111808389629	0.0479575807321579	0.0479575807321579	TRUE	NA	NA
LIMLP_06230	2221	2407	1970	2399	2035	2227	1888	2258	3013	3140	2653	2938	3512	3319	2574	3157	2102	3140	2621.12	1.488	0.574	1.59410110486635e-06	8.53247094191808e-06	0.00516418510378113	0.0270224968802143	0.013332425352903	0.013332425352903	TRUE	NA	NA
LIMLP_06235	5315	5169	5239	5117	4869	4782	5020	4816	4418	4881	5440	4523	5150	5159	5279	4860	4872	5112	4991.79	1.049	0.069	0.469137392123533	0.556452723741918	1e-08	0.0265500995813293	0.00852114333488713	0.00852114333488713	TRUE	NA	NA
LIMLP_06240	16419	16811	17658	18779	15042	15552	16921	17674	16896	18653	19708	17418	19696	19714	19123	18715	16297	19312	17804.55	1.187	0.248	0.0301157033437527	0.0529630574264151	0.0044359803882228	0.0261742327806368	0.0124628107538907	0.0124628107538907	TRUE	NA	NA
LIMLP_06245	4538	4420	5184	5291	4157	4089	4968	4980	4284	4622	4163	3683	4994	4885	4039	3957	4548	4469	4508.63	0.981	-0.027	0.869779683225301	0.903688760297607	0.0259958078329164	0.026606071299761	0.0262428680298353	0.0262428680298353	TRUE	NA	NA
LIMLP_06250	8402	8833	8208	9520	7697	8171	7865	8960	4390	4551	5182	5913	5117	4810	5028	6353	8173	5327	6750.33	0.649	-0.624	7.08142682814554e-09	6.3054480472109e-08	0.0028765929053489	0.0264140335237833	0.0109938729545992	0.0109938729545992	TRUE	NA	NA
LIMLP_06255	3359	3459	3339	3664	3077	3200	3200	3448	1190	1235	1907	2106	1387	1305	1850	2263	3231	1701	2466.36	0.514	-0.959	3.75308116366618e-09	3.5056353712578e-08	0.0233109209374272	0.0270849133670723	0.0249878410872139	0.0249878410872139	TRUE	NA	NA
LIMLP_06260	4113	4378	4080	4280	3768	4050	3910	4028	3810	4410	4217	4018	4441	4661	4092	4317	3939	4378	4158.4	1.111	0.151	0.138585498086724	0.200588428867644	0.00107439999500147	0.0266547756342389	0.00979632283157671	0.00979632283157671	TRUE	NA	NA
LIMLP_06265	426	384	359	401	390	355	344	377	158	167	293	235	184	176	284	252	366	224	295.55	0.602	-0.732	0.000167472090274599	0.000533642254211118	0.0305731794552691	0.0348493656122667	0.0326962561559322	0.0326962561559322	TRUE	NA	NA
LIMLP_06275	87	115	126	165	80	106	121	155	78	92	121	119	91	97	117	128	116	108	111.94	0.951	-0.073	0.699756112216243	0.764775034028134	1e-08	0.049318362017485	0.0252540241127343	0.0252540241127343	TRUE	NA	NA
LIMLP_06280	109	129	125	143	100	119	120	135	110	90	104	109	128	95	101	117	118	110	114.37	0.93	-0.105	0.612180538027519	0.688816070393526	1e-08	0.0488247305626834	0.0320586390648961	0.0320586390648961	TRUE	NA	NA
LIMLP_06285	2	0	1	2	2	0	1	2	5	0	1	2	6	0	1	2	1	2	1.7	1.562	0.643	0.629849876642439	0.704624862486957	1e-08	1.55737009840937	0.950346591033858	0.950346591033858	TRUE	NA	NA
LIMLP_06290	443	585	451	595	406	541	432	560	740	1007	740	783	863	1064	718	841	485	872	678.18	1.797	0.846	7.56162810060617e-09	6.70171271893259e-08	0.0107489529329054	0.0298722481760554	0.0189781182588473	0.0189781182588473	TRUE	NA	NA
LIMLP_06295	134	100	181	151	123	93	173	142	186	216	348	269	217	228	338	289	133	268	200.33	2.033	1.024	6.54627985715523e-10	7.06244553184837e-09	0.00205712596588517	0.0390424493492315	0.020714217849354	0.020714217849354	TRUE	NA	NA
LIMLP_06300	751	691	809	765	688	639	775	720	771	934	902	761	899	987	875	818	706	895	800.16	1.268	0.343	0.0151305972758162	0.0287021932394901	0.00960346025445797	0.0292861923363889	0.0178430816758477	0.0178430816758477	TRUE	NA	NA
LIMLP_06305	370	265	388	305	339	245	372	287	240	250	316	228	280	264	307	245	311	274	292.32	0.888	-0.171	0.256726095803103	0.336792823100043	0.00431055770490283	0.0349468647474205	0.0183234292893749	0.0183234292893749	TRUE	NA	NA
LIMLP_06310	538	527	519	575	493	488	497	541	394	388	368	365	459	410	357	392	505	404	454.69	0.799	-0.323	0.0217968225118699	0.0398024391915362	0.00559268933540241	0.0317618743554558	0.0168352167396642	0.0168352167396642	TRUE	NA	NA
LIMLP_06315	758	621	750	738	694	574	719	695	1575	1878	1111	958	1836	1985	1078	1029	670	1482	1076.29	2.122	1.085	7.06040833893995e-06	3.23404040621396e-05	0.0843099182187887	0.0284502078503296	0.0550426523878105	0.0550426523878105	TRUE	NA	NA
LIMLP_06320	1803	1700	1362	1535	1652	1573	1305	1445	4407	5208	2643	2624	5137	5504	2565	2819	1494	4006	2749.97	2.543	1.346	5.64996956577991e-12	8.41095078718252e-11	0.0450072358809853	0.0269758907609558	0.0362546389252966	0.0362546389252966	TRUE	NA	NA
LIMLP_06325	2678	2536	2356	2224	2453	2346	2258	2093	3554	3851	2766	2387	4143	4070	2684	2565	2288	3366	2826.48	1.438	0.524	0.000776613498411076	0.00210054935588688	0.019901209142223	0.0269502250004098	0.0229692269671131	0.0229692269671131	TRUE	NA	NA
LIMLP_06330	2216	2255	1870	2079	2030	2086	1792	1957	1204	1271	1426	1683	1404	1343	1384	1808	1966	1485	1725.46	0.751	-0.413	0.00317181582452368	0.0072599339983542	0.0117756094941973	0.0275388332940187	0.0182605994729796	0.0182605994729796	TRUE	NA	NA
LIMLP_06335	275	228	226	196	252	211	217	184	155	166	218	130	181	175	212	140	216	177	196.4	0.816	-0.293	0.0767294161974417	0.119857753308442	1e-08	0.0393026368721005	0.0210163297235811	0.0210163297235811	TRUE	NA	NA
LIMLP_06340	176	138	141	143	161	128	135	135	160	153	140	94	187	162	136	101	140	146	142.96	1.03	0.043	0.829719619393143	0.87205225303565	0.0172210453783689	0.0442655244282338	0.0310975953301977	0.0310975953301977	TRUE	NA	NA
LIMLP_06345	186	160	149	136	170	148	143	128	261	297	181	157	304	314	176	169	147	241	193.96	1.581	0.661	0.00100266531924854	0.0026136508424461	0.0270610488904989	0.0394700887652696	0.0332540597006099	0.0332540597006099	TRUE	NA	NA
LIMLP_06350	13891	13782	13554	13136	12726	12750	12988	12363	5795	6373	9823	7658	6755	6736	9532	8228	12707	7813	10259.67	0.608	-0.717	2.92665881398677e-07	1.87769305388949e-06	0.0134342876986047	0.0262819206930708	0.018675798812157	0.018675798812157	TRUE	NA	NA
LIMLP_06355	777	730	737	715	712	675	706	673	369	394	668	515	430	416	648	553	692	512	601.8	0.729	-0.455	0.00600055138761779	0.0126482861383913	0.0199362578259955	0.0303601803714592	0.0246604564086205	0.0246604564086205	TRUE	NA	NA
LIMLP_06360	98	92	62	79	90	85	59	74	54	59	68	58	63	62	66	62	77	63	70.28	0.83	-0.269	0.246291988967601	0.325683126285749	1e-08	0.0631242930364017	0.0372195229316729	0.0372195229316729	TRUE	NA	NA
LIMLP_06365	960	880	860	958	879	814	824	902	977	1097	1017	878	1139	1159	987	943	855	1057	955.97	1.233	0.302	0.0234614138060266	0.0425161426603743	0.0069002600367324	0.028755096367945	0.0160587868714793	0.0160587868714793	TRUE	NA	NA
LIMLP_06370	2526	2580	2271	2436	2314	2387	2176	2293	2921	3295	2529	2682	3405	3482	2454	2882	2292	3056	2674.11	1.321	0.402	0.00162334126390383	0.00398361465340471	0.00773634540498048	0.0270027864353077	0.0152267062601862	0.0152267062601862	TRUE	NA	NA
LIMLP_06375	1518	1453	1413	1494	1391	1344	1354	1406	1739	1991	1913	1737	2027	2104	1856	1866	1374	1963	1668.62	1.428	0.514	3.71969851239372e-06	1.83862140476426e-05	0.00196126904580311	0.027590303975211	0.0112275158114813	0.0112275158114813	TRUE	NA	NA
LIMLP_06380	1606	1432	1653	1451	1471	1325	1584	1366	2751	3073	2188	1686	3207	3248	2123	1812	1436	2598	2016.87	1.756	0.812	5.88240319769988e-05	0.000210298673418708	0.0497824199018069	0.027320508856195	0.0387440990765323	0.0387440990765323	TRUE	NA	NA
LIMLP_06385	1431	1446	1716	1444	1311	1338	1644	1359	882	1052	1151	859	1028	1112	1117	923	1413	1045	1228.98	0.74	-0.434	0.000397565712198938	0.00115218473702673	0.00411022408738475	0.0281492479183329	0.0135528463397367	0.0135528463397367	TRUE	NA	NA
LIMLP_06390	1061	844	1147	1050	972	781	1099	988	1079	1444	1519	1283	1258	1526	1474	1379	960	1409	1184.56	1.474	0.56	0.000274127676422821	0.000831106264795043	0.0169728329617346	0.0282287961951078	0.0218712860382869	0.0218712860382869	TRUE	NA	NA
LIMLP_06395	1560	1453	1540	1341	1429	1344	1476	1262	1809	2010	1889	1346	2109	2124	1833	1446	1378	1878	1627.92	1.35	0.433	0.00156656267946125	0.00385669920634808	0.0103535089933445	0.0276293613705329	0.0174041211836364	0.0174041211836364	TRUE	NA	NA
LIMLP_06400	1260	1349	1096	1169	1154	1248	1050	1100	936	1029	1140	1021	1091	1088	1106	1097	1138	1096	1116.82	0.964	-0.052	0.652533690307506	0.723750260116969	0.00240336461390489	0.0283623039952215	0.0121059714872507	0.0121059714872507	TRUE	NA	NA
LIMLP_06405	692	669	539	621	634	619	516	584	533	573	590	542	621	606	572	582	588	595	591.95	1.014	0.02	0.863969946099833	0.899368878608704	1e-08	0.0304322908218849	0.0119889342748512	0.0119889342748512	TRUE	NA	NA
LIMLP_06410	60	38	82	50	55	35	79	47	74	102	103	74	86	108	100	80	54	94	73.66	1.775	0.828	0.00257215646573058	0.00601010931385606	0.0534641815436114	0.0614235814402691	0.0578020214145425	0.0578020214145425	TRUE	NA	NA
LIMLP_06415	84	106	90	110	77	98	86	104	74	94	93	81	86	99	90	87	91	90	90.96	0.998	-0.003	0.989963270266344	0.992567751377279	1e-08	0.054691797484946	0.0270445388252489	0.0270445388252489	TRUE	NA	NA
LIMLP_06420	1327	1202	1246	1237	1216	1112	1194	1164	732	881	679	592	853	931	659	636	1172	770	970.65	0.649	-0.623	0.000108374857159322	0.000361977721852915	0.0199059999353646	0.0287138568110761	0.0238248865397943	0.0238248865397943	TRUE	NA	NA
LIMLP_06425	5110	5601	5731	6636	4682	5181	5492	6245	1402	1554	1676	1912	1634	1642	1626	2054	5400	1739	3569.68	0.322	-1.634	1.41143647657481e-52	1.37922677236579e-50	0.0019968295767062	0.0267581768722674	0.0106206144852515	0.0106206144852515	TRUE	NA	NA
LIMLP_06430	3501	4068	3832	5115	3207	3763	3672	4814	1329	1664	1449	1552	1549	1759	1406	1668	3864	1596	2729.77	0.416	-1.266	1.2259233494898e-19	4.17963261581235e-18	0.0121867294501901	0.0269829067755304	0.0182642428514844	0.0182642428514844	TRUE	NA	NA
LIMLP_06435	2301	2576	2245	2719	2108	2383	2151	2559	2204	2423	1713	1803	2569	2561	1662	1937	2300	2182	2241.35	0.936	-0.096	0.573123594824105	0.655103290182083	0.0275683026580488	0.0271910359027073	0.0274130117552556	0.0274130117552556	TRUE	NA	NA
LIMLP_06440	1524	1675	1471	1702	1396	1550	1410	1602	899	1165	1012	1030	1048	1231	982	1107	1490	1092	1290.63	0.732	-0.45	5.50575674574018e-05	0.000198134456638487	1e-08	0.0280479126638159	0.0111584870687502	0.0111584870687502	TRUE	NA	NA
LIMLP_06445	1555	1592	1544	1628	1425	1473	1480	1532	1225	1340	1207	1186	1428	1416	1171	1274	1478	1322	1399.85	0.893	-0.164	0.189414451366909	0.260256534840018	0.00565190385130697	0.0278903033959745	0.0142726659009585	0.0142726659009585	TRUE	NA	NA
LIMLP_06450	0	0	0	0	0	0	0	0	0	0	0	0	0	0	0	0	0	0	0	NA	NA	NA	NA	NA	NA	NA	NA	NA	NA	NA
LIMLP_06460	319	311	334	350	292	288	320	329	193	213	272	280	225	225	264	301	307	254	280.54	0.822	-0.283	0.0441860439482514	0.0742473604439092	1e-08	0.0353215372041361	0.015396405918362	0.015396405918362	TRUE	NA	NA
LIMLP_06465	3046	4013	2528	3068	2791	3712	2422	2887	3758	4456	3416	4049	4381	4709	3315	4350	2953	4189	3571.02	1.423	0.509	9.93751401730527e-06	4.40370533952912e-05	0.0050325861489133	0.0267579029669445	0.012474856986488	0.012474856986488	TRUE	NA	NA
LIMLP_06470	1599	1680	1370	1423	1465	1554	1313	1339	2280	2742	2117	1968	2658	2898	2054	2115	1418	2431	1924.45	1.701	0.766	4.11829302660006e-11	5.41200507736995e-10	0.0036415374402282	0.0273825846947727	0.0123977241783896	0.0123977241783896	TRUE	NA	NA
LIMLP_06475	232	231	239	250	213	214	229	235	373	428	331	322	435	452	321	346	223	388	305.61	1.73	0.791	8.04220562615139e-06	3.62279499305708e-05	0.0195379079577768	0.0345590913142962	0.0266532397324989	0.0266532397324989	TRUE	NA	NA
LIMLP_06480	2491	2351	2790	2507	2282	2175	2673	2359	678	740	1148	896	790	782	1114	963	2372	912	1642.38	0.382	-1.389	1.24941856424023e-30	6.70638612439369e-29	0.00406834975973972	0.0276152610659664	0.0132214965304216	0.0132214965304216	TRUE	NA	NA
LIMLP_06485	5785	6476	6034	7060	5300	5991	5782	6645	4579	5450	4626	4914	5338	5760	4489	5280	5930	5217	5572.97	0.879	-0.186	0.14487776275962	0.208507988624211	0.00818989516594364	0.0264956308715227	0.0154359470702133	0.0154359470702133	TRUE	NA	NA
LIMLP_06490	3175	3709	3429	3888	2909	3431	3286	3659	1217	1353	2065	2136	1419	1430	2004	2295	3321	1787	2554.04	0.528	-0.92	1.72193637732621e-09	1.70893217030995e-08	0.0181636474495959	0.0270486198369262	0.0219959566796725	0.0219959566796725	TRUE	NA	NA
LIMLP_06495	1740	1912	1744	1821	1594	1769	1671	1714	636	661	1000	1002	741	699	970	1077	1687	872	1279.35	0.509	-0.974	1.79325821384234e-09	1.76591913513002e-08	0.021204682663067	0.0280657249826943	0.0242684737754112	0.0242684737754112	TRUE	NA	NA
LIMLP_06500	2961	3391	3117	3613	2713	3137	2987	3400	788	803	1684	1867	919	849	1634	2006	3059	1352	2205.53	0.415	-1.268	1.23296629756256e-08	1.05119341387269e-07	0.0677435628677248	0.0272099291762452	0.0470333977355704	0.0470333977355704	TRUE	NA	NA
LIMLP_06505	790	793	783	852	724	734	750	802	347	349	566	516	404	369	549	554	752	469	610.81	0.615	-0.701	5.46464253567686e-06	2.59672726975867e-05	0.0137139548317568	0.0302962536967898	0.0210651600032164	0.0210651600032164	TRUE	NA	NA
LIMLP_06510	7524	7264	6743	6839	6893	6720	6461	6437	3951	4069	5052	4321	4606	4300	4902	4643	6628	4613	5620.24	0.696	-0.524	1.0992367285993e-06	6.20620914472881e-06	0.00238568571255463	0.026491696204836	0.0109164221580973	0.0109164221580973	TRUE	NA	NA
LIMLP_06515	670	678	725	765	614	627	695	720	378	385	523	487	441	407	507	523	664	470	566.75	0.705	-0.503	2.7818953022349e-05	0.000107710907497754	1e-08	0.0306280892487687	0.0120118995353336	0.0120118995353336	TRUE	NA	NA
LIMLP_06520	984	996	974	979	901	921	933	921	570	712	827	827	664	752	802	889	919	777	848.2	0.841	-0.25	0.051665156072266	0.0848004037022438	0.00495600688912972	0.0291016361516117	0.0146339430990842	0.0146339430990842	TRUE	NA	NA
LIMLP_06525	1424	1317	1514	1517	1305	1218	1451	1428	959	1208	1313	1038	1118	1277	1274	1115	1350	1196	1273.18	0.886	-0.175	0.174984307715107	0.243648226781978	0.0067057408763307	0.0280756108003415	0.0151519482206929	0.0151519482206929	TRUE	NA	NA
LIMLP_06530	742	730	774	751	680	675	742	707	800	823	871	922	933	870	845	991	701	910	805.22	1.296	0.374	0.00239607534459989	0.00564366077767008	0.00311622146913257	0.0292656976133087	0.0133377033448771	0.0133377033448771	TRUE	NA	NA
LIMLP_06535	922	847	1063	864	845	784	1019	813	1026	1238	1510	1010	1196	1308	1465	1085	865	1264	1064.36	1.46	0.546	6.63661055184156e-06	3.07037302423645e-05	0.00348072470464172	0.0284773790793084	0.0131257845224629	0.0131257845224629	TRUE	NA	NA
LIMLP_06540	11868	12684	22731	20937	10873	11734	21782	19705	138639	184517	150843	121224	161612	195012	146368	130250	16024	158310	87166.97	10.233	3.355	1.12831006487161e-36	6.71873383941514e-35	0.116683894573003	0.0260577075808342	0.0675687083690156	0.0675687083690156	TRUE	NA	NA
LIMLP_06545	1867	2174	3705	3833	1710	2011	3550	3607	22789	29835	24580	20922	26565	31532	23851	22480	2720	26107	14413.39	10.045	3.328	5.47978857776739e-35	3.21284219536485e-33	0.121814307578881	0.0262086859616943	0.0697054995201605	0.0697054995201605	TRUE	NA	NA
LIMLP_06550	1317	1354	1225	1379	1207	1253	1174	1298	1298	1498	1627	1631	1513	1583	1579	1752	1233	1607	1419.79	1.303	0.381	0.000254741872262191	0.000776657020152969	1e-08	0.0278641465207777	0.00973875773365789	0.00973875773365789	TRUE	NA	NA
LIMLP_06555	1128	967	1203	1121	1033	895	1153	1055	2086	2395	2149	1722	2432	2531	2085	1850	1034	2224	1629.27	2.143	1.1	4.35633699917339e-11	5.66621170779856e-10	0.0247595733514871	0.0276280430725401	0.0260595145315167	0.0260595145315167	TRUE	NA	NA
LIMLP_06560	154	125	139	109	141	116	133	103	101	94	101	99	118	99	98	106	123	105	114.25	0.859	-0.22	0.244775531755901	0.324127710744176	1e-08	0.0488490976267774	0.0254588511724338	0.0254588511724338	TRUE	NA	NA
LIMLP_06565	1514	1271	1361	1372	1387	1176	1304	1291	1484	1577	1617	1219	1730	1667	1569	1310	1290	1569	1429.21	1.212	0.278	0.0375603868148413	0.0643916482912101	0.0091510329432898	0.0278520419820896	0.016421081553957	0.016421081553957	TRUE	NA	NA
LIMLP_06570	1268	1149	1296	1404	1162	1063	1242	1321	1423	1759	1659	1537	1659	1859	1610	1651	1197	1695	1445.87	1.418	0.504	0.000267187362391617	0.000811355408824264	0.00950884718552064	0.0278310233374149	0.0176488144377653	0.0176488144377653	TRUE	NA	NA
LIMLP_06575	404	456	491	516	370	422	470	486	374	446	477	442	436	471	463	475	437	461	449.15	1.06	0.084	0.524888641536238	0.60986299173616	1e-08	0.0318326004353054	0.0144844541674092	0.0144844541674092	TRUE	NA	NA
LIMLP_06580	210	145	391	439	192	134	375	413	520	440	412	601	606	465	400	646	278	529	403.89	2.06	1.043	0.000485905597840035	0.00137884306282083	0.145529508918677	0.0324831518665634	0.0830111788741725	0.0830111788741725	TRUE	NA	NA
LIMLP_06585	517	482	385	377	474	446	369	355	177	191	359	291	206	202	348	313	411	267	339.06	0.638	-0.648	0.00891105337304565	0.017977778933127	0.0803565554210754	0.0337173373428401	0.0558667742337819	0.0558667742337819	TRUE	NA	NA
LIMLP_06590	1839	1830	1721	1799	1685	1693	1649	1693	1769	1900	1954	1772	2062	2008	1896	1904	1680	1968	1823.77	1.17	0.227	0.0255649983475464	0.0458485688011762	1e-08	0.0274573778948258	0.00939312050911203	0.00939312050911203	TRUE	NA	NA
LIMLP_06595	8	1	1	4	7	1	1	4	0	0	6	0	0	0	6	0	3	2	2.35	0.179	-2.486	0.133527774933727	0.19407869956996	3.22704016941681	1.13553873699576	1.80815394483752	1.80815394483752	TRUE	NA	NA
LIMLP_06600	457322	444735	455100	434916	418974	411423	436096	409321	237255	284653	373133	349757	276570	300844	362063	375798	418954	328819	373886.05	0.779	-0.361	0.00591087679224936	0.0124938166695853	0.00841737167275529	0.0260347701916439	0.0164890547784028	0.0164890547784028	TRUE	NA	NA
LIMLP_06605	285	196	296	238	261	181	284	224	508	582	497	328	592	615	482	352	238	510	374	2.127	1.089	8.32500260152096e-07	4.86604063104239e-06	0.0552494029304701	0.0329989572770255	0.0438830429728554	0.0438830429728554	TRUE	NA	NA
LIMLP_06610	4021	4066	4878	4622	3684	3761	4674	4350	2383	2747	6317	5135	2778	2903	6130	5517	4117	4332	4224.7	0.992	-0.011	0.954576783742913	0.967010133664073	0.0518035215924721	0.0266449353868766	0.0360240357641397	0.0360240357641397	TRUE	NA	NA
LIMLP_06615	4339	4552	4284	4801	3975	4211	4105	4518	2643	2979	5678	5494	3081	3148	5510	5903	4202	4410	4306.47	1.004	0.006	0.975319866716214	0.981241819444427	0.0540252956482561	0.0266332171894393	0.0384181813289253	0.0384181813289253	TRUE	NA	NA
LIMLP_06620	1075	1129	1073	1154	985	1044	1028	1086	930	973	1381	1397	1084	1028	1340	1501	1036	1238	1137.13	1.183	0.242	0.0865520240964891	0.132564793164032	0.0111279866229973	0.0283206027924103	0.018283761560804	0.018283761560804	TRUE	NA	NA
LIMLP_06625	1027	1081	896	1023	941	1000	859	963	913	1016	1037	1159	1064	1074	1006	1245	941	1097	1018.99	1.165	0.22	0.0588765862842321	0.0952371266253008	0.00218803774519514	0.028586440112409	0.0120799898715735	0.0120799898715735	TRUE	NA	NA
LIMLP_06630	191	193	189	211	175	179	181	199	371	425	373	319	432	449	362	343	184	396	289.94	2.153	1.106	3.78577567565098e-11	5.04461227269436e-10	0.0123857382782913	0.0350199580361871	0.0229953380572807	0.0229953380572807	TRUE	NA	NA
LIMLP_06635	3335	3041	3257	2806	3055	2813	3121	2641	2619	3150	3192	2325	3053	3329	3097	2498	2908	2994	2951	1.027	0.038	0.745614526551375	0.802014383484981	0.0040309185669474	0.0269113029877877	0.0126757986984208	0.0126757986984208	TRUE	NA	NA
LIMLP_06640	366	306	393	258	335	283	377	243	448	477	415	283	522	504	403	304	310	433	371.37	1.389	0.474	0.00776005798276943	0.0158741712143501	0.0229334991309946	0.0330484481957203	0.0276713647562823	0.0276713647562823	TRUE	NA	NA
LIMLP_06645	1356	1381	1261	1338	1242	1278	1208	1259	1896	2161	1656	1542	2210	2284	1607	1657	1247	1940	1593.15	1.536	0.62	2.21672035417831e-05	8.78162294155254e-05	0.0141340352356432	0.0276643152318182	0.0198435463070796	0.0198435463070796	TRUE	NA	NA
LIMLP_06650	1621	1493	1465	1328	1485	1381	1404	1250	2205	2664	1710	1634	2570	2816	1659	1756	1380	2200	1790.09	1.556	0.638	0.000186296296837572	0.000586271830923193	0.0274048159636975	0.0274842709640637	0.0274369402828104	0.0274369402828104	TRUE	NA	NA
LIMLP_06655	868	799	1032	866	795	739	989	815	870	1182	1077	770	1014	1249	1045	827	834	1034	934.26	1.233	0.302	0.0779056074607023	0.121114982003521	0.0263939231870731	0.028818480874552	0.0271083974977307	0.0271083974977307	TRUE	NA	NA
LIMLP_06660	2012	2101	2065	2211	1843	1944	1979	2081	3246	3953	2769	2901	3784	4178	2687	3117	1962	3442	2701.52	1.731	0.792	1.85425445976097e-06	9.74698447744699e-06	0.0252400094022967	0.026992893564491	0.0260902334774483	0.0260902334774483	TRUE	NA	NA
LIMLP_06665	2789	2627	2611	2883	2555	2430	2502	2713	3205	3532	3361	3125	3736	3733	3261	3358	2550	3522	3036.08	1.38	0.464	7.2457168728899e-05	0.000254736411462947	0.0050428100385987	0.0268865451768165	0.0128204697065759	0.0128204697065759	TRUE	NA	NA
LIMLP_06670	376	397	469	411	344	367	449	387	696	727	823	562	811	768	799	604	387	746	566.26	1.923	0.943	1.52462900941547e-09	1.5250291745098e-08	0.014085866476407	0.0306320945531484	0.0214792322383903	0.0214792322383903	TRUE	NA	NA
LIMLP_06675	2930	2889	2488	2682	2684	2673	2384	2524	1567	1687	2090	1858	1827	1783	2028	1996	2566	1908	2237.39	0.743	-0.428	0.000584299446529314	0.00163013557153969	0.00602453891901293	0.0271930939125973	0.0143992650417231	0.0143992650417231	TRUE	NA	NA
LIMLP_06680	934	1056	678	838	856	977	650	789	740	741	683	768	863	783	663	825	818	784	800.58	0.963	-0.054	0.685726716818259	0.753113693888872	0.00652220091858169	0.0292844661563926	0.0157351325979278	0.0157351325979278	TRUE	NA	NA
LIMLP_06685	8964	9687	8323	9886	8212	8961	7975	9304	7256	7532	7064	7319	8458	7960	6854	7864	8613	7784	8198.82	0.903	-0.147	0.186506558311343	0.256876217464592	0.00364712127706444	0.0263457970468221	0.0118448264953218	0.0118448264953218	TRUE	NA	NA
LIMLP_06690	3851	4171	3526	3691	3528	3859	3379	3474	1650	1784	2459	2052	1923	1885	2386	2205	3560	2100	2829.86	0.588	-0.766	5.02589058741984e-08	3.77040728910571e-07	0.0122901314947282	0.0269491220166154	0.0186056820409591	0.0186056820409591	TRUE	NA	NA
LIMLP_06695	1265	1321	1082	1005	1159	1222	1037	946	453	480	662	617	528	507	642	663	1091	585	838.04	0.536	-0.901	4.07311791996336e-07	2.51915531066166e-06	0.0289685913245743	0.0291388977478217	0.0290381114378	0.0290381114378	TRUE	NA	NA
LIMLP_06700	374	378	269	247	343	350	258	232	114	132	196	133	133	140	190	143	296	152	223.51	0.515	-0.956	1.38583168792233e-05	5.78900315668145e-05	0.0452198467655219	0.0376929584167407	0.0413996202507904	0.0413996202507904	TRUE	NA	NA
LIMLP_06705	1211	1254	986	1050	1109	1160	945	988	351	365	629	578	409	386	610	621	1050	506	778.61	0.473	-1.08	5.69218887750459e-07	3.43242591964715e-06	0.0573145703038866	0.0293763742128803	0.0432691816420132	0.0432691816420132	TRUE	NA	NA
LIMLP_06710	2429	2403	2011	2247	2225	2223	1927	2115	631	627	1308	1147	736	663	1269	1232	2122	975	1548.74	0.441	-1.18	3.50637861954518e-07	2.21605454711222e-06	0.0754377131919868	0.0277112447435686	0.050738428958179	0.050738428958179	TRUE	NA	NA
LIMLP_06715	3982	4455	3710	3935	3648	4121	3555	3703	1083	1022	1981	1932	1262	1080	1922	2076	3757	1585	2671.07	0.408	-1.294	3.21687972720154e-09	3.0725635690138e-08	0.064470042925435	0.027003894418622	0.0454563893950067	0.0454563893950067	TRUE	NA	NA
LIMLP_06720	4904	4740	4985	5079	4493	4385	4777	4780	2661	3232	3403	3357	3102	3416	3302	3607	4609	3357	3982.68	0.728	-0.458	1.00971736574826e-05	4.46926002423531e-05	0.00162570469641197	0.0266824378856512	0.0100967953982624	0.0100967953982624	TRUE	NA	NA
LIMLP_06725	8461	9359	8756	9353	7752	8658	8390	8803	6585	7327	6732	6513	7676	7744	6532	6998	8401	7238	7819.07	0.86	-0.217	0.0695765391869745	0.110187593520195	0.00577339780180161	0.0263612412955843	0.0135925662262753	0.0135925662262753	TRUE	NA	NA
LIMLP_06730	2422	2462	2189	2468	2219	2278	2098	2323	1736	1796	1909	1648	2024	1898	1852	1771	2230	1886	2057.72	0.846	-0.242	0.0302353506778667	0.0531489490006228	0.0025802269037753	0.0272948449421309	0.0114532328477749	0.0114532328477749	TRUE	NA	NA
LIMLP_06735	11060	10794	11577	10926	10133	9986	11094	10283	12223	13534	11573	10449	14248	14304	11230	11227	10374	12752	11562.94	1.222	0.289	0.04504838053209	0.0754966482883883	0.0176627460782441	0.0262532780868673	0.0198527129925218	0.0198527129925218	TRUE	NA	NA
LIMLP_06740	11001	11570	9477	10284	10079	10703	9081	9679	5737	6026	6957	6432	6688	6369	6751	6911	9886	6680	8282.48	0.677	-0.564	8.2047665955842e-07	4.81051776858021e-06	0.00582395634884079	0.0263425848913926	0.0124284342039122	0.0124284342039122	TRUE	NA	NA
LIMLP_06745	1600	1865	1689	1731	1466	1725	1618	1629	1799	1940	1698	1412	2097	2050	1648	1517	1610	1828	1718.87	1.127	0.172	0.256055873458742	0.336144999569847	0.0177518132502279	0.0275446236118719	0.0215127314956053	0.0215127314956053	TRUE	NA	NA
LIMLP_06750	2813	2713	2677	2713	2577	2510	2565	2553	2033	2201	2485	2020	2370	2326	2411	2170	2551	2319	2435.4	0.908	-0.138	0.172991477526315	0.241225949818071	1e-08	0.0270983498170205	0.00951073914903153	0.00951073914903153	TRUE	NA	NA
LIMLP_06755	1151	1263	1197	1164	1054	1168	1147	1095	878	945	1149	956	1023	999	1115	1027	1116	1041	1078.72	0.933	-0.101	0.365347248621998	0.452204730269059	1e-08	0.0284447683026192	0.0109831460211479	0.0109831460211479	TRUE	NA	NA
LIMLP_06760	1019	1043	935	1010	934	965	896	951	378	409	698	683	441	432	677	734	936	571	753.62	0.594	-0.752	0.000121417799340463	0.00040201844768593	0.0408820684928318	0.0294873813266166	0.035339124643509	0.035339124643509	TRUE	NA	NA
LIMLP_06765	411	375	351	320	377	347	336	301	193	181	236	226	225	191	229	243	340	222	281.13	0.652	-0.616	0.00015358243375575	0.000492679002561584	0.00971003356697261	0.035301807541599	0.0216672695918709	0.0216672695918709	TRUE	NA	NA
LIMLP_06770	3523	4130	3913	4043	3228	3821	3750	3805	2401	2741	3082	2541	2799	2897	2991	2730	3651	2854	3252.43	0.783	-0.353	0.00137347788558841	0.00344817142422757	0.00331884370953913	0.0268294212797653	0.0113523396751426	0.0113523396751426	TRUE	NA	NA
LIMLP_06775	2860	2962	2935	3002	2620	2740	2812	2825	1565	1813	2128	2104	1824	1916	2065	2261	2749	2016	2383.01	0.731	-0.451	2.50254578449106e-05	9.76172158105979e-05	0.00168866243154465	0.0271218873187759	0.0105799164327988	0.0105799164327988	TRUE	NA	NA
LIMLP_06780	6047	6322	6741	6506	5540	5848	6460	6123	3633	3851	5238	4384	4235	4070	5083	4710	5993	4524	5258.64	0.753	-0.409	5.24088418570382e-05	0.000190219139349688	0.00126851102750596	0.0265235956806116	0.00961017096353207	0.00961017096353207	TRUE	NA	NA
LIMLP_06785	5495	7042	4320	5908	5034	6515	4140	5560	6875	7936	5724	7243	8014	8387	5554	7782	5312	7434	6373.35	1.401	0.486	1.5829527699237e-05	6.52882359976107e-05	0.00405974969865275	0.0264368796099897	0.0120184774950189	0.0120184774950189	TRUE	NA	NA
LIMLP_06790	1058	1246	986	1031	969	1153	945	970	1083	1189	1079	1089	1262	1257	1047	1170	1009	1184	1096.66	1.173	0.231	0.0483566672778877	0.0801248952156653	0.00247943496237573	0.0284052246503244	0.0122170410712977	0.0122170410712977	TRUE	NA	NA
LIMLP_06795	1725	1598	1651	1492	1580	1478	1582	1404	907	1076	1311	1141	1057	1137	1272	1226	1511	1173	1342.18	0.775	-0.367	0.00322999182486418	0.00734895453406412	0.00533890792675279	0.0279703226549254	0.014143658447766	0.014143658447766	TRUE	NA	NA
LIMLP_06800	372	379	378	312	341	351	362	294	185	196	301	193	216	207	292	207	337	230	283.69	0.68	-0.556	0.000344735610917797	0.0010152916639936	1e-08	0.0352182165516785	0.0194157611830602	0.0194157611830602	TRUE	NA	NA
LIMLP_06805	627	616	610	515	574	570	585	485	151	168	358	261	176	178	347	280	554	245	399.36	0.428	-1.226	8.90576727441712e-08	6.26197031048038e-07	0.0632659899163589	0.03255628244271	0.0473901052366793	0.0473901052366793	TRUE	NA	NA
LIMLP_06810	332	222	303	224	304	205	290	211	183	181	294	155	213	191	285	167	252	214	233.39	0.845	-0.243	0.141042184706996	0.203602941635743	0.00810190707297835	0.0371988214744859	0.0217239894356711	0.0217239894356711	TRUE	NA	NA
LIMLP_06815	376	423	284	303	344	391	272	285	326	374	321	361	380	395	311	388	323	368	345.97	1.147	0.197	0.176242600205657	0.244952789709613	1e-08	0.0335638271943374	0.0175444922743285	0.0175444922743285	TRUE	NA	NA
LIMLP_06820	1072	1101	873	957	982	1019	837	901	1779	1971	1249	1193	2074	2083	1212	1282	935	1663	1298.57	1.729	0.79	1.20038092373375e-06	6.67832365014502e-06	0.0218028898789743	0.0280355678342611	0.0245846670146001	0.0245846670146001	TRUE	NA	NA
LIMLP_06825	841	858	853	953	770	794	817	897	115	165	380	419	134	174	369	450	820	282	550.73	0.307	-1.702	1.48542607358078e-09	1.4897259911622e-08	0.125857302293363	0.0307618895458166	0.0733845697672863	0.0733845697672863	TRUE	NA	NA
LIMLP_06830	842	824	859	883	771	762	823	831	154	162	431	370	180	171	418	398	797	292	544.29	0.338	-1.566	6.56023541924514e-10	7.06244553184837e-09	0.0918339117274921	0.0308179219558021	0.0591900250059516	0.0591900250059516	TRUE	NA	NA
LIMLP_06835	799	822	911	893	732	760	873	840	138	139	506	437	161	147	491	470	801	317	559.27	0.342	-1.546	2.95693494224089e-07	1.88758443297823e-06	0.15343879959328	0.0306896615088082	0.0848409352090691	0.0848409352090691	TRUE	NA	NA
LIMLP_06840	2634	2767	2513	2897	2413	2560	2408	2727	1840	2032	2686	2679	2145	2148	2606	2878	2527	2444	2485.59	0.961	-0.057	0.651271376560065	0.722560470471734	0.00655933122491662	0.0270767341918221	0.0150834406856301	0.0150834406856301	TRUE	NA	NA
LIMLP_06845	507	548	410	561	464	507	393	528	455	505	590	601	530	534	572	646	473	570	521.83	1.21	0.274	0.0539987516778021	0.0880570143962789	0.00746495781029291	0.0310240760789982	0.0175605055973643	0.0175605055973643	TRUE	NA	NA
LIMLP_06850	3070	3171	3058	3257	2813	2933	2930	3065	3882	4780	4579	4076	4525	5052	4443	4379	2935	4600	3767.68	1.565	0.646	3.78593969794657e-09	3.52768121977368e-08	0.0029345961291497	0.0267197938498188	0.0112853802202838	0.0112853802202838	TRUE	NA	NA
LIMLP_06855	12441	11655	11197	10860	11398	10782	10729	10221	2929	3344	7477	5455	3414	3534	7255	5861	10782	5016	7899.37	0.442	-1.179	3.55819293780456e-07	2.24136748528482e-06	0.0782042130157491	0.0263578516592032	0.0513442774505214	0.0513442774505214	TRUE	NA	NA
LIMLP_06860	3861	4229	4716	4798	3537	3912	4519	4516	5142	5484	5963	6196	5994	5796	5786	6657	4121	6058	5089.7	1.475	0.561	3.580514669506e-06	1.77673716217283e-05	0.00510303079689574	0.0265400523154588	0.0138786773958042	0.0138786773958042	TRUE	NA	NA
LIMLP_06865	3327	3212	5740	6014	3048	2971	5500	5660	3332	3747	6407	5871	3884	3960	6217	6308	4295	5092	4693.64	1.209	0.274	0.0149964433057829	0.0284760565213447	0.00378103884832861	0.0265832774459014	0.0119388222704579	0.0119388222704579	TRUE	NA	NA
LIMLP_06870	6554	6415	6178	5190	6004	5934	5920	4885	12234	14076	10540	7215	14261	14877	10227	7752	5686	11779	8732.61	2.01	1.007	8.79861655203135e-10	9.34010394218792e-09	0.0254244035952692	0.0263263588153102	0.0258263309690113	0.0258263309690113	TRUE	NA	NA
LIMLP_06875	3354	3476	3580	3802	3073	3216	3431	3578	4302	5041	6139	5229	5015	5328	5957	5618	3324	5480	4401.87	1.648	0.721	2.46965600733391e-13	4.52493223266804e-12	0.000658441351063505	0.026620096682395	0.00907050680124762	0.00907050680124762	TRUE	NA	NA
LIMLP_06880	1200	1197	1171	1117	1099	1107	1122	1051	1782	1954	1956	1854	2077	2065	1898	1992	1095	2008	1551.57	1.833	0.874	3.02971144825504e-16	7.69748688619998e-15	0.000765436468481055	0.0277081807508172	0.0103068623220791	0.0103068623220791	TRUE	NA	NA
LIMLP_06885	213	223	470	448	195	206	450	422	113	137	341	323	132	145	331	347	318	239	278.49	0.736	-0.443	0.00242628867278009	0.00570776921726229	1e-08	0.0353899148343065	0.0162280595447259	0.0162280595447259	TRUE	NA	NA
LIMLP_06890	653	690	603	689	598	638	578	648	548	535	557	598	639	565	540	643	616	597	606.26	0.968	-0.047	0.701043953541491	0.765743338190491	1e-08	0.0303283139538622	0.013004303671078	0.013004303671078	TRUE	NA	NA
LIMLP_06895	4097	4088	3807	3740	3753	3782	3648	3520	4020	4777	4489	3168	4686	5049	4356	3404	3676	4374	4024.72	1.178	0.237	0.070411253218703	0.111297090840513	0.00935058221873163	0.0266756005840469	0.0161720614367276	0.0161720614367276	TRUE	NA	NA
LIMLP_06900	644	652	588	596	590	603	563	561	694	882	676	636	809	932	656	683	579	770	674.75	1.318	0.398	0.00342042394849835	0.00772687354340677	0.00666246067792122	0.0298917850474835	0.0162402114927897	0.0162402114927897	TRUE	NA	NA
LIMLP_06905	258	182	627	635	236	168	601	598	323	315	697	825	377	333	676	886	401	568	484.42	1.504	0.589	0.000904923549780969	0.0023949053112606	0.024212764482628	0.0314099450555217	0.0276769504289932	0.0276769504289932	TRUE	NA	NA
LIMLP_06910	7825	7935	7167	7383	7169	7341	6868	6949	3542	3978	5575	4662	4129	4204	5410	5009	7082	4688	5884.7	0.658	-0.604	1.32368610831693e-05	5.59264718270046e-05	0.0105955990166728	0.0264708482278261	0.0182927732518377	0.0182927732518377	TRUE	NA	NA
LIMLP_06915	5330	6176	4772	5005	4883	5713	4573	4710	5683	6493	5202	4987	6625	6862	5048	5358	4970	5973	5471.58	1.196	0.258	0.0216785885323978	0.039662554439255	0.0039394988066392	0.0265043000253928	0.0119730492160688	0.0119730492160688	TRUE	NA	NA
LIMLP_06920	14714	14703	13258	13051	13480	13602	12704	12283	16245	17703	14619	12868	18937	18710	14185	13826	13017	16414	14715.93	1.248	0.32	0.00973251847310195	0.0194599306930701	0.0116180780387259	0.0262049672137139	0.0146634482173272	0.0146634482173272	TRUE	NA	NA
LIMLP_06930	115	92	98	93	105	85	94	88	27	41	51	53	31	43	49	57	93	45	69.14	0.483	-1.049	7.25949290576937e-05	0.000254985506579604	0.0314984745287956	0.063735834786981	0.0502694040143035	0.0502694040143035	TRUE	NA	NA
LIMLP_06935	13556	13521	14215	14384	12419	12508	13621	13537	11381	13060	16770	14637	13267	13803	16272	15727	13021	14767	13894.43	1.131	0.178	0.0709107445397274	0.111900972025218	0.00160397138541248	0.0262154422537086	0.00921768793745324	0.00921768793745324	TRUE	NA	NA
LIMLP_06940	757	733	708	744	694	678	678	700	1046	1174	932	808	1219	1241	904	868	688	1058	872.86	1.519	0.603	0.000129212661021856	0.000424508147546805	0.0176828248519287	0.0290147866364504	0.0226880692933101	0.0226880692933101	TRUE	NA	NA
LIMLP_06945	2555	2591	2580	2801	2341	2397	2472	2636	2724	3147	3422	3334	3175	3326	3320	3582	2462	3351	2906.27	1.361	0.445	3.34860732568177e-06	1.66599771777719e-05	1e-08	0.0269248990803402	0.00846245530043257	0.00846245530043257	TRUE	NA	NA
LIMLP_06950	3117	3328	2892	3160	2856	3079	2771	2974	3465	4021	3995	3831	4039	4250	3876	4116	2920	4070	3495.15	1.394	0.48	4.07850649876212e-07	2.51915531066166e-06	1e-08	0.0267737516187635	0.00832260256230636	0.00832260256230636	TRUE	NA	NA
LIMLP_06955	2625	2604	2108	2086	2405	2409	2020	1963	1710	1772	1697	1560	1993	1873	1647	1676	2199	1797	1998.25	0.818	-0.289	0.0044302329875041	0.00973680387276708	0.000273951151466922	0.027332551331957	0.00942135935282465	0.00942135935282465	TRUE	NA	NA
LIMLP_06960	1459	1432	1502	1238	1337	1325	1439	1165	1242	1329	1678	1290	1448	1405	1628	1386	1316	1467	1391.56	1.115	0.157	0.141220900664126	0.203783738141228	1e-08	0.027901395403855	0.0102124186414574	0.0102124186414574	TRUE	NA	NA
LIMLP_06965	341	316	337	371	312	292	323	349	158	167	241	268	184	176	234	288	319	220	269.91	0.681	-0.554	0.000679910016515764	0.00186681345312794	1e-08	0.0356872519341811	0.0215906939030841	0.0215906939030841	TRUE	NA	NA
LIMLP_06970	50	73	53	91	46	68	51	86	33	41	49	40	38	43	48	43	63	43	52.76	0.705	-0.504	0.0635892053354364	0.101780118241641	0.0204280596711695	0.0754426715317341	0.0507660087085381	0.0507660087085381	TRUE	NA	NA
LIMLP_06975	310	269	316	276	284	249	303	260	86	91	194	173	100	96	188	186	274	142	208.25	0.5	-0.999	1.48319672539749e-05	6.15736679791921e-05	0.0531059109874279	0.0385477138946209	0.0454898439986973	0.0454898439986973	TRUE	NA	NA
LIMLP_06980	134	102	184	113	123	94	176	106	90	86	175	96	105	91	170	103	125	117	121.07	0.937	-0.094	0.592895412612349	0.673479707143267	1e-08	0.0475628605009211	0.0210484078347938	0.0210484078347938	TRUE	NA	NA
LIMLP_06985	3778	3376	3230	3383	3461	3123	3095	3184	3563	3790	3870	3854	4153	4006	3755	4141	3216	4014	3614.81	1.248	0.32	0.00117679003165468	0.00301191861023235	0.000520335764243528	0.026749059029416	0.00907035775296194	0.00907035775296194	TRUE	NA	NA
LIMLP_06990	7655	8206	7015	7795	7013	7591	6722	7336	6352	7182	6677	7092	7405	7591	6479	7620	7166	7274	7219.6	1.014	0.02	0.83674967333152	0.878229965592515	0.000681921410055964	0.0263889285069481	0.00887674014792572	0.00887674014792572	TRUE	NA	NA
LIMLP_06995	2640	2509	2630	2510	2419	2321	2520	2362	1880	2121	2181	1859	2192	2242	2116	1997	2406	2137	2271.13	0.888	-0.172	0.109387546468953	0.162398106580904	0.00172890195157048	0.0271757834716809	0.0105988916746601	0.0105988916746601	TRUE	NA	NA
LIMLP_07000	2481	2597	2153	2413	2273	2402	2063	2271	1373	1434	1705	1701	1601	1516	1654	1828	2252	1650	1950.96	0.732	-0.45	0.000300460398651677	0.000901617778946096	0.00563901717631349	0.0273641787369721	0.0143881934451823	0.0143881934451823	TRUE	NA	NA
LIMLP_07005	346	411	359	379	317	380	344	357	389	377	372	333	453	398	361	358	350	392	371.07	1.121	0.164	0.292568280070207	0.375666346141361	0.0106270039576251	0.0330540180172454	0.0206874172125103	0.0206874172125103	TRUE	NA	NA
LIMLP_07010	543	605	501	586	497	560	480	552	440	463	493	509	513	489	478	547	522	507	514.53	0.971	-0.042	0.736228127176234	0.794159465799216	1e-08	0.0310949690167242	0.0129637066948799	0.0129637066948799	TRUE	NA	NA
LIMLP_07020	2978	3259	2577	2881	2728	3015	2469	2711	3095	3631	3347	3581	3608	3838	3248	3848	2731	3636	3183.09	1.331	0.413	3.97755288330819e-05	0.000147887356471098	0.000751682346841783	0.0268468827997469	0.00938118243959057	0.00938118243959057	TRUE	NA	NA
LIMLP_07025	1786	1501	1659	1720	1636	1389	1590	1619	1007	1036	1663	1214	1174	1095	1614	1304	1558	1297	1427.52	0.825	-0.277	0.0432729873467347	0.0729382374075215	0.0101973588657047	0.0278542002685808	0.0173841686375836	0.0173841686375836	TRUE	NA	NA
LIMLP_07030	2705	2403	2890	2685	2478	2223	2769	2527	1547	1635	2306	1746	1803	1728	2238	1876	2499	1911	2205.3	0.763	-0.39	0.000152450374277881	0.000489872155457844	1e-08	0.0272100500108926	0.00970182043425702	0.00970182043425702	TRUE	NA	NA
LIMLP_07035	3010	2905	2545	2612	2758	2687	2439	2458	3090	3704	3197	3108	3602	3915	3102	3339	2586	3490	3037.54	1.347	0.429	3.65763456726119e-05	0.000137332466362881	0.00142473964202045	0.0268861325253201	0.0100611196983552	0.0100611196983552	TRUE	NA	NA
LIMLP_07040	1606	1543	1399	1323	1471	1427	1341	1245	2109	2889	2005	1620	2458	3053	1946	1741	1371	2300	1835.3	1.641	0.715	3.1102151059914e-06	1.5596091801228e-05	0.0178633676717963	0.0274483948859172	0.0219987871626347	0.0219987871626347	TRUE	NA	NA
LIMLP_07045	783	895	908	941	717	828	870	886	1903	2157	1638	1873	2218	2280	1589	2012	825	2025	1425.11	2.439	1.286	2.43124572050945e-14	5.17624438036955e-13	0.0253636066634827	0.0278572847710765	0.0264984288636705	0.0264984288636705	TRUE	NA	NA
LIMLP_07050	2263	2305	2214	2358	2073	2132	2122	2219	3717	4187	3442	3793	4333	4425	3340	4075	2136	4043	3089.97	1.882	0.912	1.56264182760531e-12	2.47104896473188e-11	0.00842996378434322	0.0268715679230545	0.015653070069772	0.015653070069772	TRUE	NA	NA
LIMLP_07055	186	129	206	146	170	119	197	137	268	293	263	177	312	310	255	190	156	267	211.5	1.706	0.771	0.000434975280448065	0.00125203232159183	0.0437935405522154	0.0383551234891861	0.0410280190356707	0.0410280190356707	TRUE	NA	NA
LIMLP_07060	3	3	0	0	3	3	0	0	4	3	1	2	5	3	1	2	2	3	2.06	2.58	1.367	0.273669435502753	0.355373678116581	1e-08	1.29194494329298	0.791260167286123	0.791260167286123	TRUE	NA	NA
LIMLP_07065	1056	1020	922	914	967	944	883	860	2131	2397	1557	1259	2484	2533	1511	1353	914	1970	1441.97	2.077	1.054	1.28452550711541e-08	1.09027320882335e-07	0.0361807010879	0.027835895480242	0.0322087954796679	0.0322087954796679	TRUE	NA	NA
LIMLP_07070	2238	2667	1776	2271	2050	2467	1702	2137	5443	5983	5237	5557	6345	6323	5082	5971	2089	5930	4009.67	2.852	1.512	2.48025504040179e-42	1.96921915811901e-40	0.003166080768912	0.0266780307550983	0.0114944849684763	0.0114944849684763	TRUE	NA	NA
LIMLP_07075	1509	1508	1551	1665	1382	1395	1486	1567	1814	2044	1772	1460	2115	2160	1719	1569	1458	1891	1674.22	1.287	0.364	0.0244629970778788	0.0441422736097519	0.0221991862098291	0.0275850763989681	0.0245948645352003	0.0245948645352003	TRUE	NA	NA
LIMLP_07080	1442	1464	1452	1371	1321	1354	1391	1290	1573	1758	1671	1412	1834	1858	1621	1517	1339	1708	1523.41	1.271	0.346	0.00347621826892213	0.00783897504311374	0.00415342452137182	0.0277392325235319	0.0128111174711772	0.0128111174711772	TRUE	NA	NA
LIMLP_07085	715	731	584	670	655	676	560	631	492	571	625	568	574	603	606	610	630	598	614.4	0.951	-0.072	0.573933707061754	0.655457404139151	0.00302869157795984	0.0302713040972164	0.0140527955264643	0.0140527955264643	TRUE	NA	NA
LIMLP_07090	4688	4851	3786	4494	4295	4488	3628	4230	2033	2210	3326	3360	2370	2336	3227	3610	4160	2886	3522.88	0.684	-0.549	0.00322040610594958	0.0073345029215952	0.0356230233444528	0.0267678802761447	0.0330631548082953	0.0330631548082953	TRUE	NA	NA
LIMLP_07095	11138	11284	10178	10718	10204	10439	9753	10087	8465	9494	10183	9579	9868	10034	9881	10292	10121	10019	10069.73	0.99	-0.014	0.878614653852102	0.910386200606406	0.00037833478174083	0.0262867138934798	0.00843559283801187	0.00843559283801187	TRUE	NA	NA
LIMLP_07100	3118	3321	2807	2709	2857	3072	2690	2550	1466	1462	1968	1831	1709	1545	1910	1967	2792	1783	2287.4	0.637	-0.65	1.79810438698482e-05	7.27449662292902e-05	0.0180171292003213	0.0271676191101082	0.0215981250210601	0.0215981250210601	TRUE	NA	NA
LIMLP_07105	3970	4427	3751	4019	3637	4095	3594	3782	960	1027	2007	2000	1119	1085	1947	2149	3777	1575	2676.28	0.398	-1.328	4.96504781482316e-09	4.55946921019062e-08	0.0723691789917457	0.0270019959416328	0.0490387139335756	0.0490387139335756	TRUE	NA	NA
LIMLP_07110	1747	1928	1533	1758	1601	1784	1469	1655	304	318	735	729	354	336	713	783	1627	546	1086.82	0.314	-1.672	4.99835364798666e-10	5.4895463263623e-09	0.115288847631023	0.0284267475561929	0.0681070714139123	0.0681070714139123	TRUE	NA	NA
LIMLP_07115	847	834	905	894	776	772	867	841	596	757	873	768	695	800	847	825	814	792	802.9	0.971	-0.042	0.715690590473029	0.77791032125233	1e-08	0.0292750556847782	0.0114208648952403	0.0114208648952403	TRUE	NA	NA
LIMLP_07120	3901	3760	3477	3645	3574	3478	3332	3430	2756	3105	3350	2937	3213	3282	3251	3156	3454	3226	3339.39	0.934	-0.098	0.315343154345383	0.400314905490772	1e-08	0.0268085455435346	0.00893006746549682	0.00893006746549682	TRUE	NA	NA
LIMLP_07125	1818	2062	1664	1805	1666	1908	1595	1699	809	899	1289	1390	943	950	1251	1493	1717	1159	1437.98	0.665	-0.59	0.00124680358076955	0.00316560189627764	0.0344320975182942	0.0278409144537853	0.0313233197397405	0.0313233197397405	TRUE	NA	NA
LIMLP_07130	6262	6715	5909	6962	5737	6212	5662	6552	6571	7354	7967	8424	7660	7772	7731	9051	6041	8054	7047.18	1.332	0.414	2.28785557902775e-05	8.98788797165905e-05	0.00107964961410041	0.0263977639277859	0.00903642325209872	0.00903642325209872	TRUE	NA	NA
LIMLP_07140	685	560	820	627	628	518	786	590	615	750	755	589	717	793	733	633	630	719	674.56	1.149	0.2	0.223378911331399	0.30006945050545	0.020101482751238	0.0298928601781853	0.0245057121232613	0.0245057121232613	TRUE	NA	NA
LIMLP_07145	51	61	49	70	47	56	47	66	270	325	185	192	315	343	180	206	54	261	157.5	4.712	2.236	3.58675192680388e-19	1.14866483975207e-17	0.0567891000238024	0.042581316096877	0.0491453888051456	0.0491453888051456	TRUE	NA	NA
LIMLP_07150	15	13	8	10	14	12	8	9	400	593	210	148	466	627	204	159	11	364	187.33	31.101	4.959	1.03731556473923e-48	9.64197467614929e-47	0.0934862462956544	0.0399455468886157	0.0613522480124757	0.0613522480124757	TRUE	NA	NA
LIMLP_07155	6362	6230	6007	6642	5829	5763	5756	6251	5333	5988	6378	5986	6217	6329	6189	6432	5900	6292	6095.62	1.067	0.093	0.32333078765873	0.408965692587926	1e-08	0.0264555183323657	0.00843003508609574	0.00843003508609574	TRUE	NA	NA
LIMLP_07160	799	789	649	817	732	730	622	769	361	343	679	644	421	363	659	692	713	534	623.36	0.724	-0.467	0.0348282771687329	0.0603046634666247	0.0608639119885411	0.0302103541247919	0.0452978831892385	0.0452978831892385	TRUE	NA	NA
LIMLP_07165	1633	1661	1833	1830	1496	1537	1756	1722	6283	7683	5221	4280	7324	8120	5066	4599	1628	6277	3952.54	3.757	1.91	3.09024261706652e-19	9.98043611325467e-18	0.059935042931775	0.0266874295813336	0.0432218193542167	0.0432218193542167	TRUE	NA	NA
LIMLP_07170	233	196	237	221	213	181	227	208	285	277	251	266	332	293	244	286	207	289	248.03	1.387	0.472	0.00577890942359366	0.0122420365832771	0.0128483492545732	0.0365396437201592	0.0240209510994824	0.0240209510994824	TRUE	NA	NA
LIMLP_07175	2994	2986	2797	2926	2743	2762	2680	2754	908	1075	1988	1735	1058	1136	1929	1864	2735	1497	2115.89	0.528	-0.922	6.06457678283863e-06	2.85334594066642e-05	0.0511724932462009	0.027260011098772	0.0393700162824641	0.0393700162824641	TRUE	NA	NA
LIMLP_07180	1295	1350	1025	1170	1186	1249	982	1101	398	419	861	760	464	443	835	817	1130	640	884.68	0.545	-0.877	0.000453369365152106	0.00129616702970343	0.0922881267667482	0.0289748725069541	0.0587693520352788	0.0587693520352788	TRUE	NA	NA
LIMLP_07185	25	18	18	19	23	17	17	18	27	29	21	34	31	31	20	37	19	30	24.21	1.579	0.659	0.0593953006548798	0.0959540020329575	1e-08	0.13369897213277	0.0739986083532059	0.0739986083532059	TRUE	NA	NA
LIMLP_07190	390	333	433	442	357	308	415	416	76	112	261	190	89	118	253	204	374	166	270.08	0.416	-1.266	1.08391276263958e-07	7.48331800438307e-07	0.0659637567497412	0.0356813801572746	0.0497750014559459	0.0497750014559459	TRUE	NA	NA
LIMLP_07195	295	237	351	253	270	219	336	238	181	221	257	234	211	234	249	251	266	236	251.17	0.897	-0.157	0.366908959051499	0.453990273683527	0.0146047007670618	0.0364082956861469	0.0248773586229357	0.0248773586229357	TRUE	NA	NA
LIMLP_07200	7008	6948	8360	7738	6420	6428	8011	7283	8775	9637	7643	7256	10229	10185	7416	7796	7036	8906	7971.02	1.258	0.331	0.0710001363262575	0.11194932541968	0.0349535655813329	0.0263548849392493	0.0321709675748846	0.0321709675748846	TRUE	NA	NA
LIMLP_07205	552	508	540	636	506	470	517	599	441	495	515	635	514	523	500	682	523	555	538.86	1.057	0.08	0.522992037304104	0.607844664277506	1e-08	0.0308661668869609	0.0131436683841037	0.0131436683841037	TRUE	NA	NA
LIMLP_07210	617	617	770	681	565	571	738	641	404	463	481	498	471	489	467	535	629	490	559.61	0.783	-0.352	0.0141924793989803	0.027193332825296	0.00860525813369343	0.0306867755815705	0.0179877505575791	0.0179877505575791	TRUE	NA	NA
LIMLP_07215	381	300	366	319	349	278	351	300	214	230	277	220	249	243	269	236	320	249	284.4	0.784	-0.352	0.0129722667801231	0.0251589357247069	1e-08	0.0351951378701152	0.015651013233722	0.015651013233722	TRUE	NA	NA
LIMLP_07220	2922	3008	2399	2542	2677	2783	2299	2392	2851	3109	2221	2390	3323	3286	2155	2568	2538	2833	2685.4	1.102	0.141	0.263550178776621	0.344440922948457	0.00719156952511576	0.0269986851255139	0.0148358195350272	0.0148358195350272	TRUE	NA	NA
LIMLP_07225	2595	2453	1847	1681	2377	2269	1770	1582	2591	2965	2241	2110	3020	3134	2175	2267	2000	2649	2324.28	1.326	0.407	0.000183982823241963	0.000580429254449604	0.00203224405406769	0.027149533027938	0.0109149830922202	0.0109149830922202	TRUE	NA	NA
LIMLP_07230	2150	2053	2231	2069	1970	1899	2138	1947	1783	1940	1770	1474	2078	2050	1717	1584	1988	1857	1923.01	0.929	-0.106	0.450422770420481	0.537601371147026	0.0123328917487902	0.0273836040155137	0.0185414309568254	0.0185414309568254	TRUE	NA	NA
LIMLP_07235	2413	2301	2519	2426	2211	2129	2414	2283	917	1047	1400	1159	1069	1107	1358	1245	2259	1195	1726.95	0.527	-0.924	6.10130792542886e-17	1.63747073970489e-15	1e-08	0.0275375240474911	0.0110593543618584	0.0110593543618584	TRUE	NA	NA
LIMLP_07240	1957	1896	1661	1841	1793	1754	1592	1733	1310	1342	1412	1514	1527	1418	1370	1627	1718	1486	1601.68	0.864	-0.211	0.0513578069318035	0.0844437152546125	0.0013151047366346	0.0276556062785732	0.0106589397535337	0.0106589397535337	TRUE	NA	NA
LIMLP_07245	5466	5279	4465	4354	5008	4884	4279	4098	7160	8365	5943	5365	8346	8841	5767	5764	4567	7180	5873.24	1.547	0.629	1.37887885644016e-06	7.53932183915844e-06	0.00949573537121968	0.026471712635547	0.016143186610632	0.016143186610632	TRUE	NA	NA
LIMLP_07250	10327	10268	10884	10657	9461	9499	10429	10030	9565	11113	11620	10347	11150	11745	11275	11117	9855	11322	10588.38	1.15	0.201	0.0478080499941117	0.0793165897273222	0.00150661487997149	0.0262740315820115	0.00982052188314783	0.00982052188314783	TRUE	NA	NA
LIMLP_07255	1721	1557	1906	1761	1577	1440	1826	1657	1386	1365	1146	978	1616	1443	1112	1051	1625	1306	1465.25	0.794	-0.334	0.0767391545716608	0.119857753308442	0.0385616407086039	0.027807174896237	0.0334255689056355	0.0334255689056355	TRUE	NA	NA
LIMLP_07260	679	478	803	663	622	442	769	624	390	474	852	478	455	501	827	514	614	574	594.2	0.926	-0.111	0.50262171395239	0.588657452941782	0.0199397433751815	0.0304155800097627	0.0247183494352728	0.0247183494352728	TRUE	NA	NA
LIMLP_07265	347	374	290	352	318	346	278	331	92	87	148	172	107	92	144	185	318	132	225.08	0.404	-1.309	1.48358656259564e-08	1.23448654804629e-07	0.0545944208537047	0.0376111382793654	0.0457080937726834	0.0457080937726834	TRUE	NA	NA
LIMLP_07270	1622	1647	1489	1507	1486	1524	1427	1418	769	803	1046	974	896	849	1015	1047	1464	952	1207.67	0.648	-0.625	2.66469204768055e-06	1.34862435507445e-05	0.00801232559784272	0.028186688865896	0.0161642794737275	0.0161642794737275	TRUE	NA	NA
LIMLP_07275	299	235	239	203	274	217	229	191	156	198	196	146	182	209	190	157	228	184	206.2	0.813	-0.299	0.0747530431072438	0.117284416336643	1e-08	0.038672212339022	0.0221172763269676	0.0221172763269676	TRUE	NA	NA
LIMLP_07280	1131	974	1042	729	1036	901	998	686	1185	1452	945	606	1381	1535	917	651	905	1121	1013.23	1.187	0.247	0.202790026430823	0.27630775499745	0.0413876031607617	0.0286009833060835	0.0352122691077682	0.0352122691077682	TRUE	NA	NA
LIMLP_07285	871	797	715	722	798	737	685	680	1523	1838	863	674	1775	1943	837	724	725	1320	1022.43	1.665	0.735	0.00321015847862738	0.00732131296352421	0.0925686458593093	0.028577833287118	0.0586995761817217	0.0586995761817217	TRUE	NA	NA
LIMLP_07290	323	283	302	295	296	262	289	278	130	154	241	149	152	163	234	160	281	177	229.12	0.623	-0.684	0.000121901424988374	0.000403269384228033	0.014779941837136	0.0374069068272918	0.02569242175879	0.02569242175879	TRUE	NA	NA
LIMLP_07295	24805	25159	20486	20644	22725	23275	19631	19429	16602	17833	16172	14256	19353	18847	15692	15317	21265	17302	19283.65	0.812	-0.301	0.00140294877313424	0.00350177714588824	0.000513165228149663	0.0261630008326651	0.00845424651547393	0.00845424651547393	TRUE	NA	NA
LIMLP_07300	9869	10405	9003	9292	9041	9626	8627	8745	3398	3919	6217	5890	3961	4142	6033	6329	9010	5116	7062.92	0.556	-0.847	5.84429139220207e-06	2.77022319598036e-05	0.0325654358157032	0.0263969395610297	0.0334252805206208	0.0334252805206208	TRUE	NA	NA
LIMLP_07305	9452	9544	8094	8270	8659	8829	7756	7783	5186	5578	6649	6282	6045	5895	6452	6750	8257	6286	7271.24	0.762	-0.393	0.00180040457755795	0.00436472127549195	0.00846844672165757	0.0263863635537104	0.0150955420832326	0.0150955420832326	TRUE	NA	NA
LIMLP_07310	3755	3314	3143	3107	3440	3066	3012	2924	1968	2060	2465	1958	2294	2177	2392	2104	3110	2242	2676.09	0.721	-0.471	1.3868695570848e-05	5.78900315668145e-05	0.00225062589449613	0.0270020627830083	0.0109159618395314	0.0109159618395314	TRUE	NA	NA
LIMLP_07315	357	456	269	372	327	422	258	350	241	281	305	249	281	297	296	268	339	286	312.27	0.852	-0.231	0.1895754764408	0.260256534840018	0.0184666160543413	0.0343769561437391	0.0264336861506659	0.0264336861506659	TRUE	NA	NA
LIMLP_07320	724	710	633	684	663	657	607	644	394	422	414	357	459	446	402	384	643	423	532.63	0.657	-0.607	9.08121290155464e-07	5.25867907983524e-06	1e-08	0.0309228330214053	0.0126937175150988	0.0126937175150988	TRUE	NA	NA
LIMLP_07325	1101	1184	1304	1357	1009	1095	1250	1277	1076	1405	1263	1146	1254	1485	1226	1231	1158	1299	1228.34	1.123	0.168	0.25158796123585	0.331765301131427	0.0136967968981964	0.0281503504972603	0.0198084177105739	0.0198084177105739	TRUE	NA	NA
LIMLP_07330	1278	1168	1403	1273	1171	1081	1344	1198	566	636	834	675	660	672	809	725	1198	716	957.54	0.598	-0.742	1.43655962584466e-11	2.04280922913954e-10	1e-08	0.0287506328399839	0.0104544427721601	0.0104544427721601	TRUE	NA	NA
LIMLP_07335	842	899	943	954	771	832	904	898	266	329	594	443	310	348	576	476	851	428	639.34	0.489	-1.031	1.05770162724486e-09	1.09238506813825e-08	0.0216616225324825	0.0301058179600173	0.0255735554544791	0.0255735554544791	TRUE	NA	NA
LIMLP_07340	15	13	22	10	14	12	21	9	5	4	7	10	6	4	7	11	14	7	10.48	0.489	-1.032	0.0662777668022475	0.105463285713305	1e-08	0.274766794026527	0.190268330627796	0.190268330627796	TRUE	NA	NA
LIMLP_07345	90	67	83	114	82	62	80	107	103	133	136	90	120	141	132	97	83	122	102.57	1.489	0.575	0.0283311936590956	0.0502519148750104	0.0610476791236944	0.0514468243762027	0.0559499607465634	0.0559499607465634	TRUE	NA	NA
LIMLP_07350	2250	2089	2052	2022	2061	1933	1966	1903	1915	2166	2524	2040	2232	2289	2449	2192	1966	2290	2128.21	1.165	0.22	0.0369635143674629	0.0635112503401268	0.00124347692369804	0.0272528738594439	0.0102255650717361	0.0102255650717361	TRUE	NA	NA
LIMLP_07355	0	4	5	5	0	4	5	5	3	4	4	19	3	4	4	20	4	8	5.65	2.27	1.183	0.162447441114626	0.2292066634905	0.298349420365536	0.48730040382108	0.415244586413496	0.415244586413496	TRUE	NA	NA
LIMLP_07360	240	231	219	183	220	214	210	172	1244	1401	811	617	1450	1481	787	663	204	1095	649.55	5.08	2.345	2.81848065940579e-28	1.39496490818123e-26	0.0515275756951925	0.0300417196583392	0.0405822258104398	0.0405822258104398	TRUE	NA	NA
LIMLP_07365	5916	6466	5297	5548	5420	5982	5076	5221	1736	1927	3478	3164	2024	2037	3375	3400	5425	2709	4066.7	0.485	-1.045	1.05660906199805e-06	5.98326468837233e-06	0.0528456863490986	0.0266689133616972	0.0437821021739667	0.0437821021739667	TRUE	NA	NA
LIMLP_07370	867	715	898	752	794	661	861	708	850	1040	867	574	991	1099	841	617	756	887	821.5	1.153	0.205	0.284366852224489	0.366865969474451	0.040424829741047	0.0292015301126224	0.034155480922078	0.034155480922078	TRUE	NA	NA
LIMLP_07375	498	416	387	405	456	385	371	381	527	589	418	328	614	623	406	352	398	499	448.49	1.221	0.288	0.112177756167015	0.165894229240394	0.026852748358455	0.0318411126748697	0.0292138637266731	0.0292138637266731	TRUE	NA	NA
LIMLP_07380	23	16	64	79	21	15	61	74	53	53	119	120	62	56	115	129	43	90	66.72	2.339	1.226	1.36114039977056e-05	5.71289214044668e-05	1e-08	0.0651054743687623	0.0558534618168328	0.0558534618168328	TRUE	NA	NA
LIMLP_07385	1884	2101	1631	1867	1726	1944	1563	1757	2785	3153	2169	2353	3246	3332	2105	2528	1748	2803	2275.17	1.581	0.661	1.60800021789031e-06	8.59479499352028e-06	0.0113368214718466	0.0271737453965351	0.0177938194259291	0.0177938194259291	TRUE	NA	NA
LIMLP_07390	8486	9039	7149	8707	7774	8362	6850	8195	5389	5826	6189	6876	6282	6157	6005	7388	7795	6458	7126.77	0.828	-0.272	0.0152271773017044	0.0288566746378894	0.00394404636193749	0.0263936325308531	0.0119334857932678	0.0119334857932678	TRUE	NA	NA
LIMLP_07395	1893	1906	1767	1595	1734	1763	1693	1501	1797	2028	1596	1571	2095	2143	1549	1688	1673	1869	1770.82	1.109	0.149	0.254317884874866	0.334324063214252	0.0086485009150674	0.0275001202517199	0.0158636929837428	0.0158636929837428	TRUE	NA	NA
LIMLP_07400	2971	3160	3139	3304	2722	2923	3008	3110	2937	3099	3933	3214	3424	3275	3816	3453	2941	3492	3216.4	1.187	0.247	0.0214431238876018	0.0392883390075242	0.00192508061564416	0.0268383998559097	0.0108063701358365	0.0108063701358365	TRUE	NA	NA
LIMLP_07405	7823	8467	7260	8173	7167	7833	6957	7692	4583	4833	7983	7946	5342	5108	7746	8538	7412	6684	7047.85	0.881	-0.183	0.315838224285365	0.400685576814755	0.02986178608071	0.0263977291127285	0.031981585273618	0.031981585273618	TRUE	NA	NA
LIMLP_07410	299	238	343	260	274	220	329	245	176	194	276	215	205	205	268	231	267	227	247.06	0.855	-0.225	0.136011020529428	0.197236681597279	1e-08	0.0365807223631099	0.0178213011619385	0.0178213011619385	TRUE	NA	NA
LIMLP_07415	31	16	24	19	28	15	23	18	20	22	32	21	23	23	31	23	21	25	23.03	1.21	0.275	0.442631963314799	0.529795983728863	1e-08	0.13922462124374	0.0794771884184847	0.0794771884184847	TRUE	NA	NA
LIMLP_07420	806	938	917	1058	738	868	879	996	149	160	385	400	174	169	374	430	870	287	578.34	0.305	-1.714	8.75324703774974e-13	1.46309756407299e-11	0.0773895767130902	0.0305358876262389	0.0526294248275721	0.0526294248275721	TRUE	NA	NA
LIMLP_07425	738	813	888	999	676	752	851	940	218	267	466	525	254	282	452	564	805	388	596.49	0.462	-1.114	1.8917642038567e-09	1.85812200538605e-08	1e-08	0.0303987420173854	0.0309516741769011	0.0309516741769011	TRUE	NA	NA
LIMLP_07430	1006	1070	1163	1272	922	990	1114	1197	361	375	691	680	421	396	670	731	1056	554	805.17	0.51	-0.971	3.40023921675434e-09	3.23149916584808e-08	0.0204035420402416	0.029265906350281	0.0244592788796203	0.0244592788796203	TRUE	NA	NA
LIMLP_07435	8040	8074	9629	9945	7366	7469	9227	9360	3008	3486	6388	5254	3506	3684	6198	5645	8356	4758	6557.01	0.556	-0.848	1.33611887441084e-09	1.34707646306342e-08	0.0132300324563846	0.0264254210113476	0.0186256364705685	0.0186256364705685	TRUE	NA	NA
LIMLP_07440	2951	3163	3653	3830	2704	2926	3500	3605	1262	1394	2228	2042	1471	1473	2162	2194	3184	1825	2504.38	0.567	-0.819	3.72321081928922e-12	5.69845639851856e-11	0.00443082571396447	0.0270688633336425	0.012906491245776	0.012906491245776	TRUE	NA	NA
LIMLP_07445	396	359	542	516	363	332	519	486	133	197	374	336	155	208	363	361	425	272	348.38	0.615	-0.701	0.000151933215455983	0.000488622349453797	0.0257160131519855	0.0335115742527548	0.0296346911168575	0.0296346911168575	TRUE	NA	NA
LIMLP_07450	693	717	948	892	635	663	908	840	400	464	740	542	466	490	718	582	762	564	662.9	0.739	-0.436	0.000197356774775574	0.000616497269401403	1e-08	0.0299608737933089	0.0116063573682014	0.0116063573682014	TRUE	NA	NA
LIMLP_07455	2272	1966	2631	2515	2081	1819	2521	2367	1137	1335	1999	1549	1325	1411	1940	1664	2197	1585	1891.09	0.719	-0.476	4.36934343315831e-05	0.000160574424530051	0.0032029056970278	0.0274064864954542	0.0124488146356148	0.0124488146356148	TRUE	NA	NA
LIMLP_07460	6548	6403	8341	7820	5999	5923	7993	7360	5194	6037	7038	5737	6055	6380	6829	6164	6819	6357	6587.9	0.939	-0.091	0.465565713040217	0.553076973938986	0.00802744990408831	0.026423556517765	0.0146831796111732	0.0146831796111732	TRUE	NA	NA
LIMLP_07465	1686	1753	1739	1805	1545	1622	1666	1699	2470	2947	2358	2145	2879	3115	2288	2305	1633	2647	2139.77	1.607	0.685	6.11390877408175e-06	2.87300941282683e-05	0.0172270141660169	0.0272462586264228	0.0215264413741084	0.0215264413741084	TRUE	NA	NA
LIMLP_07470	10	11	10	21	9	10	10	20	20	13	13	13	23	14	13	14	12	16	14.04	1.326	0.407	0.400208137027027	0.488530816851377	1e-08	0.211727820638082	0.151184312109509	0.151184312109509	TRUE	NA	NA
LIMLP_07475	34051	35480	40376	39984	31196	32822	38690	37631	23061	27406	38303	35959	26882	28965	37167	38636	35085	32912	33998.65	0.931	-0.104	0.333531319535905	0.419778024686702	0.00253708403344556	0.026104483029177	0.011024008544	0.011024008544	TRUE	NA	NA
LIMLP_07480	11325	12281	11359	11574	10375	11361	10885	10893	15273	18819	14409	13478	17804	19889	13982	14482	10878	16539	13708.79	1.505	0.59	2.24869209106449e-05	8.87027140631533e-05	0.0132594058446168	0.0262179833440027	0.0185290799597471	0.0185290799597471	TRUE	NA	NA
LIMLP_07485	775	830	706	752	710	768	677	708	574	660	758	789	669	698	736	848	716	738	726.5	1.028	0.04	0.76949542916	0.820976926940082	0.00687806710271031	0.0296165328087718	0.016218892755149	0.016218892755149	TRUE	NA	NA
LIMLP_07490	782	812	741	884	716	751	710	832	601	626	752	605	701	662	730	650	752	686	718.95	0.912	-0.133	0.318290068320825	0.403147667080129	0.00599362067927899	0.0296542511543644	0.0156550365404512	0.0156550365404512	TRUE	NA	NA
LIMLP_07495	1740	1595	1681	1821	1594	1476	1611	1714	907	991	1488	1392	1057	1047	1444	1496	1599	1261	1429.8	0.78	-0.359	0.00918276084807364	0.0184867942905487	0.0103907374315084	0.027851283309113	0.0175515127965703	0.0175515127965703	TRUE	NA	NA
LIMLP_07500	461	462	381	394	422	427	365	371	546	604	453	429	636	638	440	461	396	544	470.12	1.357	0.44	0.00146218511144037	0.00363021984345229	0.00483091295189888	0.0315736485207005	0.0161792545543799	0.0161792545543799	TRUE	NA	NA
LIMLP_07505	1265	1310	1235	1184	1159	1212	1183	1114	1131	1312	1283	1063	1318	1387	1245	1142	1167	1273	1220.08	1.089	0.122	0.260888122454109	0.341664822911549	1e-08	0.0281647194800259	0.0105740540777179	0.0105740540777179	TRUE	NA	NA
LIMLP_07510	1139	1021	1079	924	1043	945	1034	870	1168	1398	1260	1079	1362	1478	1223	1159	973	1306	1139.07	1.339	0.422	0.000934321287073088	0.00245734880954834	0.00566555137615966	0.0283166944740274	0.0146943393659775	0.0146943393659775	TRUE	NA	NA
LIMLP_07515	4568	4740	4407	4437	4185	4385	4223	4176	4949	5737	5753	5019	5769	6063	5582	5393	4242	5702	4972.02	1.343	0.426	9.75572215177758e-06	4.32817894300633e-05	0.000407398846541471	0.0265521761534956	0.00869385219641405	0.00869385219641405	TRUE	NA	NA
LIMLP_07520	2526	2679	2494	2637	2314	2478	2390	2482	2443	2894	3082	3043	2848	3059	2991	3270	2416	3042	2728.84	1.258	0.331	0.000760721021933958	0.00206931321526789	1e-08	0.0269832292949362	0.00892199281199058	0.00892199281199058	TRUE	NA	NA
LIMLP_07525	912	935	863	975	836	865	827	918	630	740	1046	1067	734	782	1015	1146	862	919	890.37	1.052	0.073	0.640503441706174	0.713939343767835	0.0166598296895559	0.0289560417219573	0.0221265599406896	0.0221265599406896	TRUE	NA	NA
LIMLP_07530	3707	3966	3246	3987	3396	3669	3110	3752	3494	3885	3771	4529	4073	4106	3659	4866	3482	4176	3829.02	1.196	0.259	0.0127665124571609	0.0248611032060501	0.00197224460322987	0.0267087081741662	0.0100943453697585	0.0100943453697585	TRUE	NA	NA
LIMLP_07535	4531	4949	3758	4145	4151	4578	3601	3901	3792	4201	3686	4333	4420	4440	3577	4656	4058	4273	4165.51	1.052	0.073	0.521675400902677	0.607102796973882	0.00380642146659051	0.0266537049617325	0.0121972059366022	0.0121972059366022	TRUE	NA	NA
LIMLP_07540	4259	4837	3995	4508	3902	4475	3828	4243	2489	2790	3425	3524	2901	2949	3323	3786	4112	3240	3675.92	0.785	-0.349	0.00813213287557218	0.0165730258763666	0.0085940169516558	0.0267370688622003	0.0164400440579996	0.0164400440579996	TRUE	NA	NA
LIMLP_07545	3634	4071	3122	3589	3329	3766	2992	3378	1995	2266	2701	3039	2326	2395	2621	3265	3366	2652	3008.92	0.783	-0.352	0.0209598969701695	0.0384769592260673	0.0171060395192407	0.0268942952865083	0.0220477751789964	0.0220477751789964	TRUE	NA	NA
LIMLP_07550	393	473	312	392	360	438	299	369	216	256	328	294	252	271	318	316	366	289	327.75	0.792	-0.336	0.0676553134687663	0.107475781421204	0.0249942515801509	0.0339826247414111	0.0292799878419795	0.0292799878419795	TRUE	NA	NA
LIMLP_07555	1193	1180	1157	1159	1093	1092	1109	1091	491	628	757	705	572	664	735	757	1096	682	889.02	0.619	-0.692	1.67769510276737e-07	1.12962827502588e-06	0.00624926773384753	0.0289604893257519	0.0155750806105367	0.0155750806105367	TRUE	NA	NA
LIMLP_07560	2170	2319	1995	2062	1988	2145	1912	1941	1180	1392	1488	1258	1376	1471	1444	1352	1996	1411	1703.49	0.707	-0.501	1.52756979941028e-06	8.21095698949589e-06	1e-08	0.027558318222795	0.00980186497920762	0.00980186497920762	TRUE	NA	NA
LIMLP_07565	1812	1971	1559	1779	1660	1823	1494	1674	787	819	1189	1170	917	866	1154	1257	1663	1048	1355.68	0.625	-0.678	7.62196476482951e-05	0.000266244800355319	0.024480702796159	0.0279509800370832	0.0274496715745212	0.0274496715745212	TRUE	NA	NA
LIMLP_07570	1806	2228	1429	1826	1655	2061	1369	1719	688	670	959	1045	802	708	931	1123	1701	891	1295.88	0.522	-0.937	3.28072275642484e-06	1.63649665245223e-05	0.0478924718704068	0.0280397368130921	0.038137277305255	0.038137277305255	TRUE	NA	NA
LIMLP_07575	736	730	736	752	674	675	705	708	363	423	621	492	423	447	603	529	690	500	595.5	0.718	-0.477	0.000719228255093189	0.00196485941230118	0.00773648875490495	0.0304059778793362	0.0173575313220565	0.0173575313220565	TRUE	NA	NA
LIMLP_07580	3698	3692	3244	3378	3388	3415	3109	3179	2427	2576	3303	2995	2829	2723	3205	3218	3273	2994	3133.22	0.913	-0.131	0.30665498292961	0.390334716080409	0.00827978763772535	0.0268599189997982	0.015520546998603	0.015520546998603	TRUE	NA	NA
LIMLP_07585	3121	3451	2710	2987	2859	3193	2597	2811	1858	1778	2721	2685	2166	1879	2640	2885	2865	2392	2628.76	0.826	-0.275	0.127566729193227	0.186481321425159	0.0343895003997127	0.0270196064077747	0.0309378094599226	0.0309378094599226	TRUE	NA	NA
LIMLP_07590	3427	3130	4003	3614	3140	2896	3836	3401	2299	2837	4592	3641	2680	2998	4456	3912	3318	3512	3414.82	1.043	0.061	0.647305015430381	0.7194165686221	0.0108081979784982	0.0267913009079424	0.0165719076335224	0.0165719076335224	TRUE	NA	NA
LIMLP_07595	1989	1773	2064	1817	1822	1640	1978	1710	1039	1124	2186	1519	1211	1188	2121	1632	1788	1538	1662.83	0.838	-0.254	0.126118831571469	0.184648047298836	0.0245572101857573	0.0275957420776076	0.0259246701038883	0.0259246701038883	TRUE	NA	NA
LIMLP_07600	1084	1080	1002	858	993	999	960	808	298	246	531	462	347	260	515	496	940	404	672.36	0.418	-1.26	6.83115123914004e-08	4.96822850617609e-07	0.0704684509065894	0.0299055132143131	0.0505510500028877	0.0505510500028877	TRUE	NA	NA
LIMLP_07605	2546	2868	2921	3116	2333	2653	2799	2933	2418	2652	3481	3602	2819	2803	3378	3870	2680	3218	2948.35	1.194	0.256	0.0250449025396746	0.0449793230813854	0.00387162142323994	0.0269120979159088	0.0122099404222492	0.0122099404222492	TRUE	NA	NA
LIMLP_07610	4259	4306	4953	4761	3902	3983	4746	4481	3768	4160	6047	5223	4392	4397	5868	5612	4278	5067	4672.6	1.178	0.236	0.0233191229259357	0.0422985137890248	0.00184577273285438	0.0265857786688942	0.0102007189809622	0.0102007189809622	TRUE	NA	NA
LIMLP_07615	789	819	844	958	723	758	809	902	660	647	959	896	769	684	931	963	798	837	817.16	1.043	0.061	0.629928340722399	0.704624862486957	0.00390332625588525	0.0292183814892213	0.0139579956960455	0.0139579956960455	TRUE	NA	NA
LIMLP_07620	2001	1934	1994	2223	1833	1789	1911	2092	3834	4044	2988	3022	4469	4274	2899	3247	1906	3722	2814.37	1.925	0.945	1.26823808753981e-07	8.67729865639897e-07	0.0332762561507085	0.0269541947625992	0.0303226873131976	0.0303226873131976	TRUE	NA	NA
LIMLP_07625	1201	1274	1249	1160	1100	1179	1197	1092	2551	2907	1782	1678	2974	3072	1729	1803	1142	2394	1768.2	2.026	1.019	4.10787429506051e-07	2.53318914862065e-06	0.0485859749646069	0.0275023074899673	0.0382339638959173	0.0382339638959173	TRUE	NA	NA
LIMLP_07630	3839	3368	3695	3312	3517	3116	3541	3117	4142	4998	4388	3285	4828	5282	4258	3530	3323	4474	3898.58	1.334	0.416	0.00440962036950016	0.00971390938044227	0.0155850070666656	0.026696559599362	0.0202458193038379	0.0202458193038379	TRUE	NA	NA
LIMLP_07635	262	232	292	287	240	215	280	270	244	300	268	267	284	317	260	287	251	287	269.12	1.146	0.196	0.255772337248586	0.336004154433971	0.0153922443302476	0.0357156099078077	0.024937416048724	0.024937416048724	TRUE	NA	NA
LIMLP_07640	3098	2922	2971	3578	2838	2703	2847	3367	1777	2110	2863	2798	2071	2230	2778	3006	2939	2521	2730.2	0.851	-0.232	0.0646185765980647	0.10329756519095	0.00715941365791123	0.0269827552184941	0.0148045348805376	0.0148045348805376	TRUE	NA	NA
LIMLP_07645	183	193	181	148	168	179	173	139	346	382	250	234	403	404	243	251	165	325	245	1.93	0.949	8.22701867074436e-07	4.81615486239735e-06	0.025603294174533	0.0366695419575073	0.0310172119337262	0.0310172119337262	TRUE	NA	NA
LIMLP_07650	2044	1706	1885	1897	1873	1578	1806	1785	1609	1747	1583	1446	1876	1846	1536	1554	1760	1703	1731.77	0.965	-0.051	0.705637348670434	0.769437463743354	0.0102139859263202	0.0275333241386361	0.0172370412369058	0.0172370412369058	TRUE	NA	NA
LIMLP_07655	5127	4798	5120	4543	4697	4439	4906	4276	5908	6212	5757	4700	6887	6565	5586	5050	4580	6022	5300.75	1.307	0.386	0.00302566954099656	0.006958857345044	0.00940001639044346	0.0265196565174748	0.0161052695905195	0.0161052695905195	TRUE	NA	NA
LIMLP_07660	4300	4250	3574	3766	3939	3932	3425	3544	5501	5527	5493	5453	6413	5841	5330	5859	3710	5861	4785.4	1.579	0.659	3.71108672825203e-11	4.96243913030474e-10	0.000947734509560089	0.0265726263330834	0.00932790277998146	0.00932790277998146	TRUE	NA	NA
LIMLP_07665	13977	15035	13240	14389	12805	13909	12687	13542	9401	10632	14134	12836	10959	11237	13715	13792	13236	12426	12830.63	0.934	-0.098	0.44671874960133	0.533849217538623	0.00811332765264295	0.0262310000728897	0.0159822718429784	0.0159822718429784	TRUE	NA	NA
LIMLP_07670	7125	8099	6529	7202	6528	7492	6256	6778	4042	4219	5619	5781	4712	4459	5452	6211	6764	5208	5986.11	0.766	-0.386	0.0114939949797922	0.0225675501638269	0.0175804516842369	0.0264633425591772	0.0221849316467469	0.0221849316467469	TRUE	NA	NA
LIMLP_07675	4140	4706	3729	4197	3793	4354	3573	3950	1908	1917	3074	3251	2224	2026	2983	3493	3918	2682	3299.46	0.67	-0.577	0.00300635903816412	0.00691861974302142	0.0384607196232623	0.0268179939589823	0.0360053728090867	0.0360053728090867	TRUE	NA	NA
LIMLP_07680	4260	4391	3766	4365	3903	4062	3609	4108	3791	4230	4989	5138	4419	4471	4841	5521	3920	4813	4366.63	1.224	0.292	0.0138909509860135	0.0266961241592019	0.00611582539621594	0.0266248759000848	0.0133074631376206	0.0133074631376206	TRUE	NA	NA
LIMLP_07685	724	798	633	672	663	738	607	632	569	625	721	562	663	661	700	604	660	657	658.48	0.996	-0.005	0.967068505590226	0.974999490688982	0.00437869196649673	0.0299872672906361	0.014722921441485	0.014722921441485	TRUE	NA	NA
LIMLP_07690	899	910	829	958	824	842	794	902	473	509	674	700	551	538	654	752	840	624	732.11	0.737	-0.44	0.00149346429432168	0.0036982406924366	0.00807533736162786	0.0295890267823141	0.0170637595421002	0.0170637595421002	TRUE	NA	NA
LIMLP_07695	668	686	687	674	612	635	658	634	265	301	428	399	309	318	415	429	635	368	501.29	0.574	-0.801	8.30062953299874e-08	5.8689608813095e-07	0.00957855188064401	0.0312288662982178	0.0192372380422703	0.0192372380422703	TRUE	NA	NA
LIMLP_07700	2493	2623	2199	2510	2284	2427	2107	2362	1547	1728	1988	2183	1803	1826	1929	2346	2295	1976	2135.52	0.857	-0.222	0.0842553145175373	0.129318164972346	0.00778967491690371	0.0272486844431837	0.015397299724267	0.015397299724267	TRUE	NA	NA
LIMLP_07705	4513	5202	3884	4424	4135	4812	3722	4164	2401	2594	3236	3353	2799	2742	3140	3603	4208	3071	3639.43	0.729	-0.457	0.0029178471983398	0.00673118382135169	0.0194013558933814	0.0267441801183858	0.0223548156571395	0.0223548156571395	TRUE	NA	NA
LIMLP_07710	1037	1216	870	950	950	1125	834	894	517	537	667	705	603	568	647	757	951	644	797.21	0.678	-0.561	0.00108044364637647	0.00278968207069155	0.0260392148667922	0.0292982546503155	0.0270128144970364	0.0270128144970364	TRUE	NA	NA
LIMLP_07715	1821	1793	1574	1637	1668	1659	1508	1541	863	935	1123	992	1006	988	1090	1066	1594	1038	1315.71	0.651	-0.619	2.61060242896539e-07	1.68627217911646e-06	0.00339161035748205	0.0280094109156659	0.0130836566183921	0.0130836566183921	TRUE	NA	NA
LIMLP_07725	116	86	88	98	106	80	84	92	30	29	61	59	35	31	59	63	90	47	68.82	0.505	-0.985	0.000534790420603065	0.00150190589013875	0.0569370983046126	0.0639102349915451	0.0608807043394928	0.0608807043394928	TRUE	NA	NA
LIMLP_07730	6	4	7	9	5	4	7	8	3	1	3	4	3	1	3	4	6	3	4.52	0.469	-1.093	0.157835927420299	0.223860334722278	1e-08	0.603196988376532	0.298865042925423	0.298865042925423	TRUE	NA	NA
LIMLP_07735	41251	45516	38777	41335	37792	42107	37158	38902	45802	52294	54695	52894	53392	55269	53072	56832	38990	54641	46815.44	1.403	0.488	4.36501909277847e-07	2.66945034980311e-06	0.000828127303656978	0.0260834884483868	0.00894397849845932	0.00894397849845932	TRUE	NA	NA
LIMLP_07740	2114	1920	10466	12003	1937	1776	10029	11297	3311	4232	14639	16301	3860	4473	14205	17515	6260	10013	8136.28	1.82	0.864	1.04431937206518e-06	5.92247191508989e-06	0.0328624010206707	0.0263482412638276	0.0298332976214087	0.0298332976214087	TRUE	NA	NA
LIMLP_07745	193	203	166	165	177	188	159	155	254	219	208	231	296	231	202	248	170	244	207.07	1.431	0.517	0.00211230837548684	0.00503440101249554	0.0074403349862949	0.0386189607524236	0.022235727209427	0.022235727209427	TRUE	NA	NA
LIMLP_07750	1376	1364	1283	1354	1261	1262	1229	1274	904	1036	1267	1361	1054	1095	1229	1462	1256	1210	1233.33	0.956	-0.066	0.631803361541566	0.706307600714259	0.00962568883081747	0.0281417649548772	0.0171929992518063	0.0171929992518063	TRUE	NA	NA
LIMLP_07755	2717	3050	2716	2940	2489	2822	2603	2767	2048	2179	2756	2988	2387	2303	2674	3210	2670	2644	2656.91	0.983	-0.025	0.854899805610672	0.891760173447588	0.00965164486769841	0.0270090961567954	0.0170302848187043	0.0170302848187043	TRUE	NA	NA
LIMLP_07760	2730	2711	2728	2656	2501	2508	2614	2500	3050	3481	3592	2840	3555	3679	3485	3051	2531	3442	2986.76	1.357	0.441	6.80352242619713e-05	0.00024007614783553	0.00292470423627902	0.0269007244728618	0.0114322302656014	0.0114322302656014	TRUE	NA	NA
LIMLP_07765	1201	978	1342	1134	1100	905	1286	1067	1339	1483	1667	1197	1561	1567	1618	1286	1090	1508	1298.77	1.389	0.474	0.000923475864857039	0.00243723443280483	0.0110570046394866	0.0280352542421065	0.0188723629023018	0.0188723629023018	TRUE	NA	NA
LIMLP_07770	2026	1925	1678	1815	1856	1781	1608	1708	2069	2235	1988	1982	2412	2362	1929	2130	1738	2208	1973.2	1.267	0.342	0.000879904743945142	0.00234170180109981	0.000474381067633857	0.0273491150507827	0.00962714235346228	0.00962714235346228	TRUE	NA	NA
LIMLP_07775	3692	3708	3624	3459	3382	3430	3473	3255	4777	5599	4617	4115	5569	5917	4480	4421	3385	5097	4241.03	1.494	0.579	1.14039783604806e-05	4.93309438499335e-05	0.00983262223823766	0.0266425593544056	0.0164745763867306	0.0164745763867306	TRUE	NA	NA
LIMLP_07780	509	540	564	622	466	500	540	585	1039	1168	903	895	1211	1234	876	962	523	1071	796.9	2.033	1.024	1.42105606019125e-08	1.18764136960282e-07	0.0305532520311586	0.0292995239824711	0.0299249075624362	0.0299249075624362	TRUE	NA	NA
LIMLP_07785	3530	3679	3300	3452	3234	3403	3162	3249	6004	7132	5609	4786	6999	7538	5443	5142	3262	6280	4771.25	1.901	0.927	5.28299663724811e-11	6.75620811562166e-10	0.0136016116678082	0.0265742421339984	0.0189386139299597	0.0189386139299597	TRUE	NA	NA
LIMLP_07790	644	678	598	630	590	627	573	593	773	742	717	739	901	784	696	794	596	794	694.78	1.328	0.409	0.00136204659435794	0.00342172681021628	0.00376529899368244	0.0297804066639954	0.014196236668841	0.014196236668841	TRUE	NA	NA
LIMLP_07795	4097	4258	4220	4283	3753	3939	4044	4031	2116	2361	2886	2717	2467	2495	2800	2919	3942	2670	3306.1	0.676	-0.565	5.57119490325562e-08	4.13070501484575e-07	0.00142561549348185	0.0268164063907756	0.0100705058650172	0.0100705058650172	TRUE	NA	NA
LIMLP_07800	2678	2673	2488	2665	2453	2473	2384	2508	1872	2012	2106	2080	2182	2126	2044	2235	2454	2147	2300.69	0.874	-0.194	0.0474684894496167	0.0788933333155208	1e-08	0.0271610330690422	0.00875591844971847	0.00875591844971847	TRUE	NA	NA
LIMLP_07805	5089	5337	5257	5248	4662	4937	5037	4939	2117	2234	3657	3221	2468	2361	3549	3461	4894	2960	3926.79	0.595	-0.75	1.00703440210953e-06	5.76247463429343e-06	0.0189768921844032	0.0266917551055463	0.0223015195093375	0.0223015195093375	TRUE	NA	NA
LIMLP_07810	0	0	0	0	0	0	0	0	0	0	0	0	0	0	0	0	0	0	0	NA	NA	NA	NA	NA	NA	NA	NA	NA	NA	NA
LIMLP_07815	5831	5796	4861	5413	5342	5362	4658	5094	4581	5049	4677	4465	5340	5336	4538	4797	5114	5003	5058.54	0.977	-0.033	0.729465001804305	0.788202756415142	1e-08	0.0265432073280393	0.00849616388356607	0.00849616388356607	TRUE	NA	NA
LIMLP_07820	33	21	44	35	30	19	42	33	32	42	47	37	37	44	46	40	31	42	36.48	1.368	0.452	0.148780984155747	0.21299937288413	1e-08	0.0975039827977495	0.0659681950094208	0.0659681950094208	TRUE	NA	NA
LIMLP_07825	3933	3726	3553	3475	3603	3447	3405	3270	3630	4215	4304	3131	4232	4455	4176	3364	3431	4057	3743.99	1.177	0.235	0.0423943299771282	0.0716473576686633	0.00552243332392223	0.0267241727693232	0.0125665463241423	0.0125665463241423	TRUE	NA	NA
LIMLP_07830	1392	1123	1633	1234	1275	1039	1565	1161	977	1259	1528	913	1139	1331	1483	981	1260	1234	1246.69	0.978	-0.032	0.832706809951727	0.87470938608766	0.0148993949937129	0.0281191196551765	0.0213496967214474	0.0213496967214474	TRUE	NA	NA
LIMLP_07835	220	186	268	243	202	172	257	229	89	132	307	207	104	140	298	222	215	191	202.84	0.837	-0.257	0.263724922171295	0.344551141033529	0.0526647244405485	0.0388816532409299	0.0454716957865042	0.0454716957865042	TRUE	NA	NA
LIMLP_07840	459	345	528	496	421	319	506	467	180	194	508	272	210	205	493	292	428	300	364.06	0.668	-0.583	0.00326618021400002	0.00741178838386314	0.0360662611912871	0.0331893399070629	0.0346653343917834	0.0346653343917834	TRUE	NA	NA
LIMLP_07845	2536	2715	2692	2912	2323	2512	2580	2741	3612	3912	3726	3585	4211	4135	3615	3852	2539	3953	3245.95	1.557	0.639	4.28533076487134e-07	2.62985435506033e-06	0.00844528043735872	0.0268310203093887	0.0150132908749571	0.0150132908749571	TRUE	NA	NA
LIMLP_07850	4269	4479	4096	4010	3911	4144	3925	3774	5890	6886	4928	4936	6866	7278	4782	5304	3938	6058	4997.81	1.516	0.6	3.95286257334628e-05	0.000147181440920761	0.015774499268962	0.0265494702309793	0.0202925355034948	0.0202925355034948	TRUE	NA	NA
LIMLP_07855	688	568	772	714	630	525	740	672	329	292	571	455	384	309	554	489	642	434	537.82	0.666	-0.587	2.45546840637376e-05	9.58789968923196e-05	1e-08	0.0308755520631983	0.0165769906171835	0.0165769906171835	TRUE	NA	NA
LIMLP_07860	331	255	379	346	303	236	363	326	386	426	480	350	450	450	466	376	307	436	371.25	1.429	0.515	0.00305062349193413	0.00700779151763771	0.0203194981158097	0.0330507030486623	0.0263037362268241	0.0263037362268241	TRUE	NA	NA
LIMLP_07865	1165	964	1230	1043	1067	892	1179	982	1909	2229	1690	1334	2225	2356	1640	1433	1030	1914	1471.71	1.829	0.871	9.43917904811079e-06	4.19751591042593e-05	0.0444965673367051	0.0277993613456687	0.0363859702788243	0.0363859702788243	TRUE	NA	NA
LIMLP_07870	1273	1126	1114	1034	1166	1042	1067	973	930	971	1130	910	1084	1026	1096	978	1062	1046	1054.14	0.986	-0.02	0.850362021541216	0.888601498243371	1e-08	0.0285011199021553	0.0102434946106034	0.0102434946106034	TRUE	NA	NA
LIMLP_07875	1096	1111	1071	1132	1004	1028	1026	1065	925	1063	1470	1315	1078	1123	1426	1413	1031	1260	1145.57	1.213	0.279	0.0354920878624084	0.0612592150559957	0.0077803773185422	0.0283037128983868	0.0160451791833906	0.0160451791833906	TRUE	NA	NA
LIMLP_07880	808	861	815	879	740	797	781	827	326	316	827	837	380	334	802	899	786	604	695.1	0.703	-0.509	0.0552976420066568	0.0899442226578612	0.108829850831007	0.029778681327018	0.0662792985013319	0.0662792985013319	TRUE	NA	NA
LIMLP_07885	984	1049	1032	1060	901	970	989	998	356	381	872	868	415	403	846	933	964	649	806.86	0.627	-0.674	0.00518291243600168	0.0111154075934735	0.0821309665494973	0.0292591315049024	0.0544774099793155	0.0544774099793155	TRUE	NA	NA
LIMLP_07890	1374	1354	1378	1425	1259	1253	1320	1341	1053	1143	1511	1409	1227	1208	1466	1514	1293	1354	1323.57	1.042	0.06	0.605134784636146	0.683511755853098	0.00270700505615069	0.0279976434300259	0.012094529636888	0.012094529636888	TRUE	NA	NA
LIMLP_07895	22875	23043	26186	27146	20957	21317	25093	25548	14521	17147	27124	24656	16927	18122	26319	26492	23229	21965	22596.93	0.93	-0.105	0.409319959926187	0.498217300312583	0.00781666144571062	0.026143176532408	0.0155715655745465	0.0155715655745465	TRUE	NA	NA
LIMLP_07900	2470	2409	2550	2538	2263	2229	2444	2389	1781	1933	2496	1911	2076	2043	2422	2053	2331	2148	2239.74	0.92	-0.12	0.254184596915706	0.334264147289771	0.00129733887289377	0.0271918734193784	0.0101982767746482	0.0101982767746482	TRUE	NA	NA
LIMLP_07905	1030	938	1096	1122	944	868	1050	1056	753	887	1104	789	878	937	1071	848	980	934	956.47	0.953	-0.07	0.599141195432033	0.679157375309779	0.00728177614378481	0.0287536675862616	0.0159837969270908	0.0159837969270908	TRUE	NA	NA
LIMLP_07910	0	1	2	2	0	1	2	2	0	1	2	1	0	1	2	1	1	1	1.1	0.926	-0.111	0.941824900737184	0.956380148337172	1e-08	2.39734318489724	1.29368900047541	1.29368900047541	TRUE	NA	NA
LIMLP_07915	2596	2630	2678	2907	2378	2433	2566	2736	73629	86409	75557	74595	85830	91324	73315	80149	2528	82654	42591.45	32.63	5.028	0	0	0.00961079092411671	0.0260890116447343	0.0160915405248706	0.0160915405248706	TRUE	NA	NA
LIMLP_07920	4002	4013	3336	3226	3666	3712	3197	3036	13311	14660	12887	13053	15517	15494	12505	14025	3403	14385	8893.97	4.227	2.08	6.94904250810444e-88	1.47126672213256e-85	0.00214709678935328	0.0263209420533328	0.0103455324318203	0.0103455324318203	TRUE	NA	NA
LIMLP_07925	2356	2378	2185	2083	2158	2200	2094	1960	3883	4308	4817	4786	4526	4553	4674	5142	2103	4724	3413.55	2.245	1.167	2.39682050206861e-22	9.61503466671944e-21	0.00555753452323253	0.026791583901514	0.0135013657323626	0.0135013657323626	TRUE	NA	NA
LIMLP_07930	5499	6105	4619	4610	5038	5648	4426	4339	4239	4495	6586	6363	4941	4751	6391	6837	4863	5730	5296.24	1.171	0.227	0.239417894763519	0.318554507918958	0.0442625679545819	0.026520075782271	0.0357042611456832	0.0357042611456832	TRUE	NA	NA
LIMLP_07935	4048	4371	2898	3350	3709	4044	2777	3153	2836	3144	3099	3426	3306	3323	3007	3681	3421	3329	3374.86	0.981	-0.028	0.84322752423336	0.883325585061267	0.0129284373631467	0.0268003393417384	0.0187013910071768	0.0187013910071768	TRUE	NA	NA
LIMLP_07940	2247	1978	2662	2448	2059	1830	2551	2304	2314	2615	3095	2611	2697	2764	3003	2805	2186	2817	2501.62	1.298	0.376	0.00195898163773104	0.00470723771840668	0.00567093107588871	0.0270700116668654	0.0137440019667828	0.0137440019667828	TRUE	NA	NA
LIMLP_07945	2326	2331	2219	2342	2131	2156	2126	2204	1384	1550	2216	1987	1613	1638	2150	2135	2154	1884	2019.32	0.867	-0.206	0.135756282954797	0.196942213300621	0.0113995363210223	0.0273189366852822	0.0179031237664045	0.0179031237664045	TRUE	NA	NA
LIMLP_07950	1390	1435	1327	1374	1273	1328	1272	1293	367	389	851	795	428	411	826	854	1292	630	960.57	0.461	-1.118	2.5765356468207e-06	1.31272424465691e-05	0.0796464798151096	0.0287420424754807	0.0530829066297947	0.0530829066297947	TRUE	NA	NA
LIMLP_07955	497	465	621	614	455	430	595	578	541	553	759	564	631	584	736	606	514	639	577	1.249	0.321	0.0196137787188618	0.0363207534973676	0.00623135949553121	0.0305463803341111	0.016440164357402	0.016440164357402	TRUE	NA	NA
LIMLP_07960	683	601	822	749	626	556	788	705	590	651	643	459	688	688	624	493	669	623	645.9	0.932	-0.102	0.585916076536288	0.666744152785845	0.0337701141059705	0.0300643740955304	0.0320004772803106	0.0320004772803106	TRUE	NA	NA
LIMLP_07965	33812	34383	44636	48783	30977	31808	42772	45912	7595	8716	11656	10330	8854	9212	11310	11099	37867	10119	23992.89	0.27	-1.891	5.83052700435338e-68	7.93576371913954e-66	0.00339796855228081	0.0261364634740874	0.0112519431152974	0.0112519431152974	TRUE	NA	NA
LIMLP_07970	946	873	1167	1041	867	808	1118	980	267	301	506	368	311	318	491	395	943	379	661.01	0.399	-1.327	3.81070329927427e-26	1.79291237944867e-24	0.00176665478031058	0.0299721324730963	0.013175073184761	0.013175073184761	TRUE	NA	NA
LIMLP_07975	3147	3023	2940	2824	2883	2797	2817	2658	3482	3859	3223	2955	4059	4079	3127	3175	2789	3610	3199.33	1.285	0.361	0.00474864928618634	0.0103235039530269	0.00816689489262691	0.0268427267065848	0.0154299856347955	0.0154299856347955	TRUE	NA	NA
LIMLP_07980	15927	17321	16336	18797	14591	16024	15654	17691	16546	17904	20733	20380	19288	18922	20118	21897	15990	20056	18023.14	1.255	0.328	0.000787957390581679	0.00212670369370169	0.000959721300089765	0.0261724567550442	0.00911940194575529	0.00911940194575529	TRUE	NA	NA
LIMLP_07985	952	988	828	836	872	914	793	787	1040	1089	1029	1049	1212	1151	998	1127	842	1122	981.91	1.333	0.414	0.000277972469415051	0.000840756413445048	0.00121863199472713	0.0286830681773291	0.0114541602710257	0.0114541602710257	TRUE	NA	NA
LIMLP_07990	1619	1493	1396	1516	1483	1381	1338	1427	1341	1376	1537	1475	1563	1454	1491	1585	1407	1523	1465.32	1.083	0.115	0.263880549291893	0.34463631711837	1e-08	0.0278070784420113	0.00944168587685128	0.00944168587685128	TRUE	NA	NA
LIMLP_07995	2243	2238	1834	2138	2055	2070	1757	2012	2063	2327	2462	2357	2405	2459	2389	2532	1974	2446	2210.07	1.242	0.312	0.00379467721847655	0.00847685514631544	0.00182882836135014	0.0272075011637097	0.0107378741949515	0.0107378741949515	TRUE	NA	NA
LIMLP_08000	771	916	560	644	706	847	537	606	693	769	790	813	808	813	767	874	674	816	744.64	1.225	0.293	0.0653514422218967	0.104206839459267	0.0176868520535887	0.0295291187250753	0.0229273218301817	0.0229273218301817	TRUE	NA	NA
LIMLP_08010	526	475	466	462	482	439	447	435	426	430	512	366	497	454	497	393	451	460	455.47	1.018	0.026	0.840322950502548	0.880767536954128	1e-08	0.0317520256108727	0.0140241710893605	0.0140241710893605	TRUE	NA	NA
LIMLP_08015	4061	4311	3746	3632	3720	3988	3590	3418	4443	4844	4069	3922	5179	5120	3948	4214	3679	4615	4147.18	1.248	0.319	0.00569851943407926	0.0120986393110173	0.00454273409123905	0.0266564710881016	0.0125768791862905	0.0125768791862905	TRUE	NA	NA
LIMLP_08020	1308	1311	1053	1267	1198	1213	1009	1192	1257	1419	1176	1171	1465	1500	1141	1258	1153	1341	1247.11	1.159	0.213	0.0603854517128306	0.0973061126755169	0.00196301449816322	0.0281184088583116	0.0115709080619772	0.0115709080619772	TRUE	NA	NA
LIMLP_08025	39580	38679	32573	32280	36261	35782	31213	30380	28505	34178	28688	24198	33228	36122	27837	26000	33409	30797	32102.88	0.917	-0.126	0.226688583387408	0.303765890045503	0.00184114939989099	0.0261090115632887	0.010327577798915	0.010327577798915	TRUE	NA	NA
LIMLP_08030	120	102	112	98	110	94	107	92	116	123	142	85	135	130	138	91	101	124	112.27	1.216	0.282	0.137192868425146	0.198723687407158	1e-08	0.0492499101402767	0.0254527446450529	0.0254527446450529	TRUE	NA	NA
LIMLP_08035	1882	1758	2051	1857	1724	1626	1965	1748	1834	2234	2429	1904	2138	2361	2357	2046	1766	2226	1995.66	1.261	0.334	0.0044597440226487	0.0097847348706472	0.00418154296004785	0.0273342470414683	0.0127716363463816	0.0127716363463816	TRUE	NA	NA
LIMLP_08040	531	483	535	540	486	447	513	508	732	785	680	611	853	830	660	656	488	750	619.18	1.526	0.609	0.00014574536376615	0.000470708119756609	0.0172660079034664	0.0302385673570403	0.0230727971754187	0.0230727971754187	TRUE	NA	NA
LIMLP_08045	1176	1232	908	1027	1077	1140	870	967	1251	1391	1268	1037	1458	1470	1230	1114	1014	1318	1165.85	1.299	0.377	0.00137640091876829	0.00345323495814743	0.00289200311671718	0.028264136326053	0.0124985716525089	0.0124985716525089	TRUE	NA	NA
LIMLP_08050	1057	1018	851	819	968	942	815	771	621	663	768	770	724	701	745	827	874	749	811.69	0.859	-0.219	0.148065150702872	0.212293562576616	0.013049258878087	0.0292398818420112	0.0207118158162904	0.0207118158162904	TRUE	NA	NA
LIMLP_08055	135	143	137	131	124	132	131	123	65	59	118	102	76	62	114	110	128	90	109.09	0.693	-0.528	0.0240272521155413	0.043458878885775	0.0350985868602704	0.0499265040609244	0.0429581264600438	0.0429581264600438	TRUE	NA	NA
LIMLP_08060	2877	2815	2796	2609	2636	2604	2679	2455	2081	2362	2766	2494	2426	2496	2684	2680	2594	2572	2582.55	0.991	-0.013	0.904903932833402	0.928037913893459	0.00225222383959562	0.0270373507158418	0.010961036709799	0.010961036709799	TRUE	NA	NA
LIMLP_08065	2535	2440	2688	3071	2322	2257	2576	2890	1492	1586	1998	1962	1739	1676	1939	2108	2511	1866	2188.49	0.743	-0.428	1.17028582258892e-05	5.02813897394182e-05	1e-08	0.0272191308933644	0.0086846017978215	0.0086846017978215	TRUE	NA	NA
LIMLP_08070	921	849	811	832	844	785	777	783	535	560	639	579	624	592	620	622	797	614	705.88	0.771	-0.375	0.000897225709728112	0.00237949003463732	1e-08	0.0297214012936698	0.0108252147776458	0.0108252147776458	TRUE	NA	NA
LIMLP_08075	3403	3564	3338	3373	3118	3297	3199	3174	2169	2484	3154	2485	2528	2625	3060	2670	3197	2721	2958.99	0.849	-0.236	0.0341073040647205	0.0591907722179645	0.00312606269108823	0.0269089157054906	0.0115722184358598	0.0115722184358598	TRUE	NA	NA
LIMLP_08080	605	556	579	605	554	514	555	569	193	190	367	294	225	201	356	316	548	274	411.33	0.489	-1.032	1.54394348705925e-08	1.2735862833729e-07	0.0261070364890206	0.0323663419617208	0.0291178193167155	0.0291178193167155	TRUE	NA	NA
LIMLP_08085	2956	2725	3284	3224	2708	2521	3147	3034	3684	4381	3567	2983	4294	4630	3461	3205	2852	3898	3375.13	1.356	0.44	0.0161017027651039	0.0303329655154774	0.0422299883113783	0.0268002773344575	0.0317494370724033	0.0317494370724033	TRUE	NA	NA
LIMLP_08090	2474	2308	2561	2542	2267	2135	2454	2392	2350	2563	2605	1993	2739	2709	2528	2141	2312	2529	2420.68	1.091	0.125	0.369523596028758	0.456606096693892	0.0121003180377474	0.0271048609513715	0.018248104851245	0.018248104851245	TRUE	NA	NA
LIMLP_08095	913	944	908	883	836	873	870	831	766	834	792	689	893	881	769	740	852	821	836.75	0.96	-0.059	0.629166214377682	0.704392609575013	0.00315822651051633	0.0291436817031114	0.0133126999999527	0.0133126999999527	TRUE	NA	NA
LIMLP_08100	618	591	637	671	566	547	610	632	473	530	739	439	551	560	717	472	589	575	581.89	0.968	-0.046	0.77011367389382	0.821181648351805	0.0161483938006054	0.0305084236584678	0.0225393604748655	0.0225393604748655	TRUE	NA	NA
LIMLP_08105	1415	1430	1308	1495	1296	1323	1253	1407	1903	2131	1578	1635	2218	2252	1531	1757	1320	1940	1629.76	1.452	0.538	0.000377938821989707	0.00110454359708802	0.0167036290283827	0.0276275544837218	0.0214002277406166	0.0214002277406166	TRUE	NA	NA
LIMLP_08110	2209	2231	1970	2031	2024	2064	1888	1911	1996	2079	2129	2027	2327	2197	2066	2178	1972	2192	2081.83	1.111	0.152	0.129685301049094	0.189215422013054	1e-08	0.0272801696214706	0.00924593167560195	0.00924593167560195	TRUE	NA	NA
LIMLP_08115	1681	1695	1780	1807	1540	1568	1706	1701	1774	2015	2121	1928	2068	2130	2058	2072	1629	2082	1855.2	1.279	0.355	0.000939209610664757	0.00246850194913337	0.00141641064586135	0.0274331569624549	0.010552587764197	0.010552587764197	TRUE	NA	NA
LIMLP_08120	1070	1134	1085	1256	980	1049	1040	1182	742	820	1011	950	865	867	981	1021	1063	934	998.06	0.878	-0.188	0.0911297869099147	0.138309684553439	1e-08	0.0286401014071793	0.010856997527825	0.010856997527825	TRUE	NA	NA
LIMLP_08125	683	660	963	887	626	611	923	835	501	531	742	571	584	561	720	614	749	620	684.08	0.837	-0.257	0.0530000541225938	0.0865148267929551	0.0054926685367382	0.0298391119771104	0.0154957174183543	0.0154957174183543	TRUE	NA	NA
LIMLP_08130	680	673	595	612	623	623	570	576	393	423	488	434	458	447	474	466	598	461	529.59	0.772	-0.373	0.00264461472735189	0.00614925364608789	1e-08	0.0309508927524204	0.0128810808315123	0.0128810808315123	TRUE	NA	NA
LIMLP_08135	2140	2069	2047	2169	1961	1914	1962	2041	1325	1640	1776	1653	1545	1733	1723	1776	1970	1694	1831.84	0.859	-0.218	0.0412436584332226	0.0701068609674449	0.0011918791398377	0.0274510830891113	0.0104572254518226	0.0104572254518226	TRUE	NA	NA
LIMLP_08140	6714	7474	5229	6243	6151	6914	5011	5876	4527	5175	5229	6036	5277	5469	5074	6485	5988	5576	5782.15	0.933	-0.1	0.460826165673262	0.548778997979218	0.0113385482495431	0.0264787061773546	0.0173818038837159	0.0173818038837159	TRUE	NA	NA
LIMLP_08145	1480	1529	1262	1298	1356	1414	1209	1222	965	1113	1150	1136	1125	1176	1116	1221	1300	1160	1229.87	0.893	-0.163	0.167288350675677	0.234992961454112	0.00320109222759647	0.0281477166197053	0.0126029546569712	0.0126029546569712	TRUE	NA	NA
LIMLP_08150	1541	1268	1334	1304	1412	1173	1278	1227	490	565	974	767	571	597	945	824	1272	734	1003.49	0.566	-0.82	1.07610326012241e-05	4.71925146642867e-05	0.0355871238289195	0.0286259610616948	0.0322666187403743	0.0322666187403743	TRUE	NA	NA
LIMLP_08155	1244	1456	1120	1206	1140	1347	1073	1135	703	708	1038	1140	819	748	1007	1225	1174	950	1061.84	0.798	-0.325	0.0935278526716531	0.141417573536215	0.0413607605782508	0.028483178589057	0.0351449103946492	0.0351449103946492	TRUE	NA	NA
LIMLP_08160	2894	2803	2990	2893	2651	2593	2865	2723	3165	3811	3538	2925	3689	4028	3433	3143	2708	3573	3140.66	1.315	0.395	0.00249566353315411	0.0058565109143167	0.0105226493507878	0.0268579480386091	0.0160732472924859	0.0160732472924859	TRUE	NA	NA
LIMLP_08165	294	336	378	406	269	311	362	382	333	384	523	593	388	406	507	637	331	484	407.89	1.45	0.536	9.49507128374533e-05	0.00032308675591387	0.00325527390362666	0.0324197018403986	0.0155326499407832	0.0155326499407832	TRUE	NA	NA
LIMLP_08170	3214	3234	3293	3304	2944	2992	3155	3110	2651	3004	2965	2807	3090	3175	2877	3016	3050	3040	3044.94	0.996	-0.006	0.959156070667696	0.970101853852067	0.00222086286653552	0.0268840465106849	0.0107856705533402	0.0107856705533402	TRUE	NA	NA
LIMLP_08175	5097	4773	4919	4684	4670	4415	4714	4408	4114	5216	4538	3809	4796	5513	4403	4093	4552	4701	4626.42	1.027	0.038	0.76893548730556	0.820715833690386	0.0081290426136374	0.0265913478599556	0.016069232291462	0.016069232291462	TRUE	NA	NA
LIMLP_08180	626	591	664	673	574	547	636	633	339	438	536	453	395	463	520	487	598	466	531.85	0.779	-0.361	0.00498873900800988	0.0107717191838672	1e-08	0.030929956141432	0.0139450286373443	0.0139450286373443	TRUE	NA	NA
LIMLP_08185	523	450	482	458	479	416	462	431	493	503	544	453	575	532	528	487	447	530	488.66	1.186	0.246	0.0445427056633847	0.0747477988917478	1e-08	0.0313632975549273	0.0123252984155217	0.0123252984155217	TRUE	NA	NA
LIMLP_08190	1055	1057	860	808	967	978	824	760	449	511	715	602	523	540	694	647	882	601	741.62	0.681	-0.555	0.0020296444664246	0.00485255650034138	0.0308746336751487	0.0295433692580939	0.0296651248443902	0.0296651248443902	TRUE	NA	NA
LIMLP_08195	996	881	820	793	912	815	786	746	302	292	553	457	352	309	537	491	815	422	618.48	0.507	-0.979	2.65215701430568e-06	1.34406521030837e-05	0.0496033652060912	0.0302433229534812	0.0399413535359243	0.0399413535359243	TRUE	NA	NA
LIMLP_08200	709	726	709	688	650	672	679	648	607	609	692	647	708	644	671	695	662	680	670.74	1.026	0.037	0.754764295684677	0.808660874572478	1e-08	0.0299148720058195	0.0118472661865377	0.0118472661865377	TRUE	NA	NA
LIMLP_08205	487	434	522	533	446	401	500	502	539	630	628	533	628	666	609	573	462	619	540.71	1.342	0.424	0.00505208398565574	0.010871537023904	0.0117772717894273	0.0308496375416157	0.0201353739060108	0.0201353739060108	TRUE	NA	NA
LIMLP_08210	262	215	217	289	240	199	208	272	294	361	413	345	343	382	401	371	230	374	301.82	1.637	0.711	2.22546378188476e-05	8.80710537150865e-05	0.0138058390939354	0.0346662056593051	0.0235144415950106	0.0235144415950106	TRUE	NA	NA
LIMLP_08215	11632	12779	10718	11950	10657	11822	10270	11247	15355	17301	17165	16946	17899	18285	16656	18208	10999	17762	14380.45	1.616	0.692	2.20483893723728e-13	4.1189417597114e-12	0.000501081430591233	0.0262091003973257	0.00848980639203716	0.00848980639203716	TRUE	NA	NA
LIMLP_08225	3	1	1	1	3	1	1	1	2	2	0	1	2	2	0	1	2	1	1.39	0.901	-0.15	0.912357357532474	0.93392261336456	1e-08	1.90637080335587	0.930252341865722	0.930252341865722	TRUE	NA	NA
LIMLP_08230	90	93	73	77	82	86	70	72	33	37	80	53	38	39	78	57	78	53	65.38	0.663	-0.593	0.0477598794520666	0.0793084534169175	0.0751386003233552	0.0659048444289465	0.0700831902210942	0.0700831902210942	TRUE	NA	NA
LIMLP_08235	10	24	31	19	9	22	30	18	7	10	25	12	8	11	24	13	20	14	16.85	0.703	-0.508	0.224124755971941	0.300965273082829	1e-08	0.180722983458776	0.0996663993370726	0.0996663993370726	TRUE	NA	NA
LIMLP_08240	3	2	4	7	3	2	4	7	0	1	2	1	0	1	2	1	4	1	2.39	0.269	-1.892	0.106565740846419	0.15875376024829	1e-08	1.11853746693359	0.629293092951495	0.629293092951495	TRUE	NA	NA
LIMLP_08245	9	6	20	22	8	6	19	21	8	11	14	9	9	12	14	10	14	11	12.23	0.899	-0.154	0.770653888970211	0.821298090286766	0.0919523043988332	0.239140689960416	0.179294783052041	0.179294783052041	TRUE	NA	NA
LIMLP_08250	23	17	25	19	21	16	24	18	14	15	14	14	16	16	14	15	20	15	17.43	0.778	-0.362	0.362028900905665	0.44882633095364	1e-08	0.175614745090903	0.0927659394232455	0.0927659394232455	TRUE	NA	NA
LIMLP_08255	7	3	12	8	6	3	11	8	2	2	4	7	2	2	4	8	7	4	5.51	0.555	-0.849	0.245502248630162	0.324864260253314	1e-08	0.499379346007156	0.288908342667192	0.288908342667192	TRUE	NA	NA
LIMLP_08260	6	8	4	11	5	7	4	10	12	6	4	5	14	6	4	5	6	7	7.08	1.046	0.065	0.9218140700762	0.94146217227876	1e-08	0.394107003438429	0.265235225055885	0.265235225055885	TRUE	NA	NA
LIMLP_08265	8	6	9	5	7	6	9	5	9	10	10	11	10	11	10	12	7	11	8.6	1.644	0.717	0.196428724955667	0.268504257821394	1e-08	0.329228119492787	0.174075052566153	0.174075052566153	TRUE	NA	NA
LIMLP_08270	13	16	11	10	12	15	11	9	8	10	5	5	9	11	5	5	12	8	9.6	0.63	-0.667	0.204699024475761	0.278014248851435	1e-08	0.297677493854936	0.150783974109746	0.150783974109746	TRUE	NA	NA
LIMLP_08275	38	48	45	45	35	44	43	42	41	36	50	39	48	38	49	42	41	44	42.62	1.069	0.097	0.722319499567591	0.78247857102106	1e-08	0.0872028456960084	0.0474074894114655	0.0474074894114655	TRUE	NA	NA
LIMLP_08280	12	15	19	22	11	14	18	21	15	14	17	27	17	15	16	29	16	19	17.7	1.21	0.275	0.4886808429517	0.575336018686725	1e-08	0.173359961011704	0.0927704810978715	0.0927704810978715	TRUE	NA	NA
LIMLP_08285	23	21	25	30	21	19	24	28	14	25	22	20	16	26	21	21	23	21	22.28	0.922	-0.117	0.746544190546945	0.802787785037925	1e-08	0.143030821939726	0.0803074065618614	0.0803074065618614	TRUE	NA	NA
LIMLP_08290	25	23	28	34	23	21	27	32	25	26	27	33	29	27	26	35	26	29	27.66	1.151	0.203	0.519297539920136	0.605121352544417	1e-08	0.12028406357662	0.059114727864279	0.059114727864279	TRUE	NA	NA
LIMLP_08295	207	209	279	269	190	193	267	253	182	183	302	296	212	193	293	318	226	254	240.02	1.116	0.159	0.286307597331066	0.368745607782593	1e-08	0.0368903726405879	0.0169949417326417	0.0169949417326417	TRUE	NA	NA
LIMLP_08300	61	74	80	83	56	68	77	78	69	85	92	73	80	90	89	78	70	84	77.14	1.216	0.282	0.189772237363756	0.26043283996877	1e-08	0.0598279963007535	0.0314193664862771	0.0314193664862771	TRUE	NA	NA
LIMLP_08305	3	2	3	2	3	2	3	2	3	6	3	9	3	6	3	10	2	6	3.97	2.228	1.156	0.17522182441153	0.243889836680914	0.0170878325914151	0.682446586807357	0.40001432638052	0.40001432638052	TRUE	NA	NA
LIMLP_08310	44	54	73	54	40	50	70	51	55	75	78	47	64	79	76	50	53	67	60.08	1.281	0.358	0.155979537151349	0.221557218070739	1e-08	0.0694268960253348	0.0439265240555648	0.0439265240555648	TRUE	NA	NA
LIMLP_08315	3	6	11	4	3	6	11	4	2	6	4	4	2	6	4	4	6	4	4.93	0.782	-0.355	0.635336688979032	0.709217376010278	1e-08	0.554660753633909	0.310357783109155	0.310357783109155	TRUE	NA	NA
LIMLP_08320	8	7	7	16	7	6	7	15	11	12	17	14	13	13	16	15	9	14	11.58	1.669	0.739	0.139042006226427	0.20110930197939	1e-08	0.251239328595739	0.147044058555351	0.147044058555351	TRUE	NA	NA
LIMLP_08325	13	21	26	28	12	19	25	26	15	33	38	27	17	35	37	29	20	30	25.11	1.436	0.522	0.126168272182835	0.18464949511858	1e-08	0.129875999095989	0.069462050122199	0.069462050122199	TRUE	NA	NA
LIMLP_08330	1	6	19	7	1	6	18	7	3	6	12	13	3	6	12	14	8	9	8.34	1.319	0.399	0.53566430297585	0.619737904869753	1e-08	0.338683827607445	0.240526373987089	0.240526373987089	TRUE	NA	NA
LIMLP_08335	3	5	11	13	3	5	11	12	6	3	11	7	7	3	11	8	8	7	7.31	0.984	-0.024	0.970332882664329	0.976998313298219	1e-08	0.382515163070795	0.234156604696712	0.234156604696712	TRUE	NA	NA
LIMLP_08340	22	17	33	25	20	16	32	24	15	17	27	26	17	18	26	28	23	22	22.58	0.99	-0.014	0.968052460216815	0.97547539023963	1e-08	0.14150677722485	0.0729899887566326	0.0729899887566326	TRUE	NA	NA
LIMLP_08345	9	15	21	19	8	14	20	18	7	3	9	18	8	3	9	19	15	10	12.44	0.605	-0.726	0.183671512698272	0.253429447825169	1e-08	0.235589865506569	0.191582375800615	0.191582375800615	TRUE	NA	NA
LIMLP_08350	44	38	60	39	40	35	57	37	25	29	59	61	29	31	57	66	42	46	44.03	1.041	0.058	0.852728018049379	0.889853909306184	0.0511938849982393	0.0852413779558399	0.0701170115505651	0.0701170115505651	TRUE	NA	NA
LIMLP_08355	7	14	14	12	6	13	13	11	5	10	9	13	6	11	9	14	11	10	10.4	0.88	-0.184	0.715966715228431	0.77791032125233	1e-08	0.276807572827993	0.144554982762622	0.144554982762622	TRUE	NA	NA
LIMLP_08360	11	26	10	19	10	24	10	18	28	27	28	18	33	29	27	19	16	27	21.16	1.812	0.858	0.0478272167917572	0.0793165897273222	0.101218710166954	0.149243028840762	0.129100450197361	0.129100450197361	TRUE	NA	NA
LIMLP_08365	20	20	39	32	18	19	37	30	20	20	38	27	23	21	37	29	26	28	26.83	1.073	0.102	0.752411165339253	0.806567810616929	1e-08	0.123200067161373	0.0608791602908579	0.0608791602908579	TRUE	NA	NA
LIMLP_08370	19	19	25	19	17	18	24	18	21	24	26	30	24	25	25	32	19	26	23.02	1.398	0.483	0.169773815056748	0.23787059161076	1e-08	0.139306170365936	0.0745001961913581	0.0745001961913581	TRUE	NA	NA
LIMLP_08375	34	38	39	43	31	35	37	40	30	34	53	47	35	36	51	50	36	43	39.62	1.19	0.251	0.355346082022623	0.442701509835964	1e-08	0.0918303491619287	0.0454862027450109	0.0454862027450109	TRUE	NA	NA
LIMLP_08380	1457	1135	1654	1314	1335	1050	1585	1237	1457	1588	1888	1231	1698	1678	1832	1323	1302	1633	1467.23	1.259	0.332	0.0236336483527437	0.0428079058328452	0.0133326994383347	0.0278047722224951	0.020003368248846	0.020003368248846	TRUE	NA	NA
LIMLP_08385	3297	3170	2803	2804	3021	2933	2686	2639	3844	4477	3578	3512	4481	4732	3472	3773	2820	4114	3467	1.45	0.537	2.45280707218429e-06	1.25303589170165e-05	0.00391960342777193	0.0267798091815357	0.0121607809248885	0.0121607809248885	TRUE	NA	NA
LIMLP_08390	1285	1165	1146	1238	1177	1078	1098	1165	740	785	890	744	863	830	864	799	1130	839	984.19	0.743	-0.429	0.00014219838116555	0.00046081465188938	1e-08	0.0286768990591411	0.0111644522994158	0.0111644522994158	TRUE	NA	NA
LIMLP_08395	2405	2293	2782	2742	2203	2121	2666	2581	2481	2663	3082	2508	2892	2814	2991	2695	2393	2848	2620.37	1.195	0.257	0.038144613293832	0.0652757616806437	0.00657321426600282	0.0270227822839654	0.0143801412792179	0.0143801412792179	TRUE	NA	NA
LIMLP_08400	93	77	104	117	85	71	100	110	70	85	101	119	82	90	98	128	92	100	95.44	1.084	0.116	0.556143352622186	0.639355148368975	1e-08	0.0533463376682345	0.0268680027398119	0.0268680027398119	TRUE	NA	NA
LIMLP_08405	1081	1036	980	978	990	958	939	920	528	620	752	659	615	655	730	708	952	677	814.6	0.71	-0.494	0.000103563524639036	0.000349274860530412	0.00424402472590034	0.0292284226664137	0.014256585548379	0.014256585548379	TRUE	NA	NA
LIMLP_08410	163	181	185	200	149	167	177	188	1224	1470	768	664	1427	1554	745	713	170	1110	640.17	6.132	2.616	6.66245404076138e-22	2.59087881115731e-20	0.113752788006684	0.030100496132858	0.0678658551898474	0.0678658551898474	TRUE	NA	NA
LIMLP_08415	242	252	193	245	222	233	185	231	921	1184	836	944	1074	1251	811	1014	218	1038	627.6	4.737	2.244	1.03584501230245e-63	1.2734210780273e-61	0.00326220024204499	0.0301820764361378	0.0143473837729762	0.0143473837729762	TRUE	NA	NA
LIMLP_08420	198	197	162	194	181	182	155	183	469	514	419	383	547	543	407	412	175	477	326.19	2.701	1.434	7.29162028046417e-21	2.67195816238932e-19	0.00599599720232844	0.0340208318555395	0.0186887764775594	0.0186887764775594	TRUE	NA	NA
LIMLP_08425	970	991	1009	987	889	917	967	929	460	486	799	594	536	514	775	638	926	616	770.58	0.658	-0.605	3.16860512517808e-05	0.00012111889801458	0.0110927830699943	0.0294112756574042	0.0188958448082518	0.0188958448082518	TRUE	NA	NA
LIMLP_08430	1397	1289	1565	1444	1280	1192	1500	1359	772	855	1460	1100	900	904	1417	1182	1333	1101	1216.64	0.814	-0.297	0.0256349798909311	0.0459524498421158	0.00799770680185178	0.0281707695838681	0.0161225984436227	0.0161225984436227	TRUE	NA	NA
LIMLP_08435	2788	2987	2878	3085	2554	2763	2758	2903	3985	4425	4332	4115	4645	4677	4203	4421	2744	4486	3615.71	1.635	0.709	2.39490287166297e-10	2.79112380547632e-09	0.00370813880224983	0.0267488804160735	0.011756403832303	0.011756403832303	TRUE	NA	NA
LIMLP_08440	1428	1558	1373	1681	1308	1441	1316	1582	844	887	1181	1420	984	937	1146	1526	1412	1148	1280.04	0.801	-0.32	0.0294795779984049	0.0520123480332967	0.0139455160039656	0.0280646336194055	0.0199253118137029	0.0199253118137029	TRUE	NA	NA
LIMLP_08445	7078	7373	7608	8110	6484	6821	7290	7633	4216	4601	7642	7119	4915	4863	7415	7649	7057	6210	6633.74	0.862	-0.215	0.146396309261086	0.210153001111331	0.013530969858361	0.0264208220594956	0.0208669083979798	0.0208669083979798	TRUE	NA	NA
LIMLP_08450	3201	3378	4012	3807	2933	3125	3844	3583	3103	3170	3853	3535	3617	3350	3739	3798	3371	3626	3498.67	1.08	0.112	0.336484620190394	0.422657510726959	0.00453228508274716	0.0267730014420512	0.0126497446643638	0.0126497446643638	TRUE	NA	NA
LIMLP_08455	2678	2569	3821	3227	2453	2377	3661	3037	1003	1125	3947	2705	1169	1189	3830	2906	2882	2274	2577.88	0.7	-0.515	0.0299082443298828	0.0526711271447243	0.0826586928433129	0.0270391805209554	0.0536204116633677	0.0536204116633677	TRUE	NA	NA
LIMLP_08460	1492	1270	2010	1969	1367	1175	1926	1853	636	712	2207	1837	741	752	2142	1974	1580	1402	1491.27	0.803	-0.317	0.14547303612275	0.209285670314761	0.0623010809184138	0.0277761259176679	0.0448200738527725	0.0448200738527725	TRUE	NA	NA
LIMLP_08465	738	700	828	802	676	648	793	755	252	310	379	299	294	328	368	321	718	328	522.79	0.456	-1.131	7.62903879596047e-19	2.38313662716437e-17	0.000863571458993002	0.0310149364973611	0.0133570573831608	0.0133570573831608	TRUE	NA	NA
LIMLP_08470	71	51	54	53	65	47	52	50	36	31	38	32	42	33	37	34	54	36	44.98	0.684	-0.547	0.0321623674364054	0.0561478617957587	1e-08	0.0839925231761331	0.0391324140513585	0.0391324140513585	TRUE	NA	NA
LIMLP_08475	415	408	569	511	380	377	545	481	289	279	403	360	337	295	391	387	446	352	399.18	0.794	-0.333	0.0128500272634077	0.0249854356636973	1e-08	0.0325593049231562	0.0145831358856721	0.0145831358856721	TRUE	NA	NA
LIMLP_08480	504	474	761	656	462	438	729	617	267	323	661	479	311	341	641	515	562	452	506.94	0.79	-0.34	0.0131868500206501	0.025510195649085	1e-08	0.0311708637451687	0.0159600840503631	0.0159600840503631	TRUE	NA	NA
LIMLP_08485	9028	9689	7672	7843	8271	8963	7352	7381	8867	10607	9842	8541	10336	11210	9550	9177	7992	10068	9030.11	1.26	0.334	0.000317837177293946	0.000949099118187714	1e-08	0.0263165226798931	0.00815587976388978	0.00815587976388978	TRUE	NA	NA
LIMLP_08490	25495	27388	23140	24301	23357	25337	22174	22871	33667	39067	31226	30205	39246	41289	30300	32454	23435	35822	29628.35	1.518	0.602	1.59970170780204e-07	1.08093319298467e-06	0.00510945723325088	0.0261157945492975	0.0126510052973014	0.0126510052973014	TRUE	NA	NA
LIMLP_08500	1497	1431	1505	1445	1371	1324	1442	1360	810	787	1427	1244	944	832	1385	1337	1374	1124	1249.33	0.8	-0.322	0.0557875558942292	0.0905864403548818	0.0249202427911744	0.028114689283301	0.0263696643556486	0.0263696643556486	TRUE	NA	NA
LIMLP_08505	2843	2647	2877	2825	2605	2449	2757	2659	3768	4332	4199	3411	4392	4578	4074	3665	2618	4177	3397.39	1.592	0.671	2.41949311487485e-07	1.57349629023687e-06	0.00888285376234262	0.0267952169889872	0.0159112577821745	0.0159112577821745	TRUE	NA	NA
LIMLP_08510	6546	6724	5606	6618	5997	6220	5372	6229	8366	9775	7649	7508	9752	10331	7422	8067	5954	8893	7423.78	1.483	0.568	4.14659458750538e-06	2.0311917703063e-05	0.00728065428906693	0.0263789959662948	0.0145035843335246	0.0145035843335246	TRUE	NA	NA
LIMLP_08515	1543	1666	1118	1304	1414	1541	1071	1227	864	881	1153	1088	1007	931	1119	1169	1313	1056	1184.94	0.809	-0.306	0.0861034026321574	0.131942126027805	0.0291275728361815	0.0282281079833901	0.0296261288173421	0.0296261288173421	TRUE	NA	NA
LIMLP_08520	784	764	704	635	718	707	675	598	529	582	818	728	617	615	794	782	674	702	688.12	1.036	0.051	0.757825183498755	0.811712134433321	0.0210227392869558	0.0298167063147687	0.0250037701156994	0.0250037701156994	TRUE	NA	NA
LIMLP_08525	2746	2890	2779	2952	2516	2674	2663	2778	3097	3752	4242	3858	3610	3965	4116	4145	2658	3959	3308.44	1.489	0.574	3.62015302554969e-09	3.40651930379503e-08	0.000145889674636097	0.0268158503622125	0.00877852769761889	0.00877852769761889	TRUE	NA	NA
LIMLP_08530	1256	1169	1246	1238	1151	1081	1194	1165	1225	1339	1637	1539	1428	1415	1588	1654	1148	1521	1334.55	1.323	0.404	0.000184711088327118	0.000581763601334419	0.000757719373352719	0.0279814328216156	0.0104749860588528	0.0104749860588528	TRUE	NA	NA
LIMLP_08535	674	799	677	658	617	739	649	619	324	333	550	599	378	352	534	644	656	477	566.44	0.708	-0.499	0.0203457497634204	0.0375666920292612	0.054662877277535	0.0306305918173878	0.0425949572585971	0.0425949572585971	TRUE	NA	NA
LIMLP_08540	4249	3915	5133	4682	3893	3622	4919	4406	3525	3917	5581	4040	4109	4140	5415	4341	4210	4501	4355.59	1.07	0.097	0.351533945045386	0.438095442958785	0.00179015419691092	0.0266263899851121	0.0101900921802407	0.0101900921802407	TRUE	NA	NA
LIMLP_08545	678	706	625	650	621	653	599	612	717	783	742	628	836	828	720	675	621	765	692.88	1.227	0.295	0.0162063569902186	0.0305150328506537	0.00199947542892781	0.0297907013811882	0.0129778459934082	0.0129778459934082	TRUE	NA	NA
LIMLP_08550	339	304	342	328	311	281	328	309	186	219	316	237	217	231	307	255	307	252	279.72	0.818	-0.291	0.0530076411864472	0.0865148267929551	1e-08	0.0353486060575172	0.0180165462138457	0.0180165462138457	TRUE	NA	NA
LIMLP_08555	443	327	418	432	406	303	401	407	181	182	356	269	211	192	345	289	379	259	319.16	0.673	-0.571	0.00114100455006044	0.00292819416853896	0.0191015905786571	0.0341967802642155	0.0262192739178267	0.0262192739178267	TRUE	NA	NA
LIMLP_08560	163	125	153	147	149	116	147	138	65	76	126	85	76	80	122	91	138	92	114.95	0.667	-0.584	0.00441548000294333	0.00971558561848557	1e-08	0.0487088600857199	0.0312183468039823	0.0312183468039823	TRUE	NA	NA
LIMLP_08565	245	210	230	192	224	194	220	181	412	450	297	286	480	476	288	307	205	388	296.4	1.851	0.888	7.75219218898794e-06	3.51709576574203e-05	0.0336299997422312	0.0348242069986461	0.0341963598260244	0.0341963598260244	TRUE	NA	NA
LIMLP_08570	2347	2313	2187	2234	2150	2140	2096	2103	3813	4392	2944	2563	4445	4642	2857	2754	2122	3674	2898.16	1.683	0.751	3.3017629965285e-05	0.000125156033201917	0.0346718201851211	0.0269274105984757	0.0310449625822657	0.0310449625822657	TRUE	NA	NA
LIMLP_08580	14907	15614	15569	16452	13657	14444	14919	15484	12568	13988	15195	15271	14651	14784	14744	16408	14626	15147	14886.32	1.036	0.05	0.596023231961949	0.676427795416017	0.000505939908947082	0.0262029392806838	0.00860295605781213	0.00860295605781213	TRUE	NA	NA
LIMLP_08585	173	121	176	141	158	112	169	133	120	162	123	120	140	171	119	129	143	140	141.4	0.98	-0.029	0.90179253272364	0.926342679840915	0.0444861739124423	0.0444669817250263	0.0444705261818454	0.0444705261818454	TRUE	NA	NA
LIMLP_08590	6372	6949	6154	7246	5838	6429	5897	6820	15997	17422	11568	12873	18648	18413	11225	13831	6246	15529	10887.48	2.438	1.286	1.81965621405353e-13	3.43302466918713e-12	0.0317141027360888	0.0262672670352053	0.0291975719258789	0.0291975719258789	TRUE	NA	NA
LIMLP_08595	4210	4420	5135	5009	3857	4089	4921	4714	3129	3899	5309	4736	3647	4121	5151	5089	4395	4502	4448.63	1.019	0.027	0.791601279090826	0.839310418366858	0.0012306304109494	0.0266138701064172	0.00979789318655985	0.00979789318655985	TRUE	NA	NA
LIMLP_08600	4769	4758	4711	4865	4369	4402	4514	4579	2367	2814	4044	3632	2759	2974	3924	3902	4466	3390	3927.93	0.75	-0.415	0.00293948849508402	0.00677290849743967	0.0127376645419847	0.0266915632671339	0.0184426459755975	0.0184426459755975	TRUE	NA	NA
LIMLP_08605	183	190	178	170	168	176	171	160	84	63	127	117	98	67	123	126	169	104	135.93	0.6	-0.737	0.00149595373179794	0.00370199978693632	0.042049709451332	0.0452085914095975	0.0437150905748502	0.0437150905748502	TRUE	NA	NA
LIMLP_08610	104	107	112	130	95	99	107	122	42	46	88	113	49	49	85	121	106	76	91.04	0.679	-0.56	0.0289695803442538	0.0512549074707294	0.0466867172501648	0.0546662028119776	0.0510316032499363	0.0510316032499363	TRUE	NA	NA
LIMLP_08615	344	305	354	371	315	282	339	349	152	184	299	250	177	194	290	269	321	232	277.01	0.713	-0.488	0.00367559109630007	0.00824466019305447	0.0120129228619812	0.0354397849238563	0.0232537040678546	0.0232537040678546	TRUE	NA	NA
LIMLP_08620	2164	2343	1928	2157	1983	2168	1847	2030	1421	1522	1607	1799	1656	1609	1559	1933	2007	1689	1848.11	0.84	-0.251	0.0358347777998407	0.0617508739443912	0.0046723405886964	0.0274385473345846	0.0132050263173049	0.0132050263173049	TRUE	NA	NA
LIMLP_08625	2158	2490	2004	2239	1977	2303	1920	2107	1869	2338	2220	2195	2179	2471	2154	2358	2077	2290	2183.79	1.104	0.142	0.146676376613253	0.210460719605839	1e-08	0.0272216947607213	0.00878466175339629	0.00878466175339629	TRUE	NA	NA
LIMLP_08630	2301	2415	2129	2242	2108	2234	2040	2110	1559	1707	1813	1666	1817	1804	1759	1790	2123	1792	1957.88	0.845	-0.243	0.0152518413133684	0.0288806373069417	1e-08	0.0273594578018298	0.0091531634856495	0.0091531634856495	TRUE	NA	NA
LIMLP_08635	12425	12918	11311	11873	11383	11950	10839	11174	5825	6418	9036	8721	6790	6783	8768	9370	11336	7928	9632.25	0.692	-0.53	0.000589513891311341	0.00164107921094779	0.0171740776734788	0.0262984735861626	0.0227871723108028	0.0227871723108028	TRUE	NA	NA
LIMLP_08640	2168	2378	1924	2121	1986	2200	1844	1996	1353	1355	1786	1807	1577	1432	1733	1942	2006	1671	1838.72	0.829	-0.27	0.0717491704938863	0.11303682875246	0.0146887416950777	0.0274457549695369	0.0210220929663613	0.0210220929663613	TRUE	NA	NA
LIMLP_08645	3941	4005	3682	4074	3611	3705	3528	3834	2329	2568	3349	3163	2715	2714	3250	3399	3670	3020	3344.4	0.819	-0.288	0.0184148728786508	0.0342504053394526	0.0063065068701569	0.0268073770614272	0.0140426858407196	0.0140426858407196	TRUE	NA	NA
LIMLP_08650	404	376	438	419	370	348	420	394	267	266	415	295	311	281	403	317	383	328	355.5	0.852	-0.231	0.0877517254966246	0.134090547661442	1e-08	0.0333616701233076	0.0147570318494685	0.0147570318494685	TRUE	NA	NA
LIMLP_08655	152	132	163	140	139	122	156	132	88	81	119	102	103	86	115	110	137	104	120.32	0.751	-0.413	0.0196129083437429	0.0363207534973676	1e-08	0.0476965623317716	0.0214298734643148	0.0214298734643148	TRUE	NA	NA
LIMLP_08660	337	258	331	275	309	239	317	259	325	393	405	291	379	415	393	313	281	375	327.91	1.337	0.419	0.00985196952518049	0.0196781215201587	0.0121510883794218	0.0339788679664713	0.0221628671791791	0.0221628671791791	TRUE	NA	NA
LIMLP_08665	17605	19119	16587	18146	16129	17687	15894	17078	106778	125387	83119	84605	124472	132519	80653	90904	16697	107137	61917.04	6.287	2.652	1.3778663903871e-60	1.59122691326219e-58	0.0240723575483445	0.0260699052447814	0.0250380461627517	0.0250380461627517	TRUE	NA	NA
LIMLP_08670	1753	1597	1735	1584	1606	1477	1663	1491	2136	2321	2348	1905	2490	2453	2278	2047	1559	2317	1938.11	1.484	0.569	1.15223734367135e-06	6.44812998051619e-06	0.00394569357009412	0.0273730400052316	0.0126230097870009	0.0126230097870009	TRUE	NA	NA
LIMLP_08675	3809	4167	3745	4313	3490	3855	3589	4059	3070	3306	4779	4531	3579	3494	4637	4868	3748	4144	3946.33	1.096	0.132	0.340339956585921	0.426095786645514	0.013383732768996	0.0266884684505111	0.0181427371727854	0.0181427371727854	TRUE	NA	NA
LIMLP_08680	756	697	659	662	693	645	631	623	376	356	728	614	438	376	706	660	648	545	596.57	0.815	-0.296	0.167010388457126	0.234775577429033	0.0541295951870921	0.0303981262568491	0.0422287305000845	0.0422287305000845	TRUE	NA	NA
LIMLP_08685	2518	2515	2093	2042	2307	2327	2006	1922	5306	5940	3344	2963	6185	6278	3245	3184	2140	4723	3431.55	2.099	1.07	1.30685759127712e-08	1.10676317341269e-07	0.0399787442242651	0.0267875773294433	0.0336881125317334	0.0336881125317334	TRUE	NA	NA
LIMLP_08690	1077	836	1084	894	987	773	1039	841	1271	1548	1503	1023	1482	1636	1458	1099	910	1419	1164.43	1.553	0.635	9.52498236827954e-05	0.000323815413073268	0.021550117977895	0.0282668561014678	0.0245566243571461	0.0245566243571461	TRUE	NA	NA
LIMLP_08695	1988	1806	1864	1833	1821	1671	1786	1725	863	934	1440	1274	1006	987	1397	1369	1751	1190	1470.32	0.671	-0.575	0.000157300524587892	0.000504181916908711	0.0167367239623771	0.0278010311140834	0.0215134700273139	0.0215134700273139	TRUE	NA	NA
LIMLP_08700	3184	2800	2757	2524	2917	2590	2642	2375	2901	2980	2416	1829	3382	3150	2344	1965	2631	2710	2670.67	1.009	0.013	0.932332708369943	0.948763671988746	0.0184363102897247	0.0270040421781379	0.0217290913349613	0.0217290913349613	TRUE	NA	NA
LIMLP_08705	1106	952	964	765	1013	881	924	720	808	859	878	564	942	908	852	606	884	827	855.67	0.929	-0.106	0.377454815610679	0.464625420637047	1e-08	0.0290747917277179	0.0125710549855528	0.0125710549855528	TRUE	NA	NA
LIMLP_08710	309	307	276	307	283	284	264	289	160	177	225	240	187	187	218	258	280	212	246.28	0.753	-0.409	0.0125310392139764	0.0244150257896033	1e-08	0.0366140307817263	0.0215235510631889	0.0215235510631889	TRUE	NA	NA
LIMLP_08715	88	73	60	65	81	68	57	61	59	51	61	53	69	54	59	57	67	60	63.2	0.898	-0.155	0.490491650379137	0.577111355231519	1e-08	0.0672784228533265	0.032550198678412	0.032550198678412	TRUE	NA	NA
LIMLP_08720	333	343	296	306	305	317	284	288	171	176	200	214	199	186	194	230	298	202	250.42	0.677	-0.563	0.000304155139630977	0.000911986811277461	1e-08	0.0364391944799753	0.0191747318573034	0.0191747318573034	TRUE	NA	NA
LIMLP_08725	2835	2935	2614	2862	2597	2715	2505	2694	2196	2459	2349	2343	2560	2599	2279	2517	2628	2489	2558.3	0.946	-0.079	0.422729179731913	0.510948589901149	1e-08	0.0270469228755558	0.00904035788265804	0.00904035788265804	TRUE	NA	NA
LIMLP_08730	1243	1260	1103	1257	1139	1166	1057	1183	974	1022	1343	1211	1135	1080	1303	1301	1136	1205	1170.53	1.058	0.082	0.52938314129285	0.613401991932822	0.00679710906828396	0.0282551934553511	0.0153184583434096	0.0153184583434096	TRUE	NA	NA
LIMLP_08735	767	819	745	773	703	758	714	728	806	914	952	873	940	966	924	938	726	942	833.63	1.299	0.377	0.000490419118547389	0.00139061552141674	1e-08	0.0291553539548441	0.010022307041361	0.010022307041361	TRUE	NA	NA
LIMLP_08740	2210	2288	2099	1924	2025	2117	2011	1811	2375	2578	2395	2165	2769	2725	2324	2326	1991	2536	2263.34	1.271	0.346	0.00139982539979832	0.00350177714588824	0.00215404006381538	0.0271797317956667	0.0108516232533623	0.0108516232533623	TRUE	NA	NA
LIMLP_08745	2393	2369	2447	2091	2192	2192	2345	1968	2240	2638	3177	3219	2611	2788	3083	3459	2174	2985	2579.66	1.368	0.452	0.00174313442493466	0.00424749699068159	0.0164354628884944	0.0270384815534753	0.019604638076694	0.019604638076694	TRUE	NA	NA
LIMLP_08750	466	412	507	389	427	381	486	366	200	224	370	288	233	237	359	309	415	284	349.79	0.68	-0.557	0.000820619854213506	0.00220393394250012	0.0148889588265173	0.0334814105775913	0.0235687873140243	0.0235687873140243	TRUE	NA	NA
LIMLP_08755	1060	1179	1116	1345	971	1091	1069	1266	668	669	826	1004	779	707	801	1079	1099	842	970.38	0.759	-0.397	0.00212753447613207	0.00506752118033707	0.00581703354557774	0.0287146058982123	0.0149700174114466	0.0149700174114466	TRUE	NA	NA
[truncated: 2,124 more rows]
