# Supplementary material for: The transcriptional response of pathogenic Leptospira to peroxide reveals new defenses against infection-related oxidative stress
Source: PLoS Pathog. 2020 Oct 6;16(10):e1008904. doi: 10.1371/journal.ppat.1008904 (PMC7567364; doi:10.1371/journal.ppat.1008904)
Supplement: S6 Table — (XLSX) [file ppat.1008904.s014.xlsx]

## Sheet: Feuil1
S6 Table. Complete set of differentially expressed ncRNAs in Leptospira interrogans WT and M776 perR mutant upon exposure to H2O2
non-coding RNA	Location in the genome												Mean expressions in the presence or absence of 10 µM H2O2				Differential expressions in the WT and perR mutant in the presence of 10 µM H2O2						Mean expressions in the presence or absence of 1 mM H2O2		Differential expressions in the presence of 1 mM H2O2
Name	chromosome	start	end	Strand	closest_downstream_ncbi	closest_downstream_mage	closest_upstream_ncbi	closest_upstream_mage	antisense_overlap_ncbi	antisense_overlap_mage	sequence	rfam_id	WT1, EMJH	WT1, EMJH with 10 µM H2O2	perR mutant, EMJH	perR mutant, EMJH with 10 µM H2O2	WT with 10 µM H2O2 vs WT Log2FC	WT with 10 µM H2O2 vs WT p-value	perR mutant vs WT Log2FC	perR mutant vs WT p-value	perR mutant with 10 µM H2O2 vs perR mutant Log2FC	perR mutant with 10 µM H2O2 vs perR mutant p-value	WT2, EMJH	WT2, EMJH with 1 mM H2O2	WT with 1 mM H2O2 vs WT Log2FC	WT with 1 mM H2O2 vs WT p-value
NZ_CP011931.1_rh3	NZ_CP011931.1	1736	1922	+	LIMLP_RS00010	LEPIMA_cI0002	LIMLP_RS00005	LIMLP_00005	NA	NA	TCCTACAAATTCATCACCAACCCCACAAGTTGAATAGGATTTTAGAATCAGAATGAACTCAACAGAACGGGCTTTCTATGGATCGCCGTTCTGGGCTCAAAAAGGCACATTTTTCAAGTGTTCCGACAAGAATGAGTCTTTTTACTTGCAAAAAGTATGTTTTTCTGATAAAGAAAACCTTTTCAT	NA	56	45	59	74	-0.315501825727929	0.947553924223288	0.0752881273042372	1	0.326810316267108	1	61	68	0.156725503687453	6.91330270730475e-06
NZ_CP011931.1_rh13	NZ_CP011931.1	1827	1905	-	LIMLP_RS00010	LEPIMA_cI0002	LIMLP_RS00005	LIMLP_00005	NA	NA	ATCAGAAAAACATACTTTTTGCAAGTAAAAAGACTCATTCTTGTCGGAACACTTGAAAAATGTGCCTTTTTGAGCCCA	NA	84	85	96	94	0.0170735133589414	0.593389282186793	0.192645077942396	1	-0.0303736490435189	1	82	87	0.0853914912306447	0.000749783478188278
NZ_CP011931.1_rh14	NZ_CP011931.1	5897	5963	-	LIMLP_RS00020	LIMLP_00020	LIMLP_RS00010	LIMLP_00010	LIMLP_RS00015	LIMLP_00015	AGATCTACAAAGTATTCTCTTCTTTTTACGTCCAGCTCTCGAATGACATCATCAATTAATAAAACG	NA	34	44	37	50	0.371968777386958	0.41551224983238	0.12199052437861	1	0.434402824145775	1	47	79	0.749191896499466	2.3494671999315e-14
NZ_CP011931.1_rh22	NZ_CP011931.1	19606	19880	-	LIMLP_RS00080	LIMLP_00080	LIMLP_RS00070	LIMLP_00070	LIMLP_RS00075	LIMLP_00075	ATTCATAATCTAATCTTCGGAGACTTTATTTTATATCTTAAGGACTTGTTTTAAAAAAAGAGCCTATGAATTTTATTTAGGCAAATTTTAAGATAACGCGAGCTCGGTATAATGCGAAAGGGATCGATGCGAGGTTAATAAATTGAAACTTAAGGCGAAATATTGTATTACGTTCCCTGTATACAATTTATTGACTAGAGCTGAGAGCCCGGTCCGGCTGCCAATGGCAAGCCGGATTTGCCTAATTTTCTTATATCGAACTCACGTTAAGATA	NA	55	66	72	72	0.263034405833794	0.288362321045138	0.388565287917653	0.89254637997457	0	1	55	77	0.485426827170242	1.29876042750087e-13
NZ_CP011931.1_rh31	NZ_CP011931.1	23820	23887	+	LIMLP_RS00110	LIMLP_00110	LIMLP_RS00100	LIMLP_00105	NA	NA	TGCAAAATGTTTTTTTAAATTTTGACCTCACTAATAAATTTTCTAAATACTGTTTAGAGAATAGGGC	NA	69	42	89	39	-0.716207033999409	1	0.367208974188229	1	-1.19033121210415	0.726502763144548	80	78	-0.036525876025114	0.0188106672479225
NZ_CP011931.1_rh34	NZ_CP011931.1	26420	26588	-	LIMLP_RS00120	LIMLP_00120	LIMLP_RS00110	LIMLP_00110	NA	NA	TTTGCAATTATTCAAATCAAAAGAATCTTATTTATATTACCTATTAGCATTTTGTTATTATCCTGCGTTTCTAGACTCAGGAGACCTGAATTATCCGGAACAATCATGGATTATGATAAAAATCCAATTGAGGGATGTGTGGTAGGAAAAACATCTACCGATAGAAAT	NA	74	69	98	79	-0.100928908850781	0.659218742665083	0.405256478486258	0.773242219565508	-0.310929095938105	1	104	86	-0.274174963438994	0.331119583571644
NZ_CP011931.1_rh40	NZ_CP011931.1	33899	34015	+	LIMLP_RS00145	LIMLP_00145	LIMLP_RS00140	LIMLP_00140	NA	NA	GAGGATTTTGATCATAGATTGTAGAATCTTTCTAAAGTGCTTGACTGAGAGTCTAAGTTCCGGGACTTATTTTAGTGTTCTCTTATTTTCTAGAACACAAAATCATAATTCAATCG	NA	55	39	53	30	-0.495957494662411	1	-0.0534392589614604	1	-0.821029858954681	1	69	50	-0.464668267003444	0.487346770283943
NZ_CP011931.1_rh47	NZ_CP011931.1	37221	37455	-	LIMLP_RS00165	LIMLP_00165	LIMLP_RS00160	LIMLP_00160	NA	NA	CCATTTATATTCATATAACTTGAATTAACGTGAAACAGTCGATGCAGGAGAACTCAACAGAGCACTTTCAAACTCAGCGTCTCGCTTCCTGAATGCCTATCCTAAGAAAGACATTCGCTGAGTTTTGTGGGTCGCTCAATACATCGCGTTCTATATTAGAGTTATTGAAAAATTCATAGTGGAAATTAACAAAACTGCTTTAATGTTCGTTTCAATGTAACGGAAGTAGATGGA	NA	79	99	96	98	0.325575871902507	0.213935525861361	0.281181752544053	1	0.0297473433940519	1	91	202	1.1504168425531	2.79936079350148e-57
NZ_CP011931.1_rh71	NZ_CP011931.1	57331	57509	+	LIMLP_RS00255	LIMLP_00255	LIMLP_RS00245	LIMLP_00245	LIMLP_RS00250	LIMLP_00250	AAGAGAAAGTAACCTTCCTACTCCGGCTAAAAAACTGATTAAAATCAGGGCCGGAGAAAATTTAAACAACAGTACAAGAATCAAAACAGCTGTCATCGAATTGGCGGCGTGAGCGGAAGGAAACGAGTGTTTCATATCCGGGTTAGAATCAACTTTTCCAGCGATCGTGATAAGAGGC	NA	159	99	159	155	-0.683526335204746	1	0	1	-0.0367585500101178	1	146	77	-0.923038018185116	0.000653250696007132
NZ_CP011931.1_rh81	NZ_CP011931.1	67349	67433	+	LIMLP_RS00290	LIMLP_00290	LIMLP_RS00285	LIMLP_00285	NA	NA	ATTGTAAGAGTTTATATTTCAAAGTTCTTACAGATTGTGATTGTTTCGCAATTATTACTCGGACGTATAAATAGAATACTTGGG	NA	104	72	99	49	-0.53051471669878	1	-0.0710830980614826	1	-1.0146467759644	0.916366320648193	83	35	-1.24575641440196	3.20726345181911e-11
NZ_CP011931.1_rh86	NZ_CP011931.1	71741	71848	-	LIMLP_RS00305	LEPIMA_cI0066	LIMLP_RS00300	LIMLP_00300	NA	NA	ATGAATTCTTCATTTTGTTTCTGTTTCATGAAATAGTCGATTGAAGCAGTTTTGTTAACGCCGCTATGGAATTTTTCAAAAACTCTATTACTAAACTCTCGTTGGAA	NA	61	35	63	29	-0.80145432061792	0.892717996150553	0.0465425859370302	1	-1.11929892837234	0.854523832062243	40	31	-0.367731784500487	1
NZ_CP011931.1_rh89	NZ_CP011931.1	71969	72077	+	LIMLP_RS00310	LIMLP_00305	LIMLP_RS00300	LIMLP_00300	LIMLP_RS00305	LEPIMA_cI0066	GATTTCGAGGGGAAGGAGAAAATGTAAAGTCCTAAAAAAAGGTTTACACATATCATGAAGCACGGTGAAAGAATTCCGGAGTTAAAAACCCCAAATGCTGATGAAGCC	NA	58	70	43	70	0.271302021817394	0.351691453653427	-0.431716240425474	0.677397316976044	0.703018262242868	1	62	52	-0.253756592245783	0.652922581199642
NZ_CP011931.1_rh90	NZ_CP011931.1	72202	72264	+	LIMLP_RS00310	LIMLP_00310	LIMLP_RS00300	LIMLP_00300	LIMLP_RS00305	LIMLP_00305,LEPIMA_cI0066	TTCATAACAATGATTTTCTTCGGTCATACTGATTCTGTGGCCTGCGTTGAGTAGAATATCGG	NA	38	34	37	70	-0.160464672193246	0.875314685487535	-0.0384741478146357	1	0.919829651316017	1	42	33	-0.347923303420307	1
NZ_CP011931.1_rh91	NZ_CP011931.1	72338	72403	+	LIMLP_RS00310	LIMLP_00310	LIMLP_RS00300	LEPIMA_cI0066	LIMLP_RS00305	LIMLP_00305	AGAGCCATCTTCAAAGCATGGATACATCCTTCTGTTTCAAGAGATGGATATAGTTTGAATCCCAC	NA	50	50	62	63	0	0.727649995260281	0.31034012061215	1	0.0230836131130412	1	38	34	-0.160464672193246	0.444072081806448
NZ_CP011931.1_rh96	NZ_CP011931.1	75934	76090	+	LIMLP_RS00325	LIMLP_00325	LIMLP_RS00315	LIMLP_00315	LIMLP_RS00320	LIMLP_00320	TGTGCGGTGTTTCTATCTACCAAAGATAAATCGGAACCAAGTAAAACCCCAGTAAGAATTCCAGCTAACATTCCAACGAAGATTTTTAACCAAAGTTTTTCTTTCAAACTACTTAGGATCTTGATATTAAGGGAAGTTAGTTTCTCGAAAACTCGC	NA	61	42	71	74	-0.538419914784126	1	0.219009781941796	1	0.0597062461242676	1	69	56	-0.301169534720565	0.509623794700333
NZ_CP011931.1_rh100	NZ_CP011931.1	81217	81302	+	LIMLP_RS00345	LIMLP_00350	LIMLP_RS00340	LIMLP_00340	NA	NA	GTCGTTTGTAACGGCTATACTCATAGCTGGCGTTTTCCTTTTTATAGATAAAAAAGTATCAAGCACAAAACACTTAGCATTTGGG	NA	72	66	55	51	-0.125530882083859	0.747723195254276	-0.388565287917653	0.826378566398694	-0.108934371553164	1	78	72	-0.115477217419936	0.11506800832446
NZ_CP011931.1_rh102	NZ_CP011931.1	84939	85005	-	LIMLP_RS00350	LIMLP_00350	LIMLP_RS00345	LIMLP_00345	NA	NA	AACTAAAAAATTTTCTTTTGATAATCACTATATAATAAACTACTCAATACTTTGTATTCAAATGGG	NA	65	41	100	93	-0.664815808410371	1	0.62148837674627	0.411886769387242	-0.104697378666693	1	100	96	-0.0588936890535686	0.0344186989226765
NZ_CP011931.1_rh112	NZ_CP011931.1	89054	89117	+	LIMLP_RS00380	LIMLP_00380	LIMLP_RS00370	LIMLP_00370	LIMLP_RS00375	LIMLP_00375	TTTCTTCTAATTCTGCAATTGCTTCTGTAAAATCATCTACATCAAGAACAAAACTAAGAACAG	NA	25	41	29	18	0.713695814843359	0.161626414244686	0.214124805352847	1	-0.68805599368526	1	39	63	0.691877704637668	2.12565840909931e-11
NZ_CP011931.1_rh115	NZ_CP011931.1	90964	91074	+	LIMLP_RS00390	LIMLP_00390	LIMLP_RS00380	LIMLP_00380	LIMLP_RS00385	LIMLP_00385	CCTGTTGGAACTTTGTCTACACTTAGATTTGCTACGAGCCAAGGAGAATAAACCAATCCTTCCGTTACGTTTGAAGTTTCATCCAGAATATATTTTCGAGTAAAAGCAGG	NA	28	33	31	58	0.237039197300849	0.489863060245064	0.146841388329271	1	0.903784684740697	0.975230754259737	32	53	0.727920454563199	7.35070987498756e-16
NZ_CP011931.1_rh117	NZ_CP011931.1	92833	92893	-	LIMLP_RS00395	LIMLP_00395	LIMLP_RS00385	LIMLP_00385	LIMLP_RS00390	LIMLP_00390	GCTCGTTTTTCTTTGAAAAGATAGAAGTGAGATGGATCGCCGGAATTCCGTTACGAAGAG	NA	34	49	46	68	0.527247002864869	0.283683929182791	0.436099114806674	0.996773580921011	0.563900885193326	1	34	38	0.160464672193246	0.00630384895518383
NZ_CP011931.1_rh120	NZ_CP011931.1	94689	94780	-	LIMLP_RS00405	LIMLP_00405	LIMLP_RS00395	LIMLP_00395	LIMLP_RS00400	LIMLP_00400	CAGTCATTAAAATGTTTCCAGATTCTTGCCACCGAATTCTAAGAGTGCCACCTCTCAAATCGATTTGAACGTCTTTTCCAGATCTTCCCGT	NA	62	35	74	74	-0.824913293441909	0.888538413713258	0.255257055242075	1	0	1	75	94	0.325770161181757	2.27211872210422e-08
NZ_CP011931.1_rh122	NZ_CP011931.1	94891	95202	+	LIMLP_RS00410	LEPIMA_cI0087	LIMLP_RS00400	LIMLP_00400	LIMLP_RS00405	LIMLP_00405	AGATTGTTTTCTAGTTTTCCTTCTAGATAAGGTCTGTGATCAATTTTAGGTCCATAGAGAACGCGAACTTTTTTATAAATGGATCTTCGTTTGATGTCACAGACTTCTTTTGGCATTCCCATAAAAGAACGAACTAATGAAGGAATTGGAATATCGGAATAACTTTCTTCGATCGGAACAATTACAGAAGGGAGAATATCTACTTTATTTCGGATCGAAAATGCAGCAAAACCTTCGTGAAATGGTACCATAGGCGCGGAAAAATTATTTTGAACCATATAATCATGGCCTTCTGGAAAAATTCCTAAAAC	NA	83	62	94	82	-0.42084312096005	1	0.179549420330713	1	-0.197036847059554	1	69	94	0.446064394899468	6.74615632496374e-13
NZ_CP011931.1_rh124	NZ_CP011931.1	96240	96303	-	LIMLP_RS00415	LEPIMA_cI0090	LIMLP_RS00410	LIMLP_00410	NA	NA	AACTAAGTTTTACAGAGGATTTGTCGTAACTTTGACAGATTTATATTGAGATCAAATACTTGT	NA	54	59	46	67	0.127755547198373	0.607654112945691	-0.231325546106456	1	0.54252723440076	1	62	83	0.420843120960049	3.59290488548674e-08
NZ_CP011931.1_rh151	NZ_CP011931.1	114296	114360	-	LIMLP_RS00510	LIMLP_00510	LIMLP_RS00505	LIMLP_00505	NA	LEPIMA_cI0108	ACCTTCCGAATTCTCTTTCTAAAATTTGATTGACTCTTTTAATTTTTCTTTTAGTTTAATCAGC	NA	45	35	65	20	-0.362570079384708	1	0.53051471669878	0.8798967039536	-1.70043971814109	0.0354834267860503	32	28	-0.192645077942396	1
NZ_CP011931.1_rh155	NZ_CP011931.1	115441	115542	+	LIMLP_RS00525	LIMLP_00525	LIMLP_RS00515	LIMLP_00515	LIMLP_RS00520	LIMLP_00520	TTTGTTTCCTATTTTAGAATTTTCTAAAACTTTATAATTTAGGATTTTCATATTTTGTAAGACGGTAAAAGTGAAAAAGATTCTTCGATGGAATAGACCGG	NA	52	24	46	37	-1.11547721741994	0.605867036874759	-0.176877762084079	1	-0.314108590428063	1	36	68	0.917537839808027	1.50066288523059e-23
NZ_CP011931.1_rh157	NZ_CP011931.1	115786	115850	+	LIMLP_RS00525	LIMLP_00525	LIMLP_RS00515	LIMLP_00515	LIMLP_RS00520	LIMLP_00520	AGGATAGAAGGAGATTTTTGTTTCCCGAAAGTTCCCACTGATTTTAAACTCAGATCAAATTCGG	NA	38	25	31	52	-0.604071323668861	0.986614856480783	-0.29373120305671	1	0.746243407754217	1	29	50	0.785875194647152	1.9907351847566e-14
NZ_CP011931.1_rh160	NZ_CP011931.1	120092	120170	-	LIMLP_RS00535	LIMLP_00535	LIMLP_RS00530	LIMLP_00530	NA	NA	GTAGTAATTCCCACATTTTTGTGAAACTCAATCTCACGGGTCATTCGAAAAATTCAGCAAACACCTCTAAGGATCGGT	NA	34	18	43	52	-0.917537839808027	0.658631921342853	0.338801913451758	1	0.274174963438994	1	31	20	-0.632268215499513	1
NZ_CP011931.1_rh161	NZ_CP011931.1	120067	120215	+	LIMLP_RS00535	LIMLP_00535	LIMLP_RS00530	LIMLP_00530	NA	NA	CAATAGAAGCGAGACGCTGAGTTTCACCGATCCTTAGAGGTGTTTGCTGAATTTTTCGAATGACCCGTGAGATTGAGTTTCACAAAAATGTGGGAATTACTACGAAAATTGAACGACATTAGAACTACTTGAAAGTTTCCAAATTGCC	NA	52	41	74	62	-0.342887713523009	0.990349595837994	0.509013647487858	0.494953008170076	-0.255257055242075	1	46	47	0.0310268956206246	0.00539451120700027
NZ_CP011931.1_rh183	NZ_CP011931.1	128941	129006	-	LIMLP_RS20010	LIMLP_00585	LIMLP_RS00580	LIMLP_00580	LIMLP_RS20005	NA	AGACGCCCCGGAACCCAGTCGAGCACGACGCGAGACTGTGAAGGGGCGAGTCCCTTCTTCGGCAG	NA	55	39	50	65	-0.495957494662411	1	-0.137503523749935	1	0.37851162325373	1	53	156	1.55748176429905	7.60895945989368e-80
NZ_CP011931.1_rh184	NZ_CP011931.1	129119	129450	-	LIMLP_RS00595	LIMLP_00590	LIMLP_RS20005	LIMLP_00580	LIMLP_RS20010	LIMLP_00585	ACTCGAAGCGAGAACTTGAAAAGCGTTTTGAGCTTTCCTAAAAAGCGAAAAACGCAACCGAAGCACACGATGTGCTGAGGCAAGTTCGAGACGCCCCGGAACCCAGTCGAGCACGACGCGAGACTGTGAAGGGGCGAGTCCCTTCTTCGGCAGAAATAAAATTAACAACATAACAGGGACTCGAAGCGAGAACTTGAAAAGCGTTTTGAGCTTTCCTAAAAAGCGAAAAACGCAACCGAAGCACACGATGTGCTGAGGCAAGTTCGAGACGCCCCGGAACCCAGTCGAGCACGACGCGAGACTGTGAAGGGGCGAGTCCCTTCTTCGGCAG	NA	77	76	82	105	-0.0188590272513159	0.491430485027557	0.0907654639231822	1	0.356693513048039	1	67	157	1.22853155843385	2.08696577768172e-66
NZ_CP011931.1_rh190	NZ_CP011931.1	139480	139545	-	LIMLP_RS00645	LIMLP_00640	LIMLP_RS00640	LIMLP_00635	NA	NA	TCGCAAACTGCCAAATGCGACCTGTCGAACGACCCATGGGGAGTGAGACGCTGAGTTTCACAGAG	NA	64	60	66	35	-0.0931094043914815	0.783303727242433	0.0443941193584534	1	-0.915111102413487	1	75	85	0.180572245641821	9.95587890153176e-05
NZ_CP011931.1_rh198	NZ_CP011931.1	150235	150352	+	LIMLP_RS00675	LIMLP_00670	LIMLP_RS00670	LIMLP_00665	NA	NA	TTTTGTAAGATCCGTCATCGATTTCATCATTTATATTAGAGTTGTTGAAAAATTCCATAGCGACGGTTAACCAAACTACTTCAACCGACCATTTCATGAAACAGAAACAAGATGGAG	NA	140	109	128	123	-0.36109869216804	1	-0.129283016944966	1	-0.0574854946607601	1	100	89	-0.168122758808327	0.0774667082167257
NZ_CP011931.1_rh203	NZ_CP011931.1	153027	153116	+	LIMLP_RS00690	LIMLP_00685	LIMLP_RS00685	LIMLP_00680	NA	NA	TAATTTCCTATTTTTCTTTTTATCAAAGAATTTTTTCTAATTTTAGAAATATTTTATATACTACCCTTAACTTGGAACTATATAAGCCG	NA	104	66	126	81	-0.656045598782639	1	0.276840205358824	1	-0.637429920615292	1	89	71	-0.325986311461716	1
NZ_CP011931.1_rh206	NZ_CP011931.1	153984	154061	+	LIMLP_RS00700	LIMLP_00695	LIMLP_RS00690	LIMLP_00685	LIMLP_RS00695	LIMLP_00690	AATTCTTTCTTATTTTTTTACGACAAGCTTACGTTAAATTAAGAAATTTCTTCGATTCTTTCCAGGCGATTTTTGAC	NA	62	17	53	14	-1.86673346913654	0.00390256439986834	-0.226275855823676	1	-1.9205655325056	0.00356813212070065	56	31	-0.853158611670729	0.0023364762115389
NZ_CP011931.1_rh210	NZ_CP011931.1	158886	159090	+	LIMLP_RS00710	LIMLP_00705	LIMLP_RS00705	LIMLP_00700	NA	NA	TTAATTTCGGGACTTGTAGTTATTTTCGTTTACTACTTTCACAATTGACAAAACGTTTTATCCAAAACCATAGTGGGAATGAGTAGAAAGAAGAGGCTTAAAAAGCCATAAATCACACAATGTGACTTAATTTATGGTTTCGTTATCGTTAGGGAGAAGATTGTGTGAACGACTATTTAATTCCAATTTAATAGTAAGATCGGT	NA	73	73	76	49	0	0.562000355709547	0.0581029545635682	1	-0.633217669328377	1	72	169	1.23095443483987	1.22421108434216e-61
NZ_CP011931.1_rh225	NZ_CP011931.1	169112	169176	-	LIMLP_RS00750	LIMLP_00745	LIMLP_RS00740	LIMLP_00735	LIMLP_RS00745	LIMLP_00740	TCTTCTCCTTTGAGATTTATAGTATTCTGTTTTTTAAAAATTGTAGAGGTTGGTTTAAAAGCGG	NA	60	48	35	65	-0.321928094887362	1	-0.777607578663552	0.194492829226891	0.893084796083488	1	40	58	0.53605290024021	3.42649178702022e-08
NZ_CP011931.1_rh226	NZ_CP011931.1	169227	169281	-	LIMLP_RS00750	LIMLP_00745	LIMLP_RS00740	LIMLP_00735	LIMLP_RS00745	LIMLP_00740	TATAAATATGCGTCTATGAGAACTAAATTTACAACTGCCTCGATAATTGGAACG	NA	61	41	46	50	-0.573185332944803	1	-0.407175381505874	0.917648832449511	0.120294233717712	1	58	76	0.389946518316013	2.59554224786873e-06
NZ_CP011931.1_rh229	NZ_CP011931.1	172428	172518	-	LIMLP_RS00760	LIMLP_00755	LIMLP_RS00755	LIMLP_00750	NA	NA	GGTAAGTATTTTAAAGATTCAATACAACTTAGATCACTTTTAAGCTATTGTTATTTTTTCTCCTCATTAACTTTAAGAGTATAAGATCAA	NA	82	68	108	116	-0.270089163367744	0.901695952500394	0.397335497545385	0.869141581808629	0.103093492964104	1	93	93	0	0.00409440597293229
NZ_CP011931.1_rh248	NZ_CP011931.1	189567	189632	+	LIMLP_RS00840	LEPIMA_cI0172	LIMLP_RS00835	LIMLP_00835	NA	NA	TTGAACTAAAACTTCCATAAATCTTCTTTCTGGAAAAGATTCTCAGTTATTCTCAAAAAGGTCCC	NA	43	50	73	65	0.217591435072627	0.554313864560584	0.763559804177919	0.379717302602804	-0.167456745851563	1	48	47	-0.0303736490435189	0.0759774469712735
NZ_CP011931.1_rh252	NZ_CP011931.1	175350	175537	-	LIMLP_RS00775	LIMLP_00770	LIMLP_RS00770	LEPIMA_cI0159	ssrA	NA	CAAATACAAACTCTTTTAGGAACCAAAAACCAAAAGAATCGCCTCCCGATCATTGTCAGAACATTTAGAATTCGAGAGAAAAAACTAAAGTTCCGTAGCAGAGATTAAGCTGCTAAAGCTAATTCGTTATTAGCGGTTATTGTTTGAAGGTTTTTAGAGGAGCCTACAACCTCTACACGCCACATAA	RF00023	41	33	46	26	-0.31315788525963	0.995725522034241	0.166009951438929	1	-0.823122237915921	1	14	17	0.280107919192735	1
NZ_CP011931.1_rh253	NZ_CP011931.1	183694	183757	-	LIMLP_RS00820	LIMLP_00820	LIMLP_RS20030	LIMLP_00810	LIMLP_RS00815	LIMLP_00815	AATCCGTATTCTTGAAACGCTTGAGCGGCATATTCGGAACAAGTAGGCGTAAAACGACAGGCA	NA	71	48	81	65	-0.564784618783526	1	0.190102883379943	1	-0.31748218985617	1	49	63	0.362570079384708	9.5633924336414e-06
NZ_CP011931.1_rh264	NZ_CP011931.1	197351	197448	+	LIMLP_RS00900	LIMLP_00900	LIMLP_RS00890	LIMLP_00890	NA	LEPIMA_cI0185,LIMLP_00895	CCTTCTACTTTCCAGTAAAGAAATTCGCGTAAATCTTCCTTTGTTTCCAATTTAGTACTCCAACAAATGGCTATATATATGTTTAGTATATTTTTAC	NA	46	64	47	55	0.476438043942987	0.249502560467217	0.0310268956206246	1	0.226770861847022	1	37	19	-0.961525852185364	5.58374807233994e-05
NZ_CP011931.1_rh288	NZ_CP011931.1	197282	197352	-	LIMLP_RS00900	LEPIMA_cI0185	LIMLP_RS00890	LIMLP_00890	NA	NA	GAACTTTGAAAAAATTCGAATACGACTTTCAAGTTTCACCACAGCCAATTCAAATTCTTAGGCACACATA	NA	15	18	31	34	0.263034405833794	1	1.04730571477836	0.00111141718869293	0.133266530863464	1	21	295	3.81225372147044	0
NZ_CP011931.1_rh293	NZ_CP011931.1	219193	219245	-	LIMLP_RS01015	LIMLP_01015	LIMLP_RS01010	LEPIMA_cI0209	NA	NA	GATTTTTCATCGGCTTTTTTTATTTAGGGAATTCTATAAAACGAATTTCTAA	NA	50	46	57	32	-0.120294233717712	0.863020805735504	0.189033824390017	1	-0.832890014164742	1	46	32	-0.523561956057013	0.253099330373913
NZ_CP011931.1_rh305	NZ_CP011931.1	225744	225808	+	LIMLP_RS01055	LIMLP_01055	LIMLP_RS01050	LIMLP_01050	NA	NA	ATCTATTTTGTACTTGTTTTCCAAAACCGGACTCGCGGCTATAGTCAATAAATTGAAATTAAAG	NA	50	37	83	56	-0.434402824145775	1	0.7311832415722	0.364674615850794	-0.567684509289321	1	58	60	0.0489096004809465	0.0132689700781489
NZ_CP011931.1_rh307	NZ_CP011931.1	226034	226087	+	LIMLP_RS01055	LIMLP_01055	LIMLP_RS01050	LIMLP_01050	NA	NA	TCATACGTGAGCCTAATCTGGAATTGTTTGTTTTCCCAGAGAAGACAATTGGG	NA	45	36	43	49	-0.321928094887362	1	-0.0655883416275767	1	0.18844508941311	1	56	44	-0.347923303420307	1
NZ_CP011931.1_rh324	NZ_CP011931.1	240993	241174	+	LIMLP_RS20050	LEPIMA_cI0231	LIMLP_RS01120	LIMLP_01120	NA	NA	AAAAATGAATTTTCCATCTGTTTCTGTTTTATGAAAACGGCCGATTGAAGCAGTTTTGTTAAGCGGGCATTATGGAATTTTTCAACAACTCTATTATCTTGGTCGAGTTAGATAGCTAAAAACTCAATGTAAACTTAGCAAATAACTTTCCTTGAAATTCAGTAAATACTTTCTTATGGCC	NA	53	58	60	38	0.130060540564373	0.438296962753135	0.178970141045319	1	-0.658963082164933	1	51	39	-0.387023123109247	1
NZ_CP011931.1_rh331	NZ_CP011931.1	245678	245742	+	LIMLP_RS20055	LEPIMA_cI0236	LIMLP_RS01140	LIMLP_01140	NA	NA	GATCTTTTATAACGTTTGAATTTTTAAGAATAATTTAAACTTACTATGAAGTCTTATCTCAAAG	NA	64	36	89	42	-0.830074998557688	0.873819345018212	0.475733430966398	0.889793846384198	-1.08341600818764	1	88	40	-1.13750352374993	9.15571273902014e-08
NZ_CP011931.1_rh336	NZ_CP011931.1	248376	248572	+	LIMLP_RS01160	LIMLP_01160	LIMLP_RS01150	LIMLP_01150	LIMLP_RS01155	LIMLP_01155	TCATAGAAAGGCTTGGTGGACAATCTATGATCACATAATCGAAATCATCTTTGATTAATTCCAGGGAATCTCTAAGTTGAAAAAAACCATCTATCTTTCCGGAAAGCATTACGTCGACTTCTGCAAGAGAAGGATGAGAAGGGGCAATCTTTAAACCTTGGATTCGAGTCAGAGTTAAAACTTCTCGTAGGTCCCC	NA	115	108	106	123	-0.0906025487809067	0.586668821619086	-0.117569596381176	1	0.214594050776041	1	81	157	0.954770746007002	1.6459463314773e-37
NZ_CP011931.1_rh338	NZ_CP011931.1	250403	250532	+	LIMLP_RS01165	LEPIMA_cI0241	LIMLP_RS01160	LIMLP_01160	NA	NA	TTCTATATATATTAGAATTGTTGAAAAACTCCATAGTTCAATTAACAAAACTGCTTGAATCGACCGTTTCCATGAAATAGAAAACAGATGGAGAATTGATTTTTCAACAACTCTATTAAAGAAGTCTGG	NA	90	67	90	72	-0.425763905871902	1	0	1	-0.321928094887362	1	79	81	0.0360692547075217	0.00027641985962052
NZ_CP011931.1_rh339	NZ_CP011931.1	250771	250830	-	LIMLP_RS01165	LEPIMA_cI0241	LIMLP_RS01160	LIMLP_01160	NA	NA	CTGTCGAACGACCCATGGGGAGTGAGACGCTGAGTTTCACAGAGCGACCATAGAAGCGA	NA	4	5	9	8	0.321928094887362	1	1.16992500144231	1	-0.169925001442312	1	199	186	-0.0974658094356174	0.0240482410104023
NZ_CP011931.1_rh344	NZ_CP011931.1	255270	255415	+	LIMLP_RS20065	LIMLP_01170	LIMLP_RS01165	LIMLP_01165	LIMLP_RS20060	NA	TTAAATTAATATTTCTAAAAAAATGTAGCGCTTTAGTTCTTTTTTGTTTAGGAAAACTTAGCCCTTTGTCAATTACTGTCTTTTGTCTAAAACGACGAAGCGAAGTTTACCATCTCGCGATTCTGTCGAAAACGTTTTATGAGGG	NA	46	42	55	34	-0.131244533278253	0.772164056806647	0.257797757467647	1	-0.69389687227432	1	66	64	-0.0443941193584534	0.00444288147601213
NZ_CP011931.1_rh352	NZ_CP011931.1	264598	264862	+	LIMLP_RS01215	LIMLP_01215	LIMLP_RS20070	LIMLP_01210	NA	NA	TATACCAGCACTCCTATTCGTGGTCAACTTTGTGAAGTTGCCACACATGGGTTTGCGGTGGCCGATTTAGATTCATCTATGGATCGGGGTCTAAGCCTTAACGCTACGACCCATAGGAAGTAGCGTTATTGAGTTACGAGAGCGATCAATCTGCCACCGGCCTTCTTGACTCCGTCGATTCAAGAATATCACATTCGGAACTGTCTTACGTTCAAGAAACATACTAATCTATGAATCGCGTTGTGGGGTGTAAGTTTTACAGAG	NA	1656	2526	1858	2940	0.609151966288227	0.206738039824034	0.166047828883328	1	0.662065653341074	1	1640	2211	0.43100321031078	3.37798210642359e-12
NZ_CP011931.1_rh353	NZ_CP011931.1	264921	264985	+	LIMLP_RS01220	LIMLP_01220	LIMLP_RS20070	LIMLP_01210	LIMLP_RS01215	LIMLP_01215	GGCTCTCTACGGATTGATCAGATAATATGAAAGGATTCCACTAAAAGTTTCCAGAGAATCAGAG	NA	44	51	47	55	0.212993723334198	0.54247932044321	0.09515723304034	1	0.226770861847022	1	54	89	0.720845928802929	2.45117123544501e-15
NZ_CP011931.1_rh377	NZ_CP011931.1	283062	283116	-	LIMLP_RS01305	LEPIMA_cI0272	LIMLP_RS01300	LIMLP_01300	NA	NA	TTATCTTGAAAATTCAAAACACTAGAGGTTCCCGGAAGCGGGTGATTTATTGTT	NA	41	48	62	29	0.227410496103072	0.501134409266231	0.596644305768791	0.698593422138167	-1.0962153152593	0.978002785923233	52	80	0.62148837674627	1.17379077182743e-10
NZ_CP011931.1_rh378	NZ_CP011931.1	279198	279557	+	LIMLP_RS01295	LIMLP_01295	LIMLP_RS01290	LIMLP_01290	NA	NA	ATCAAGAGTTTCGTATTGTGTAAATTCTACTTAAAATTTTTAGATACTCCAACGCCGGCTCTTAGTTAACTTGAATTCGGCGTAATGAATTTCATTTTTCTGAAAAAAGTTGAGATTTGAACTTTACAGATCAATTCTTAAAATGTGGGAACTATCACATGAACATTACTGATCTCTAGAAAATTGAGTACCGTTAATTTTATCGTAAAACGCTGATTCTATGTAAAATATTAGGTACCTTATTATATAGTTATGAGTAGTATGGAAATCTATTCTAAACTTAAACATGGATCAATGCGACGTAATTTGTGGGAACTACTGCAAGCTTAAATTTGTAGTAAAATTTTCAAAATAGTAGG	NA	122	78	116	77	-0.645335118700638	1	-0.0727563424353142	1	-0.591194454432671	1	131	94	-0.478834149859813	1
NZ_CP011931.1_rh379	NZ_CP011931.1	279885	279943	+	LIMLP_RS01295	LIMLP_01295	LIMLP_RS01290	LIMLP_01290	NA	NA	CTGCATTTTATTAAAAATTTCTAAAGAATGATCGCATAAAATTCTTTGAGGTTTTGGG	NA	48	66	38	39	0.459431618637297	0.349395825810938	-0.337034987277571	1	0.037474705418663	1	90	115	0.3536369546147	9.16299311781684e-09
NZ_CP011931.1_rh380	NZ_CP011931.1	280103	280262	+	LIMLP_RS01300	LIMLP_01300	LIMLP_RS01290	LIMLP_01290	LIMLP_RS01295	LIMLP_01295	CCGTTTTTAAATTTGGAATTCCACCGAAGGATCTAAAGTAAGTAGTGGCTTCTTCTTTTGTAGAGGAAAACGAGCCGCCTCTAATTACTTTATGCATTTTTCCGAATGTGTTTCTTTTGAGAGAATGTCCTGGATAGGGAAGATAATCCGAGCTTGTCC	NA	38	44	56	57	0.211504105193712	0.412116520243123	0.559427408614019	0.445586809115798	0.0255350921071375	1	46	64	0.476438043942987	1.91651949778015e-12
NZ_CP011931.1_rh392	NZ_CP011931.1	299625	299684	+	LIMLP_RS01355	LIMLP_01355	LIMLP_RS01350	LIMLP_01350	NA	NA	AGAAAGATATAAAAATACCTTAGAAATTTTTAATAAACTACTGCAACTTTCCGTAGAAG	NA	54	17	43	36	-1.66742466091313	0.0329242882267711	-0.328622747461371	1	-0.256339753259785	1	44	30	-0.552541023028779	0.172033678017697
NZ_CP011931.1_rh395	NZ_CP011931.1	301445	301510	-	LIMLP_RS01365	LIMLP_01365	LIMLP_RS01355	LIMLP_01355	LIMLP_RS01360	LIMLP_01360	TTCCATTCAGGTCAAACAATAACGCTCCTGTTTTTCCATCAGGTAAAGTCAAAAACCCAAGTCCA	NA	40	12	33	19	-1.73696559416621	0.00643451975522007	-0.277533975528909	1	-0.796466605914868	1	42	39	-0.106915203916512	0.271149274049334
NZ_CP011931.1_rh401	NZ_CP011931.1	306390	306449	-	LIMLP_RS01390	LIMLP_01390	LIMLP_RS20085	LIMLP_01385	NA	NA	AAAAAAATTGGGGTCTGGAATCTGCAGATTTTTTTCTAAAATGTGGGAACTATCACAGA	NA	63	50	64	52	-0.333423733725192	1	0.0227200765000834	1	-0.299560281858908	1	56	49	-0.192645077942396	0.521304545421855
NZ_CP011931.1_rh402	NZ_CP011931.1	306504	306558	-	LIMLP_RS01390	LIMLP_01390	LIMLP_RS20085	LIMLP_01385	NA	NA	CACAAAAAATGAATGTTTAAAGATCTGCAATGCGACTTAATCTGCGGGAACTAC	NA	107	116	94	124	0.116514008726425	0.514424407118232	-0.18687813472351	1	0.399607458709238	1	110	104	-0.0809199953835675	0.0630408878449278
NZ_CP011931.1_rh403	NZ_CP011931.1	305855	305905	+	LIMLP_RS20085	LIMLP_01390	LIMLP_RS01385	LIMLP_01385	NA	NA	CCAAAACCGTCTAACGTGGAGATTACTACGAAAATTGAACTACATTAGAC	NA	82	100	83	67	0.286304185156641	0.405962756746295	0.0174874267288411	1	-0.308950240889152	1	93	130	0.483209001920423	3.80304469919729e-11
NZ_CP011931.1_rh409	NZ_CP011931.1	309378	309442	+	LIMLP_RS01410	LIMLP_01410	LIMLP_RS01405	LIMLP_01405	NA	NA	TAAACGACATTAGGGCTGTTTGAAAGTTCCCAAATGCGACCTGTCGAGCGCCCATAGAAGCGAT	NA	79	47	64	68	-0.749191896499466	0.977969394930012	-0.303780748177103	1	0.0874628412503394	1	64	42	-0.60768257722124	0.184777751085388
NZ_CP011931.1_rh411	NZ_CP011931.1	310470	310529	+	LIMLP_RS01420	LIMLP_01415	LIMLP_RS01410	LIMLP_01410	NA	NA	TTTTGCGAACAAAATTTTAGAAAGTCGTATGATGTAATTGAACGCGAAAGGGATCGATG	NA	35	24	46	23	-0.54432051622381	1	0.394278939112046	1	-1	1	47	13	-1.85414913353655	1.53197422534802e-65
NZ_CP011931.1_rh418	NZ_CP011931.1	317250	317316	+	LIMLP_RS01450	LIMLP_01450	LIMLP_RS01445	LIMLP_01445	NA	NA	CTTTATAATATAGAGAATGTGGGAACTCATACTTTTTATAGGTTCTTGGATAAATCAAAATAAGGA	NA	64	31	48	32	-1.04580368961312	0.657221195647146	-0.415037499278844	0.894445776164239	-0.584962500721156	1	71	27	-1.39485961734121	9.72617936876839e-15
NZ_CP011931.1_rh420	NZ_CP011931.1	322090	322169	-	LIMLP_RS01455	LEPIMA_cI0305	LIMLP_RS01450	LIMLP_01450	NA	NA	GGAAAATTTTTCTCTATCAGAAAAACATACTTTTTGCAAGTAAAAAGACTCATTCTTGTCGGAACACTTGAAAAATGTG	NA	90	90	73	101	0	0.588925107487714	-0.302028537449657	0.983721847502646	0.468386923871777	1	89	114	0.357156583198344	1.07273249832157e-08
NZ_CP011931.1_rh425	NZ_CP011931.1	322109	322177	+	LIMLP_RS01455	LEPIMA_cI0305	LIMLP_RS01450	LIMLP_01450	NA	NA	GACAAGAATGAGTCTTTTTACTTGCAAAAAGTATGTTTTTCTGATAGAGAAAAATTTTCCGAACCTTA	NA	108	65	89	110	-0.732519689135014	0.95825997995004	-0.279154071197071	1	0.305626282558262	1	83	110	0.406320282177735	6.18188727448636e-10
NZ_CP011931.1_rh427	NZ_CP011931.1	327029	327326	+	LIMLP_RS01475	LIMLP_01475	LIMLP_RS01470	LIMLP_01465	NA	NA	TTTCAAGATATTTTGAAAAAAAGAAAACCATTTTGGATTACTATGTCGCGGCACGAGAGATGGGCGGTTCCGATCGGTTTAATTTGACTGAATTCGAATAAAAAATCACTGAGAGTTTTGTTCTAAAACCTAAATAACGTGGATTAACGCGAAAGGGATCAATACAGGAACTAAAGCAGAACGCTCTTTCAAACTTAGCGTCTCGCTTCTATGGACGTTCAACAATTGCGTTCTATAATCAATTGAAACAAAGACGAAATAAAGTATAATGTTTTTTTAATGTAATTTATTGACCAG	NA	100	86	100	101	-0.217591435072627	0.717840480154754	0	1	0.0143552929770701	1	117	84	-0.478047296804644	1
NZ_CP011931.1_rh434	NZ_CP011931.1	336910	337088	-	LIMLP_RS01500	LIMLP_01500	LIMLP_RS01490	LIMLP_01490	LIMLP_RS01495	LIMLP_01495	TAATATCTTCCATAATTTGGTTTAAAAAGAGGAGAAATTAATCCGTCCCAAGAAGTCAAATAAACCGTAGAAAATAAAATCATAATAAAATAATATAAGTATGATCTCGTTCTAAAAAACATGTACAATGAAAAATTATACAAACCCATCGCGATTCCAAACCCTAAAGTCAATCCGA	NA	47	41	33	22	-0.197036847059554	0.815717093402601	-0.510194732319184	0.397857453901264	-0.584962500721156	1	44	63	0.517848304862619	6.13167169457014e-13
NZ_CP011931.1_rh446	NZ_CP011931.1	350480	350551	+	LIMLP_RS01545	LIMLP_01545	LIMLP_RS20110	LIMLP_01540	NA	NA	ACAGAACGGGCTTTCTATGGATCGCCGTTCTGGGCTCAAAAAGGCACATTTTTCAAGTGTTCCGACAAGAA	NA	49	46	65	77	-0.0911478880581953	0.819031479151889	0.407657968913246	1	0.244418727666447	1	65	69	0.0861566437497146	0.00279445366494057
NZ_CP011931.1_rh449	NZ_CP011931.1	351592	351649	+	LIMLP_RS01550	LIMLP_01550	LIMLP_RS01545	LIMLP_01545	NA	NA	TTCTTATCTTTTCAAATTTACTATTGATTTTAAATTCAACTTTTCATTGTAGTTCTG	NA	24	24	25	25	0	0.75488808793371	0.0588936890535686	1	0	1	27	154	2.51189903853143	0
NZ_CP011931.1_rh450	NZ_CP011931.1	350510	350587	-	LIMLP_RS01545	LIMLP_01545	LIMLP_RS20110	LIMLP_01540	NA	LEPIMA_cI0325	TCAGAAAAACATACTTTTTGCAAGTAAAAAGACTCATTCTTGTCGGAACACTTGAAAAATGTGCCTTTTTGAGCCCA	NA	84	84	101	95	0	0.594699754956164	0.265894059973034	1	-0.088355874420847	1	72	77	0.096861539252589	0.000465867155800386
NZ_CP011931.1_rh464	NZ_CP011931.1	361270	361334	+	LIMLP_RS01600	LIMLP_01600	LIMLP_RS01590	LIMLP_01590	LIMLP_RS01595	LIMLP_01595	GGGGCTTTCAAAAGGAATCTGAACGTTTTTAGGAGAAATTAAGGCGGGTTTTTTAAAAGTAGGG	NA	82	47	60	61	-0.802963152940446	0.91956549464945	-0.450661409009565	0.748991552310592	0.0238467419543677	1	49	81	0.725140158769417	7.92178703302228e-14
NZ_CP011931.1_rh472	NZ_CP011931.1	367484	367658	+	LIMLP_RS20115	LIMLP_01625	LIMLP_RS01620	LIMLP_01620	NA	NA	TTTGTTCTAAGAGCTTGCCCCAAAACCGTCCAATGTGGGAACTACTACGAAAATTTAACGGGATTAGAGCTGCTCGAAAGTTCGTAAATTGCCAAATGCAATCTAATTGTGGAAACTACTACGTTTTATTAAAAATTTCTAAAGAATGATGTGTAAAATTCTTTGAAGTTTTGG	NA	46	42	52	45	-0.131244533278253	0.737103160476	0.176877762084079	1	-0.208586621811417	1	54	54	0	0.00121582510663687
NZ_CP011931.1_rh473	NZ_CP011931.1	368172	368325	+	LIMLP_RS01630	LEPIMA_cI0342	LIMLP_RS20115	LIMLP_01620	LIMLP_RS01625	LIMLP_01625	TGACACCTTGGAGCCAATTGATCGTATCTTTGAGAGCTAAAAATACAGAGGAAATTGCAAAAAGGGAAGCACCGATGAGAGCTAAAGTCTCGGAAAGATTCGCATATCTAAAAGCGATTACAAGAGCAAGTAACATCGAACCTTGCATCAGAG	NA	65	50	37	46	-0.37851162325373	1	-0.812914447399505	0.0111647609609369	0.314108590428063	1	54	52	-0.0544477840223765	0.0132118425818138
NZ_CP011931.1_rh479	NZ_CP011931.1	370349	370613	-	LIMLP_RS01635	LIMLP_01635	LIMLP_RS01630	LIMLP_01630	NA	NA	TCAGTTACTGATTTTATAGATGATTGAAGTACATCATAATTTTAGCACAAATCTCCTTTTAGAAGCAGAATTTTAGGTATTCTAATCATTCTTAATACAAGTACTTTTTAGTGATAACCTATTTGTTTGAGAAATGTAGGAACTCCTATTTTTAGTAGATCATTCAACGTTAAATCCAAGTTAAAAAAACTTTGAAAGTTGTAAGAAATTCTTTTAAATCCTTAGGATTGGGGTTTTATGTCCCCCTCTTTAGAATAAAGTGGA	NA	134	84	126	45	-0.673771767679012	1	-0.0888092669578559	1	-1.48542682717024	0.00793012526395238	150	128	-0.228818690495881	0.115848170351536
NZ_CP011931.1_rh481	NZ_CP011931.1	374473	374550	-	LIMLP_RS01655	LIMLP_01655	LIMLP_RS01650	LIMLP_01650	NA	NA	TCAGAAAAACATACTTTTTGCAAGTAAAAAGACTCATTCTTGTCGGAACACTTGAAAAATGTGCCTTTTTGAGCCCA	NA	88	86	97	97	-0.0331668639351993	0.642995467381622	0.14048122354983	1	0	1	80	85	0.0874628412503394	0.000556537960924904
NZ_CP011931.1_rh484	NZ_CP011931.1	376752	377027	-	LIMLP_RS01670	LIMLP_01670	LIMLP_RS01665	LIMLP_01665	NA	LEPIMA_cI0350	TCCATCTAAGTCTTGAATCACTCTTGATGGAATCATCAATAGAGTTGTTGAAAAATTAATTCGCCATCGATTTCCGTTGTATGGAAACTGTCGATTGAAGTAGTTTTGTTAAACTCCACTATAGAATTTTTCAACAACTCTAATTTGCTAATTTTATAACTTGGACTTACTCAATGAAATCCTTATTTCTTAAGAATATTGGATCGAGCGCCAATTCGAGAGAATCAATTCAACAATTTGAATATGTTTGAACGAAAACTTTGAAACTGCAACGG	NA	59	39	71	32	-0.597240830499593	1	0.267104070142841	1	-1.14974711950468	0.24529871345585	55	32	-0.78135971352466	0.00214307745837387
NZ_CP011931.1_rh486	NZ_CP011931.1	374339	374510	+	LIMLP_RS01655	LIMLP_01655	LIMLP_RS01650	LIMLP_01650	NA	NA	ATATTCAGAAACTGGAATATTCTTTTTAGACTGGCTTCGAGTCGCGTGCCTTCACATAACCAACCCCACAAGTTGAATAGGGTTTTAGAATCAAAATGAACTTAACAGAACGGGCTTTCTATGGATCGCCGTTCTGGGCTCAAAAAGGCACATTTTTCAAGTGTTCCGACA	NA	54	50	69	65	-0.111031312388744	0.700107238179859	0.3536369546147	0.983721847502646	-0.0861566437497146	1	57	48	-0.247927513443586	0.292458845119652
NZ_CP011931.1_rh490	NZ_CP011931.1	379237	379339	-	LIMLP_RS01685	LIMLP_01685	LIMLP_RS01675	LIMLP_01675	LIMLP_RS01680	LIMLP_01680	CACATCGTTTTAAGAAGTGTTTTGGCCTCACTGTATTCTGGAACCCATTGTAATAAACGTTGGGCCATTGCAGAAGAAGCCAAAAGTTTTGCGGGATCTCCA	NA	41	40	47	42	-0.0356239097307214	0.712564006290875	0.197036847059554	1	-0.162271428898877	1	49	59	0.267933205246633	1.7096976705478e-06
NZ_CP011931.1_rh494	NZ_CP011931.1	381894	382033	-	LIMLP_RS01695	LIMLP_01695	LIMLP_RS01690	LEPIMA_cI0356	NA	NA	TCTCAATCAAAATTTTTTTGAACTTGTTCCAAAACTAAAACCGACCTGCAGAGCGACCATAGAAGCGATACGAAAAACCAGTGAATGCCTCTGGCATTCAGGAAGTAAAATTGAGTTTCACAAAAATATGGAAACTACC	NA	85	81	72	80	-0.0695409332530771	0.628109986649013	-0.239465934695389	0.99525517489706	0.15200309344505	1	78	61	-0.354664881299362	0.986284186525243
NZ_CP011931.1_rh496	NZ_CP011931.1	380777	380906	+	LIMLP_RS01695	LIMLP_01695	LIMLP_RS01690	LIMLP_01690	NA	NA	CATTAAATGGAAAGTTCTTATGGAAGATACATAAGCACCTTCACAATCGAAAGCAAGACTCAGGGAAATCGTTTAGTTAGTTTTATTTCTGATTATTTTTTATCTTATAAGTTCGATGTGATTTTTTTA	NA	139	90	127	81	-0.627087976393833	1	-0.130256385951342	1	-0.648834683887541	1	141	134	-0.0734621619410211	0.0106614241640716
NZ_CP011931.1_rh497	NZ_CP011931.1	381135	381215	+	LIMLP_RS01695	LIMLP_01695	LIMLP_RS01690	LEPIMA_cI0356	NA	NA	ACAGATGGAGAATTAATTTTTCAACAATTCTAGTATAGGAATTTCCTCAAAAAAGCTATAAGGGTTTAATTCAATTGTGG	NA	60	40	54	36	-0.584962500721156	1	-0.15200309344505	1	-0.584962500721156	1	82	53	-0.629631550054884	0.0507456145235719
NZ_CP011931.1_rh498	NZ_CP011931.1	381444	381586	+	LIMLP_RS01695	LIMLP_01695	LIMLP_RS01690	LEPIMA_cI0356	NA	NA	AAAGCGATGTGTTGATAGGACGCAAAATTGAGTTTGAAAAACTCAGTGAAATGTTTTAGGTCCCGAGCAGTTCATTATGAAATTTGCAAACGATTCGTTAAGATTTTCTTATGTCAAACTCACGTAGGCTATTGTAGTTCCC	NA	60	51	53	35	-0.234465253637023	0.892141749803658	-0.178970141045319	1	-0.598637437618233	1	59	42	-0.490325626583081	0.473052884791692
NZ_CP011931.1_rh506	NZ_CP011931.1	390986	391076	+	LIMLP_RS01730	LIMLP_01730	LIMLP_RS01725	LIMLP_01725	NA	NA	TCAAAGACTCTATCTTCCAGTAAGTCACATGGACCCCGAAGGTAGTCAGTTCTACATTCCAGCGATACTGAATTTCCGTTTTCTAAACTC	NA	55	54	66	50	-0.0264722113611911	0.665414218211774	0.263034405833794	1	-0.400537929583729	1	68	86	0.338801913451758	2.9227280001642e-08
NZ_CP011931.1_rh511	NZ_CP011931.1	394716	395000	-	LIMLP_RS01760	LIMLP_01760	LIMLP_RS01745	LIMLP_01750	NA	NA	CGGACTGACTGGGAAACCTACTGCGAATCCGTAATTCTATTGGCCCAAGACCAAGAAAAACTGGCCGGATTTGTATAAAAAAATCAAAAAGAAAACCGAATAAAAGTGACGCATGTTCGGATATGTTTCTTTAAATTTTAAACCACCGACCACCAGAACTCAGTATTATCGGGTTGAAGCACAATGATCGATAAATAGGTTGTGCCTCAACTTTAGTTAATAAATTTCAAAAAAGATAAATCAGAAGTTTATTAACTAAAACATAAAATCATAACGAAGTTAGC	NA	220	233	184	180	0.0828264311296206	0.49383028882536	-0.257797757467647	0.931159217503286	-0.0317088597273381	1	178	201	0.175318260212531	7.19750247804352e-07
NZ_CP011931.1_rh525	NZ_CP011931.1	412774	412863	-	LIMLP_RS01805	LIMLP_01805	LIMLP_RS01800	LIMLP_01800	NA	NA	TATCTATAAATTGATGTAGGAACTATTACAAACCACGATTTTACGGACAAATTCTAAAATTGTAGGAACTCACTTTTAGAAAATTTTTT	NA	27	37	46	26	0.454565863465481	0.371572795935622	0.768674453893544	0.416722588471644	-0.823122237915921	1	33	35	0.084888897586513	0.0176684907198717
NZ_CP011931.1_rh526	NZ_CP011931.1	412941	413121	-	LIMLP_RS01805	LIMLP_01805	LIMLP_RS01800	LIMLP_01800	NA	NA	TTAGAAATTAATTCTCCATCTGTTTCCGTTGTATTAAAATGGATGATAGTTGAAGTAGTTTTGCTAATCATCCACTATGGAATTTTTCAACAACTCTAATATAGGTTCTGCCGTGATTCATTTTTCTGGAAAAAGTTAGAATCTGAACTTTACAGATCGATTCTTCAAATATGGGAACTA	NA	60	77	76	63	0.359895945086383	0.192669947572589	0.341036917835067	0.946787685998958	-0.270647589943669	1	49	92	0.908852111941805	3.3035725251623e-33
NZ_CP011931.1_rh540	NZ_CP011931.1	425278	425341	+	LIMLP_RS01860	LIMLP_01860	LIMLP_RS01850	LIMLP_01850	LIMLP_RS01855	LIMLP_01855	TGGAATTTTCTTAAAAGCGGAAATCTGAGGACAAAAAGTCGGATTTACATTTTTAAGTAGCGG	NA	65	41	45	39	-0.664815808410371	1	-0.53051471669878	0.683344058174266	-0.206450877467426	1	44	79	0.844349129539806	1.82452234882638e-17
NZ_CP011931.1_rh543	NZ_CP011931.1	428202	428266	-	LIMLP_RS20135	LIMLP_01865	LIMLP_RS01860	LIMLP_01860	NA	NA	GGCGATCCATAGAAAGCCCGTTCTGTTGAGTTCATTTTGATTCTAAAATCCTATTCAACTTGTG	NA	98	83	104	75	-0.239670412768283	0.878573953256454	0.085729874025884	1	-0.471621027645211	1	86	85	-0.0168738185643962	0.0137220762265516
NZ_CP011931.1_rh544	NZ_CP011931.1	428210	428304	+	LIMLP_RS20135	LIMLP_01865	LIMLP_RS01860	LIMLP_01860	NA	NA	GAATAGGATTTTAGAATCAAAATGAACTCAACAGAACGGGCTTTCTATGGATCGCCGTTCTGGGCTCAAAAAGGCACATTTTTCAAGTGTTCCG	NA	140	108	142	156	-0.374395514781498	1	0.0204641025597155	1	0.135655099357566	1	150	240	0.678071905112638	1.35796541062563e-20
NZ_CP011931.1_rh548	NZ_CP011931.1	433133	433210	-	LIMLP_RS01880	LIMLP_01880	LIMLP_RS01875	LEPIMA_cI0395	NA	NA	TCAGAAAAACATACTTTTTGCAAGTAAAAAGACTCATTCTTGTCGGAACACTTGAAAAATGTGCCTTTTTGAGCCCA	NA	86	86	97	95	0	0.60797411128686	0.17364808748503	1	-0.0300572338561799	1	80	86	0.104336659814736	0.000558302378710404
NZ_CP011931.1_rh550	NZ_CP011931.1	433105	433172	+	LIMLP_RS01880	LIMLP_01880	LIMLP_RS01875	LEPIMA_cI0395	NA	NA	AGAACGGGCTTTCTATGGATCGCCGTTCTGGGCTCAAAAAGGCACATTTTTCAAGTGTTCCGACAAG	NA	50	41	53	53	-0.286304185156641	1	0.0840642647884745	1	0	1	64	75	0.228818690495881	5.15407254273547e-05
NZ_CP011931.1_rh559	NZ_CP011931.1	443183	443307	-	LIMLP_RS20140	LIMLP_01915	LIMLP_RS01910	LIMLP_01910	NA	NA	GGTAAATATGTCTTATCGTCCTCTTTTAGTCGCGTTTGTTATACCTAACGTAGCTTTTTTAAGTATAAACCCTTCTTTTTATTCGGGTTAAATTTTTGTTTTACTGTTTGCAGCTTACGGATCT	NA	108	62	88	45	-0.800691191776593	0.842948358059225	-0.295455883526171	0.803967333693961	-0.967578522307623	0.935245803938167	30	24	-0.321928094887362	1
NZ_CP011931.1_rh562	NZ_CP011931.1	443298	443356	+	LIMLP_RS01915	LIMLP_01915	LIMLP_RS01910	LIMLP_01910	LIMLP_RS20140	NA	ATATTTACCCCGTAAAGTACAAAACTAAGAAAATTAAAGTTTCGTTATACGAGAGAAG	NA	37	43	31	39	0.216811389073148	0.534693245810187	-0.255257055242075	1	0.331205908475373	1	36	46	0.3536369546147	4.58511186496251e-05
NZ_CP011931.1_rh579	NZ_CP011931.1	458533	458597	-	LIMLP_RS01970	LIMLP_01970	LIMLP_RS01965	LIMLP_01965	NA	NA	ATCAGAATCAAAGGAAATAAAAATATACAATAAATCAAAAGGAATACAATTGATTTAAAAACCG	NA	83	65	69	40	-0.35267161831847	1	-0.266514974568756	1	-0.786596361890807	1	102	82	-0.314873337353412	1
NZ_CP011931.1_rh585	NZ_CP011931.1	467720	467790	+	LIMLP_RS01995	LIMLP_01995	LIMLP_RS01990	LIMLP_01990	NA	LEPIMA_cI0417	CGACGTAAGGAAGTAAAAAAAGAGAAAGATCTTGTACAGAAAAGCGCCAGATCCCATATTGAACCAAACT	NA	97	86	96	134	-0.17364808748503	0.794960084149735	-0.0149503414659714	1	0.481126689736616	1	162	201	0.311201688294304	8.2980748455559e-09
NZ_CP011931.1_rh586	NZ_CP011931.1	467714	467786	-	LIMLP_RS01995	LIMLP_01995	LIMLP_RS01990	LIMLP_01990	NA	NA	TGGTTCAATATGGGATCTGGCGCTTTTCTGTACAAGATCTTTCTCTTTTTTTACTTCCTTACGTCGAACTCA	NA	81	103	90	97	0.346650524298594	0.289898516055871	0.15200309344505	1	0.108059745857453	1	78	127	0.703282467909917	1.68622954648229e-20
NZ_CP011931.1_rh588	NZ_CP011931.1	468494	468668	-	LIMLP_RS02000	LIMLP_02000	LIMLP_RS01990	LEPIMA_cI0417	LIMLP_RS01995	LIMLP_01995	TCAAATTCAAAGAAGGTTTTTTTGGAAAAAAAGAAAATGCCACTAAACCGCTTAATAGATTAACGGCCCAATTGAAAAAACTTCGATGTCTAGTATGTTGAATCTGACAAATATTTTTGAGTTCATCATTTACGGATTCAATGATAGCTCTTTTTCTTAAAAGAATTTTATCGA	NA	104	103	107	91	-0.0139391909578737	0.537370844634786	0.0410272682600546	1	-0.233672346202451	1	104	133	0.354842717360097	2.65823460764093e-10
NZ_CP011931.1_rh589	NZ_CP011931.1	469227	469400	-	LIMLP_RS02000	LIMLP_02000	LIMLP_RS01995	LIMLP_01995	NA	NA	TCAACATTTCAAAACCAAGCTCTTTATAGATTTTTACTGATCCTGAATAGAAATTTAAAACCTAGGAACTCACACAAAGTAACAACCAAAAAACCGATACAAATGATACAGAAAAGAGGACTTTTAGACTGAAAGGATATGAGATGATTTATTTTTACCCTCTTTTTTGTGGA	NA	81	51	93	56	-0.667424660913129	1	0.199308808223407	1	-0.731803889050427	1	82	41	-1	3.54808974204413e-07
NZ_CP011931.1_rh593	NZ_CP011931.1	471763	471828	+	LIMLP_RS02015	LEPIMA_cI0422	LIMLP_RS02005	LIMLP_02005	LIMLP_RS02010	LIMLP_02010	AAGATGTAAAGTGTGATTATAACCGGCTCCTTTGGCTACGTGGATAAAATTTGCCCGTATTCTCG	NA	57	38	43	40	-0.584962500721156	1	-0.406625259462644	0.9409503186339	-0.104336659814736	1	28	72	1.36257007938471	1.43822904019257e-43
NZ_CP011931.1_rh608	NZ_CP011931.1	479394	479448	-	LIMLP_RS02050	LIMLP_02050	LIMLP_RS02040	LIMLP_02040	LIMLP_RS02045	LIMLP_02045	CTGATTGTTTTCACTTTTCTTAAATTCATAAATCGCACACTCCTATACACTCTG	NA	14	16	21	20	0.192645077942396	1	0.584962500721156	1	-0.070389327891398	1	23	128	2.47643804394299	0
NZ_CP011931.1_rh610	NZ_CP011931.1	480933	480997	+	LIMLP_RS02055	LEPIMA_cI0436	LIMLP_RS02050	LIMLP_02050	NA	NA	CTACTACAAAAATTTAACGACATTAGAACTAATCGAAAGTTCACAAATGCGACCTAATTTGTCG	NA	52	19	43	21	-1.45251220469751	0.119092893451319	-0.274174963438994	1	-1.03394733192334	0.954788878188803	50	97	0.956056652412403	2.23268304983464e-24
NZ_CP011931.1_rh616	NZ_CP011931.1	485800	485853	+	LIMLP_RS20145	LEPIMA_cI0441	LIMLP_RS02070	LIMLP_02070	NA	NA	ATTTGTTCTTAAAACTGTGATTCGTGGTAGTTCCCACATCATTTACAGACAAA	NA	55	68	54	74	0.30610312772568	0.447739806129979	-0.0264722113611911	1	0.454565863465481	1	65	51	-0.349942471056959	1
NZ_CP011931.1_rh620	NZ_CP011931.1	491358	491450	+	LIMLP_RS02085	LIMLP_02085	LIMLP_RS02080	LIMLP_02080	NA	NA	ACATTTTAATGTTTTAGAATCAATTCTAAATTGTGGTAGTTCCCACAGATTAAGTCTCTTTAGCAAGGTATAAAATTTTTAACAGTTCCTAG	NA	344	272	259	204	-0.338801913451759	0.881692211235228	-0.409456467015544	0.432427080744874	-0.344382945715058	1	341	400	0.230228260750552	1.49486658293687e-10
NZ_CP011931.1_rh625	NZ_CP011931.1	499440	499814	-	LIMLP_RS02105	LIMLP_02105	LIMLP_RS02095	LIMLP_02095	NA	LIMLP_02100	AAAATTTGAGCAAATCCGGCTGCTAAAGACAGACCGGTTTTCTCAGTTCTGGTTAATAAATTGTATATGGGAAACATTATATAATATCTTTGGTCTCAATGTATTATTATAGAACGCGATCTGTCAAACGATCCATGGAGAAGCACCTACAAGTGAAGAGGATTTGAAAATCAGAAGACTCAAAAAGGTATATTTTTGAAGTGTTCCGACAAGAATGAGTCTTTTTACTTGCAAAAAGTATGTTTTTCTGATAGAGAAAAATTTTCCGAACCTTACCGCCTCCACCCAAAAATAGGAAAAACTCAGCACAACGCTTTCCTATGAATCGCGTTGTGGGGTTGGTTATGATAGAAAGCGTTCTGCTGAATTCCTTG	NA	147	117	161	190	-0.32930762525296	1	0.131244533278253	1	0.238938730216331	1	137	289	1.07689359954015	9.15518869336513e-49
NZ_CP011931.1_rh626	NZ_CP011931.1	498457	498575	+	LIMLP_RS02105	LIMLP_02100	LIMLP_RS02095	LIMLP_02095	NA	NA	TAAGAAACGGAGTTGAATTCAATTGAAATTTTCTCGTATAACGAGTGAACTTACATAGAGTGAAATTCATCTCAGATTCAATTGCAGGTTATTGTTTTGGTATATTGTTAATAGTAGC	NA	52	47	60	38	-0.145850866463455	0.779093889660795	0.206450877467426	1	-0.658963082164933	1	55	41	-0.423807708906576	0.730154982766602
NZ_CP011931.1_rh627	NZ_CP011931.1	498762	498830	+	LIMLP_RS02105	LIMLP_02100	LIMLP_RS02095	LIMLP_02095	NA	NA	TCTGTGTGGGTTCCCACAAATTATAATTTAGGTCGGTTATAGACTTGTAAAAATCAGTATTTTAGGGG	NA	117	90	100	63	-0.37851162325373	1	-0.22650852980868	1	-0.666576266274808	1	99	65	-0.606988807051155	0.0672779824713806
NZ_CP011931.1_rh629	NZ_CP011931.1	499544	499609	+	LIMLP_RS02105	LIMLP_02105	LIMLP_RS02095	LIMLP_02095	NA	NA	TTCGGAAAATTTTTCTCTATCAGAAAAACATACTTTTTGCAAGTAAAAAGACTCATTCTTGTCGG	NA	65	84	43	86	0.369949609750306	0.325735667285888	-0.596103058326357	0.507249680308649	1	0.781886498327107	74	101	0.448758117122845	8.72182216173517e-11
NZ_CP011931.1_rh632	NZ_CP011931.1	502680	502745	+	LIMLP_RS20150	LEPIMA_cI0449	LIMLP_RS02110	LIMLP_02110	NA	NA	GTGTAAATTGGATTTTGAAGTAACCACGAAGTGAAAAGGTTTTTGGGATTTTTTCAAGAGATAGG	NA	54	68	50	38	0.332575339086871	0.397523561416551	-0.111031312388744	1	-0.395928676331139	1	67	114	0.766800823706969	1.80512595494674e-20
NZ_CP011931.1_rh635	NZ_CP011931.1	504319	504546	+	LIMLP_RS02120	LIMLP_02120	LIMLP_RS02115	LIMLP_02115	NA	NA	TTCCTATGAATCGCGTTGGAAAACTCAACACAACGCTTTCCTATGAATCGCGTTGGAAAACTCAGCACAACGCTTTCCTATGAATCGCGTTGGAAAACTCAGCACAACGCTTTCCTATGAATCGCGTTGGAAAACTCAGCACAACGCTTTCCTATGGGTCGCGTTGTGGGATGGGAACTAAGTTTTACAGAGGATTTGTCGTAATTCCGACAGATTTATATTGAGAT	NA	43	28	47	40	-0.618909832644494	1	0.128324096975539	1	-0.232660756790275	1	25	24	-0.0588936890535686	1
NZ_CP011931.1_rh637	NZ_CP011931.1	501388	501477	-	LIMLP_RS02110	LIMLP_02110	LIMLP_RS02105	LIMLP_02105	NA	NA	TCGATGAGTCACCGCGGGAAAGTCAGTACCGCGCTGACGCGCGACAGGGATCGATGCGAGGTCAAGTTATTGATATATTATAATAATAT	NA	27	58	42	54	1.1030934929641	0.0117389428662354	0.637429920615292	0.531604794831522	0.362570079384708	1	191	605	1.66336250412621	2.15657125250386e-137
NZ_CP011931.1_rh640	NZ_CP011931.1	509847	509911	+	LIMLP_RS02130	LIMLP_02130	LIMLP_RS02125	LIMLP_02125	NA	NA	GTTTCAAGAGGAATTTTGAGCAAAGAATGAACGTTTAAGTAAAGAGCTATTAGCAGTAACGGGA	NA	70	63	71	60	-0.15200309344505	0.864540103501495	0.0204641025597155	1	-0.242856523896164	1	65	64	-0.0223678130284544	0.0530508509594245
NZ_CP011931.1_rh645	NZ_CP011931.1	512280	512344	+	LIMLP_RS02150	LIMLP_02150	LIMLP_RS02140	LIMLP_02145	NA	NA	AAGCCCTGTTTCGATACAAAAATCCTGTGTACTTTACTATATAGCCCAAGTAATAACTAAGAAC	NA	72	69	55	21	-0.0614005446641433	0.765602966638761	-0.388565287917653	0.889584464354342	-1.3890422907459	0.331678482491073	76	74	-0.0384741478146357	0.0381269398906387
NZ_CP011931.1_rh650	NZ_CP011931.1	515755	515880	+	LIMLP_RS20160	LIMLP_02170	LIMLP_RS02165	LIMLP_02165	NA	NA	AAATCTGCTCGGCGATTATAGGAACGAGAAGGCTTTAGTTTTCTCGAACTACCCAAAACACGATCCGTAAAAAACGTTTTGTTGAGTTTGAACATGAGACGCTTTTAGCTGTACAAAAATGTGGG	NA	36	56	37	24	0.637429920615292	0.131847381864648	0.0395283641866373	1	-0.624490864907794	1	25	19	-0.395928676331139	1
NZ_CP011931.1_rh658	NZ_CP011931.1	521892	521985	+	LIMLP_RS02195	LEPIMA_cI0469	LIMLP_RS02190	LEPIMA_cI0467	NA	LEPIMA_cI0468	GAAAATTTTTCTCTATCAGAAAAACATACTTTTTGCAAGTAAAAAGACTCATTCTTGTCGGAACACTTGAAAAATGTGCCTTTTTGAGCCCAG	NA	110	124	109	135	0.172836596862216	0.385725947446217	-0.0131753887477332	1	0.308631272273904	1	106	128	0.272079545436801	1.46716188717768e-08
NZ_CP011931.1_rh660	NZ_CP011931.1	521884	522033	-	LIMLP_RS02195	LEPIMA_cI0469	LIMLP_RS02190	LEPIMA_cI0467	NA	NA	TAGAATCAGAATGAACTCAACAGAACGGGCTTTCTATGGATCGCCGTTCTGGGCTCAAAAAGGCACATTTTTCAAGTGTTCCGACAAGAATGAGTCTTTTTACTTGCAAAAAGTATGTTTTTCTGATAGAGAAAAATTTTCCGAACCTT	NA	87	66	81	102	-0.398549376490275	1	-0.103093492964104	1	0.332575339086871	1	82	100	0.286304185156641	3.21788965860522e-08
NZ_CP011931.1_rh662	NZ_CP011931.1	523317	523373	-	LIMLP_RS20165	LIMLP_02200	LIMLP_RS02195	LIMLP_02195	NA	NA	GCTTCGAAAATGTAGGAACTCATACTTTTAGAGAATCTTTTCTCATTTCCTTACGC	NA	48	29	37	36	-0.726981505593584	0.890004319163649	-0.375509135092206	0.985277260627179	-0.0395283641866373	1	40	78	0.963474123974886	1.19805027621144e-19
NZ_CP011931.1_rh667	NZ_CP011931.1	524862	524928	+	LIMLP_RS02205	LIMLP_02205	LIMLP_RS02200	LIMLP_02200	NA	NA	AAGATATTTTCCTTAAGAACCTAAAAAATTTTTAGAGTTTGTTCCAAAATCTCAAAAAATTTACAC	NA	80	35	45	21	-1.1926450779424	0.543844923864001	-0.830074998557688	0.0968096631919366	-1.09953567355091	0.954359596539544	80	90	0.169925001442312	5.92212091174198e-05
NZ_CP011931.1_rh668	NZ_CP011931.1	524995	525289	+	LIMLP_RS02205	LIMLP_02205	LIMLP_RS02200	LIMLP_02200	NA	NA	ATAATTGGATCTCAATATAAATCTGTCGGAATTACGACAAATCTTCTGTAAAACTTAGTTCCCACCCCACAACGCGACCCATAGGAAAGCGTTGTGTTGAGTTTTCCCTATTTTTGGGTGGGGGAGGAGGTGGAAAGGTTTTCTTTATCAGAAAAACATACTTTTTGCAAGTAAAAAGACTCATTCTTGTCGGAACACTTGAAAAATGTGCCTTTTTGAGCCCAGAACGGCGATCCATAGAAAGCCCGTTCTGTTGAGTTCATTTTGATTCTAAAATCCTATTCAACTTGTGGG	RF00003	94	129	119	98	0.456638403745617	0.0754361216842766	0.340228911630306	0.864782595686191	-0.280107919192735	1	96	101	0.0732489820306385	2.48300572921762e-06
NZ_CP011931.1_rh669	NZ_CP011931.1	525184	525271	-	LIMLP_RS02205	LIMLP_02205	LIMLP_RS02200	LIMLP_02200	NA	NA	TTTTAGAATCAAAATGAACTCAACAGAACGGGCTTTCTATGGATCGCCGTTCTGGGCTCAAAAAGGCACATTTTTCAAGTGTTCCGA	NA	150	114	157	170	-0.395928676331139	1	0.0658020583957461	1	0.114770187246075	1	148	221	0.578449193762482	3.07381780659411e-16
NZ_CP011931.1_rh685	NZ_CP011931.1	541558	541624	-	LIMLP_RS02275	LIMLP_02275	LIMLP_RS20175	LEPIMA_cI0489	NA	NA	AAAATACCGCAAATTCGGCATTCTAAAGCAGGACCAAAATATTCAAATTTTTGAAATAATCTAACC	NA	61	53	75	79	-0.202816882999687	0.908390816582707	0.298081352932995	1	0.0749620576812219	1	52	17	-1.61297687689075	1.73369679875173e-40
NZ_CP011931.1_rh690	NZ_CP011931.1	545680	545782	+	LIMLP_RS02285	LIMLP_02285	LIMLP_RS02280	LIMLP_02280	NA	NA	TGGAATCTGAACTTTACAAATCATTCCTACTCAAAATTATGTAATAAAATACTTAATCGTTTACACATCAGTCATGTTAATTCTACATAAAAAAGTTTGGGC	NA	40	32	60	24	-0.321928094887362	1	0.584962500721156	0.568377754520925	-1.32192809488736	0.397910141902447	55	36	-0.611434712082347	0.196145090977017
NZ_CP011931.1_rh691	NZ_CP011931.1	545845	545978	+	LIMLP_RS02285	LIMLP_02285	LIMLP_RS02280	LIMLP_02280	NA	NA	CTTGAAAACAAAATTTTTTCCTAAATTTAATTTGTTATAGAACGTGATCTGTCGAGCGAGTGCCAATAGAAGCGATACGCTGAGCTTAAAAGAAGGTTCTGCGACTCGATCGTTTTCGCATTGGATCATACCG	NA	41	27	54	68	-0.602664502454615	1	0.397335497545385	0.908661160557421	0.332575339086871	1	53	57	0.104969559601542	0.000397432815598166
NZ_CP011931.1_rh697	NZ_CP011931.1	549563	549676	+	LIMLP_RS02300	LIMLP_02300	LIMLP_RS02295	LIMLP_02295	NA	NA	AACTTTATTTAAAAACTTATAAAGTCTCAAAAAAAGTAATCTGTAGAAACTCCCACAAATCCAGGTTTTACAGATAAACTTCAATTTATTGACTGGAGTTGAAAGAATAGTCC	NA	57	33	53	37	-0.788495894806288	0.868987905452082	-0.104969559601543	1	-0.51846708893425	1	46	19	-1.27563444261343	3.61327036588533e-11
NZ_CP011931.1_rh698	NZ_CP011931.1	549730	549828	+	LIMLP_RS02300	LIMLP_02300	LIMLP_RS02295	LIMLP_02295	NA	NA	GAAAGATTCCATAGTTCAAGTTTAACAAAACTGTTTCAATCGACGTTTCTATGGAACGAATGGGGAATTCATTTTTCAACAATTCTATTATTGAAGTG	NA	57	85	74	59	0.57650092197296	0.131847381864648	0.376563351464208	0.973200318171021	-0.326810316267109	1	63	28	-1.16992500144231	8.44699416972379e-09
NZ_CP011931.1_rh704	NZ_CP011931.1	554230	554280	+	LIMLP_RS02320	LIMLP_02320	LIMLP_RS02315	LIMLP_02315	NA	NA	GTGAATTTGTTGGTTTTTATTCAAACAAAAAGAAATAATTAGGATGTAGG	NA	69	90	67	73	0.383328639551506	0.376906726424731	-0.0424352663203966	1	0.123735368422245	1	96	109	0.18322182405577	6.16792164189869e-05
NZ_CP011931.1_rh711	NZ_CP011931.1	562570	562701	-	LIMLP_RS02340	LIMLP_02340	LIMLP_RS02335	LIMLP_02335	NA	NA	TATAAATTTTCGTTTCTAACTATATTCATTTTTACTTAAAGTCACTGTAGAACCTAAAGATGTGGGAACTCTTACAAATTTTTAAGGGCAATCGGCAATCACTGAATCTGTGGGAACTCATACTTTTAGCG	NA	47	31	56	59	-0.600392541290762	1	0.252766070379967	1	0.0752881273042372	1	55	26	-1.08091999538357	1.30114949733507e-07
NZ_CP011931.1_rh712	NZ_CP011931.1	562208	562271	+	LIMLP_RS02340	LIMLP_02340	LIMLP_RS02335	LIMLP_02335	NA	NA	ATCAGTGAAAGCTTGTTTGGCTTTTCCGTTTTTAAAATCACTTTCAATTTTTTTTGTTTCGAG	NA	58	58	64	49	0	0.697202541035141	0.142019004872428	1	-0.385290155884792	1	61	39	-0.645335118700638	0.1263840693749
NZ_CP011931.1_rh716	NZ_CP011931.1	564569	564626	+	LIMLP_RS02355	LIMLP_02355	LIMLP_RS02350	LIMLP_02350	NA	NA	TTCTGATTTTAGAAATTTATCTTTTACTTCTTCCGAAACAAATTGTCCAAAAATAGC	NA	54	38	55	67	-0.506959988719883	1	0.0264722113611912	1	0.284729476933113	1	42	64	0.60768257722124	1.33677126726755e-09
NZ_CP011931.1_rh721	NZ_CP011931.1	572421	572511	+	LIMLP_RS20185	LEPIMA_cI0510	LIMLP_RS02365	LIMLP_02365	NA	NA	TAATTCAATAGATTTACACATCGATCTTGCGAATTCAGAGTAAAAAAACTGGGCGAATCCGGCGTTGCCGGACCGCGCTTTCAGCTCCAG	NA	36	26	58	56	-0.46948528330122	1	0.68805599368526	0.415331422770648	-0.050626073069968	1	45	34	-0.404390255079335	1
NZ_CP011931.1_rh722	NZ_CP011931.1	563450	563522	-	LIMLP_RS02345	LIMLP_02345	LIMLP_RS02340	LIMLP_02340	NA	NA	AATCTTGTTTCTCTTTGATTGAGAAGCGAGTTGTTCAAAGTAAATTCAATGTTATGATAAAACGGGATAAGG	NA	152	156	196	155	0.037474705418663	0.526078888947614	0.366782330671623	0.908661160557421	-0.338585438840971	1	160	151	-0.0835233555622835	0.019403389327124
NZ_CP011931.1_rh733	NZ_CP011931.1	581410	581522	+	LIMLP_RS20205	LIMLP_02395	LIMLP_RS02390	LIMLP_02390	NA	NA	TTTCAAATAAAACTTTAAATAATGCTCGAGATAACATTTACAGCGTGTCCCAAAATCGACTTAAGAAAATCAGGGCGAATCCGGCTTTGCCGGACCGGGCTCTCCACTCTGG	RF00005	75	66	92	73	-0.184424571137427	0.804873237014329	0.294743265561132	1	-0.333737397176996	1	98	153	0.642677998577444	1.23653004106622e-19
NZ_CP011931.1_rh736	NZ_CP011931.1	582458	582528	-	LIMLP_RS02400	LIMLP_02400	LIMLP_RS02395	LIMLP_02395	NA	NA	AGATGATTCTTTTAGACTTATCTTTTTTTGATAAGAAATTAAGTTTTGAGATACGCCGTAAGTAAAAAAG	NA	120	85	133	70	-0.497499659470817	1	0.148391839892671	1	-0.925999418556223	1	75	27	-1.47393118833241	3.95161360043745e-17
NZ_CP011931.1_rh752	NZ_CP011931.1	602369	602633	+	LIMLP_RS02465	LIMLP_02465	LIMLP_RS02460	LIMLP_02460	NA	NA	AGATTAAAGAAGTCTTATTCATAACTATATAATAAAGTACCTAATATTTTGTATGGAATCAGCGTTTTGTGATAAAATTAACGGTACTCAATTTTATAAAGATCAGTAGTTTGTGCCTACTAATTGAGTATTGGAAATTTTCGCCATAAAGAACTATTTGAGTGCAAAATATTGGTACTCTGTTCTATAGTTCTTGAGTGGAAAATCGTATCGATTTTTATTAAAAACGAACTTGAATTTCTTTCTACGCTTTCGTAAAAATAA	NA	73	69	64	34	-0.0813001021018482	0.60190343156888	-0.189824558880017	1	-0.912537158749661	0.94266610697136	121	98	-0.304153393159386	0.162654845913532
NZ_CP011931.1_rh753	NZ_CP011931.1	602773	602842	+	LIMLP_RS02465	LIMLP_02465	LIMLP_RS02460	LIMLP_02460	NA	NA	TCTTCCGGTTTTGTTTTTCAAAACAGGGAAGTTTTTCTTTTTTTAACGCGAAAGGGATAGATGCGAGGT	NA	144	60	58	7	-1.26303440583379	0.342995983330758	-1.31194400631474	4.33472456980125e-07	-3.05062607306997	3.87012920949462e-28	145	62	-1.22571277962806	1.93865983998248e-13
NZ_CP011931.1_rh762	NZ_CP011931.1	611770	611837	+	LIMLP_RS02490	LIMLP_02490	LIMLP_RS02485	LIMLP_02485	NA	LEPIMA_cI0537	TCGGAAAATTTTTCTCTATCAGAAAAACATACTTTTTGCAAGTAAAAAGACTCATTCTTGTCGGAAC	NA	83	88	52	103	0.0843921872903726	0.546108370172472	-0.674599713205833	0.280200985760645	0.986060809042126	0.726502763144548	86	111	0.368151111648008	3.24451109499014e-09
NZ_CP011931.1_rh776	NZ_CP011931.1	625384	625606	+	LIMLP_RS02550	LEPIMA_cI0551	LIMLP_RS02540	LIMLP_02540	LIMLP_RS02545	LIMLP_02545	TTTTTTCTAAGTAATCTTCTCTTCCTGAGTATTTTTTATATTTCTTATATTGTTCCGAATTGGTTTTATAATAATTTTGGTGATAATCTTCCGCAGGATAAAAAGAAGTAAAAGGAATGATTTCGACTACGATCGAACCGGGAAACTTTTTGGATTCTGAAATTTCACGTTTGGATTTTTCGGCAGCTTTTTTTTGAGTTTGGTTATGATAGAAAATGCCAG	NA	70	45	71	67	-0.637429920615292	1	0.0204641025597155	1	-0.0836579290469097	1	69	72	0.0614005446641433	0.000312062408262091
NZ_CP011931.1_rh781	NZ_CP011931.1	627963	628023	+	LIMLP_RS02565	LEPIMA_cI0555	LIMLP_RS02555	LIMLP_02555	LIMLP_RS02560	LIMLP_02560	TATAAAACAAATTGAAAGTATTTTTTCATTCTTTCTCCACCTAAAAACTCGGCAAAGTAG	NA	61	45	84	86	-0.438884241233212	1	0.461580085215874	0.971021166584971	0.0339473319233375	1	67	76	0.181838322985813	0.000489165288891103
NZ_CP011931.1_rh784	NZ_CP011931.1	630185	630381	+	LIMLP_RS02575	LIMLP_02575	LIMLP_RS02565	LIMLP_02565	LIMLP_RS02570	LIMLP_02570	CTAATTTTTAGGATTTTTTCCAGGATTCCTCTTCTGAGAAGTCCTGGAGAATCTTCGAATGTGGTCGTATTGGTCCTTCGGGCGTTTTCTATCGAATAAAATACGTCCGGTTCCACGTTTTGAACGATCTTCATTGCCTGATCGATTTTTTTTCTTTTTAAAACCGTAAAAACGATTTTGACCGGACCTCGGCTGC	NA	61	27	84	81	-1.17584983539942	0.42414518464775	0.461580085215874	0.619370242186242	-0.0524674198941355	1	58	27	-1.1030934929641	1.10597572186192e-10
NZ_CP011931.1_rh786	NZ_CP011931.1	632024	632186	+	LIMLP_RS02585	LIMLP_02585	LIMLP_RS02575	LIMLP_02575	NA	LIMLP_02580	CACATTTTAGGAGATCGATCTGTAAAGTTCAGATGCCAACTTTTTTCAGAAAAATGAATCATGGCCAAACTCACGTTAGATAAATCTTCTTTGTTTTCTATAATCTTTGATCGGATTTCATTTTTCTTCAACACTTTGGAAGGGGAGTTCCTACAAATTAGG	NA	50	34	43	42	-0.556393348524385	1	-0.217591435072627	1	-0.0339473319233377	1	46	101	1.13464952669478	6.17371465843279e-50
NZ_CP011931.1_rh799	NZ_CP011931.1	648081	648137	-	LIMLP_RS02635	LIMLP_02635	LIMLP_RS20225	LEPIMA_cI0572	NA	NA	CTACAACCTCCCTGGTTGTGTCTTCCACTGCGAATTTTCACTTTAAAATGGACGGG	NA	11	12	12	17	0.125530882083859	1	0.125530882083859	1	0.502500340529183	1	95	129	0.441371647092306	3.61463427424354e-11
NZ_CP011931.1_rh804	NZ_CP011931.1	649944	650197	+	LIMLP_RS02645	LIMLP_02645	LIMLP_RS02640	LIMLP_02640	NA	NA	AATCAAATTTTTGTATGAAATTGCAGTTTTGTGGCCATTACGAAAATGAAAGGCCTATTTTAACGCGAGTTCGGTTAAGAAAGAATTTTCTAAAAGTATGAGTTCCTACAATCTTAGAATTTGTTTGTAAAATCCTGATTTGCAGTAGTTCCCACATTTTAGGAATTGATTTGTGAAGTTCACGAATTTTTTTTCAGAAAAATGAATCATGGATTCCTCACGTTGAATCCACTTTATTTTATAAAGGTTTCCC	NA	47	40	50	37	-0.232660756790275	0.831639668841313	0.0892673380970873	1	-0.434402824145775	1	57	62	0.121306296222134	6.62227628404401e-05
NZ_CP011931.1_rh805	NZ_CP011931.1	650283	650355	+	LIMLP_RS02645	LIMLP_02645	LIMLP_RS02640	LIMLP_02640	NA	NA	GTTTTACAGTAAAATGTAGGAACTACCACAAATTCAGATCTCACAATAAAACTTTGAAAAACACAGTTAATT	NA	48	64	73	44	0.415037499278844	0.351691453653427	0.604862058158861	0.685435228649973	-0.73039294024272	1	44	54	0.295455883526171	7.22616448827366e-05
NZ_CP011931.1_rh821	NZ_CP011931.1	661510	661562	+	LIMLP_RS02705	LEPIMA_cI0586	LIMLP_RS02695	LIMLP_02695	LIMLP_RS02700	LIMLP_02700	TTTTTACATTCATTCTACTTTGAAAGTTTTTTAAATTCCAAGTATAAAGCCC	NA	42	51	34	39	0.280107919192735	0.47107924588403	-0.304854581528421	1	0.197939377611909	1	36	46	0.3536369546147	9.40568177951188e-06
NZ_CP011931.1_rh822	NZ_CP011931.1	662125	662223	+	LIMLP_RS02705	LEPIMA_cI0586	LIMLP_RS02700	LIMLP_02700	NA	NA	CAAATTGATTTTACGTAAATTCGATAGAACCCAATTGAAGCGTAGAGGAACTTAACAAACTCTCTTTACTTGATCGTGTTGTGGAATTAAAAAGGCAC	NA	67	50	73	54	-0.422233000683048	1	0.123735368422245	1	-0.434937056716549	1	84	79	-0.0885366746016574	0.0407583948816433
NZ_CP011931.1_rh835	NZ_CP011931.1	671672	671737	+	LIMLP_RS20240	LIMLP_02745	LIMLP_RS02740	LEPIMA_cI0596	NA	NA	CTGCCGTTTTTTATGTAAAGACGATCGTAGAACGACGATTTTGTGCAGAAATTTGAAAATGCCCC	NA	95	75	114	87	-0.341036917835067	1	0.263034405833794	1	-0.389946518316013	1	80	102	0.350497247084133	1.67171947884256e-08
NZ_CP011931.1_rh859	NZ_CP011931.1	683752	684074	+	LIMLP_RS20265	LEPIMA_cI0612	LIMLP_RS02795	LIMLP_02795	NA	NA	CTATTCAACCGGCGATTGCTTACGCGATTGGCCGGTATTTTTTTGTACTCAGAATTGGCTGATAAGTTAATTTATAGGGATAATTTTTAGGGACCTGCAGAATAGGTTTTTCTATCTCATTTTCAAATCCCTGAATATTTTTGAAGGGATGTGTCTGAAGTGTGGGAACTCTTCCAAATTATGGATTTTACAGATAAATTTTGAAATTTGCGGGAACTACTCATACGAACTAAATCACAAAAAAATGAATGTAGGAAAGTTCATAATGTGACTTAATCTGTGAGAACTCGCACATTTTATTATTCAAAACTTACAAATAAGG	NA	9	82	51	167	3.18762700317577	4.05627539460994e-105	2.50250034052918	8.7665179809592e-56	1.71127895050256	5.45898953147176e-07	10	190	4.24792751344359	0
NZ_CP011931.1_rh866	NZ_CP011931.1	698810	698875	+	LIMLP_RS02850	LIMLP_02855	LIMLP_RS02845	LIMLP_02845	NA	NA	TTTGATTTTTAGCAGTTATGGTTTATAAAAAGATATAAGGAAACTACATGTCTTTATCAGCGCGC	NA	85	48	63	40	-0.824428435416546	0.866548598049686	-0.432111012637785	0.732891350009747	-0.655351828612554	1	66	50	-0.400537929583729	1
NZ_CP011931.1_rh876	NZ_CP011931.1	708999	709063	-	LIMLP_RS02890	LEPIMA_cI0632	LIMLP_RS02885	LIMLP_02885	LIMLP_RS20290	NA	AGTCGACCAAATTCACATTCATATAAAATCTAAAAGAGGCAATCTTACTACGAATCGGATCCAG	NA	53	44	47	24	-0.268488835925902	0.994612966147376	-0.173331602885562	1	-0.969626350956481	1	58	46	-0.334419039070559	1
NZ_CP011931.1_rh877	NZ_CP011931.1	709375	709440	-	LIMLP_RS02890	LEPIMA_cI0633	LIMLP_RS20290	LEPIMA_cI0632	NA	NA	CGATTTGCTTAGCGTTTGTTGAGTATGGCACAAATAGATTCGCAATTACTATGCCTAGAAAGCCC	NA	63	39	53	64	-0.691877704637668	1	-0.249359468936717	1	0.272079545436801	1	63	63	0	0.0289466472443803
NZ_CP011931.1_rh895	NZ_CP011931.1	734063	734135	+	LIMLP_RS02955	LIMLP_02955	LIMLP_RS02950	LIMLP_02950	NA	NA	GGTCAAGTTATTAAAATTAAGAAAATTGAATGTATAACTGTGATATATAATAACTTGACCAGAGCTAAGAGC	NA	60	157	75	82	1.38773015328311	2.18859849162842e-05	0.321928094887362	1	0.128733314122203	1	65	73	0.167456745851563	0.000155487204705577
NZ_CP011931.1_rh899	NZ_CP011931.1	746483	746547	+	LIMLP_RS02970	LIMLP_02970	LIMLP_RS02965	LIMLP_02965	NA	NA	TTTTCAAGCGGGCGGATTGAGAGATGTTCCTTGAATAATGGATTGGGGAACTATTGCAAACGGG	NA	96	35	54	53	-1.45567948377619	0.300634526004294	-0.830074998557688	0.0618509155296437	-0.0269670476002693	1	61	90	0.561115758766789	1.32698933756273e-11
NZ_CP011931.1_rh901	NZ_CP011931.1	747248	747343	+	LIMLP_RS02975	LIMLP_02975	LIMLP_RS02970	LIMLP_02970	NA	NA	CTTTAGTACGAAGTGCAGCTATATGATATATCTTGGAATCTTGAAGTGACTTGTGTGTATTATGACCCAAAAACGAACGTACTTGTAAAAGTGGG	NA	40	61	62	47	0.608809242675524	0.172219107757728	0.632268215499513	0.46060602390151	-0.399607458709238	1	48	44	-0.125530882083859	0.146435758724173
NZ_CP011931.1_rh903	NZ_CP011931.1	748577	748654	+	LIMLP_RS02980	LIMLP_02980	LIMLP_RS02975	LIMLP_02975	NA	NA	AACGTATGTTAAGCGACATTTTGAAACGGAGCCTAGACATTTATATAAATATGATGTAATCCCGTACAGAACCCACA	NA	69	101	87	40	0.549687025973626	0.142181685527022	0.334419039070559	1	-1.12101540096137	0.751878636031924	79	40	-0.98185265328974	1.91488934682316e-05
NZ_CP011931.1_rh906	NZ_CP011931.1	749751	749880	+	LIMLP_RS02990	LIMLP_02990	LIMLP_RS02985	LIMLP_02985	NA	NA	GTTTGTTCTAAAAGAAATGGATTTATGATCTTGACAACCTTATTTAATTAACGTGAGTTCGACGTAAGGAAGTAAAAAAAGAGAAAGATCTTGTACAGAAAAGCGCCAGATCCCATATTGAACCAAACT	NA	96	86	103	116	-0.158697746019058	0.754669670377308	0.101538026462062	1	0.171480467944354	1	142	173	0.284881108132042	1.5250255355108e-08
NZ_CP011931.1_rh907	NZ_CP011931.1	749804	749876	-	LIMLP_RS02990	LIMLP_02990	LIMLP_RS02985	LIMLP_02985	NA	NA	TGGTTCAATATGGGATCTGGCGCTTTTCTGTACAAGATCTTTCTCTTTTTTTACTTCCTTACGTCGAACTCA	NA	72	98	78	82	0.444784842672896	0.221722492841039	0.115477217419936	1	0.0721497857558354	1	72	118	0.712718047919529	4.54444199240354e-20
NZ_CP011931.1_rh909	NZ_CP011931.1	750584	750758	-	LIMLP_RS02995	LIMLP_02995	LIMLP_RS02985	LIMLP_02985	LIMLP_RS02990	LIMLP_02990	TCAAATTCAAAGAAGGTTTTTTTGGAAAAAAAGAAAATGCCACTAAACCGCTTAATAGATTAACGGCCCAATTGAAAAAACTTCGATGTCTAGTATGTTGAATCTGACAAATATTTTTGAGTTCATCATTTACGGATTCAATGATAGCTCTTTTTCTTAAAAGAATTTTATCGA	NA	104	103	107	91	-0.0139391909578737	0.537370844634786	0.0410272682600546	1	-0.233672346202451	1	104	133	0.354842717360097	2.65823460764093e-10
NZ_CP011931.1_rh910	NZ_CP011931.1	750986	751045	-	LIMLP_RS02995	LIMLP_02995	LIMLP_RS02990	LIMLP_02990	NA	NA	CTGTCGAACGACCCATGGGGAGTGAGACGCTGAGTTTCACAGAGCGACCATAGAAGCGA	NA	38	35	32	25	-0.118644496498619	0.848714149134182	-0.247927513443586	1	-0.356143810225275	1	236	220	-0.101283335837182	0.0234453467456084
NZ_CP011931.1_rh912	NZ_CP011931.1	752001	752061	+	LIMLP_RS03000	LIMLP_03000	LIMLP_RS02995	LIMLP_02995	NA	NA	ATGTCTTTTTTTTGATCTTTGGAAAGTATCATTCAGTTTGATTCAATTATTCAAAGTAGG	NA	27	30	41	68	0.15200309344505	0.60190343156888	0.602664502454615	0.614424990189133	0.729910836632256	1	35	52	0.571156701196126	1.85494484192935e-08
NZ_CP011931.1_rh918	NZ_CP011931.1	755732	755828	+	LIMLP_RS03015	LIMLP_03015	LIMLP_RS20315	LEPIMA_cI0660	LIMLP_RS03010	LIMLP_03010	ATGAGAGTTTGATATAAGATTTTGTTCTACGAAACCTAATTTTACCGCAAAAAATAAAATGTGGGAATTCATACGAACTGAATTATAAAAAATGAG	NA	69	66	68	75	-0.0641303374197156	0.677250738498836	-0.0210616155278296	1	0.141355849245542	1	63	65	0.0450878895285382	0.00230588427741981
NZ_CP011931.1_rh928	NZ_CP011931.1	766160	766220	+	LIMLP_RS03055	LEPIMA_cI0670	LIMLP_RS03050	LIMLP_03050	NA	NA	GTTAACTAATTTATAAATACGTAAAGTAGGAATTATTACCGCTTTCAAACAACCTCTAAG	NA	43	24	26	6	-0.841302253980942	0.745493289652626	-0.725825036561006	0.227627562060223	-2.11547721741994	0.000515889927820204	37	45	0.282399730700725	0.00013832796674081
NZ_CP011931.1_rh967	NZ_CP011931.1	786700	786893	+	LIMLP_RS03225	LIMLP_03225	LIMLP_RS03220	LIMLP_03220	NA	NA	AATTTTCGTAGTAGTCCTACATTTTTGTGAAACTTAATCTCATGAGTCCTTCGAAAAATCCGCCTCATTTCTTGGGTTCAATAAAACGTTTCTCGAAGCCCGACCCTTAGAAAGTGCGTTCGCTGAGTTTTCGGGTCACATTTTAAGCGCTCGACAGGTTTTGGAACAAACACTAAGTAAAAATGCAAATTGG	NA	53	39	72	61	-0.442518235700951	1	0.442004546879113	0.69677844310492	-0.239187663879426	1	57	9	-2.66296501272243	8.53641609953452e-202
NZ_CP011931.1_rh995	NZ_CP011931.1	813878	813936	+	LIMLP_RS03340	LEPIMA_cI0729	LIMLP_RS03335	LIMLP_03335	NA	NA	CGTATGTTAAAAAAATATAAAATAGATGATACTTCTCCATTAGAAAAAAATTGCGAAT	NA	48	49	41	46	0.0297473433940519	0.712564006290875	-0.227410496103073	1	0.166009951438929	1	53	31	-0.773724144176324	0.00504672246246659
NZ_CP011931.1_rh1006	NZ_CP011931.1	818182	818442	-	LIMLP_RS03365	LIMLP_03365	LIMLP_RS03355	LIMLP_03355	LIMLP_RS03360	LIMLP_03360	CATTACATAATGTTTATGTAGGACTCAAAGCTTTTTCGCAAGAGTATTTGTAGAATCCTTAAAGAGCGTTTACGAGTACGACATGAGCGCAAAAAACGCCGTGGAACAAGTTTAATAGGATCTCAGATTGCGTGCATAAGATCCATAGGGAAGAACTTGCTGAATTTCCCGGTGGATCAACAGCACAAGCTGGATTCGCCTAAATTTTCTTACGTTGAACTCACCTTAAAATACAAAGAGCCAAATCTACATCAGTTATA	NA	96	99	88	115	0.0443941193584534	0.41551224983238	-0.125530882083859	1	0.386058432307078	1	65	127	0.966316873743711	1.1267196158657e-39
NZ_CP011931.1_rh1008	NZ_CP011931.1	819424	819662	+	LIMLP_RS03380	LIMLP_03380	LIMLP_RS03375	LIMLP_03375	NA	NA	TTTATCTATTTATTTTAAGAATTTATCCCAAAACCTTAATGAAATAGTATCGTGGATGTTTCACAGACCAAAGTAGTTCCCACACTTTTGACAGTTTCGAATAGACTTTATTGTTTTAAACTCACCTAGGAGTTCCTACATTTTTGTGAAACTCAATGCATCGCTTCTATGGTCGCTCTGCAGGTCGGTGGAAACTCAGCAAACACCTCCCTATGGGTCGGTGTTTAGGTTTTTGGAC	NA	71	50	86	60	-0.505890929729957	1	0.276517635197416	1	-0.519374159093579	1	73	33	-1.14543043952156	5.4450120581065e-10
NZ_CP011931.1_rh1026	NZ_CP011931.1	831841	832047	-	LIMLP_RS03455	LIMLP_03460	LIMLP_RS03450	LIMLP_03455	LIMLP_RS20380	NA	TCAATTTTGTATGAGTTCTCACATTGGACGATTTTGAAATAAGCTCTTAATTTCATAACGCGAGATTGGCATAATTCATTTTTCTGAAAAAAATTGGAATTTGAACTTTACAGATCGATTCTTTAAATGTGGGAACTATTACAAATTACGATTTTACAGTTCAATCCTGAAAATGTAGGAACTACCACAAATTATGATTGTACGAA	NA	74	54	92	29	-0.454565863465481	1	0.314108590428063	1	-1.66558096092944	0.00194658444319512	77	65	-0.244418727666447	0.255068347186668
NZ_CP011931.1_rh1044	NZ_CP011931.1	845352	845407	-	LIMLP_RS03515	LIMLP_03520	LIMLP_RS20405	LIMLP_03510	NA	NA	TTTTAGAATCAAAATGAACTCAACAGAACGGGCTTTCTATGGATCGCCGTTCTGG	NA	73	55	49	55	-0.408464845355358	1	-0.575114714764809	0.606156912587415	0.166649869409451	1	85	118	0.473252113224139	4.07986118059958e-11
NZ_CP011931.1_rh1046	NZ_CP011931.1	845359	845424	+	LIMLP_RS03515	LIMLP_03520	LIMLP_RS20405	LIMLP_03510	NA	LIMLP_03515	GGCGATCCATAGAAAGCCCGTTCTGTTGAGTTCATTTTGATTCTAAAATCCTATTCAACTTGTGG	NA	94	82	99	76	-0.197036847059554	0.840745161880118	0.0747677684019721	1	-0.381429106636024	1	83	83	0	0.0102565613733908
NZ_CP011931.1_rh1048	NZ_CP011931.1	846807	846960	+	LIMLP_RS03520	LIMLP_03525	LIMLP_RS20405	LIMLP_03515	LIMLP_RS03515	LIMLP_03520	GGACACATCCAGATAAAGAGGAGATGAATCTTCAAGTTGATAACTAGAGAGTTCTAGAACGGCCAGAGAAATGGATTCTTTACAAAAAGAGGTAAAAGGAATTCCTAAATTTCCACCTTCTTTTAAATCTGGAAAACTTTCTTTCAAAAGGTG	NA	52	39	47	83	-0.415037499278844	1	-0.145850866463455	1	0.820450579669287	0.726502763144548	48	100	1.05889368905357	3.62689062516892e-43
NZ_CP011931.1_rh1064	NZ_CP011931.1	858345	858419	+	LIMLP_RS03585	LIMLP_03590	LIMLP_RS03580	LIMLP_03585	NA	NA	ATGAACCGCAGTTTCCTGCCCGTTTCTGGGTCCGGACTCTGCGGTTTTTTGTTTTTAAATCAGTTTTAAAATTT	NA	39	89	62	49	1.19033121210415	0.00474929710151352	0.668794091524627	0.544024509010219	-0.339486466271667	1	37	30	-0.302562770020431	1
NZ_CP011931.1_rh1069	NZ_CP011931.1	863660	863720	+	LIMLP_RS03605	LIMLP_03610	LIMLP_RS03600	LIMLP_03605	NA	NA	TTGCTTTTGGAAAGATCATTGTTCTGATTTTTGCGTTTAACGACCTATTCTCATTAAAAG	NA	49	21	38	13	-1.22239242133645	0.365829730984259	-0.366782330671623	1	-1.54748779530249	0.047715562308817	35	32	-0.129283016944966	0.452852850058064
NZ_CP011931.1_rh1077	NZ_CP011931.1	868061	868155	+	LIMLP_RS03630	LIMLP_03635	LIMLP_RS03625	LEPIMA_cI0788	NA	NA	GCTTAGAGCTAGTGGTGGTCTTTGGAACACCGGGACATTGCTTTACGCTGTAGAGATTTACTTAAGACGCAATTCTAAGAAAAGCCTTCTCCGG	NA	438	552	575	818	0.333737397176996	0.171328623126534	0.392631086230564	0.494953008170076	0.508538887110011	1	609	710	0.221376796485712	4.21893564124205e-08
NZ_CP011931.1_rh1080	NZ_CP011931.1	871381	871445	-	LIMLP_RS03640	LIMLP_03645	LIMLP_RS03635	LIMLP_03640	NA	NA	TGAACTTGTTACAAAGTTATCAACGATGGTTCTTTATAAATTCCTAATAAACTACTAAAACCTA	NA	30	29	49	36	-0.0489096004809464	0.768435782219888	0.70781924850669	0.409203384693535	-0.444784842672896	1	46	39	-0.238159737194765	0.745328228581033
NZ_CP011931.1_rh1083	NZ_CP011931.1	875617	875757	+	LIMLP_RS03655	LIMLP_03660	LIMLP_RS03650	LIMLP_03655	NA	NA	AAATTTCCAATTTGAATTTTTGAGCACTTTCTTATATTAGAGGTGCTCAAGAATTAATTTTCTTCTATCTTTTTCGTTGCTCAGAGATATAGTTCTGGGTCTCTAAATATCTTGTAGTAAAATTTACAGTACTCAGTCCC	NA	77	47	74	28	-0.712197689017264	0.978646187183611	-0.0573331750659516	1	-1.40209844357135	0.113433671515561	61	45	-0.438884241233212	1
NZ_CP011931.1_rh1084	NZ_CP011931.1	875876	875942	+	LIMLP_RS03655	LIMLP_03660	LIMLP_RS03650	LIMLP_03655	NA	NA	GTAAATTTCAAAGTTTTATCGTAAAATCTAGATTTGTGAGAGTTCCCACAAATTAAGAGCGTGGCC	NA	63	38	52	32	-0.729352410056331	0.990349595837994	-0.276840205358824	1	-0.700439718141092	1	87	56	-0.635588573791124	0.102360526326685
NZ_CP011931.1_rh1085	NZ_CP011931.1	876016	876077	+	LIMLP_RS03655	LIMLP_03660	LIMLP_RS03650	LIMLP_03655	NA	NA	AAACCCTTACATTTGCGAATTTTCAAGCGGCCTGTATATCGTTAAATTTTAGTATGAGTTC	NA	50	39	61	32	-0.358453970912476	1	0.286881147788162	1	-0.930737337562886	1	48	34	-0.497499659470817	0.509936837206506
NZ_CP011931.1_rh1089	NZ_CP011931.1	882377	882457	-	LIMLP_RS03665	LEPIMA_cI0799	LIMLP_RS20430	LEPIMA_cI0798	NA	NA	GGAAAATTTTTCTCTATCAGAAAAACATACTTTTTGCAAGTAAAAAGACTCATTCTTGTCGGAACACTTGAAAAATGTGC	NA	109	118	100	128	0.114458724584915	0.466535362677956	-0.124328135002202	1	0.356143810225275	1	106	134	0.338168735894573	4.64664448893393e-09
NZ_CP011931.1_rh1090	NZ_CP011931.1	882394	882470	+	LIMLP_RS03665	LEPIMA_cI0799	LIMLP_RS20430	LEPIMA_cI0798	NA	NA	TCCGACAAGAATGAGTCTTTTTACTTGCAAAAAGTATGTTTTTCTGATAGAGAAAAATTTTCCGAACCTTACCGCC	NA	139	87	127	164	-0.675997576874779	1	-0.130256385951342	1	0.368867317845918	1	100	153	0.613531652917927	1.40034257643883e-16
NZ_CP011931.1_rh1101	NZ_CP011931.1	888430	888480	-	LIMLP_RS03695	LIMLP_03705	LIMLP_RS20435	LIMLP_03700	NA	NA	TCTGAAAAAAGTTAGAATCTGAACTTTACAGACTGATTTTTTAAATGTGG	NA	30	29	52	35	-0.0489096004809464	0.832916911582208	0.793549122532574	0.227627562060223	-0.571156701196126	1	45	7	-2.68449817427207	4.82219665428088e-295
NZ_CP011931.1_rh1102	NZ_CP011931.1	888546	888608	-	LIMLP_RS03695	LIMLP_03705	LIMLP_RS20435	LIMLP_03700	NA	NA	CCAAAAGTCCAATTTTAAAACCAATCGATAACTTGATTTTACCGTTTTTAAATGTGCGGGAA	NA	82	61	97	105	-0.426814667055197	1	0.242360837569044	1	0.114332675478995	1	102	23	-2.14886338591448	2.11126483995542e-80
NZ_CP011931.1_rh1120	NZ_CP011931.1	902541	902698	+	LIMLP_RS03770	LEPIMA_cI0822	LIMLP_RS03765	LIMLP_03775	NA	NA	TATAAAATTGAGTAAATTAGGTTTTTATTCCAAAGCCTGTTAACGCCCTAAACGCAATCTGCAGAGGATCCATCGGATAGATGTATTGAGTTTAGGAATTGTTTTGCTGAGTTCAAACGCGACCGGAAAACCCAGCGAATGCCTCTCTAAGGGCCGG	NA	68	47	61	50	-0.532873989572702	1	-0.156725503687453	1	-0.286881147788162	1	63	34	-0.889817082249577	1.31712117358045e-05
NZ_CP011931.1_rh1127	NZ_CP011931.1	910008	910070	+	LIMLP_RS03800	LEPIMA_cI0833	LIMLP_RS03795	LIMLP_03805	LIMLP_RS20440	NA	GTAGAAAAATCAGGGCGAATCCGACTGGCTGTAGTAGCCAGTCGGACCGGGCTCTCAGCTTG	NA	49	51	62	62	0.0577154978562874	0.665414218211774	0.339486466271667	1	0	1	62	84	0.438121112391885	2.98516399218775e-08
NZ_CP011931.1_rh1129	NZ_CP011931.1	911278	911341	-	LIMLP_RS03805	LIMLP_03815	LIMLP_RS20440	LEPIMA_cI0834	LIMLP_RS03800	LIMLP_03810	CTAAAATAATCCAATACTTCGTTAGCTATTGAACTTTCGATTTTCATAATTTCTTCCGGTTGG	NA	65	54	68	74	-0.267480310864986	1	0.065095028221885	1	0.12199052437861	1	47	59	0.328054197684204	6.80263999048744e-05
NZ_CP011931.1_rh1132	NZ_CP011931.1	915674	915866	-	LIMLP_RS03815	LIMLP_03825	LIMLP_RS03810	LIMLP_03820	LIMLP_RS20445	NA	GTTCAATTCTTATCATTTAATCAAATTTGAGTTTGAATTAATTGCACATCGCTCTATTTTTCTGTAAAACCTGGAGTCAAGAGAAGTTCCGACTATTTTTCAATACAACAAAGGTGCTTAGGAAAAAACTTGTAAAATTCAGAGGGTAAAGTGACTTCACATTTCAAATTTTCGTATAAATCGTAGTTTTAG	NA	109	82	103	72	-0.410632320158843	1	-0.081683797593708	1	-0.516575525740906	1	121	116	-0.0608822421470224	0.00400923390161143
NZ_CP011931.1_rh1133	NZ_CP011931.1	915469	915533	+	LIMLP_RS20445	LIMLP_03825	LIMLP_RS03810	LIMLP_03820	NA	NA	GGATCTTCATCATATTTAACGTGAGTTTGTTGAGTGATAGAGAAATCTATTTTGTAAAAGGGAG	NA	98	58	73	45	-0.756728848987636	0.925538889162863	-0.424885285235191	0.698593422138167	-0.697971462550342	1	77	108	0.488100961468567	7.5820524819899e-12
NZ_CP011931.1_rh1139	NZ_CP011931.1	919031	919095	-	LIMLP_RS03835	LIMLP_03845	LIMLP_RS03825	LIMLP_03835	LIMLP_RS03830	LIMLP_03840	TTTTATTGGAAAAGGAAAATCAAAATCGGGAAACGCAGATGAAGTCCAAGCAAAACAAATAATA	NA	58	54	60	20	-0.103093492964104	0.810080799215245	0.0489096004809465	1	-1.58496250072116	0.101201200120553	62	65	0.0681715026415792	0.0079145549052541
NZ_CP011931.1_rh1140	NZ_CP011931.1	921216	921272	-	LIMLP_RS03835	LIMLP_03845	LIMLP_RS03830	LIMLP_03840	NA	NA	ATTACACCTCATTTTAAAATTTATGCTCGAAATTTTTGAATAATTTCAATTCCGAA	NA	84	35	64	49	-1.26303440583379	0.4199728734928	-0.39231742277876	0.899732708698268	-0.385290155884792	1	98	43	-1.18844508941311	5.61321591119269e-08
NZ_CP011931.1_rh1141	NZ_CP011931.1	920214	920383	+	LIMLP_RS03835	LIMLP_03845	LIMLP_RS03830	LIMLP_03840	NA	NA	TTCTATATTTTTACGATTTTACTGACTCTTACGTAATAAATTAACATGAGTTTGGCTAACCAATAAGCAATGCAAAAGAGCGATAGCGATTGTAGCGAAAAGCGTGGTCGCGAGCGATTTGCCAAGATTTTCCTACACCAAATTCACATGAATTTTAAGATAATCTCCG	NA	38	30	51	55	-0.341036917835067	0.993853142226994	0.42449782852791	0.773242219565508	0.108934371553164	1	46	29	-0.665580960929441	0.0198091980499748
NZ_CP011931.1_rh1142	NZ_CP011931.1	920631	920695	+	LIMLP_RS03835	LIMLP_03845	LIMLP_RS03830	LIMLP_03840	NA	NA	TAAAATTGTAGGAACTCGATACCTTTAGAAAAATCTTTCTCTGCCGAACTTATGCTAAAATGGG	NA	52	37	77	87	-0.490986352512142	1	0.566346822553809	0.715832745776961	0.176156955153827	1	58	26	-1.15754127698648	6.5825370755501e-10
NZ_CP011931.1_rh1149	NZ_CP011931.1	925468	925533	-	LIMLP_RS20455	LIMLP_03860	LIMLP_RS20450	LIMLP_03855	NA	NA	TAGAGAAAAATTTTCCGAACCTTACCACCCCACCCAAAAATAAAAGAGTGGGAACCAAGTTTTAC	NA	45	41	55	36	-0.134301091711591	0.866204737628437	0.289506617194985	1	-0.611434712082347	1	51	48	-0.0874628412503394	0.20220192953133
NZ_CP011931.1_rh1159	NZ_CP011931.1	937919	937979	-	LIMLP_RS03900	LIMLP_03910	LIMLP_RS03895	LIMLP_03905	NA	NA	ATAGCTTGTATTGTAAGCTCCATACTTAATTTAAGAAATGTATGATTTTCTAAGTTAGAA	NA	54	39	60	43	-0.46948528330122	1	0.15200309344505	1	-0.480625840906421	1	44	33	-0.415037499278844	0.857040252531962
NZ_CP011931.1_rh1167	NZ_CP011931.1	943926	943989	+	LIMLP_RS03930	LIMLP_03940	LIMLP_RS03920	LIMLP_03930	LIMLP_RS03925	LIMLP_03935	TTTGATTCTACCATAAAGATAAGAATTGTAATTATCCACTTTGAAACGAGTGCAACTAAGAGC	NA	63	37	59	57	-0.767826557870967	0.946321054078129	-0.0946368741380752	1	-0.0497530351970996	1	60	126	1.0703893278914	2.96725685151628e-34
NZ_CP011931.1_rh1181	NZ_CP011931.1	956877	956998	+	LIMLP_RS03985	LEPIMA_cI0873	LIMLP_RS03975	LIMLP_03985	NA	NA	TACGAAAAAATAGTGGTACTTAAAAAATGCCGCAAATTCGGAGTTTACGACATTTTAAAGCAGGACCAAAATATTCAAATTTTTGAAACAATCTAATCCAAGTATTCTATTTATGTGTCCG	NA	66	64	38	66	-0.0443941193584534	0.642995467381622	-0.796466605914868	0.0308789496395984	0.796466605914868	0.981088890837969	61	46	-0.407175381505874	1
NZ_CP011931.1_rh1183	NZ_CP011931.1	959289	959378	+	LIMLP_RS03995	LIMLP_04005	LIMLP_RS03985	LIMLP_04000	NA	NA	ACTCTCAATTTATTGGCTGTAACTGGGGAATTTTGCTGAAATTTCGACCATAGACGAACCCGACGTAATATGGAAACCAGGGAAATTGG	NA	78	68	67	55	-0.197939377611909	0.834026993817555	-0.219313028404476	1	-0.284729476933113	1	73	120	0.717066036728501	2.17042103248584e-20
NZ_CP011931.1_rh1192	NZ_CP011931.1	975150	975213	+	LIMLP_RS04025	LIMLP_04035	LIMLP_RS20480	LIMLP_04025	LIMLP_RS04020	LIMLP_04030	AAATAAGCGCTGGAATTTGATAACAGATCGATTTTCCCATTCCGGTAGGCATGATCACCATAC	NA	37	31	19	47	-0.255257055242075	1	-0.961525852185364	0.028194309251493	1.30666133823405	0.230745658658949	29	133	2.19730144037362	5.78118767892591e-214
NZ_CP011931.1_rh1197	NZ_CP011931.1	983818	983872	+	LIMLP_RS04040	LIMLP_04050	LIMLP_RS04035	LIMLP_04045	NA	NA	TTAATTACTAGGTTTGATCTTTTTGGTAAAGTACAATTAGGTTTTTTGAGATGG	NA	50	53	38	22	0.0840642647884745	0.676189216405496	-0.395928676331139	0.920271768866292	-0.788495894806288	1	42	36	-0.222392421336448	0.869106892221936
NZ_CP011931.1_rh1210	NZ_CP011931.1	995004	995065	-	LIMLP_RS04085	LIMLP_04095	LIMLP_RS04080	LIMLP_04090	NA	NA	CTGCGTGAATCTCTGAGAGAGTCCCCGGAACCTGATCAGGATAAGACCTGCGTAGGAAAAC	RF00059	23	44	20	51	0.935869662580284	0.075305180754014	-0.201633861169651	1	1.35049724708413	0.202264463235532	45	106	1.23606735823352	3.67597208449908e-37
NZ_CP011931.1_rh1242	NZ_CP011931.1	1023229	1023291	-	LIMLP_RS04210	LIMLP_04220	LIMLP_RS04205	LIMLP_04215	NA	NA	CTAACTTCGTCTCCTCGCTCCGTTCGAGATTTGCTCTGCAAACTCTCACTTCGGGCTAAAGC	NA	87	65	58	64	-0.420575682820274	1	-0.584962500721156	0.431780267579773	0.142019004872428	1	65	37	-0.812914447399505	0.0109712512149656
NZ_CP011931.1_rh1244	NZ_CP011931.1	1015201	1015265	+	LIMLP_RS04160	LIMLP_04170	LIMLP_RS04155	LIMLP_04165	NA	NA	ATCTCGCAGCCCCGAAGCTTTTGTAGAAGAACTATTTCGGCGAGCGAAGGGTTGCAGTTCCTGG	NA	61	54	33	31	-0.175849835399418	0.901251276053007	-0.886343218204433	0.0720288897417329	-0.0901978089715781	1	42	59	0.490325626583081	7.32491482841761e-08
NZ_CP011931.1_rh1246	NZ_CP011931.1	1015991	1016055	+	LIMLP_RS04170	LIMLP_04180	LIMLP_RS04160	LIMLP_04170	LIMLP_RS04165	LIMLP_04175	CTTCTTGAATACCATTTTTAATAATTTTTATGAAGTCACTTTCAGAGTTTCGCGAAAAGCCAAT	NA	37	37	39	32	0	0.718856526961585	0.0759488532332984	1	-0.285402218862248	1	35	62	0.824913293441909	3.20102445061886e-15
NZ_CP011931.1_rh1253	NZ_CP011931.1	1025093	1025156	-	LIMLP_RS04225	LEPIMA_cI0925	LIMLP_RS20515	LEPIMA_cI0923	NA	NA	CTTTTTCGACGATCTTCTAAAGAAGTTTCAAAAATTAGAAAATTCTAAAATAATGTAAGTAAG	NA	77	32	45	29	-1.2667865406949	0.453270507547375	-0.774933444365227	0.149228060848752	-0.633872101202102	1	64	21	-1.60768257722124	1.0959741683838e-30
NZ_CP011931.1_rh1263	NZ_CP011931.1	1032253	1032330	-	LIMLP_RS04260	LIMLP_04270	LIMLP_RS04250	LIMLP_04265	NA	NA	GCGAAGAGAAATCGCATTCTGCCGCAGTTTTCCCTTGCGACCCAAGATACAACTCCGCAGTCCATACATCAATTCAA	NA	35	29	4	1	-0.271302021817394	1	-3.12928301694497	1.96450227545693e-95	-2	1	29	23	-0.334419039070559	1
NZ_CP011931.1_rh1269	NZ_CP011931.1	1038822	1038876	+	LIMLP_RS04285	LIMLP_04295	LIMLP_RS04275	LIMLP_04285	NA	LIMLP_04290	CAACAAATAAATTTGTAGGTTTCGAAAACCGTTTTTTGAGATCGATAAATAGTG	NA	25	41	25	20	0.713695814843359	0.161626414244686	0	1	-0.321928094887362	1	27	121	2.16397573511113	2.96851162475996e-202
NZ_CP011931.1_rh1270	NZ_CP011931.1	1039034	1039628	+	LIMLP_RS04290	LIMLP_04300	LIMLP_RS04275	LIMLP_04290	LIMLP_RS04285	LIMLP_04295	TTTTACGATTTTAAATTAGAAAAATAAACAATTGAAAAAGTTTCGCTATACAACTGTTATCTGGAGATTTGTGATGTGTCCTTCCAACGTAAATTATGAGGTTGGATTGAAACGGCTTTAACTTTTTTAGAATGGAGGCGTAAAAAAATTTTCGTGGATTTGTGTTCGAAAGGAACTAATCTCATTGAAATCAGAAAAAATGAACGATTCGAAACCTTACGGAGCCGATCATTTTAAGAGAACTTTCTATAAAATCAATTTGTAAAATAGTGTTGTTTTATAAATTCAATTGAATGTAATAGACTCTTTGATCGGATAACAAAACTCGAACGGAAACGTTATGAATTCATTGCTCAATCTATATAACTGGAATATCCGCCAAAAATTAATGGTGATCAT…	NA	149	115	125	92	-0.373678469517786	1	-0.253384235800075	0.837345691765328	-0.442222328605074	1	122	343	1.49132742860993	2.12936690589989e-108
NZ_CP011931.1_rh1273	NZ_CP011931.1	1040332	1040506	-	LIMLP_RS20525	LIMLP_04305	LIMLP_RS04285	LIMLP_04295	LIMLP_RS04290	LIMLP_04300	TCAAATTCAAAGAAGGTTTTTTTGGAAAAAAAGAAAATGCCACTAAACCGCTTAATAGATTAACGGCCCAATTGAAAAAACTTCGATGTCTAGTATGTTGAATCTGACAAATATTTTTGAGTTCATCATTTACGGATTCAATGATAGCTCTTTTTCTTAAAAGAATTTTATCGA	NA	104	103	107	91	-0.0139391909578737	0.537370844634786	0.0410272682600546	1	-0.233672346202451	1	104	133	0.354842717360097	2.65823460764093e-10
NZ_CP011931.1_rh1282	NZ_CP011931.1	1046519	1046574	+	LIMLP_RS04320	LIMLP_04330	LIMLP_RS04315	LIMLP_04325	NA	LEPIMA_cI0946	CTGTGATAATATTGTTTGACTTAATATCACAGATGGATACCTTAGTGCTATCGGG	NA	94	89	121	142	-0.0788554207112397	0.719953632051737	0.364274385596957	0.983721847502646	0.230883882230088	1	147	57	-1.36678233067162	4.09419169695169e-15
NZ_CP011931.1_rh1299	NZ_CP011931.1	1057522	1057700	+	LIMLP_RS04380	LIMLP_04390	LIMLP_RS04375	LIMLP_04385	NA	LEPIMA_cI0958	AAAAATTCCGTAGTGAAGATTAATTGCTTCAATTGTCAATTTCAGTGAAACAAAAACAAACGGAGAATTCTTTTTTCAACAACCCTCCGGTCGGTCGTGGCAAACCGGATTTTTAACCGCCGAATTTATATTATTAAAGTATAAACTATTGGATTGGGTGCTTTGTTGTAACTCTGGG	NA	75	48	88	57	-0.643856189774725	1	0.230612928141416	1	-0.626541604472556	1	81	39	-1.05444778402238	9.24268219735548e-08
NZ_CP011931.1_rh1307	NZ_CP011931.1	1065641	1066028	-	LIMLP_RS04415	LIMLP_04425	LIMLP_RS04405	LIMLP_04415	NA	NA	AAAAATAAATTCTCCATCTGTTTTTATTTTATGGAACGGTCGATTGAAGAGACTTTGTTAATCACCACTTTCAACAACTCTAATACAAATTCAACCTAAGAAAATTTGGGTGAATCCGGTTTTGCCGGAGCGCTTTCAGATACAGTCAATAAATTGCATGAAAGAAACATAATACGATATTTCGTTTTAAGCTTCAATTTAGAACACAATCGATAGAGAGCCCCACAAGTTGAATAGGATTTTAGAATCAAAATGAACTCAACAGAACGGGCTTTCTATGGATCGCCGTTCTGGGCTCAAAAAGGCACATTTTTCAAGTGTTCCGACAAGAATGAGTCTTTTTACTTGCAAAAAGTATGTTTTTCTGATAGGGAAAACTCAACACAA	NA	71	61	67	67	-0.219009781941796	0.696656620921166	-0.0836579290469097	1	0	1	69	87	0.334419039070559	3.07076257498124e-12
NZ_CP011931.1_rh1311	NZ_CP011931.1	1072601	1073002	+	LIMLP_RS04435	LIMLP_04445	LIMLP_RS04425	LIMLP_04435	LIMLP_RS04430	LIMLP_04440	CATAGCCTTGTTCTGAATTACTTTGATTAGATTTGTCCACCTACACCTTTAAACTTCTCAACAAAAGCCGATACCTTTTGAAAAACGCTTTGTTTGATAGTCAGATATTGCGGATGTAACGGGCTCATTTTTGGTAGAATGGTATTTAGCTCAGTTCCGTTCTCACTGGCAAATTCTCGCCTTAATGAGGAGGTAATATAGCGCTTGGCCGCCTCTGCGTTCAAGTTTTCGGTTTGAATAAGTTCATCAGCTTCCCGCTTTTGTTCCGTCTGTGCAAATGAGAAGAAGGCATCAATCACACTGGCCTTGTCACTAATCTGGTCAAGATCGGTTTGATTGATAAAATCAATCATCAGACTTTCTTTTGCACGGTTACCTATGCTATCGCGAATGACCCGA…	NA	63	78	89	88	0.308122295362332	0.181502335455	0.498453507466481	0.345753321132017	-0.0163018123291005	1	51	96	0.912537158749661	2.55443271585534e-36
NZ_CP011931.1_rh1321	NZ_CP011931.1	1080479	1080556	+	LIMLP_RS20570	LIMLP_04470	LIMLP_RS20565	LIMLP_04460	LIMLP_RS04450	NA	GAATAGGATTTTAGAATCAAAATGAACTCAACAGAACGGGCTTTCTATGGATCGCCGTTCTGGGCTCAAAAAGGCAC	NA	135	98	136	144	-0.462105752935623	1	0.0106472441995084	1	0.082462160191973	1	144	241	0.742964334787649	5.30235411201429e-24
NZ_CP011931.1_rh1338	NZ_CP011931.1	1090531	1090612	-	LIMLP_RS04500	LEPIMA_cI0984	LIMLP_RS04495	LIMLP_04505	NA	NA	TGCGAATCTCAAACAGGATATTTTTAGAGGTCCCCTTTAAAAAGACTTTTTGACAAATATTTGACACATGGGGCAAGTATC	NA	46	66	57	54	0.520832163301441	0.253100308106533	0.309328058107729	1	-0.0780025120012732	1	35	60	0.777607578663552	1.75600156247691e-15
NZ_CP011931.1_rh1339	NZ_CP011931.1	1091093	1091306	+	LIMLP_RS04500	LEPIMA_cI0985	LIMLP_RS04495	LIMLP_04505	NA	NA	GTGGCTTCCTGTAAAGCTAATGAGAATGCGAAAAAGGCAAATCTTCCTATTTACATTAAGAAAGGGAATGCGATTTATGAGAGAAGTTCCGACGGCTTGGAAAGATTTATAAAAGAATTACCGCTTCCCTTGCACCCAGCCAGTCCCGAAAAATTTTGAATTGTCGTAGCATGCAAAAGAAAAGGCTTCGGATATTTGCCGGTCCGGATAATC	NA	126	102	103	146	-0.304854581528421	0.810779870834021	-0.290779396316698	0.911752359359648	0.503324031696799	1	86	135	0.650550842348733	1.02457905564158e-20
NZ_CP011931.1_rh1340	NZ_CP011931.1	1091494	1091761	+	LIMLP_RS04500	LIMLP_04510	LIMLP_RS04495	LEPIMA_cI0984	NA	NA	CGCACTTGGTAATTGTAGCGAAAACTGCAACAAGGCGGCACTCTATTCGAATTGGAAAATCGGTGAACTAATTGTAAAGATCGAACAGACATCAGCGCGTTGTGTTCAACGCCTACGATATCTGGTTAACGTAAGCTCGATTCGAAAAACTAAGACAAAGTAAAGTTCTTACATTTTATCTATTTACATCCTTTATATGGAGTAATTTGGGTCAAAACAGATCTTTTCCTCATTAAACCGTATAACGTCATCAAAGTTATATTCAAC	NA	80	69	89	85	-0.213403638109193	0.744679166962357	0.153805336079035	1	-0.066342494828696	1	81	90	0.15200309344505	4.08138501842942e-06
NZ_CP011931.1_rh1343	NZ_CP011931.1	1092524	1092646	+	LIMLP_RS04510	LIMLP_04520	LIMLP_RS04500	LIMLP_04510	LIMLP_RS04505	LIMLP_04515	AAAATCCAATCCGGTGGAATCCCTAAACGAAACGCATCGCCTAACACAAAGATTCCGTTTTGCATCCTCCATTTTTCCACTTTCCTTAACGTCTCAGCTTTTGCTTCCTTGTTAAACGCCGT	NA	48	34	31	33	-0.497499659470817	1	-0.630766190334281	0.284013329462195	0.0901978089715781	1	40	53	0.405992359675837	1.34546264222391e-09
NZ_CP011931.1_rh1367	NZ_CP011931.1	1118885	1118949	-	LIMLP_RS04615	LIMLP_04625	LIMLP_RS04610	LIMLP_04620	NA	NA	ATCTGAACTTTGTAAGTCATTCTCTAAATGTGGGAACTACAACATTTTTAGTCTTTAAAAACTA	NA	30	14	52	15	-1.09953567355091	0.343663522958766	0.793549122532574	0.259769218608906	-1.79354912253257	0.0124421203659942	43	40	-0.104336659814736	0.195269400766714
NZ_CP011931.1_rh1369	NZ_CP011931.1	1119043	1119148	+	LIMLP_RS04620	LIMLP_04630	LIMLP_RS04610	LIMLP_04620	LIMLP_RS04615	LIMLP_04625	TTCCTCAAAGGGAAAGAAATGAGAAGTTTTTGGCCAAATTTCTAAAGAAGATCGAATATTACCGGAAATAATTTTTTTTGCTGTATTTGGAGAACAAACTTCGTG	NA	78	66	74	59	-0.241008099503795	0.882356105225765	-0.0759488532332986	1	-0.326810316267109	1	84	137	0.705714660181766	2.15930010354511e-22
NZ_CP011931.1_rh1371	NZ_CP011931.1	1120730	1120794	-	LIMLP_RS04625	LIMLP_04635	LIMLP_RS04620	LIMLP_04630	NA	NA	TCTGGATACTCAAACGTCCCGTCCCGCCTCTATCGGTATAAATTACACTGGAATCAATCAATCG	NA	41	20	45	48	-1.03562390973072	0.480699259975712	0.134301091711591	1	0.0931094043914815	1	45	81	0.84799690655495	2.38721279636338e-17
NZ_CP011931.1_rh1382	NZ_CP011931.1	1129722	1129784	+	LIMLP_RS04655	LEPIMA_cI1023	LIMLP_RS20620	LEPIMA_cI1022	NA	NA	ATGAGCCCTGAAGAATTTGAGAGAAATATTACTTAAAAAGGCTGTCTACTTTTACTACTCGG	NA	54	35	51	25	-0.625604485218502	1	-0.082462160191973	1	-1.02856915219677	1	80	39	-1.03652587602511	1.69234249014833e-05
NZ_CP011931.1_rh1388	NZ_CP011931.1	1140026	1140088	+	LIMLP_RS04680	LIMLP_04690	LIMLP_RS04675	LEPIMA_cI1031	NA	NA	TTTTTAATAAGATCATTTGTTCGGGCAACTAGACTAACGTGAGTTCGACATAAGAAAATTTG	NA	57	41	51	15	-0.475338009546658	1	-0.160464672193246	1	-1.76553474636298	0.00902847473598071	58	35	-0.728697978182606	0.0171639724922147
NZ_CP011931.1_rh1399	NZ_CP011931.1	1145373	1145537	+	LIMLP_RS04705	LIMLP_04715	LIMLP_RS04700	LIMLP_04710	NA	NA	GGTTTAATAGATCAATTTTGAAAATGTGGTAGTTCCCACAGATTTTGTCCCATTTTAGATTTATTACTCTTTTTGAAAGTTTTAAAATTCTAGAAAGCCGTGGTAGTTCCCACATTTTTAGAGTTTCGCAGTAAAATAACGATTTTGAAGACTACTTGACGTGA	NA	37	32	46	21	-0.20945336562895	0.873819345018212	0.314108590428063	1	-1.13124453327825	0.660678798563003	37	29	-0.351472370501378	1
NZ_CP011931.1_rh1418	NZ_CP011931.1	1174979	1175070	-	LIMLP_RS04800	LIMLP_04810	LIMLP_RS20640	LIMLP_04805	NA	NA	TAGAATCAGAATGAACTCAACAGAACGGGCTTTCTATGGATCGCCGTTCTGGGCTCAAAAAGGCACATTTTTCAAGTGTTCCGACAAGAAT	NA	66	62	71	88	-0.0901978089715781	0.712156449039117	0.105353000146229	1	0.309684499132615	1	83	96	0.209923069374231	8.20728954882004e-06
NZ_CP011931.1_rh1422	NZ_CP011931.1	1174944	1175022	+	LIMLP_RS04800	LIMLP_04810	LIMLP_RS20640	LIMLP_04805	NA	LEPIMA_cI1058	TCAGAAAAACATACTTTTTGCAAGTAAAAAGACTCATTCTTGTCGGAACACTTGAAAAATGTGCCTTTTTGAGCCCAG	NA	99	103	109	114	0.0571439071036088	0.531930106040469	0.138827704697317	1	0.0647056893878152	1	110	131	0.252063288012791	3.15306898971453e-07
NZ_CP011931.1_rh1429	NZ_CP011931.1	1181397	1181456	-	LIMLP_RS04835	LIMLP_04845	LIMLP_RS04825	LIMLP_04830	LIMLP_RS04830	LIMLP_04840	ACATAAGTCTTGCAAAATAAAGATTATTCTTATTGCGAGAATTCATTCGATCGAACGCA	NA	63	34	48	57	-0.889817082249577	0.813540259747927	-0.39231742277876	0.960161153395206	0.247927513443586	1	44	145	1.72047747137764	3.15496114494076e-90
NZ_CP011931.1_rh1430	NZ_CP011931.1	1182982	1183193	-	LIMLP_RS04835	LIMLP_04845	LIMLP_RS04830	LIMLP_04840	NA	NA	TAAACAAAATCTTTAATTAAAAAGAATACTTGTCTCAAAGTCTGTTGAGCATCCATAAAAGCGAGATACTAAGCTTTTCGAACTGCCCTTAAGAAATAAAAGATTGAGTTTCACAAAAATGTGGGAATTACTACAAAAATTTAACGAAATTAGAACTACTCGAAAGTTCGCAAATTGCTAAATGCAACCCGACCTAATTTGTAGAAACAGT	NA	122	96	132	106	-0.34577483684173	0.885067680984066	0.113656781795567	1	-0.316473664795254	1	142	158	0.154033628672421	1.95657936931685e-08
NZ_CP011931.1_rh1435	NZ_CP011931.1	1182438	1182643	+	LIMLP_RS04835	LIMLP_04845	LIMLP_RS04830	LIMLP_04840	NA	NA	GAACTTCTATAAAATGAATTTTTAATAAACCGTAAATTCGGCGTAAGAAAGTTTGGTAAATCTGGTGCGCAGGACGATGCTTTCAGTTTCGATCAACAAGTTAAAGGTTCTCTCTGGAAAACAAAATCTTTTCTTGAGTTCAATTTGTTATAGAACGCGATCTGTCGAGCGACCGTAGAAGCGAGATACTGAGTTTGAGAGAGCG	NA	116	110	112	131	-0.0766212816029125	0.563444510229158	-0.050626073069968	1	0.226068079479846	1	111	138	0.314108590428063	8.37040689793989e-10
NZ_CP011931.1_rh1436	NZ_CP011931.1	1182752	1182841	+	LIMLP_RS04835	LIMLP_04845	LIMLP_RS04830	LIMLP_04840	NA	NA	TGATCCTCAAAATTCAGATCTTAACTTTTTTAGAAAAATGAATCATGGCTAAACTCACATGAATGAAGGTCATAAACAGTGATTCGATG	NA	48	41	60	53	-0.227410496103073	0.933001361219544	0.321928094887362	1	-0.178970141045319	1	42	42	0	0.0416908384178434
NZ_CP011931.1_rh1437	NZ_CP011931.1	1183043	1183160	+	LIMLP_RS04835	LIMLP_04845	LIMLP_RS04830	LIMLP_04840	NA	NA	ATTTCGTTAAATTTTTGTAGTAATTCCCACATTTTTGTGAAACTCAATCTTTTATTTCTTAAGGGCAGTTCGAAAAGCTTAGTATCTCGCTTTTATGGATGCTCAACAGACTTTGAG	NA	46	31	30	14	-0.569365645670138	1	-0.616671360448494	0.420805415467828	-1.09953567355091	1	32	21	-0.60768257722124	1
NZ_CP011931.1_rh1438	NZ_CP011931.1	1183358	1183423	+	LIMLP_RS04840	LEPIMA_cI1066	LIMLP_RS04830	LIMLP_04840	LIMLP_RS04835	LIMLP_04845	GCGACGGAAATACCTATGAAATACTTTGTTCCAAATTTCATCGTATTCCAAGCAAATTCGGCCAC	NA	42	34	40	51	-0.304854581528421	1	-0.070389327891398	1	0.350497247084133	1	42	51	0.280107919192735	0.000279837113076796
NZ_CP011931.1_rh1475	NZ_CP011931.1	1238531	1238587	-	LIMLP_RS05015	LIMLP_05025	LIMLP_RS20695	LEPIMA_cI1103	LIMLP_RS20700	NA	TGAAAAATTCCATAGCAACAATTAACAAAACGCTTCAATCGACCGTTTCCATACAA	NA	47	27	33	17	-0.799701349514169	0.784681871777957	-0.510194732319184	0.653942193951041	-0.956931278108114	1	42	44	0.067114195858537	0.0198135069214707
NZ_CP011931.1_rh1488	NZ_CP011931.1	1252000	1252152	+	LIMLP_RS05075	LIMLP_05080	LIMLP_RS20715	LIMLP_05075	NA	NA	AAAATTGTAGGAACTCAATACCTTTAGGAAATTTTTACTCGCGCCGAACTCAAGTCAAAACGGGATTTAAATTTTGATGATGGTCGCAAAACGGCGGTTTTGTGTAAAAATTTGATTGGGCGATGATTCTTTTTGTATTTATAATAGTTCCT	RF02815	52	63	64	64	0.276840205358824	0.30403209473434	0.299560281858908	1	0	1	39	49	0.32930762525296	2.32317315378176e-08
NZ_CP011931.1_rh1490	NZ_CP011931.1	1254317	1254378	-	LIMLP_RS05085	LIMLP_05090	LIMLP_RS05080	LIMLP_05085	NA	NA	TTCTATAATAGATATTAGCAAAACTGTTTCAATGATCCATTTCAATGCAACGGACACAAAT	NA	59	45	68	44	-0.390789953032167	1	0.204819791888498	1	-0.628031222613042	1	66	41	-0.68684211474037	0.0916192319089489
NZ_CP011931.1_rh1498	NZ_CP011931.1	1260173	1260234	-	LIMLP_RS05120	LIMLP_05125	LIMLP_RS05115	LEPIMA_cI1128	NA	NA	TATCTGCGAGAGTTTCCAAGTTTAGACTAGATTTTTTCGAACTCGAAAAAGTAGTAGTTCC	NA	43	35	41	47	-0.296981737757131	1	-0.0687127500840142	1	0.197036847059554	1	52	127	1.28824496863107	1.07912198625315e-46
NZ_CP011931.1_rh1503	NZ_CP011931.1	1264745	1265059	+	LIMLP_RS20725	LEPIMA_cI1131	LIMLP_RS05125	LIMLP_05130	LIMLP_RS20720	NA	CGAATTTCATTACTAAAATGGTTTTAACCGTGTTCAAATTCAGTGTTGTTTTCTGGGCTTGGCAAACATACACTATGGATGATACATAATGTGAGTTCAGCATAAGAAGAACTCACGATTCTGAAAAAAGTTGGAATCTGAATTTTACAGATTAATTCTTTAAATGTGGGAACTCCCACTCTTTCCATTTAGAATTTAGGTGATTCTCGCAGTCCTGAGTTTGAGAAATCACATAGATTATCCAAAACAATCTTAGAACGTGGGAACTATTACAAAAATCAAATTCTAAAAAAGATAAACGGTTTCTAGGCGAC	NA	57	59	62	62	0.0497530351970997	0.454995448379539	0.121306296222134	1	0	1	56	37	-0.597901556428654	0.297600996876057
NZ_CP011931.1_rh1507	NZ_CP011931.1	1267227	1267373	-	LIMLP_RS05135	LIMLP_05140	LIMLP_RS05130	LIMLP_05135	NA	NA	AAAATTTGTCTCAAAACCCGAAGATGTAGGAATTCATACGAAAATTTGATAACGGAGAACTACTGGGAAATTTACAAACTAAACCGCCAGTTGGAAACCTAATCTGCAGAATTCCTAGGTTTATTTTATTAGAAATTTTTAAAGGA	NA	55	41	54	49	-0.423807708906576	1	-0.0264722113611911	1	-0.14017765804826	1	63	51	-0.304854581528421	0.598321278655987
NZ_CP011931.1_rh1513	NZ_CP011931.1	1271519	1271628	+	LIMLP_RS05150	LIMLP_05155	LIMLP_RS05145	LIMLP_05150	LIMLP_RS20730	NA	GCGAGACGTTGAGTTTTTTCGAGCGATCTAAAACGCAATCCGGAAAACTCAACGAATACCTCTCTAAGAATCCGCATTCAGGAATCGTTTTATTGAGTTTAAAAAGCAG	NA	120	83	89	110	-0.531851164261594	1	-0.431157164642121	0.426924880452943	0.305626282558262	1	87	63	-0.465663572348812	1
NZ_CP011931.1_rh1524	NZ_CP011931.1	1277737	1277860	+	LIMLP_RS05175	LIMLP_05180	LIMLP_RS05165	LIMLP_05170	LIMLP_RS05170	LIMLP_05175	TATCGTTTGTGATCAGTAGAGCGATTAACTTGGCCATACTGATAGATTCATAAGAACCGTAGCCGATAATACAATCTGCATTTGCGATTTTTGCAAAGTAAGCGGCGGTATCTAATTCTTCGG	NA	60	48	68	78	-0.321928094887362	0.984652053108832	0.180572245641821	1	0.197939377611909	1	49	76	0.633217669328377	3.48067053049473e-17
NZ_CP011931.1_rh1529	NZ_CP011931.1	1280825	1281053	+	LIMLP_RS05195	LIMLP_05200	LIMLP_RS05190	LIMLP_05195	NA	NA	ATTTGAAATCCATCTAAAATTGATTTCGTTTCCATTTTAAAAATGTGATTTTCCTAAAACGTGGTAGTTCCCACATTTTAGGATTTAACTGTAAAATCATGGTTTTGTGGTAGTTCCCACATTCTTTTCCGGAAAAATTCGGATTTGTAAAAATTCATCCAACTCACGTTAAACGAATGTGAATTTTACGTAAGAACGATTGGACGAATCTGGCGTTGCCGACCCGAC	NA	46	46	60	51	0	0.543125277209189	0.383328639551506	0.826378566398694	-0.234465253637023	1	53	49	-0.113210610447991	0.0223633171323102
NZ_CP011931.1_rh1548	NZ_CP011931.1	1304532	1304775	+	LIMLP_RS05280	LIMLP_05285	LIMLP_RS05275	LIMLP_05280	NA	NA	CTTACAACTTGAGATTTTACAGTAAAACTTTGAAGTTGTGGGAACTCTTACAACTTGAGATTTTACAGTGGGACTTTAAAATTGTGGGAACTCTTACAACTTGAGATTTTACAGTAAAACTTTGAAGTTGTGGGAACTCTTACAACTTGAGATTTTACAGTGGGACTTTAAAATTGTGGGAACTCTTACAACTTGAGATTTTACAGTGGGACTTTAAAATTGTGGGAACTCTTACAACTTGAG	NA	243	307	293	303	0.337282341764398	0.242580627770927	0.269944350816467	1	0.0484171290507031	1	230	267	0.215205880743179	7.94097987698094e-08
NZ_CP011931.1_rh1551	NZ_CP011931.1	1305286	1305337	-	LIMLP_RS20750	LEPIMA_cI1165	LIMLP_RS05275	LIMLP_05280	LIMLP_RS05280	LIMLP_05285	GAAGTCTTTCGTCCATTCCTCCTTGGTTCTGATAGAGTTCTTTTCTTAAAA	NA	35	35	26	64	0	0.739777251249031	-0.428843298803874	0.897642839491023	1.29956028185891	0.258716811571277	45	61	0.438884241233212	1.53347206808046e-06
NZ_CP011931.1_rh1571	NZ_CP011931.1	1327119	1327237	-	LIMLP_RS05360	LIMLP_05365	LIMLP_RS05350	LIMLP_05355	LIMLP_RS05355	LIMLP_05360	TCATTAGAATATAAGAATGTTCTGATTGATATCCGCCAGTCAAAACTCCTTCCCATCCTCGTCCAATTGCAGAAGAAGTAGTTACGATCATTCCTTGAGCAGTCCACTTATGATCCCA	NA	136	87	114	117	-0.644519345401611	1	-0.254572827085598	0.867155759937998	0.037474705418663	1	89	102	0.196691911005098	5.72763387429534e-07
NZ_CP011931.1_rh1584	NZ_CP011931.1	1338258	1338322	+	LIMLP_RS05420	LIMLP_05420	LIMLP_RS05405	LIMLP_05410	LIMLP_RS05410	LIMLP_05415	TAATGACGAATGAGATCTGTGTCTATTATAATAAACTTCTATATGATCAAAAAGTAATTCTTCG	NA	39	19	67	38	-1.03747470541866	0.460826027459333	0.780686971595524	0.329898954832352	-0.818161677014187	1	44	41	-0.101879614019214	0.197231990894174
NZ_CP011931.1_rh1609	NZ_CP011931.1	1361507	1361600	-	LIMLP_RS05515	LIMLP_05520	LIMLP_RS05510	LIMLP_05515	NA	NA	ATTTCGCTTTCGATTACAATATCATATCAAACAGAACTAGCATTCTTACTAGACTCAAACTAAACCCAAAAGAAGTTTCCACATTAGAATCCG	NA	71	42	90	69	-0.757429696725922	0.919419124349859	0.342105976824993	0.997821308178016	-0.383328639551506	1	74	57	-0.376563351464208	1
NZ_CP011931.1_rh1618	NZ_CP011931.1	1368619	1368710	-	LIMLP_RS05545	LIMLP_05550	LIMLP_RS05535	LEPIMA_cI1222	NA	NA	AACCTCATTTTCAAGTTCTATTACAAGCGTCCCAAAATCGAATTGTATTTTTTAGAAAGATCAAATTACAAAAATCTGTCCTGCAAAACGG	NA	55	46	53	38	-0.257797757467647	0.951327169523338	-0.0534392589614604	1	-0.479992941119614	1	37	35	-0.0801703486839833	0.133498919388185
NZ_CP011931.1_rh1619	NZ_CP011931.1	1367953	1368014	+	LIMLP_RS05545	LEPIMA_cI1222	LIMLP_RS05535	LIMLP_05540	NA	NA	ACGGGCTTTCTATGGATCGCCGTTCTGGGCTCAAAAAGGCACATTTTTCAAGTGTTCCGAC	NA	41	40	40	53	-0.0356239097307214	0.769856121422931	-0.0356239097307214	1	0.405992359675837	1	46	58	0.334419039070559	4.79228733849362e-05
NZ_CP011931.1_rh1637	NZ_CP011931.1	1385945	1386069	+	LIMLP_RS20810	LIMLP_05620	LIMLP_RS20805	LEPIMA_cI1240	NA	NA	GTCTATTCCCGGATGATTGTTTTTTCGAAGGAGTTCCTACATTCTAAGTGGTTCTAAATTCGGGGCTATGTCATTAAAACAAACTCATAGTATCATTTTTATACTTCTTTGTCAGATACGCCGG	NA	58	42	47	50	-0.465663572348812	1	-0.303392143449935	0.99525517489706	0.0892673380970873	1	47	49	0.0601209924375709	0.00193829051068159
NZ_CP011931.1_rh1641	NZ_CP011931.1	1386755	1386830	+	LIMLP_RS05625	LIMLP_05630	LIMLP_RS05615	LIMLP_05620	LIMLP_RS05620	LIMLP_05625	CAAAGATCGTAGATGCAATTTCTTTTGCAGTCAGTTCTTGAGTGATTCCCAGAGAGACCGCTGGTAAAAGTTCCG	NA	21	20	25	43	-0.070389327891398	0.875113703992389	0.251538766995964	1	0.782408564927373	1	27	109	2.01329682261346	2.50069198909174e-145
NZ_CP011931.1_rh1642	NZ_CP011931.1	1388322	1388405	+	LIMLP_RS05625	LIMLP_05630	LIMLP_RS05620	LIMLP_05625	NA	NA	TCTGGGAATTTGCGGAGTTCAAACGAAAATACAATAAAGGGAACTGAATTCAATCCAATGGAAAGCGTTTACAAGTTTAGAAG	NA	93	108	103	117	0.215728691055437	0.36270256626941	0.147341716075187	1	0.183864192400186	1	138	261	0.919381539791715	1.07502477523563e-33
NZ_CP011931.1_rh1651	NZ_CP011931.1	1392744	1392884	+	LIMLP_RS05660	LIMLP_05665	LIMLP_RS05650	LIMLP_05655	LIMLP_RS05655	LIMLP_05660	TTCGGATTTGCTTCTTGGAAATGTTTACCTGCGATGAAATCTTACATGAACTCGAAGAACTCAAGGGCGAAAATCCAAGCGGCAAAATTAAAACATAATAAAAATGCGTAGAAGCTCCATGATAAGTCCCTTTGGAAGAG	NA	48	28	39	44	-0.777607578663552	0.896346509028612	-0.299560281858908	0.972968112145395	0.174029399775049	1	46	18	-1.3536369546147	4.47965887783243e-12
NZ_CP011931.1_rh1660	NZ_CP011931.1	1401864	1401926	-	LIMLP_RS05690	LIMLP_05695	LIMLP_RS05680	LIMLP_05685	LIMLP_RS05685	LIMLP_05690	TAAAGCACAATTAGGAAGCCAATCACAACGAAGACAAAAAGGATCTTCAGGTTGAAAAGTAG	NA	54	57	56	43	0.0780025120012732	0.628195473752248	0.0524674198941355	1	-0.381090167355506	1	48	73	0.604862058158861	1.88092151360177e-10
NZ_CP011931.1_rh1664	NZ_CP011931.1	1403082	1403225	+	LIMLP_RS20820	LIMLP_05705	LIMLP_RS05690	LIMLP_05695	LIMLP_RS05695	LIMLP_05700	TGAAGGATTAATTGATAGCCGTTTATTCCGGAGGATTGGACCGGTTTACCTTTAGAAGTAATCCTGTAATTGTCCTTTTCAAAGTTAAAATGATAGGATTTGCCAAATTCTAATTCTAACGGAACTTTTTTAGTAATAGCTGG	NA	37	33	48	57	-0.165059246270496	0.878573953256454	0.375509135092206	0.995750905281849	0.247927513443586	1	43	41	-0.0687127500840142	0.0475187060548265
NZ_CP011931.1_rh1689	NZ_CP011931.1	1423109	1423181	-	LIMLP_RS05770	LIMLP_05775	LIMLP_RS05765	LEPIMA_cI1277	NA	NA	TGGTTCAATATGGGATCTGGCGCTTTTCTGTACAAGATCTTTCTCTTTTTTTACTTCCTTACGTCGAACTCA	NA	72	100	79	81	0.473931188332412	0.217191138749156	0.133855746734791	1	0.0360692547075217	1	72	118	0.712718047919529	2.0795919012437e-20
NZ_CP011931.1_rh1691	NZ_CP011931.1	1423956	1424063	-	LIMLP_RS05775	LIMLP_05780	LIMLP_RS05765	LEPIMA_cI1278	LIMLP_RS05770	LIMLP_05775	TCAAATTCAAAGAAGGTTTTTTTGGAAAAAAAGAAAATGCCACTAAACCGCTTAATAGATTAACGGCCCAATTGAAAAAACTTCGATGTCTAGTATGTTGAATCTGA	NA	135	144	136	123	0.0931094043914815	0.445916049881153	0.0106472441995084	1	-0.1449483359111	1	128	173	0.434628227636725	1.15476044478393e-11
NZ_CP011931.1_rh1698	NZ_CP011931.1	1428565	1428634	+	LIMLP_RS05800	LIMLP_05805	LIMLP_RS20835	LIMLP_05795	NA	LIMLP_05800	AGCGAATTCGATTTTATCCTAATTTACGAATCTATTTTCAAGTTCAGGATGGATTTGTTTGGCCCTAAA	NA	97	54	95	26	-0.845025340023659	0.83090302295777	-0.0300572338561799	1	-1.86941589018986	0.00785307033847472	98	75	-0.385891153619327	1
NZ_CP011931.1_rh1717	NZ_CP011931.1	1446133	1446203	-	LIMLP_RS05875	LIMLP_05880	LIMLP_RS05870	LIMLP_05875	NA	NA	TCGACGTAAGGAAGTAAAAAAAGAGAAAGATCTTGTACAGAAAAGCGCCAGATCCCATATTGAACCAAAC	NA	94	85	91	134	-0.145197915539936	0.768435782219888	-0.0467942114789411	1	0.558294550259076	1	130	154	0.244418727666447	1.27611400795715e-07
NZ_CP011931.1_rh1723	NZ_CP011931.1	1449788	1449853	+	LIMLP_RS05895	LIMLP_05900	LIMLP_RS05885	LEPIMA_cI1304	NA	NA	AGAATGAGTCTTTTTACTTGCAAAAAGTATGTTTTTCTGATAGAGAAAAATTTTCCGAACCTTAC	NA	82	51	65	97	-0.685126662646588	1	-0.335184191589629	0.969675633302786	0.577545029158673	1	76	107	0.493539472957562	7.38681204928774e-12
NZ_CP011931.1_rh1724	NZ_CP011931.1	1449958	1450021	+	LIMLP_RS05895	LIMLP_05905	LIMLP_RS05885	LEPIMA_cI1304	NA	NA	CTAAGTTTTACAGAAGATTTTGTCGTAATTCCGACGATAGATCTTGAGATCCAATTATTTGTG	NA	54	71	57	42	0.394859617341214	0.358761216048161	0.0780025120012732	1	-0.440572591385981	1	58	61	0.0727563424353141	0.00749075064317965
NZ_CP011931.1_rh1735	NZ_CP011931.1	1457948	1458044	+	LIMLP_RS05945	LEPIMA_cI1312	LIMLP_RS05935	LIMLP_05945	NA	NA	GAATAGGATTTTAGAATCAAAATGAACTCAACAGAACGGGCTTTCTATGGATCGCCGTTCTGGGCTCAAAAAGGCACATTTTTCAAGTGTTCCGAC	NA	140	105	143	160	-0.415037499278844	1	0.0305883198334229	1	0.162056758108973	1	137	204	0.574393259010969	2.89068607230172e-16
NZ_CP011931.1_rh1738	NZ_CP011931.1	1457940	1458004	-	LIMLP_RS05945	LEPIMA_cI1312	LIMLP_RS05935	LIMLP_05945	NA	LIMLP_05950	GGCGATCCATAGAAAGCCCGTTCTGTTGAGTTCATTTTGATTCTAAAATCCTATTCAACTTGTG	NA	93	82	103	76	-0.181606806489948	0.832916911582208	0.147341716075187	1	-0.438573013739633	1	86	84	-0.0339473319233377	0.016183113191679
NZ_CP011931.1_rh1752	NZ_CP011931.1	1482288	1482508	-	LIMLP_RS06000	LIMLP_06010	LIMLP_RS05995	LIMLP_06005	NA	NA	CGTCGTGAGTAGCTCCCAACGAAGTTGGGAAATAGCGACCCATAGGGAGCGAATTAGCAAACGAACAGCGGAGCGTCGTGAGTAGCTCCCAACGAAGTTGGGAAATAGCGACCCATAGGGAGCGAATTAGCAAACGAACAGCGGAGCGTCGTGAGTAGCTCCCAACGAAGTTGGGAAATAGCGACCCATAGGGAGCGAATTAGCAAACGAACAGCGGAGC	NA	158	115	131	170	-0.458290697232728	1	-0.270357746639653	0.840446069299158	0.375967934600251	1	145	78	-0.894506871152686	0.0017658309495319
NZ_CP011931.1_rh1776	NZ_CP011931.1	1504254	1504350	-	LIMLP_RS06115	LIMLP_06120	LIMLP_RS06105	LIMLP_06115	NA	NA	ACTATTGATTCTAAGCGCTATATTATTTGAGAAAACCAACTTTTAGACGACGTATTGAAATCAGATTTGTTATTCATCAGAAAACACGAGAGTTCC	NA	50	35	51	24	-0.514573172829758	1	0.0285691521967709	1	-1.08746284125034	1	44	31	-0.505235308250422	0.616028424159054
NZ_CP011931.1_rh1798	NZ_CP011931.1	1521704	1521813	+	LIMLP_RS06190	LIMLP_06200	LIMLP_RS06185	LIMLP_06195	NA	NA	TTTCGTAAAAAGCGATGTTGCAAAAAGACAAGTGTAGCGTAGACTTTTGCTTTCAACGGAGTTGTAAAAATCATCGCTTTCGTATTTTATTATATTTTAAAAATTGGAG	NA	109	142	129	166	0.381562794727756	0.172219107757728	0.243042930646328	1	0.363812175923671	1	137	135	-0.0212164859096958	0.00350430949624111
NZ_CP011931.1_rh1807	NZ_CP011931.1	1531048	1531289	+	LIMLP_RS06230	LIMLP_06240	LIMLP_RS06220	LIMLP_06230	LIMLP_RS06225	LIMLP_06235	TTTTTTATTCTTTTCGTAAAGTCTTCTTAGTTCTATGGTTAATTTTCCGGCGATCAGACGGCCGCCACCTTGGAACATATTTTCTTTTTGATGAACTTCGTTGCAGATCGGACAAACCGTATCTTCCTTTGCACGAAATGAGATTTTTTTTCCTTGTGCGAGAGCGCTGGCTGTCATAGTCTTATGTATGAAAAACCCGAAAAAAACGGGAACGGGCTGTCAATTCGAACACCATTCTAAC	NA	22	12	28	24	-0.874469117916141	0.724235140800246	0.347923303420307	1	-0.222392421336448	1	36	274	2.92810708151821	0
NZ_CP011931.1_rh1809	NZ_CP011931.1	1532504	1532604	+	LIMLP_RS06235	LIMLP_06245	LIMLP_RS06230	LIMLP_06240	LIMLP_RS20860	NA	ACGTGGGCGCCCAGATTTTCATAAAACTAGGCGCTGATTCTGAAACTCAAATTTGAGTCGTTTTAGAAAATTTTTTTCGAGAATTTGTAAGAGTTCCCAC	NA	98	100	84	100	0.0291463456595165	0.537370844634786	-0.222392421336448	1	0.251538766995964	1	105	138	0.394278939112046	1.85201853075801e-11
NZ_CP011931.1_rh1811	NZ_CP011931.1	1532745	1532847	+	LIMLP_RS06235	LIMLP_06245	LIMLP_RS20860	LIMLP_06240	NA	NA	CCACAATTTGGGTTTTACAGTGGAATTCTGAAAAAGTGGGAGTTCCCACATTACAAACTTTTTCCCCTCAAAACTAGCTTTTCTAAAAAAGATTCTTTTGGA	NA	56	37	59	60	-0.597901556428654	1	0.0752881273042372	1	0.0242475462466772	1	71	92	0.373814836552331	6.06973839732394e-09
NZ_CP011931.1_rh1818	NZ_CP011931.1	1538684	1538819	+	LIMLP_RS06255	LIMLP_06265	LIMLP_RS20870	LIMLP_06260	NA	NA	TGTGGGAACTACCACAAAACTTAGGTTTATCTGTAAAATGATGTAGGAACTACTACTACAAACCAGGATTTTACGGACAAATTTTAAAATTGTAGGAACTCACACTTTTAGAAAATTTTTTTACATCGAACTCAC	NA	175	161	185	162	-0.120294233717712	0.612454697267137	0.0801703486839834	1	-0.191531457631687	1	164	194	0.242360837569044	4.48470057026623e-08
NZ_CP011931.1_rh1821	NZ_CP011931.1	1539710	1539798	+	LIMLP_RS06265	LIMLP_06275	LIMLP_RS06255	LIMLP_06265	NA	NA	ATCCGGAGACGATGTGGATGATTTGGTACAGGATATAAACTGACCCAGTAACATCAAAGTAGACACCTTTTTTTCCAAGAATAGAGGT	NA	59	62	66	49	0.0715532610250341	0.562000355709547	0.161751069996612	1	-0.429684275243245	1	81	64	-0.339850002884625	1
NZ_CP011931.1_rh1823	NZ_CP011931.1	1540181	1540317	+	LIMLP_RS06270	LEPIMA_cI1388	LIMLP_RS06265	LIMLP_06275	NA	NA	ATATTATAAATATCTAAACCGTCATAAAGATCGGTCAGTTGCTCCTGACCTTACGAATTTTCTCCAAGAGAAGTGGCTTAAGAGTCGTAAGAATTACGGTTTTAAACGTCTCTTTCAGGAAGTGAAAAAGTCGAAT	NA	69	53	83	76	-0.38060400221497	1	0.266514974568756	1	-0.127111917903339	1	66	68	0.0430687218918859	0.000968976863788657
NZ_CP011931.1_rh1824	NZ_CP011931.1	1537947	1538026	-	LIMLP_RS20870	LIMLP_06265	LIMLP_RS06250	LIMLP_06260	NA	NA	CAATCGAGTATTTTTTTATGCTCAAAGCTATATATGAAAATGTTCAAAATTCTGGCTTTTAAACCACCTGTATTCGGCT	NA	68	72	60	75	0.082462160191973	0.547662991605931	-0.180572245641821	1	0.321928094887362	1	50	95	0.925999418556223	5.37019994076504e-27
NZ_CP011931.1_rh1826	NZ_CP011931.1	1541504	1541581	-	LIMLP_RS06280	LIMLP_06290	LIMLP_RS06270	LEPIMA_cI1388	NA	LIMLP_06285	TCAGAAAAACATACTTTTTGCAAGTAAAAAGACTCATTCTTGTCGGAACACTTGAAAAATGTGCCTTTTTGAGCCCA	NA	84	86	100	98	0.0339473319233375	0.572009960846177	0.251538766995964	1	-0.0291463456595165	1	71	77	0.117039421190219	0.000274700977183645
NZ_CP011931.1_rh1827	NZ_CP011931.1	1541659	1541789	-	LIMLP_RS06280	LIMLP_06290	LIMLP_RS06270	LEPIMA_cI1388	NA	LIMLP_06285	AGCGTTGTGTTGAGTTTTCCAACGCGACCCATAGGAAAGCGTTGTGTTGAGTTTTCCAACGCGACCCATAGGAAAGCGTTGTGTTGAGTTTTCCAACGCGACCCATAGGAAAGCGTTGTGTTGAGTTTTC	NA	21	75	19	22	1.83650126771712	2.72835692235104e-09	-0.144389909335175	1	0.211504105193712	1	15	23	0.616671360448494	1
NZ_CP011931.1_rh1829	NZ_CP011931.1	1541455	1541540	+	LIMLP_RS06280	LIMLP_06290	LIMLP_RS06270	LEPIMA_cI1388	NA	NA	TAGAATCAGAATGAACTCAACAGAACGGGCTTTCTATGGATCGCCGTTCTGGGCTCAAAAAGGCACATTTTTCAAGTGTTCCGAC	NA	68	64	71	89	-0.0874628412503394	0.712564006290875	0.0622842782543427	1	0.325986311461716	1	85	98	0.205318907977506	1.19731002577607e-05
NZ_CP011931.1_rh1831	NZ_CP011931.1	1543003	1543067	+	LIMLP_RS06285	LIMLP_06295	LIMLP_RS06280	LIMLP_06290	NA	NA	TACGTTATTTTGATATGTATGAAGACGATAGAAATAAAAGACGTATAACGTGTTTATGATGGAG	NA	39	33	24	30	-0.241008099503795	0.978665221956148	-0.700439718141092	0.256166538658068	0.321928094887362	1	39	41	0.0721497857558354	0.0266907104910689
NZ_CP011931.1_rh1849	NZ_CP011931.1	1562261	1562453	+	LIMLP_RS20885	LEPIMA_cI1411	LIMLP_RS06355	LIMLP_06365	NA	NA	ATAATATCTTTTACTAAAGAAGCTGAAGAAGATCGAAACAGGTTATTATAATCTAAGAAAACGGATTGGGATGTATATTACAAAAAGCCTTATAAAACGGCTAGTATCACTCGAAAAATAGCGACAGTCGTTTAGTCGATGAATACATAGATATTAAATATGTGAATCATCCGTCTATCCTTGAAATTGGGG	NA	86	57	86	69	-0.593374740537356	1	0	1	-0.317740297923929	1	87	75	-0.214124805352848	0.135678266922018
NZ_CP011931.1_rh1857	NZ_CP011931.1	1566097	1566397	+	LIMLP_RS06375	LIMLP_06385	LIMLP_RS06365	LIMLP_06375	LIMLP_RS06370	LIMLP_06380	AACTCTGTTTCTTCCCTTTTTTTTAGATTCATAAAGAGCTGAGTCTATGGAATGATAGATGTCGTCAAAACTGAATTCTTCTCCGGGACCAAAGATACAAGCACCGATGGAAACTGTAATTTTAACCGGACTTCCTTTTTGGGTTCGGTAGGATAATTCTTTTTCGGCGACTTCCATTCTTAAGTTTTCACAGAGTTGAACCAGATCTTCTTTTTTGATCGCATCTAAAAGAATACAAAATTCATCCCCGCCGATTCGAGAGCAGATATCGGTCGCTCTGACTCTCTGTTTCATCACGTC	NA	92	131	91	94	0.509861045480438	0.0527706208441786	-0.0157673158583167	1	0.0467942114789412	1	78	108	0.46948528330122	2.72257659640149e-15
NZ_CP011931.1_rh1866	NZ_CP011931.1	1573431	1573508	+	LIMLP_RS06410	LIMLP_06420	LIMLP_RS06400	LEPIMA_cI1422	NA	LIMLP_06415	CAGAAAAACATACTTTTTGCAAGTAAAAAGACTCATTCTTGTCGGAACACTTGAAAAATGTGCCTTTTTGAGCCCAG	NA	88	86	97	97	-0.0331668639351993	0.636695925826298	0.14048122354983	1	0	1	80	86	0.104336659814736	0.000497578528862556
NZ_CP011931.1_rh1878	NZ_CP011931.1	1590680	1590743	+	LIMLP_RS06470	LIMLP_06480	LIMLP_RS06465	LEPIMA_cI1438	NA	LEPIMA_cI1439	TCTGTAAAATGATGTGGGAATTCTCATAAATCACAATTTTAGGAACAAATTCTAAAATTGTAG	NA	47	42	50	55	-0.162271428898877	0.906073478194058	0.0892673380970873	1	0.137503523749935	1	43	36	-0.256339753259785	1
NZ_CP011931.1_rh1880	NZ_CP011931.1	1592557	1592621	+	LIMLP_RS06475	LEPIMA_cI1442	LIMLP_RS06470	LIMLP_06480	NA	NA	AAACTTACAAGGAAAAGGGTAATTTCCGTATGAGTTCCTGTATTTTTGTAAAACTCAATCTCAG	NA	55	19	63	14	-1.53343220008107	0.107446757653148	0.195920209975257	1	-2.16992500144231	9.01177132424987e-06	67	18	-1.89616418901546	6.85689379770005e-62
NZ_CP011931.1_rh1887	NZ_CP011931.1	1597971	1598067	-	LIMLP_RS06500	LIMLP_06510	LIMLP_RS06495	LIMLP_06505	NA	NA	AGAAAATGTTAAAAACTTTGTTTTACCGATTTTTATTTAAAGTTTTTTCATTCTTGATGTAGCATGGTAGTATTGTTATATAAATTATAACGTGTA	NA	84	29	59	37	-1.53433642765119	0.186411286553107	-0.509674373416919	0.411886769387242	-0.673189683732891	1	94	52	-0.854149133536545	0.000141922382190675
NZ_CP011931.1_rh1913	NZ_CP011931.1	1618607	1618793	-	LIMLP_RS06575	LIMLP_06585	LIMLP_RS06565	LIMLP_06575	NA	NA	GCTGGCCCGCAACCGTAATGTTTGAATTCTTTAAATCATATTAGAATTCTCTAAGTCGGATACTCCTCTTTAAAAACACTCTCGTGGATATGGTGTGTTTTCGCTTTCTATTCATTTCTTTTGAATCACTTCATTAGAACATTTTGTTGAATATATCAACTTTGAGTGGTTGCGGTTTATATTGGG	RF00174	108	91	87	112	-0.247092861964772	0.780235839792802	-0.31194400631474	0.762250957382353	0.364411426208876	1	159	307	0.949211890085824	1.47512183582119e-48
NZ_CP011931.1_rh1914	NZ_CP011931.1	1616499	1616569	+	LIMLP_RS06575	LIMLP_06580	LIMLP_RS06560	LIMLP_06570	LIMLP_RS06565	LIMLP_06575	AACGAATTTGCGTTATCACCAGCGATTGAATCTATATAACGTCCACCTAAACCAAATCCAAGACCAGAAG	NA	48	57	33	52	0.247927513443586	0.514424407118232	-0.540568381362703	0.684203119418363	0.656045598782639	1	45	47	0.0627357553479627	0.0170492752431872
NZ_CP011931.1_rh1981	NZ_CP011931.1	1685000	1685132	-	LIMLP_RS06850	LIMLP_06860	LIMLP_RS06840	LIMLP_06850	LIMLP_RS06845	LIMLP_06855	TTTAATTCTTGTAGGATTTTATGAAAATGTTAGGGCGATAGATTTTAAATCAAAGGATCAGCGAGTTAAATTTACAATTAAATTTAGTTTTTCAGAAACGGTAATGACGTCTTGAACTCGGTTTTTATCTAC	NA	44	16	32	19	-1.4594316186373	0.251796345112106	-0.459431618637297	0.710879114619837	-0.752072486556414	1	34	26	-0.387023123109247	1
NZ_CP011931.1_rh1988	NZ_CP011931.1	1692777	1692860	-	LIMLP_RS06875	LEPIMA_cI1537	LIMLP_RS06870	LIMLP_06880	NA	NA	TTAGAATCAAAATGAACTCAACAGAACGGGCTTTCTATGGATCGCCGTTCTGGGCTCAAAAAGGCACATTTTTCAAGTGTTCC	NA	124	87	132	147	-0.511252814538147	1	0.0901978089715781	1	0.155278225477911	1	118	199	0.753981571181808	3.76235446727317e-26
NZ_CP011931.1_rh1990	NZ_CP011931.1	1693954	1694018	-	LIMLP_RS20960	LIMLP_06890	LIMLP_RS06875	LIMLP_06885	NA	LEPIMA_cI1539	CATTGAGCAATTTTAGAAGCAAATTTACGACGCTATTCTTTTTATTCCAACAGTTAGAGAAAAA	NA	45	22	15	22	-1.03242147769238	0.5685741710433	-1.58496250072116	1.50040745266413e-09	0.552541023028779	1	54	36	-0.584962500721156	0.230645323256949
NZ_CP011931.1_rh2003	NZ_CP011931.1	1705718	1705768	-	LIMLP_RS06930	LIMLP_06940	LIMLP_RS06925	LIMLP_06935	NA	NA	TTCAAAACCTTTTCGAAACCTAACTCGTGTTGCACTTTTTGCTTAACTTT	NA	47	50	41	50	0.0892673380970873	0.642995467381622	-0.197036847059554	1	0.286304185156641	1	49	90	0.877143252214467	4.1022863533043e-17
NZ_CP011931.1_rh2004	NZ_CP011931.1	1701840	1702026	+	LIMLP_RS06920	LIMLP_06925	LIMLP_RS06910	LIMLP_06920	LIMLP_RS06915	NA	ATCAAGATGGGACTTTTTTCATTGACGGAGCCAAATTGTAAATCGGTTCTATAAAAGCCGCGATCTAACCGACTTGAGATTCCTTTTAAGAATACTGGCGTAGCCCCCTGTTACGGATTCGTAAAAACCGCAAATTTTACATTGTTTTTCGAATCGGGTTTGTCTTCGATCCGAGTCGAATGCGAC	NA	66	62	86	98	-0.0901978089715781	0.648423782149201	0.381870635343644	0.8539057144562	0.18844508941311	1	68	62	-0.133266530863464	0.04321993330324
NZ_CP011931.1_rh2024	NZ_CP011931.1	1729823	1729898	+	LIMLP_RS20970	LEPIMA_cI1567	LIMLP_RS07010	LIMLP_07020	NA	NA	TGTCTTTAAAATTGTGTATGAGTTCCTACATGTTCAAAATTTATCTGTAAAATTTGGATTTATGTTCGTTCCCAC	NA	90	76	105	92	-0.243925582886089	0.882621477945149	0.222392421336448	1	-0.19068356160911	1	61	47	-0.376148485885249	1
NZ_CP011931.1_rh2038	NZ_CP011931.1	1734004	1734144	+	LIMLP_RS07025	LIMLP_07035	LIMLP_RS07020	LIMLP_07030	LIMLP_RS20975	NA	GTCCTCAAAAATTGCGTCTAATCCGGTATTGTTGGTCGTTTTTAAAAGAGTTGTATATTCTAACTTTTGAAACTAAGTGCAAAATTGTATTCTTTTTATGTATCCGAGTAGTAAGTCTCATTTTTATGAGACTAATAAAT	NA	69	34	42	32	-1.02106161552783	0.574520191266298	-0.716207033999409	0.055919757846763	-0.39231742277876	1	81	34	-1.25238716163429	1.80918518298385e-14
NZ_CP011931.1_rh2040	NZ_CP011931.1	1736218	1736282	+	LIMLP_RS07040	LIMLP_07050	LIMLP_RS07030	LIMLP_07040	LIMLP_RS07035	LIMLP_07045	GAAATAACTTCTGTATAATTCTGGAGTTTTAGAATGTTCAGCAGAAAAAAGTAAATTGCAAGAG	NA	59	53	84	25	-0.154722594798642	0.875314685487535	0.509674373416919	0.855904299650477	-1.74846123300404	0.0410195911048878	66	78	0.241008099503795	6.56713079107181e-05
NZ_CP011931.1_rh2044	NZ_CP011931.1	1737911	1738068	+	LIMLP_RS07050	LEPIMA_cI1576	LIMLP_RS07040	LIMLP_07050	LIMLP_RS07045	LIMLP_07055	AAAATTGAATGTCGTTTACGTTGGTTCCTGTCGCATCCGTAAAAACCAAGGAATTGACCTGAGCTAACACTTCGTAAGAGTTATGCGTTTTTAGAGCCAAGTTTGCGTCTTTGTTTCTGTAAATTTTTTTCCAAGTGGTTCCATCTACGAGTGCCCC	NA	88	55	82	59	-0.678071905112638	1	-0.101879614019214	1	-0.474908955256242	1	85	78	-0.123988717275453	0.0384452678895622
NZ_CP011931.1_rh2048	NZ_CP011931.1	1741204	1741397	+	LIMLP_RS20980	LEPIMA_cI1581	LIMLP_RS07055	LEPIMA_cI1578	NA	NA	GAATAGGATTTTAGAATCAAAATGAACTCAACAGAACGGGCTTTCTATGGATCGCCGTTCTGGGCTCAAAAAGGCACATTTTTCAAGTGTTCCGACAAGAATGAGTCTTTTTACTTGCAAAAAGTATGTTTTTCTGATAGAGAAAAATTTTCCGAACCTTACCGCCTCCACCCAAAAATAGGGAAAACTCAAC	NA	154	118	154	194	-0.38414349133306	0.937771912312071	0	1	0.333126301492226	1	145	242	0.73895414725966	1.48963896858089e-31
NZ_CP011931.1_rh2050	NZ_CP011931.1	1742039	1742131	+	LIMLP_RS07060	LEPIMA_cI1583	LIMLP_RS20980	LEPIMA_cI1581	NA	LEPIMA_cI1582	TTCGAAAGTAGTAGTTCCTACATTTTCTAAGATTGATTGCGGTTCTTTGTTTGAAGTAGTTCCCACATTTTCTAAGATTGATTGAAACCAAG	NA	59	63	84	29	0.0946368741380753	0.526078888947614	0.509674373416919	0.614424990189133	-1.53433642765119	0.0875812667461201	42	41	-0.0347654181606766	0.0647661872861799
NZ_CP011931.1_rh2051	NZ_CP011931.1	1742298	1742363	+	LIMLP_RS07060	LIMLP_07070	LIMLP_RS20980	LEPIMA_cI1582	NA	LEPIMA_cI1584	ACCGAACTCACATTAAATAAAAGCTATTTCAAGAAAGGAAAGGGGCTATAAATTCGAAAATCGCG	NA	55	70	50	71	0.347923303420307	0.395215094166732	-0.137503523749935	1	0.505890929729957	1	54	72	0.415037499278844	5.08498395851119e-07
NZ_CP011931.1_rh2053	NZ_CP011931.1	1741196	1741360	-	LIMLP_RS20980	LEPIMA_cI1581	LIMLP_RS07055	LEPIMA_cI1578	NA	LEPIMA_cI1579,LEPIMA_cI1580	TTCGGAAAATTTTTCTCTATCAGAAAAACATACTTTTTGCAAGTAAAAAGACTCATTCTTGTCGGAACACTTGAAAAATGTGCCTTTTTGAGCCCAGAACGGCGATCCATAGAAAGCCCGTTCTGTTGAGTTCATTTTGATTCTAAAATCCTATTCAACTTGTG	NA	104	109	106	113	0.0677446066358343	0.474644668229856	0.0274807364221069	1	0.0922585078519886	1	98	112	0.192645077942396	2.57321255103119e-06
NZ_CP011931.1_rh2055	NZ_CP011931.1	1743023	1743088	-	LIMLP_RS20985	LEPIMA_cI1587	LIMLP_RS07060	LIMLP_07070	NA	LEPIMA_cI1586	CGGCGATCCATAGAAAGCCCGTTCTGTTGAGTTCATTTTGATTCTAAAATCCTATTCAACTTGTG	NA	94	82	102	74	-0.197036847059554	0.837708387146304	0.117836490293858	1	-0.462971976342546	1	85	85	0	0.0119426403968116
NZ_CP011931.1_rh2056	NZ_CP011931.1	1743143	1743244	+	LIMLP_RS20985	LEPIMA_cI1587	LIMLP_RS07060	LIMLP_07070	NA	NA	ACTTACAAAAAGTATGTTTTTCTGATAGAGAAAAATTTTCCGAACCTTACCGCCTCCACCCAAAAATAGGGAAAACTCAACACAACGCTCTCTATGAATCG	NA	66	53	58	86	-0.316473664795254	0.986607793690802	-0.186413124230881	1	0.568283759574526	1	70	136	0.958179824305373	9.64737352442895e-35
NZ_CP011931.1_rh2068	NZ_CP011931.1	1759499	1759682	-	LIMLP_RS07120	LIMLP_07130	LIMLP_RS07115	LIMLP_07125	NA	NA	TATTTTACTTATGCTTTATAAAATAAAGTGATTTGGATATAACGCGAAAGAAATCGATGTGAGAGAGTTCAAGCATCGTTCTCTAAACTAAAGCGCCTCACTTCTATGGGCGCTCGACAGATCGCGTTTGAACTCAGCAGAACGCTCTCTATAGATCGCGTTCTATATTAAAACTAAAAATAG	NA	47	48	51	45	0.0303736490435187	0.547662991605931	0.117836490293858	1	-0.180572245641821	1	75	92	0.294743265561132	3.25057289551444e-08
NZ_CP011931.1_rh2069	NZ_CP011931.1	1759366	1759482	+	LIMLP_RS07120	LIMLP_07130	LIMLP_RS07115	LIMLP_07125	NA	NA	GGAATGTGATAGTTTTTGTTAGGCAATATTATTTTAACTTGAGTTCGACGTAAGAATATTTGGGCGGAATCGGCTTGCTACGGGCTTTCAGCTCTGGTCAATAAATTGTATGCAGG	NA	93	49	62	50	-0.924448966992823	0.695744163403355	-0.584962500721156	0.192819138613674	-0.310340120612151	1	60	31	-0.952694285221643	2.65927081815869e-05
NZ_CP011931.1_rh2079	NZ_CP011931.1	1770737	1770828	+	LIMLP_RS21010	LEPIMA_cI1606	LIMLP_RS07145	LIMLP_07160	LIMLP_RS21005	NA	GAGATTTTGGGACAAGCTTTGAGTTTAATGATTGTTCCGAGCCCCGTTCATTCGCAAAACTAAAATTAACTTGGATTCGATATAACGCGAA	NA	42	37	46	34	-0.182864057149811	0.870942860092953	0.131244533278253	1	-0.436099114806674	1	33	23	-0.52083216330144	1
NZ_CP011931.1_rh2081	NZ_CP011931.1	1773907	1774196	+	LIMLP_RS07160	LIMLP_07175	LIMLP_RS07150	LIMLP_07165	NA	NA	TTATGCGCGATCCGTAGAGAGCGTTGTGTTGAGTTTTCCCTATTTTTGGGTGGGGGTGGAGGCGGTAAGGTTCGGAAAATTTTTCTCTATCAGAAAAACATACTTTTTGCAAGTAAAAAGACTCATTCTTGTCGGAACACTTGAAAAATGTGCGTTTTTAATTCTTCTGATTCTAAAATCCTATTCAACTTGTGGGGTTGGTTATGGCTCTCTACGGATCGCATTTTAGGTTGCGAGCCTTTTTAGCTATAAAATTCACGAGTTGTAATGATGCCTCGGAAAACTCAGC	NA	70	87	84	78	0.313660478903762	0.213794951188803	0.263034405833794	1	-0.106915203916512	1	70	95	0.440572591385981	8.34962449551165e-13
NZ_CP011931.1_rh2082	NZ_CP011931.1	1773963	1774043	-	LIMLP_RS07160	LIMLP_07175	LIMLP_RS07150	LIMLP_07165	NA	LIMLP_07170	TCCGACAAGAATGAGTCTTTTTACTTGCAAAAAGTATGTTTTTCTGATAGAGAAAAATTTTCCGAACCTTACCGCCTCCA	NA	159	126	162	203	-0.335603031784439	1	0.0269670476002694	1	0.325485914300552	1	117	195	0.736965594166206	8.24887186357178e-25
NZ_CP011931.1_rh2088	NZ_CP011931.1	1780300	1780403	+	LIMLP_RS07185	LIMLP_07200	LIMLP_RS07175	LEPIMA_cI1612	LIMLP_RS07180	LIMLP_07195	CGTAAAGACGCATTGCTTCTGCAGTGTTCCCTTTAGAAATAGAATCTCTTGCTTCCCAGATCATTTCCTCATCGGAGGAACAGAAAACAAAAAATAACAACAG	NA	51	41	37	42	-0.314873337353412	1	-0.462971976342546	0.742205486519123	0.18286405714981	1	27	108	2	1.66102384370656e-149
NZ_CP011931.1_rh2096	NZ_CP011931.1	1785625	1785684	-	LIMLP_RS07210	LIMLP_07225	LIMLP_RS07205	LIMLP_07220	NA	NA	CCTATAAAATACGATAAAACCCTCGTTAAAGTTAGGGTTCTATTTTAATGTGAGTTCGA	NA	57	22	37	53	-1.37345839552744	0.232086353208454	-0.623436648535792	0.457216281463295	0.518467088934249	1	49	42	-0.222392421336448	0.608740839077648
NZ_CP011931.1_rh2102	NZ_CP011931.1	1789240	1789336	-	LIMLP_RS07230	LIMLP_07245	LIMLP_RS07225	LIMLP_07240	NA	NA	AGTCGACGCGTAGCGTGTAAACCCTTTGGGTTGCTGTAAGTTTTAATCACTATTGTTCCAGGTTTAAATTACCATTTGATCTTTTTTGAGATGCAC	NA	72	59	71	62	-0.287281952080471	0.928909474704154	-0.0201778819376302	1	-0.195550809117807	1	66	77	0.222392421336448	3.1719419128092e-06
NZ_CP011931.1_rh2114	NZ_CP011931.1	1799567	1799634	+	LIMLP_RS07280	LIMLP_07295	LIMLP_RS07275	LIMLP_07290	NA	NA	TTATGTTTTAGGATTTTTTCTGTTCCATGAAAAAAAGCTTCCTGAGTTTTTTCAAAATAACGAGTTC	NA	87	53	91	15	-0.715023041285529	0.995278421506235	0.0648511443499679	1	-2.60090404459018	3.7799898401512e-12	143	62	-1.20567502639151	2.38846524393105e-12
NZ_CP011931.1_rh2116	NZ_CP011931.1	1803102	1803263	+	LIMLP_RS07285	LIMLP_07300	LIMLP_RS07280	LIMLP_07295	NA	NA	TCTATGTCTCATTTTATTTTGAATCGGATTCAAGTGATCGGAATTTGGATCTGCTTTTAAAGTTATGGTATCATTTTTTTTAAAACAAAGGTAAGGTCGCGAAGGGGAAAGTTCTAAAAGGTTGTTCTTTTTCCGGGTTTCTAAAAAGAATGCAAACTGAA	NA	490	464	550	437	-0.0786569438749984	0.648166885409074	0.166649869409451	1	-0.331798338911424	1	429	277	-0.631091671450357	0.633887418215989
NZ_CP011931.1_rh2124	NZ_CP011931.1	1806557	1806623	+	LIMLP_RS07305	LIMLP_07320	LIMLP_RS21020	LIMLP_07310	LIMLP_RS07300	LIMLP_07315	TGTTTGTTGATGATAGAGTAAGTCGAGCTGCTGTTATAAAGTCTGAACGAGAAATGGAAATTGGAG	NA	57	64	67	74	0.167109985835258	0.550657051999704	0.233199176293031	1	0.143364175171177	1	73	46	-0.666262602823004	0.0862023222040989
NZ_CP011931.1_rh2126	NZ_CP011931.1	1807732	1807797	-	LIMLP_RS07310	LIMLP_07325	LIMLP_RS07305	LIMLP_07320	NA	LEPIMA_cI1641	TGCCGCAAATTCGGGATTACGACATTTTAGAATGGATTCAAATTTTTGAAACAATCTAATCCAAG	NA	42	33	48	30	-0.347923303420307	1	0.192645077942396	1	-0.678071905112638	1	39	50	0.358453970912476	5.23968522408773e-05
NZ_CP011931.1_rh2129	NZ_CP011931.1	1809925	1810399	-	LIMLP_RS07320	LIMLP_07335	LIMLP_RS07310	LIMLP_07325	LIMLP_RS07315	LIMLP_07330	ATTCACCAAATTCAATGTTTGTAAATTCTGTAGTTGCCCTATTTCTTTTGGAAGTGTCGTGAGTTGGTTATTCTGCAAATTCAATGTTTGTAAATTCTGTAGTTGCCCTATTTCCTTTGGAAGAACTGTGAGTCGATTATTCTGCAAATTCAATGTTTGTAAATTCTTCAATTGACCAATTTCCTTAGGAAGGGCTGTGAGTTGGTTTTCAGGTGACCATAACATTTGCAAACTCTGCAACTGTCCTATTTCCTTTGGAAAAGTAGTAAGTTTGTTTTTATACAAACCCAACTCTTGTAAATTCTGTAATTGACCTATTTCCTTAGGAAGTATTGTGAGTTGGTTCTCAGATAAATCCAAACTTTCTAACTTCTGCAACTCTACTATTACGGCTGGAAA…	NA	143	110	125	123	-0.37851162325373	1	-0.194087052116302	1	-0.0232697793228472	1	105	149	0.504923002796039	1.2190129634236e-15
NZ_CP011931.1_rh2147	NZ_CP011931.1	1834037	1834139	+	LIMLP_RS07400	LIMLP_07415	LIMLP_RS07390	LIMLP_07405	LIMLP_RS07395	LIMLP_07410	TTTGTGGGTAAGGTTATGGCTGCTGCTTATCCTTATAATAATGATAAATGGAAAGTGGAACCGATATTGGGAGAAATACAGTATCCATTAGGATGGTTAGTG	NA	43	38	66	70	-0.178337241258512	0.873819345018212	0.618129364656355	0.40204612564996	0.084888897586513	1	30	24	-0.321928094887362	1
NZ_CP011931.1_rh2155	NZ_CP011931.1	1841648	1841712	+	LIMLP_RS07430	LIMLP_07445	LIMLP_RS07420	LIMLP_07435	LIMLP_RS07425	LIMLP_07440	GGTTTGAGAATCTACAATCAAAGTTTCTCCAACACCTTGCAAAAGATTACGAATATGATCACAG	NA	38	52	39	35	0.452512204697507	0.349395825810938	0.037474705418663	1	-0.156119201917282	1	43	37	-0.216811389073148	0.647713197276338
NZ_CP011931.1_rh2160	NZ_CP011931.1	1846532	1846595	+	LIMLP_RS07450	LIMLP_07465	LIMLP_RS21030	LEPIMA_cI1668	NA	NA	TAGAAGTTTATAACAATTGAATCTGTCGTATTCAAGTTAGGTTTGTCTGTAAAATGATGCGGG	NA	54	57	45	36	0.0780025120012732	0.644860657595379	-0.263034405833794	1	-0.321928094887362	1	44	76	0.788495894806288	3.58038850217283e-15
NZ_CP011931.1_rh2170	NZ_CP011931.1	1854827	1854890	+	LIMLP_RS07485	LIMLP_07500	LIMLP_RS07480	LIMLP_07495	NA	NA	CATCCTTGTTTAGGTGCAAATTACGGGTATTTTTCGGCATTTTATTAGAGTTGTTGAAAGGGG	NA	70	32	51	20	-1.12928301694497	0.574475627512766	-0.456857674973471	0.831694517733175	-1.35049724708413	0.347740437320553	62	30	-1.04730571477836	1.58123262589191e-06
NZ_CP011931.1_rh2190	NZ_CP011931.1	1873847	1873992	+	LIMLP_RS07575	LEPIMA_cI1695	LIMLP_RS07570	LIMLP_07585	NA	NA	TATTTAGTAAGTTACTACTCAGACGGATGAAAATAATACCCAAAGTCAACGATCAATTTTACAAAGATGCAAAGGTTCTAAAAAATTGTGTCTAACCCAGAATTGGTTTTTTGAAGTAAATCCATATACTAACTTTTGAAACAAC	NA	135	114	139	131	-0.243925582886089	0.794960084149735	0.0421254756726766	1	-0.0855180711860571	1	131	103	-0.346922474354232	0.793943200055242
NZ_CP011931.1_rh2191	NZ_CP011931.1	1874447	1874523	+	LIMLP_RS07575	LIMLP_07590	LIMLP_RS07570	LEPIMA_cI1695	NA	NA	ACAAAAATATCCAATATCAAACCTTTGTAATATCAGTTCTAAATCGATGTTTTCTTGACAGTGGGACATATGGCAC	NA	82	51	70	70	-0.685126662646588	1	-0.228268987673117	1	0	1	63	63	0	0.0149036814204849
NZ_CP011931.1_rh2203	NZ_CP011931.1	1877182	1877346	-	LIMLP_RS07605	LIMLP_07620	LIMLP_RS07595	LIMLP_07610	LIMLP_RS07600	LIMLP_07615	AAAACTTCTTCTATGAATATCGGAAAGACCATGTAGAAGAATCAGTTCTTCGTGAAGTTTTGTACCGTATCCTTTATGTTGATCAAAACGATAAATAGGATATTTTTTAGAAACGGAAATCATATAACGATCTCTGCTAACTTTAGCAAGAATAGAAGCGGCGG	NA	57	51	41	53	-0.160464672193246	0.752732712209852	-0.475338009546658	0.432427080744874	0.370368449945116	1	52	100	0.943416471633633	2.46568071472437e-35
NZ_CP011931.1_rh2207	NZ_CP011931.1	1881097	1881205	+	LIMLP_RS07635	LIMLP_07650	LIMLP_RS07625	LIMLP_07640	LIMLP_RS07630	LIMLP_07645	GTACTTTCCTCTAAATCCGCAATTGTTCTAGCCACTTTTCGAATCTGGTTGAGTTTACGAATGCTCGCTTTTCTTTTTTTCACTTCATTTTCTAAAATCTCTTCACAA	NA	75	45	68	67	-0.736965594166206	0.936756679936763	-0.141355849245542	1	-0.0213736507925669	1	54	71	0.394859617341214	2.4078140022467e-09
NZ_CP011931.1_rh2222	NZ_CP011931.1	1896532	1896782	+	LIMLP_RS21040	LIMLP_07725	LIMLP_RS07700	LIMLP_07715	NA	NA	GGGAAAGATAAAATTTTCTGAAAGGGATTTAATTCTGTTTGTTGATTGGAAAAAAATACTACCACTGATCTTAGGAATTTACTTTTTGTATTCAAGTGAAACGATGTCGGAACCAAATTCTTTTCGTTGGAAGGACGGAGAAATTGTTGTAAACGGTAAAGCTTATAATCGGCAGATCTATTTCCGGCACAAAAAAACTGAGTCACTTTGCAAACTGGGAAAATATCGAAAAACTATTCCTATCACCCGA	NA	64	48	71	59	-0.415037499278844	1	0.149747119504682	1	-0.267104070142841	1	62	27	-1.19930880822341	1.09078523443136e-12
NZ_CP011931.1_rh2225	NZ_CP011931.1	1897896	1897977	+	LIMLP_RS07715	LIMLP_07730	LIMLP_RS21045	LEPIMA_cI1725	NA	NA	TAACGTGAGTTCGACGTAAGGAAGTAAAAAAAGAGAAAGATCTTGTACAGAAAAGCGCCAGATCCCATATTGAACCAAACT	NA	107	89	101	144	-0.265733555434749	0.917474342494438	-0.0832555036493522	1	0.511713518690518	1	183	236	0.366943211077799	6.6588777418663e-10
NZ_CP011931.1_rh2227	NZ_CP011931.1	1892070	1892135	-	LIMLP_RS07690	LIMLP_07700	LIMLP_RS07680	LIMLP_07695	LIMLP_RS07685	NA	TAAAAAAGAAAAATCTGTAAACGAACAAAACGATAGGAACCAATTAAAAATTGGAAAACGGCCTC	NA	18	32	31	30	0.830074998557688	0.0565448084660048	0.784271308944563	0.0749632029679305	-0.0473057147783566	1	37	324	3.13039663725568	0
NZ_CP011931.1_rh2228	NZ_CP011931.1	1897901	1897973	-	LIMLP_RS07715	LIMLP_07730	LIMLP_RS21045	LEPIMA_cI1725	NA	NA	TGGTTCAATATGGGATCTGGCGCTTTTCTGTACAAGATCTTTCTCTTTTTTTACTTCCTTACGTCGAACTCA	NA	69	98	77	78	0.506185387337039	0.197670979975522	0.158262083916732	1	0.0186156781673468	1	71	117	0.720617600078722	1.70419002280873e-20
NZ_CP011931.1_rh2230	NZ_CP011931.1	1898681	1898855	-	LIMLP_RS21050	LIMLP_07735	LIMLP_RS21045	LEPIMA_cI1725	LIMLP_RS07715	LIMLP_07730	TCAAATTCAAAGAAGGTTTTTTTGGAAAAAAAGAAAATGCCACTAAACCGCTTAATAGATTAACGGCCCAATTGAAAAAACTTCGATGTCTAGTATGTTGAATCTGACAAATATTTTTGAGTTCATCATTTACGGATTCAATGATAGCTCTTTTTCTTAAAAGAATTTTATCGA	NA	104	103	107	91	-0.0139391909578737	0.537370844634786	0.0410272682600546	1	-0.233672346202451	1	104	133	0.354842717360097	2.65823460764093e-10
NZ_CP011931.1_rh2234	NZ_CP011931.1	1903652	1903716	-	LIMLP_RS07735	LIMLP_07750	LIMLP_RS07725	LIMLP_07745	NA	NA	CGCATTTGGCAATTTGTAAACTTTCGAGTAGTTTCTAATATCGTTAAATTTTCGTAATAGTCCC	NA	50	37	23	29	-0.434402824145775	1	-1.12029423371771	0.00168456997040764	0.334419039070559	1	45	29	-0.633872101202102	0.0519936434914715
NZ_CP011931.1_rh2240	NZ_CP011931.1	1907722	1907894	-	LIMLP_RS07760	LIMLP_07775	LIMLP_RS07750	LIMLP_07765	LIMLP_RS07755	LIMLP_07770	AAACCTAAGTTTTACTTTAAAATGTAGGAACTCACACGAAACCTAAGTTTTACTTTAAAATGTAGGAACTCACACGAAACCTAAGTTTTACTTTAAAATGTAGGAACTCACACGAAACCTAAGTTTTACTTTAAAATGTAGGAACTCACACAAAGTCTAAGAATTTGTTCTA	NA	100	95	128	66	-0.0740005814437769	0.625658514609379	0.356143810225275	0.957900126396356	-0.955605880641547	0.726502763144548	90	158	0.811927651847428	3.85528512235809e-27
NZ_CP011931.1_rh2241	NZ_CP011931.1	1907756	1907947	+	LIMLP_RS07760	LIMLP_07775	LIMLP_RS07755	LIMLP_07770	NA	NA	CATTTTAAAGTAAAACTTAGGTTTCGTGTGAGTTCCTACATTTTAAAGTAAAACTTAGGTTTCGTGTGAGTTCCTACATTTTAAAGTAAAACTTAGGTTTCGTGTGAGTTCCTACATTTTAAAGTAAAACTTAGGTTTCGTGTGAGTTCTCACATTTTAAAGTAAAACTTAGATTTTGTATGAGTTCCCAC	NA	89	69	77	41	-0.367208974188229	1	-0.208946890271496	0.970616171677501	-0.909234536076818	1	81	103	0.346650524298594	1.1344355588555e-09
NZ_CP011931.1_rh2252	NZ_CP011931.1	1916054	1916122	-	LIMLP_RS07795	LIMLP_07810	LIMLP_RS07790	LEPIMA_cI1742	NA	NA	TGGTTCAATATGGGATCTGGCGCTTTTCTGTACAAGATCTTTCTCTTTTTTTACTTCCTTACGTCGAA	NA	68	96	74	81	0.497499659470817	0.214735211018569	0.12199052437861	1	0.130396637255675	1	71	116	0.70823387562289	1.37809326783913e-19
NZ_CP011931.1_rh2254	NZ_CP011931.1	1916897	1917004	-	LIMLP_RS07800	LIMLP_07815	LIMLP_RS07790	LEPIMA_cI1743	LIMLP_RS07795	LIMLP_07810	TCAAATTCAAAGAAGGTTTTTTTGGAAAAAAAGAAAATGCCACTAAACCGCTTAATAGATTAACGGCCCAATTGAAAAAACTTCGATGTCTAGTATGTTGAATCTGA	NA	135	144	136	123	0.0931094043914815	0.445916049881153	0.0106472441995084	1	-0.1449483359111	1	128	173	0.434628227636725	1.15476044478393e-11
NZ_CP011931.1_rh2258	NZ_CP011931.1	1919439	1919577	+	LIMLP_RS21055	LIMLP_07825	LIMLP_RS07800	LIMLP_07815	LIMLP_RS07805	LIMLP_07820	TGTGAAATTTTACTACGTTTTTGAGGAATTCAGAAATGGGAAAATTACCAATTTCCTTGTCCTTTCTCCCAGAAGTTTGCAGAATTGCCCGGATTTAGTAAACAACTTCGAATTACCGCAAGATATAAAGAGCTAGCT	NA	63	46	54	23	-0.453717967442904	1	-0.222392421336448	1	-1.23132554610646	0.513896967048124	62	45	-0.4623432140572	0.723796032953725
NZ_CP011931.1_rh2263	NZ_CP011931.1	1921498	1921612	+	LIMLP_RS07815	LIMLP_07830	LIMLP_RS07810	LIMLP_07825	NA	NA	ACAGGTTTTAATTAGTCATTTCTGAGAAGAAAATAATAAAATGGCGTATAACGTTAATTAGTCGTCCCTGAAAAAGGTTCGAAATGCCGAATGATGTAAATAAAATGCTATCCA	NA	90	61	102	77	-0.561115758766788	1	0.180572245641821	1	-0.405638801276594	1	99	73	-0.439532061199592	1
NZ_CP011931.1_rh2264	NZ_CP011931.1	1921706	1921770	+	LIMLP_RS07815	LIMLP_07830	LIMLP_RS07810	LIMLP_07825	NA	NA	AAATAGATCATATGATTAGTGAAGAGAGTTTTACGAGAATTTAAGCTACAAAAGAAACAATGGG	NA	105	79	81	70	-0.41046476948902	1	-0.374395514781498	0.792419621425695	-0.210566985939658	1	104	68	-0.612976876890753	0.0591879316929917
NZ_CP011931.1_rh2272	NZ_CP011931.1	1925918	1926202	+	LIMLP_RS21060	LEPIMA_cI1754	LIMLP_RS07835	LIMLP_07850	LIMLP_RS07840	LIMLP_07855	TAGATTTAGTTCCATACCCAAAAGTTTGAAAACTTTTTCGCTGATGAAATCTCCTAAGTCCTCCAAAGTTTTAGGCAACTGATAAAATCCTGGAGAAGCAGGTAGAATAATTCCACCTGCGTCGTGAAGTTCTAACATATTTTTCAGATGAATTCGATTGTAAGGTGTTTCCCTTGGAACTATTATAAGGTTTCTTCTCTCTTTTAAAGTGACATCGGCGGCTCTTTCAATTAGGTTTTCCGTTAAACCGGCGTTAATTGAAGCGATCATTTTCATGGAACAGG	NA	60	60	95	79	0	0.543125277209189	0.662965012722429	0.133936535690843	-0.266074860153845	1	67	95	0.503766417873176	6.66446557084628e-15
NZ_CP011931.1_rh2284	NZ_CP011931.1	1935593	1935798	-	LIMLP_RS07880	LIMLP_07895	LIMLP_RS07870	LIMLP_07885	LIMLP_RS07875	LIMLP_07890	ATTTTGATTTAAGAGTCTCTGGCATTTCAATATATTCTATATTGATAGAAAGTTTTAAAGTATCAAAAATTGCGAATACTAGGTCGTTCCAGGTTTCTGCAATTCCTCTTCCTAAATTGTAAATTCCGTTATGATCGCCAAATGCCAAATAGGCGGTGATTTTTGCGGCATCTTTTGCGTATAAAAAATCTCTTTTTTGTTCTCC	NA	112	62	100	94	-0.853158611670729	0.813540259747927	-0.163498732282879	1	-0.0892673380970874	1	83	85	0.0343515047907771	0.000812065249827723
NZ_CP011931.1_rh2299	NZ_CP011931.1	1949487	1949684	+	LIMLP_RS07940	LIMLP_07955	LIMLP_RS07935	LIMLP_07950	NA	NA	GAATTACTGCATTTGATTAAAAATTTCTAAAGAATGATCGTGTAAAATTCTTTGAGGTTTTGGGCTAAACTTTAAGTAAATGTTTGTTTGGTGCAAGAGTTCGTTTTTAAAAAGTTTACTTTATAGTAAAAATAAGAGTGTAGGAACTCCCATGTTTAACTTTGAGATACTACTAACTTGCTATAAAAGCAAAAGGG	NA	62	43	51	22	-0.527931555684777	1	-0.28177096841538	0.855926967191023	-1.2129937233342	0.308940379569918	63	35	-0.84799690655495	0.000262143297044167
NZ_CP011931.1_rh2311	NZ_CP011931.1	1954525	1954640	+	LIMLP_RS07965	LIMLP_07980	LIMLP_RS07955	LIMLP_07970	LIMLP_RS07960	LIMLP_07975	ATCGATCGAATGATTTTTCGAATTGGACTTAAAAAAGGAATTGAAACCGAAAGTTCACGGATGCCAATACCAACTAAAAAAATGGTAAAATCAGTATCTGATGCAAGTTCTCCAC	NA	52	30	54	40	-0.793549122532574	0.880735952899799	0.0544477840223765	1	-0.432959407276106	1	52	24	-1.11547721741994	1.01449760227071e-06
NZ_CP011931.1_rh2323	NZ_CP011931.1	1967719	1967801	-	LIMLP_RS08015	LEPIMA_cI1787	LIMLP_RS21080	LIMLP_08025	NA	NA	CTTTATCAGAAAAACATACTTTTTGCAAGTAAAAAGACTCATTCTTGTCGGAACACTTGAAAAATGTGCCTTTTTGAGCCCA	NA	97	101	113	117	0.0582986405646672	0.540324362153864	0.22026612022806	1	0.0501857571682169	1	87	90	0.0489096004809465	0.00180371210258785
NZ_CP011931.1_rh2332	NZ_CP011931.1	1974835	1974908	-	LIMLP_RS08050	LIMLP_08065	LIMLP_RS08045	LIMLP_08060	NA	NA	TCAGAAAGTAAGATGCTGAATTTAAGAAGTGTTGTTTCTAGATAAAAGAAAATTCTATTGACCTTACTCCAGC	NA	76	76	90	53	0	0.636695925826298	0.243925582886089	1	-0.763932641766475	1	60	34	-0.819427754358179	0.0108236288069818
NZ_CP011931.1_rh2337	NZ_CP011931.1	1978701	1978803	+	LIMLP_RS08070	LIMLP_08085	LIMLP_RS08065	LIMLP_08080	NA	NA	AGTTCGTAAAAAAATGTGGTAGTTCCCACAGATTAAGTCTCTTCGGAGGATTTAGACGTTTTTGGATCATTTTTTATTGTTTTAGAGTTCCTACATTTTTGC	NA	69	48	65	29	-0.523561956057013	1	-0.0861566437497146	1	-1.16438681790088	0.697830656955881	61	90	0.561115758766789	1.44643151415637e-14
NZ_CP011931.1_rh2338	NZ_CP011931.1	1978663	1978822	-	LIMLP_RS08070	LIMLP_08085	LIMLP_RS08065	LIMLP_08080	NA	NA	AAAAATAGCAAACTAGACTGCAAAAATGTAGGAACTCTAAAACAATAAAAAATGATCCAAAAACGTCTAAATCCTCCGAAGAGACTTAATCTGTGGGAACTACCACATTTTTTTACGAACTTACCAAAAGATCAGACTCAATTTTTTTTAACGTTCTGG	NA	118	86	90	75	-0.456378294659743	1	-0.390789953032167	0.488916063908286	-0.263034405833794	1	78	80	0.0365258760251139	0.000580443901032137
NZ_CP011931.1_rh2347	NZ_CP011931.1	1982086	1982152	-	LIMLP_RS08105	LIMLP_08120	LIMLP_RS08095	LIMLP_08110	LIMLP_RS08100	LIMLP_08115	TGAAGCAAATCGTCTCTGGAAAAATACACGTTTTACAAAATTTAGAGAGTTTTCTGAAAAGTCCCT	NA	68	48	71	88	-0.502500340529183	1	0.0622842782543427	1	0.309684499132615	1	60	57	-0.0740005814437769	0.0862023222040989
NZ_CP011931.1_rh2371	NZ_CP011931.1	2002494	2002571	+	LIMLP_RS08185	LIMLP_08200	LIMLP_RS08180	LIMLP_08195	NA	LEPIMA_cI1822	CAGAAAAACATACTTTTTGCAAGTAAAAAGACTCATTCTTGTCGGAACACTTGAAAAATGTGCCTTTTTGAGCCCAG	NA	85	84	99	93	-0.0170735133589414	0.615367546962812	0.219965683941908	1	-0.0901978089715781	1	70	75	0.0995356735509144	0.000728987285556403
NZ_CP011931.1_rh2379	NZ_CP011931.1	2007419	2007739	+	LIMLP_RS08215	LEPIMA_cI1828	LIMLP_RS08200	LIMLP_08215	LIMLP_RS21085	LIMLP_08220	AGCCATTTAAGCAATATTTGTCTCAAATTCTTCAGGGCTGATATAACCTAATGTAGAATGAAACCTGAATCTATTGTAATACACTTCGATAAAATCGAATAGAAGATGTTCCGCTTCTTCAATGTTATAGAATGTATTGTATTCGATTTCTCTTTTTAGAGAACTAAAGAAAGACTCTGCCACCGCATTGTCCCAACAATTTCCTTTTCTGCTGTTGCTTCGTCTGATACCGTTGGCAATTAGTAGCCTACGTGTTTCTTTAGAACAGAAATTAGAACCCCGATCCGAATGAAAGATCAATCCTTTCCGAGGGTTTCTTG	NA	78	46	75	75	-0.761840262805235	0.965496480222254	-0.0565835283663674	1	0	1	101	119	0.236606280556149	1.28006013833756e-10
NZ_CP011931.1_rh2395	NZ_CP011931.1	2013277	2013341	-	LIMLP_RS08285	LIMLP_08300	LIMLP_RS08275	LIMLP_08290	LIMLP_RS08280	LIMLP_08295	TGGAATCCGGAGCATTTTTTCGAACATTTGGTTCTACGAAAAATTCACCTTTTAAAACAAACGG	NA	55	60	44	40	0.125530882083859	0.599858070659311	-0.321928094887362	1	-0.137503523749935	1	43	158	1.877515993475	2.08688962778727e-123
NZ_CP011931.1_rh2419	NZ_CP011931.1	2026624	2026679	-	LIMLP_RS08375	LIMLP_08390	LIMLP_RS21095	LIMLP_08385	NA	NA	GAACTACTACGAAAGTTTAACGAGATTAAAACTGCTTGAAAGTTCGCAAATGGGA	NA	43	39	53	33	-0.14086253583985	0.864616402582557	0.301655699861101	1	-0.683526335204746	1	78	60	-0.37851162325373	1
NZ_CP011931.1_rh2425	NZ_CP011931.1	2031402	2031466	-	LIMLP_RS08395	LIMLP_08410	LIMLP_RS08390	LIMLP_08405	NA	NA	AATGAATCACGGGATTTTTTACGTCGAACTCACGTTAAGTAGGAGAAAACAAGAGAGTAGTAGG	NA	65	48	25	39	-0.437405312307298	1	-1.37851162325373	1.37255342851795e-05	0.641546029087524	1	55	68	0.30610312772568	3.71315379941e-05
NZ_CP011931.1_rh2450	NZ_CP011931.1	2048919	2049025	-	LIMLP_RS08470	LIMLP_08485	LIMLP_RS08465	LIMLP_08480	NA	NA	ATAAGTTACTCTGTATTTGTAAGTTGCTAAATGTAGATAGATTTTTTAGAATCTTCATTTCTTTTTTAAATTTTAATTTTTTATAATATTCTTTTAATTCAATATA	NA	23	24	44	31	0.0614005446641433	0.642028657127275	0.935869662580284	0.0784334988627875	-0.505235308250422	1	37	35	-0.0801703486839833	0.172267875528356
NZ_CP011931.1_rh2458	NZ_CP011931.1	2056548	2056611	-	LIMLP_RS08485	LIMLP_08500	LIMLP_RS21110	LEPIMA_cI1884	NA	NA	TTCTATAAAATTCTCAGTATATACTAATCAAACACATAAAATAATACTAAAATGATGAATGGG	RF02541	45	26	62	16	-0.791413378188583	0.842152690736526	0.462343214057201	0.971021166584971	-1.95419631038688	0.00110493873051399	50	26	-0.943416471633633	1.03359549433764e-05
NZ_CP011931.1_rh2482	NZ_CP011931.1	2080748	2080898	+	LIMLP_RS08570	LEPIMA_cI1903	LIMLP_RS08565	LIMLP_08580	NA	NA	AAATTAAGTTTAAAAACAGTATTTGTAAAAATGAGTAAACTATTGCAGATAAGTTAGTTGAGAATATAAGAAAGTATTAATTTTCCTATTTTCGAAAATCGAGCGTAATATGAATTTTTAATAGACTAACGATTGCAAAAAAACATGGAG	NA	100	71	94	44	-0.494109070270043	1	-0.0892673380970874	1	-1.09515723304034	0.508573879493716	119	92	-0.371255807250931	0.804940454256087
NZ_CP011931.1_rh2487	NZ_CP011931.1	2083779	2083898	-	LIMLP_RS21130	LIMLP_08590	LIMLP_RS08565	LEPIMA_cI1903	LIMLP_RS08570	LIMLP_08585	TTTTTTCGGAAAAAAAACGAATCAGCTTAAAATTTCCAGACTTTTTGGCCAAAAGTAAAACCGACCTAGACAATTTCAAATCCCCTGGATTTAAAATTGAAGCCCTTGCATATTGAAAA	NA	111	70	48	48	-0.66513284940514	1	-1.20945336562895	3.97319514683299e-07	0	1	81	190	1.23000560544632	5.68140809519938e-66
NZ_CP011931.1_rh2493	NZ_CP011931.1	2089250	2089311	-	LIMLP_RS08605	LIMLP_08620	LIMLP_RS08600	LIMLP_08615	NA	NA	CGAAAAAAATAGCTGCATTTAAAAAATGCCGTAAATTCGGGATTTGCAGCATTTTAGAGGA	NA	52	36	45	24	-0.53051471669878	1	-0.208586621811417	1	-0.906890595608518	1	51	44	-0.212993723334198	0.570138532981245
NZ_CP011931.1_rh2498	NZ_CP011931.1	2098339	2098485	+	LIMLP_RS08625	LIMLP_08640	LIMLP_RS08615	LIMLP_08630	LIMLP_RS08620	LIMLP_08635	AAAATTCCAAACGTAGAAGCAAACTTTAAAAGAGGAGGATAATCATCCGTAAATACCGTGAGAGGAAAAGAAGATTGGTTGGAAAGAGTTCTTCCAGAATCATCTTTGATACCAGGAGGCAAAAGAATTTGAAACTTAGACTTAGG	NA	57	36	43	55	-0.662965012722429	1	-0.406625259462644	0.710879114619837	0.355094958822562	1	47	84	0.837728571101123	1.13441921591808e-26
NZ_CP011931.1_rh2521	NZ_CP011931.1	2125401	2125533	-	LIMLP_RS08715	LIMLP_08730	LIMLP_RS08710	LIMLP_08725	NA	NA	GTTTGAACTCAATAAAACGAGTCGCGTTTTAAGTGCTCGAAATACTCAGCAAACTTTAGATTTGGGATAGACTCAGAGTTTGAATTGAAGTAGGAACTCATACATTTTTAAGGATATAAATATAGAATTACG	NA	86	86	88	103	0	0.572009960846177	0.0331668639351994	1	0.227068908545921	1	90	136	0.595609744920665	5.78990542566471e-17
NZ_CP011931.1_rh2526	NZ_CP011931.1	2127171	2127318	+	LIMLP_RS08730	LIMLP_08745	LIMLP_RS08720	LIMLP_08735	LIMLP_RS08725	LIMLP_08740	GATAGTTTTTAAATCGGAACTGGCAAAGGATTCTAATGTAGGAAAGGCTTTAAAAAGGGCGGGAGTAACTTGGTTGACTCGTTCATCCGTACACTGAGCGGATAAAATGACCGCAATCGCAAGTTCATAATCTTTTTGAAAGTGAAG	NA	36	30	37	40	-0.263034405833794	0.96908531559755	0.0395283641866373	1	0.112474729258413	1	25	25	0	1
NZ_CP011931.1_rh2539	NZ_CP011931.1	2135090	2135157	+	LIMLP_RS21145	LIMLP_08790	LIMLP_RS08765	LIMLP_08780	LIMLP_RS08770	LIMLP_08785	AAATTCAGATTTCTTCCTACTTCTTTTTTACGATGACTGAAGAAATCTGAATTTTCTTCTAAAGTAC	NA	48	45	64	55	-0.0931094043914815	0.839658612622201	0.415037499278844	1	-0.21864028647534	1	63	77	0.289506617194985	4.86058611499754e-06
NZ_CP011931.1_rh2545	NZ_CP011931.1	2141586	2141817	-	LIMLP_RS08805	LIMLP_08820	LIMLP_RS08795	LIMLP_08815	NA	NA	TAATTTAAAATTCCAGAATTTGGATATGAAGTTGAGTTTAAACATGAAACACGATTTAGGCGAAGAAAGGTAAAATTCGATTTCGAATGCGTTATGTGTCTTGTTGTTTGAATTTCGAAATGAAAAAAATTGAAAAAATAATATGGAAATGTCAGAATTAAAGTTATTCTTTTGGGATCTGAAAAAGGTTGTCCCTTTTTTAGAATCGATTGAAAGCCTACATTGATCTAA	NA	306	233	247	152	-0.393201698038372	1	-0.309020611107974	0.793302204147218	-0.700439718141092	1	345	388	0.169460290521596	5.69330187393006e-08
NZ_CP011931.1_rh2573	NZ_CP011931.1	2163576	2163683	+	LIMLP_RS08910	LIMLP_08925	LIMLP_RS08900	LIMLP_08915	LIMLP_RS08905	LIMLP_08920	CAAATTCAAAGAAGGTTTTTTTGGAAAAAAAGAAAATGCCACTAAACCGCTTAATAGATTAACGGCCCAATTGAAAAAACTTCGATGTCTAGTATGTTGAATCTGAC	NA	135	144	136	123	0.0931094043914815	0.445916049881153	0.0106472441995084	1	-0.1449483359111	1	128	173	0.434628227636725	1.15476044478393e-11
NZ_CP011931.1_rh2574	NZ_CP011931.1	2164457	2164530	+	LIMLP_RS08910	LIMLP_08925	LIMLP_RS08905	LIMLP_08920	NA	NA	TGGTTCAATATGGGATCTGGCGCTTTTCTGTACAAGATCTTTCTCTTTTTTTACTTCCTTACGTCGAACTCAC	NA	68	95	71	79	0.482392767080608	0.211061100924759	0.0622842782543427	1	0.154033628672421	1	68	113	0.732716121164848	1.01022775735571e-20
NZ_CP011931.1_rh2575	NZ_CP011931.1	2164454	2164524	-	LIMLP_RS08910	LIMLP_08925	LIMLP_RS08905	LIMLP_08920	NA	NA	TCGACGTAAGGAAGTAAAAAAAGAGAAAGATCTTGTACAGAAAAGCGCCAGATCCCATATTGAACCAAAC	NA	104	89	100	135	-0.224706287174694	0.856329769821757	-0.0565835283663674	1	0.432959407276106	1	165	199	0.270302406297833	5.82957391537451e-08
NZ_CP011931.1_rh2578	NZ_CP011931.1	2165614	2165832	-	LIMLP_RS08915	LIMLP_08930	LIMLP_RS08905	LIMLP_08920	LIMLP_RS08910	LIMLP_08925	TAAAACTCTAAATTCAGAAAAAAAAAGAATTTCTAAAATTCTTCCGGGAGGAATTTTTAAAAAGAATTGTTCGTTTCGTTCCCGTTTAGAAATTAAAGTATCCATTCGGACGATTTCTATCCATTCTAGAACCTGGAAAAGAATCGTTTTTTTGGTTACGGAGTAAAGTCGAATAGAACGAGTTCCGAAAATTTGAAAATTGAATTTAAAAGTTTCCC	NA	64	45	66	65	-0.508146903670325	1	0.0443941193584534	1	-0.0220263063299989	1	73	22	-1.73039294024272	2.5362584625981e-44
NZ_CP011931.1_rh2623	NZ_CP011931.1	2204710	2204769	-	LIMLP_RS09110	LIMLP_09125	LIMLP_RS09105	LIMLP_09120	NA	NA	ACGTCCTAAAATGCAACTTAGAGAACTCAGCGAATGCCTCTCTAAGGATCGGCATTCAG	NA	45	27	47	64	-0.736965594166206	0.846944863419194	0.0627357553479627	1	0.445411148322363	1	54	32	-0.754887502163469	0.00650500406870037
NZ_CP011931.1_rh2626	NZ_CP011931.1	2207482	2207574	-	LIMLP_RS09120	LIMLP_09135	LIMLP_RS21175	LIMLP_09130	NA	NA	AACGTGTTGTAATTTAGTCCGTTTCATAAAACTTTTTTGATCTCAAAAAATAAAAACAAATATCGGAACTGAAATGATCGAGTCACATAAGA	NA	85	61	89	77	-0.478653598574815	1	0.0663424948286961	1	-0.208946890271496	1	110	64	-0.78135971352466	0.00274838051192515
NZ_CP011931.1_rh2627	NZ_CP011931.1	2204604	2204684	+	LIMLP_RS09110	LIMLP_09125	LIMLP_RS09105	LIMLP_09120	NA	NA	CTTTAAATTCAAATTTTTAAATCAGATTGAAAGTTTGTAAAATTCTAAGGCGGTTAAAAAAACCGTCTTTTTTATCAGAG	NA	65	45	68	72	-0.53051471669878	1	0.065095028221885	1	0.082462160191973	1	52	52	0	0.0308282685422514
NZ_CP011931.1_rh2628	NZ_CP011931.1	2204770	2204882	+	LIMLP_RS09110	LIMLP_09125	LIMLP_RS09105	LIMLP_09120	NA	NA	AGAAGTAACTCAGCGTCTCACTCTCCAAGGATCACGTTCTATAATAAATTAAAACTAAAGACGACTGTTATATCATATTTCCTACATGCAATTTATTGACCAGAGTTGAGAG	NA	42	22	63	41	-0.932885804141463	0.785905776903636	0.584962500721156	0.427735890392827	-0.619727918881833	1	38	36	-0.0780025120012732	0.140205159375483
NZ_CP011931.1_rh2636	NZ_CP011931.1	2213555	2213619	+	LIMLP_RS09155	LIMLP_09170	LIMLP_RS09150	LIMLP_09165	NA	NA	AAAAGTATGAGTTCCTACAAATTTTAGAATTCGTTCGTAAAATCGTGATTTTGTAAGAGTTCCC	NA	85	61	100	44	-0.478653598574815	1	0.234465253637023	1	-1.18442457113743	0.726502763144548	94	103	0.131911675505581	0.00017914767075005
NZ_CP011931.1_rh2647	NZ_CP011931.1	2217925	2218031	-	LIMLP_RS09180	LIMLP_09195	LIMLP_RS09170	LIMLP_09185	LIMLP_RS09175	LIMLP_09190	AAGTATTCGATCGGAGAGATTTAGTTTTTTAAAACCAAAACGTTTCCAAAAGTAGATTTCATTTGGAATAAATCCACTCTCTGGACCGATCACGGCTAAGACGCGA	NA	53	53	52	49	0	0.609005246664411	-0.027480736422107	1	-0.085729874025884	1	69	85	0.300866479359533	1.03071985381291e-07
NZ_CP011931.1_rh2650	NZ_CP011931.1	2221357	2221535	+	LIMLP_RS09190	LIMLP_09205	LIMLP_RS09185	LIMLP_09200	NA	NA	TTGTATTTCAAAGGAGTTAAGTTCCTTTGATTTATCTATAGAAAGTAAGTATTCAACAGTAGAGCGACAACTCAAATGGAGTTTAATCGCGAACTGGATCGTCCAAAAACTATAATACTGCTCAAATGAAATTTAATCTGTGAAAACGAATACACTTTATTATATGTTTCAAAGCCGG	NA	78	99	85	65	0.343954401217361	0.213406351941127	0.123988717275453	1	-0.387023123109247	1	71	141	0.989804232894111	1.5785418015923e-38
NZ_CP011931.1_rh2654	NZ_CP011931.1	2223044	2223261	-	LIMLP_RS09200	LIMLP_09215	LIMLP_RS09190	LIMLP_09205	LIMLP_RS09195	LIMLP_09210	CTGGGATAAATCTCTGAAGTAAGCCCTATCTTCGATCTTAAATTTTTGGATTTCGCAAAATTCTATAAAATCCAAAACCGAAAGAAAATGAAGGTTAGGAGTATTGAACCAGCGATAGGGAAGCAAATCTGTTACAGGTGTTTTACCCGTGGTCAAAATTTTCCAACGAACGTTCCAGTGTCCGAAGTTTGGAAATGCTACGATTACTTTTTTACCG	NA	38	46	35	53	0.275634442613427	0.344314929759368	-0.118644496498619	1	0.598637437618233	1	39	40	0.0365258760251139	0.00123603287143809
NZ_CP011931.1_rh2661	NZ_CP011931.1	2228890	2228982	-	LIMLP_RS09230	LIMLP_09245	LIMLP_RS09220	LIMLP_09235	LIMLP_RS09225	LIMLP_09240	AAAGATTCGTTTGATTTTCTTTGGCAAGTTCTATTGCGTGATAAACGTCCTTTCTCATGTTTTTGAGAGAAAAATGAGTTTCGTAGTTTCCT	NA	50	29	54	50	-0.785875194647153	0.943250501965243	0.111031312388744	1	-0.111031312388744	1	52	57	0.13245029602365	0.000594319730663482
NZ_CP011931.1_rh2678	NZ_CP011931.1	2246782	2246852	+	LIMLP_RS09310	LIMLP_09325	LIMLP_RS21180	LEPIMA_cI2059	NA	NA	CGACGTAAGGAAGTAAAAAAAGAGAAAGATCTTGTACAGAAAAGCGCCAGATCCCATATTGAACCAAACT	NA	100	89	99	137	-0.168122758808327	0.776127129739498	-0.0144995696951151	1	0.468675462880917	1	164	199	0.279072615925565	4.77483281048288e-08
NZ_CP011931.1_rh2679	NZ_CP011931.1	2246780	2246848	-	LIMLP_RS09310	LIMLP_09325	LIMLP_RS21180	LEPIMA_cI2059	NA	NA	TGGTTCAATATGGGATCTGGCGCTTTTCTGTACAAGATCTTTCTCTTTTTTTACTTCCTTACGTCGAA	NA	68	98	75	80	0.527247002864869	0.19809088577211	0.141355849245542	1	0.0931094043914815	1	72	118	0.712718047919529	4.2999713304769e-20
NZ_CP011931.1_rh2681	NZ_CP011931.1	2247556	2247730	-	LIMLP_RS09315	LEPIMA_cI2061	LIMLP_RS21180	LEPIMA_cI2059	LIMLP_RS09310	LIMLP_09325	TCAAATTCAAAGAAGGTTTTTTTGGAAAAAAAGAAAATGCCACTAAACCGCTTAATAGATTAACGGCCCAATTGAAAAAACTTCGATGTCTAGTATGTTGAATCTGACAAATATTTTTGAGTTCATCATTTACGGATTCAATGATAGCTCTTTTTCTTAAAAGAATTTTATCGA	NA	104	103	107	91	-0.0139391909578737	0.537370844634786	0.0410272682600546	1	-0.233672346202451	1	104	133	0.354842717360097	2.65823460764093e-10
NZ_CP011931.1_rh2683	NZ_CP011931.1	2249033	2249223	-	LIMLP_RS09320	LIMLP_09335	LIMLP_RS09315	LIMLP_09330	LIMLP_RS21185	NA	CTGGAAGTTTGCGAGTTTTCCAGTAGTTTTTTGATCGTCAAATTTTCGTAATTTTTAAATTTGGGGACAGGTTTTGTGTTATTTTTATGTGCTGAAGAACGGTAAATGTGGGAACTACTACGAAGTAATCTTACTGCAGCTGTATAAACTATATGTAAATCACTTTGAATTGCCGTTTAGAAGCAGAACC	NA	71	45	52	45	-0.657894023175007	1	-0.44930740136359	0.379717302602804	-0.208586621811417	1	65	57	-0.189477798863713	0.142147726800792
NZ_CP011931.1_rh2721	NZ_CP011931.1	2280047	2280108	-	LIMLP_RS09480	LIMLP_09495	LIMLP_RS09475	LIMLP_09490	NA	NA	ATGAAAGAATGGATTTTCAGAATAGAATTTTTCGAATCCGCTAAATCAAAATCGATTGACC	NA	40	36	55	48	-0.15200309344505	0.88673144661514	0.459431618637297	1	-0.196397212803503	1	41	45	0.134301091711591	0.00667286439235937
NZ_CP011931.1_rh2731	NZ_CP011931.1	2288238	2288350	-	LIMLP_RS09525	LIMLP_09540	LIMLP_RS09520	LIMLP_09535	NA	NA	ATCATGGCCGCAGAACAGCGGTATCTGATCGGATGATAATTCTTTTTGTATTTCCTAGTAGTTCCCACAATTTACAAAGTTTAACTGGTAAATTAACGATTACAAAAGTTCC	NA	66	70	75	63	0.084888897586513	0.506106961495278	0.184424571137428	1	-0.251538766995965	1	41	53	0.370368449945116	4.53075397191587e-08
NZ_CP011931.1_rh2735	NZ_CP011931.1	2290255	2290374	-	LIMLP_RS09540	LIMLP_09550	LIMLP_RS09530	LIMLP_09545	NA	NA	TTAGAATATTTGAAACTAAAGGTAGTATGTGATAGTTTTCAGGTTTTAGAGAAACAAAAAGGTGCATTTATGAATTCGATGTTACAAATTAAAAGATGGGATTGGATCGATTTCAAATC	NA	113	71	99	48	-0.670431842910506	1	-0.190822342335578	1	-1.04439411935845	0.726502763144548	119	119	0	0.00171299105866891
NZ_CP011931.1_rh2738	NZ_CP011931.1	2291167	2291236	+	LIMLP_RS09550	LIMLP_09565	LIMLP_RS09540	LIMLP_09555	LIMLP_RS09545	LIMLP_09560	CCTTAATTCCAGGTATATTTCTTTCTTGGAGCAAAAGAATTTCCTTCTCTCGAAAACCACCCTCCGGAC	NA	59	46	87	91	-0.359081093304828	1	0.560300446486887	0.624261905647267	0.0648511443499679	1	62	55	-0.172836596862216	0.354160892234057
NZ_CP011931.1_rh2741	NZ_CP011931.1	2294093	2294155	+	LIMLP_RS09560	LIMLP_09575	LIMLP_RS09550	LIMLP_09565	LIMLP_RS09555	LIMLP_09570	GTTTGACATTACCTAGTACATAAAAGGTAAACTGAGAACTAAGATCAAGAGAATTTCCCCTC	NA	50	40	54	70	-0.321928094887362	1	0.111031312388744	1	0.374395514781498	1	67	131	0.967333811079678	1.70793344312396e-30
NZ_CP011931.1_rh2761	NZ_CP011931.1	2314788	2314957	-	LIMLP_RS09635	LIMLP_09650	LIMLP_RS21225	LIMLP_09645	NA	NA	TGCACTTACTACCAGGACGCATGAAAATAGTACCAAGTTATTAATGGCCGAATTTACGAAAAAAATAGTGGTATTTAAAAAATACCGCAAATTCGGGATTTACGGCATTTTAAAGCAGAACCAAAATATTCAAATTTTTGAAATAATCTAACCCAAGTATTCTATTCAT	NA	48	35	44	50	-0.45567948377619	1	-0.125530882083859	1	0.184424571137428	1	41	47	0.197036847059554	1.33249786333569e-05
NZ_CP011931.1_rh2773	NZ_CP011931.1	2329461	2329546	-	LIMLP_RS09690	LIMLP_09705	LIMLP_RS09685	LIMLP_09700	NA	NA	TTACAAATTTAGAAATGGAATTTTGACCCAACTTTCTGTTTCTTTCAAAATAGAAAACGATCGCTGTTATTTTTAAGTCACGATG	NA	40	30	66	43	-0.415037499278844	1	0.722466024471091	0.344433573614396	-0.618129364656355	1	44	27	-0.704544116473829	0.0381199777806733
NZ_CP011931.1_rh2784	NZ_CP011931.1	2336081	2336264	+	LIMLP_RS09740	LIMLP_09750	LIMLP_RS09730	LIMLP_09745	NA	NA	CTTTAAACTTAAAGGAAACCCAATCGGGTTTCCTTTTTCATTCTAGATTCAATCCAATTGCAGAAGGAGAAAGAATCGCTGAACAGATTCCGGTCCCACTCTCAGACAAAGAAACTGTTCTCATCTTTGGTTTTGGCTTAGGCTACCACTTAGAGTCTTACCTCCAAAAAGCAAACCAACCAG	NA	77	87	88	87	0.176156955153827	0.363615651918947	0.192645077942396	1	-0.0164881227885689	1	86	61	-0.495527417139212	0.903057567832475
NZ_CP011931.1_rh2786	NZ_CP011931.1	2334990	2335109	-	LIMLP_RS09730	LIMLP_09745	LIMLP_RS09725	LEPIMA_cI2147	NA	NA	TGAAACCGGATTTTCAAATCTTAACTAGAGCAAAATTAGAGATCGTGTTTCCCGCTTGATTTCTTGGATATGGCCCGTTTAATCATCCTGATTCTGACTTGAAAGATCGTAGGAACAAA	NA	81	104	97	112	0.360589715256467	0.21529881011057	0.260062839302503	1	0.207442079870476	1	86	131	0.607158246835352	7.90795898942301e-19
NZ_CP011931.1_rh2798	NZ_CP011931.1	2343009	2343073	-	LIMLP_RS09795	LIMLP_09810	LIMLP_RS09785	LIMLP_09800	NA	NA	GCTACTCGGATGTACAAAAATCAACGACCAAGTTTCTGAAGATGTAGAAGTTTTTATAAATTGG	NA	80	40	63	44	-1	0.721691135610473	-0.344648171387446	0.971021166584971	-0.517848304862619	1	62	111	0.840219555963231	2.37208223339753e-22
NZ_CP011931.1_rh2810	NZ_CP011931.1	2351196	2351273	+	LIMLP_RS09830	LIMLP_09845	LIMLP_RS09825	LIMLP_09840	NA	NA	GTGAGTTCGACGTAAGGAAGTAAAAAAAGAGAAAGATCTTGTACAGAAAAGCGCCAGATCCCATATTGAACCAAACT	NA	103	92	103	135	-0.162938571126205	0.779093889660795	0	1	0.390315069867613	1	169	197	0.221172383174192	1.17230853941117e-06
NZ_CP011931.1_rh2811	NZ_CP011931.1	2345656	2345718	-	LIMLP_RS09810	LIMLP_09825	LIMLP_RS09805	LIMLP_09820	LIMLP_RS21245	NA	GTAATTTTTAAATTTGGGGACAGGTTTTGTGTTATTTTTATGTGCTGAAGAACGGTAAATGT	NA	59	32	29	40	-0.882643049361841	0.779276369201665	-1.02466205423427	0.0150503763414712	0.46394709975979	1	53	47	-0.173331602885562	0.388976199047912
NZ_CP011931.1_rh2813	NZ_CP011931.1	2351200	2351269	-	LIMLP_RS09830	LIMLP_09845	LIMLP_RS09825	LIMLP_09840	NA	NA	TGGTTCAATATGGGATCTGGCGCTTTTCTGTACAAGATCTTTCTCTTTTTTTACTTCCTTACGTCGAAC	NA	70	98	75	80	0.485426827170242	0.218942244952536	0.0995356735509144	1	0.0931094043914815	1	73	117	0.680540160703387	6.30682193608487e-19
NZ_CP011931.1_rh2815	NZ_CP011931.1	2351977	2352151	-	LIMLP_RS09835	LIMLP_09850	LIMLP_RS09825	LIMLP_09840	LIMLP_RS09830	LIMLP_09845	TCAAATTCAAAGAAGGTTTTTTTGGAAAAAAAGAAAATGCCACTAAACCGCTTAATAGATTAACGGCCCAATTGAAAAAACTTCGATGTCTAGTATGTTGAATCTGACAAATATTTTTGAGTTCATCATTTACGGATTCAATGATAGCTCTTTTTCTTAAAAGAATTTTATCGA	NA	104	103	107	91	-0.0139391909578737	0.53697471311686	0.0410272682600546	1	-0.233672346202451	1	104	133	0.354842717360097	2.65493156687036e-10
NZ_CP011931.1_rh2824	NZ_CP011931.1	2359540	2359602	-	LIMLP_RS09865	LIMLP_09880	LIMLP_RS09860	LIMLP_09875	NA	NA	GTAAGAGGCTCAAAAGAGAGAGGTATAATTGTGAACAGGATTGATCTTAAATTTATAATAGT	NA	46	36	39	58	-0.3536369546147	1	-0.238159737194765	1	0.572578776265324	1	41	46	0.166009951438929	0.00508068914954769
NZ_CP011931.1_rh2825	NZ_CP011931.1	2359661	2359790	-	LIMLP_RS09870	LIMLP_09885	LIMLP_RS09860	LIMLP_09875	LIMLP_RS09865	LIMLP_09880	TTTTCCTCCGAAAAGTAAAAGAGCGATGAATAAAATGAGTAGAATTTCAGTCCATCCGAGTGATCCGAAGACTGCCAAGGGTGCAAACATATTTAAATACCTCAATTAGCATTCAGTGCTTAAAAACGC	NA	87	44	71	88	-0.983511877211431	0.6360663736506	-0.293196376344046	0.889584464354342	0.309684499132615	1	72	125	0.795859283219775	1.69057944024011e-27
NZ_CP011931.1_rh2833	NZ_CP011931.1	2362560	2362689	-	LIMLP_RS09880	LIMLP_09895	LIMLP_RS09875	LIMLP_09890	NA	NA	GGAAAAAACTACTACAAAACTTAGGTTTATCTGTAAAATGATGTAGGAACTACTACAAATCACGATTTTACGAACCAATTCTAAAATTGTAGGAACTCATACTTTAGAAAAATTTTTTCTTACGCCGAA	NA	101	102	106	120	0.0142138592197009	0.514308030080465	0.0697089718114045	1	0.178970141045319	1	98	78	-0.32930762525296	0.79966933998161
NZ_CP011931.1_rh2839	NZ_CP011931.1	2364943	2365120	-	LIMLP_RS09890	LEPIMA_cI2181	LIMLP_RS09885	LIMLP_09900	NA	NA	CTGAGTAAAAGACTAAAAACTGTGATTTTGTTATAAACGATCGAAAGCCAGGTTTTTGATCTTAGTGCTATTCTAATCGAATTTAAAAAATTGAAGGTAAATTCTTTGATTTTGTATCTTTTCGCGAAAGCATACTTTTGTAGGTCTAAATTTGGGGATAAAAATTAGAAAAATAGC	NA	53	39	47	21	-0.442518235700951	1	-0.173331602885562	1	-1.16227142889888	0.6310280720531	50	33	-0.599462070416271	0.122000084901834
NZ_CP011931.1_rh2841	NZ_CP011931.1	2367509	2367773	-	LIMLP_RS09895	LIMLP_09910	LIMLP_RS09885	LEPIMA_cI2181	LIMLP_RS09890	LIMLP_09905	ATTGTTTGTTGGTCGAGTTCACCGAATGTGAGTTTTTGCAGATTTAAAACTTGCCTAAAACTTTAGAACAACGTGAACTCGGTTAACGAATGCGAAAGGGACTATTAGTTGTATTCTTAAACACGGCTTACTTCTCCGGAACGGATTTTTTCGATCAAACTGAACGTTGCAGATTCTGGTTCGATGTCTAATTCTTTCTTCAGAGATTTTTTAAATTCTTGGTATTTACGCAGAGCTTCGTTTTTACGATTCAATTGGAAAAGG	NA	139	136	114	124	-0.031478231473168	0.519091238944225	-0.286051058558766	0.773191716101173	0.121306296222134	1	106	67	-0.661831264105427	0.238301986237273
NZ_CP011931.1_rh2850	NZ_CP011931.1	2378010	2378075	-	LIMLP_RS09935	LIMLP_09950	LIMLP_RS09930	LIMLP_09945	NA	NA	GAATTTTTATTGTAAATCTTGGTTTCAGTATAAAACATTGAGTGCTCTGTTATATAGTTATAGTG	NA	57	38	68	16	-0.584962500721156	1	0.254572827085598	1	-2.08746284125034	6.09661318993721e-05	65	25	-1.37851162325373	1.21197645063999e-14
NZ_CP011931.1_rh2852	NZ_CP011931.1	2378215	2378367	-	LIMLP_RS09935	LIMLP_09950	LIMLP_RS09930	LEPIMA_cI2192	NA	NA	AAATAAAAAGTATTTTCACATAACTTATGAAAAAATACTTTTACCGAAGTTAAAAAAAATCCTACAAAAGATGAAAACACCCAAAAGATCCGTGGATTGCATTGATCTTTTGGGTAGAAAAGCTTAGAGAAATTAAATTTTTATAGAATTCC	NA	100	76	94	77	-0.395928676331139	1	-0.0892673380970874	1	-0.287802310982736	1	104	81	-0.360589715256467	0.906723993856491
NZ_CP011931.1_rh2876	NZ_CP011931.1	2394615	2394707	+	LIMLP_RS10015	LIMLP_10030	LIMLP_RS21265	LIMLP_10020	LIMLP_RS10010	LIMLP_10025	TTCCATGGTCGATATGGGCTATGATTGAAAAGTTTCGGATGAATTGTTGTTTATCACTCATGAGGGTTCAATCTGATGATTTTTGGTCCCAC	RF02746	107	80	97	98	-0.419538891513785	1	-0.141554144214019	1	0.0147970019280805	1	77	138	0.841737916083268	7.41325744517921e-27
NZ_CP011931.1_rh2882	NZ_CP011931.1	2398625	2398696	+	LIMLP_RS10040	LEPIMA_cI2213	LIMLP_RS10035	LIMLP_10050	NA	NA	GTGTAGGACGTTGAGTTACTTCGAATACCCATAGAAGTTAAGATACTGGAGAGGCATTCCGCTAAGTTTCC	NA	66	38	84	79	-0.796466605914868	0.923124727946445	0.347923303420307	1	-0.0885366746016574	1	96	39	-1.29956028185891	2.18296820431723e-12
NZ_CP011931.1_rh2894	NZ_CP011931.1	2414867	2415056	-	LIMLP_RS10095	LIMLP_10110	LIMLP_RS10090	LIMLP_10105	NA	LEPIMA_cI2230	TTCAACGCGATCCATAGATTAGTATGATTCTTGGACGTAAGACAAGTCGAAGTGTGATACTCTTGAATCGACGGAGTCATGAAGGCCGGGTCGGCCTTCACGTAGCCGTTGTTTTCTCAGCTGAGATGAGTATCCCTTATACCCTAGGAGTTATTTTGGCGAATCACTCGCAAATTGCATCGTTTCCAA	NA	56	54	48	50	-0.0524674198941355	0.632233729267359	-0.222392421336448	1	0.0588936890535686	1	44	65	0.562936194391157	5.74152031631354e-16
NZ_CP011931.1_rh2901	NZ_CP011931.1	2422195	2422454	-	LIMLP_RS10125	LIMLP_10140	LIMLP_RS10115	LIMLP_10130	LIMLP_RS10120	LIMLP_10135	GAAAATTGTTTGGCTCCTGGGAGTTTAGAAGACATCTTACCGCTTGTAGAAGTCACAATTCCGTCGCTTTTGTTTGTAAAACTAGGACTTCCGTTGGATAAAAAATTACATCCGATAATATAAACGGATTCTGAACCTGGATGATTGTTGCAAACATTCATTTCTCCGTAAAACGCAGTTATCCTTGAATCTTTAGAAGATTCTTCAAGAAGTCTTTCTAAATATGGATTGAACGCTCCGCTGATAAGTTCATTGATCG	NA	29	33	61	66	0.186413124230881	0.40583681638309	1.07275634243531	6.05310616211094e-05	0.113656781795567	1	31	35	0.175086706558091	3.10018329765186e-05
NZ_CP011931.1_rh2902	NZ_CP011931.1	2422696	2422761	-	LIMLP_RS10125	LIMLP_10140	LIMLP_RS10120	LIMLP_10135	NA	NA	TCTTTGAATCATTTATGGATTTAAAGTATAGTATAAATTGCTAATACTAGAAAATTTGGGATAGG	NA	60	46	97	111	-0.383328639551506	1	0.693022246578609	0.311788303526859	0.194503024162978	1	60	53	-0.178970141045319	0.406004646227576
NZ_CP011931.1_rh2911	NZ_CP011931.1	2432236	2432465	-	LIMLP_RS10155	LIMLP_10170	LIMLP_RS21295	LEPIMA_cI2244	NA	NA	TTTTACCAAAACAATGCTTGCCTTGATATGTCCCGTTCGTTGTTATACCGTAAGATTTGGTGAGATAAAAAGTTATTTTATTTCTTGTTTCAGCTTATTCGGTAGATCCCATTTCCGTTTTCAGGAATGGGAATTAGAATGATAAAAGGTTCGAAAAAGAATTCAAGGTTCCGAAAGAAAACGGCCTGTTAGGAGCCATCTTAAAAAATCTTGGAAATAATCGAATTGG	NA	133	139	174	163	0.063658637222318	0.396764555387879	0.387661060347539	0.632269370413309	-0.0942153416176507	1	144	101	-0.511713518690518	1
NZ_CP011931.1_rh2916	NZ_CP011931.1	2430300	2430407	+	LIMLP_RS21295	LEPIMA_cI2243	LIMLP_RS10145	LIMLP_10160	LIMLP_RS10150	LIMLP_10165	CTAGCTCTAACGGCCCTCTGGGATCGGAACCAAAGGATAATCTATCCCATCCCCTCGCATCACCAACATTACGCACATCGTCAACATCATTACACGCTATATCATCA	NA	58	51	70	37	-0.185555653156077	0.798649200315508	0.271302021817394	1	-0.919829651316017	1	54	51	-0.082462160191973	0.0559197440645692
NZ_CP011931.1_rh2935	NZ_CP011931.1	2455383	2455506	-	LIMLP_RS10255	LIMLP_10270	LIMLP_RS10250	LIMLP_10265	NA	NA	AGTAAGAGATTTATTGGATTTTTTTAGTTTAAAAAAAATCTGGTTATTTGCTGTGCTTTAGCTTTCGGTTTTTTTTATTTCAAGAAGAATCAATCTTCGTATTTCTACATTTCACATAAAAGA	NA	97	75	81	96	-0.371094151691247	1	-0.260062839302503	0.950411656923336	0.245112497836531	1	71	123	0.792767385834558	8.3415813920263e-27
NZ_CP011931.1_rh2946	NZ_CP011931.1	2464087	2464256	-	LIMLP_RS10285	LIMLP_10300	LIMLP_RS10280	LIMLP_10295	NA	NA	TTAGATTTTAGAGTTGGATTTAGAACTTGTGGGAACTCTTACAAAGTTAGATTTTAGAGTTGGATTTAGAACTTGTGGGAACTCTTACAAAGTTAGATTTTAGAGTTGGATTTAGAACTTGTGGGAACTCTTACAAAGTTGGACTTTAGAGTTGAATTTAGAACTTGTG	NA	121	95	103	110	-0.349007628943647	0.929002482511496	-0.232362710091376	0.983721847502646	0.0948591863414412	1	148	148	0	0.000304986964193274
NZ_CP011931.1_rh2961	NZ_CP011931.1	2474618	2474668	-	LIMLP_RS10340	LIMLP_10355	LIMLP_RS10330	LIMLP_10345	LIMLP_RS10335	LIMLP_10350	AAAGTTAGACTCTCCTAAAAATTGACGACGTTCCGAATGACCGATCATCA	NA	37	27	28	21	-0.454565863465481	1	-0.402098443571346	0.903484467831462	-0.415037499278844	1	28	110	1.97400479146706	8.15369278009207e-150
NZ_CP011931.1_rh2995	NZ_CP011931.1	2499819	2499891	-	LIMLP_RS10470	LIMLP_10490	LIMLP_RS10460	LIMLP_10485	NA	NA	GAAAAATTAATTCTCCATTTGTTTCTATTTTATGGAAATGGGCAATTGAAGCAGTTTTGTTAATCGGAACTA	NA	73	89	127	74	0.28590887208638	0.361301815066202	0.798860127892149	0.0602858791008559	-0.779231321143216	1	69	34	-1.02106161552783	5.84419693492547e-05
NZ_CP011931.1_rh3003	NZ_CP011931.1	2505662	2505813	-	LIMLP_RS10490	LIMLP_10510	LIMLP_RS10485	LIMLP_10505	NA	NA	AATTCGAAAGCGATTGAGGCGAAGGAACTCAAGCAAAACGCTCTTTCAAACTTATCGTCTTACTCCCTGAATGTCGATCTTAGAGAAATATTCGCTGAGTTTTCCGGGTTGAGTTTGAACTCAGCAAAACGCTTTCCTAAACTCAAATCTC	NA	43	43	42	43	0	0.60190343156888	-0.0339473319233377	1	0.0339473319233375	1	32	43	0.426264754702098	1.20445153802906e-09
NZ_CP011931.1_rh3009	NZ_CP011931.1	2511784	2511924	-	LIMLP_RS10515	LIMLP_10535	LIMLP_RS10510	LIMLP_10530	NA	NA	TTGAAGCGTAGGAGAACTGAGCAAAACGTTCCTATGAATCACGTTCTAAATTAAAGCTAAAGGAGATATATTGTATAATGTTTCGTTCATGCAATTTACTAACTGAAGCTGAAACCGTGCTCTGGCAACAATGAATTCAC	NA	44	41	46	64	-0.101879614019214	0.710637145749692	0.0641303374197156	1	0.476438043942987	1	55	54	-0.0264722113611911	0.0135293107820468
NZ_CP011931.1_rh3020	NZ_CP011931.1	2519226	2519342	-	LIMLP_RS10545	LIMLP_10565	LIMLP_RS10540	LIMLP_10560	NA	NA	AATGCTTTTCTAAGTATATCGGTATTTAGGAAGAAGTTCAAGAAGCGAGACTCTGAGTTTCCACCGGTCCATCGAAAAGTGTTTGTTGAGTTTTTCGAACGATTTTTCGGAAGTGA	NA	55	86	50	63	0.644905041177438	0.0657211028815691	-0.137503523749935	1	0.333423733725192	1	49	58	0.243271151012364	3.88918949196824e-06
NZ_CP011931.1_rh3048	NZ_CP011931.1	2545965	2546029	-	LIMLP_RS10655	LIMLP_10675	LIMLP_RS10650	LIMLP_10670	NA	NA	ATGGTTAGTATATATTAGAGTTGTTTTATTCAATAATATCCTAAATGTCTCTTTGAAAAATGGC	NA	72	49	82	64	-0.555215157327104	1	0.187627003175771	1	-0.357552004618084	1	77	43	-0.840521785992803	0.00413877298351949
NZ_CP011931.1_rh3053	NZ_CP011931.1	2549428	2549585	-	LIMLP_RS10675	LIMLP_10695	LIMLP_RS10670	LIMLP_10690	NA	NA	AATGTTTTATAGGAAGTTTATGCCTTACATAGACTGCTCAAACTTTCTTTGACATTGATCTTGAGACGTGTTTGTTTTTAGGTATCATGAGTAAGATTGTGAAAAGAATTCATGAAGTCATCCACCATTTGCTTTATGAATTCGCCGTTCTATTAGA	NA	43	26	45	16	-0.725825036561006	0.981560823964761	0.0655883416275769	1	-1.49185309632967	0.136767280092259	33	20	-0.722466024471091	1
NZ_CP011931.1_rh3073	NZ_CP011931.1	2566104	2566214	-	LIMLP_RS10740	LIMLP_10760	LIMLP_RS10735	LIMLP_10755	NA	NA	GCAATAATATTTGCATGGTTGTAGTAATAGCTTGTTAGAAAAGTTTGAATGAAATGCCCATATGATACAAATAACACATTGATTTGGCGCAAAATTTTTGACTTGAGGAA	NA	154	107	158	143	-0.525319554293755	1	0.0369942074822016	1	-0.143909411398713	1	145	114	-0.347019075850193	0.751888585095402
NZ_CP011931.1_rh3088	NZ_CP011931.1	2579232	2579479	-	LIMLP_RS10805	LIMLP_10825	LIMLP_RS10800	LIMLP_10820	NA	NA	AAAATCAAATAACTTCCATTCTCGACATTATTGAGGAACAATAAATTAGGAAATAGCCTTAAGGATTTATTTCTTGAATATTTGTTTCAAACACAAATAGACTCTTTACGAATTTGTGCCGGGTTTATTAAATCTTAGTTATAGAGTATCGTGAGCTTTGGCACGAATCCGTCTTTTTGATGCAGAACTCTGGCACGTGCTATATAGTTTTTAGTAATATTTTTTAAAAATACAAATGCATTAATGG	NA	92	75	101	85	-0.294743265561132	0.830179557283309	0.134649526694782	1	-0.248820546614093	1	75	81	0.111031312388744	4.69776277879361e-05
NZ_CP011931.1_rh3101	NZ_CP011931.1	2588556	2588635	-	LIMLP_RS10850	LIMLP_10870	LIMLP_RS10845	LIMLP_10865	NA	NA	GATTGTAAATAAATATAAGATAAATGGAGTATATCCTAAAACTCGGAATTCTCTTAACTATAATTAGAATGATTTGAAA	NA	86	51	50	28	-0.753839412730602	0.926215216605197	-0.782408564927373	0.0618509155296437	-0.83650126771712	1	39	48	0.299560281858908	6.80710537406977e-05
NZ_CP011931.1_rh3117	NZ_CP011931.1	2566114	2566181	+	LIMLP_RS10740	LIMLP_10760	LIMLP_RS10735	LIMLP_10755	NA	NA	CAAAAATTTTGCGCCAAATCAATGTGTTATTTGTATCATATGGGCATTTCATTCAAACTTTTCTAAC	NA	62	34	66	43	-0.866733469136536	0.867806286541052	0.0901978089715781	1	-0.618129364656355	1	57	56	-0.0255350921071377	0.062899091945374
NZ_CP011931.1_rh3119	NZ_CP011931.1	2594196	2594333	+	LIMLP_RS10890	LIMLP_10910	LIMLP_RS10880	LIMLP_10900	LIMLP_RS10885	LIMLP_10905	TTGAAAATCTATTTTCAATTCCGGAATCCTGATCAAAGATTTTAATCGATTTTTTTAACCAGACCATTCTCTCACTTTCCGTAAGATTCATTCCAGGATGCCAAAAAAAATCTGAAATTAATTTCACAGGATCATCC	NA	59	46	55	25	-0.359081093304828	1	-0.101283335837182	1	-1.13750352374993	0.684794797288853	52	97	0.899473124046036	2.365451405288e-31
NZ_CP011931.1_rh3123	NZ_CP011931.1	2603943	2604029	+	LIMLP_RS10930	LEPIMA_cI2409	LIMLP_RS21340	LIMLP_10950	NA	NA	ACACCGAACTCACGTTAAATACAACACCCAATTCAATGATGTACATTCAGCGTAAGAAAACCAGGAAAATCCACCATAGACAGCCG	NA	62	66	43	54	0.0901978089715781	0.533853553029075	-0.527931555684777	0.564857578633757	0.328622747461371	1	55	70	0.347923303420307	3.26262126986992e-08
NZ_CP011931.1_rh3130	NZ_CP011931.1	2612368	2612495	+	LIMLP_RS10955	LEPIMA_cI2417	LIMLP_RS10950	LIMLP_10975	NA	NA	CGGCGAGTTCATTTTTACAAATTCCGCCGACGGAACTTACTTTTTAAATTTGTTCAAGAGATTAAAATCAATTTCTTGAACACGTTTAACAAATACGCGTTATACTACCTAAAGTCTAAAACCCAAC	NA	9	34	17	13	1.91753783980803	2.16936668306501e-11	0.917537839808027	1	-0.387023123109247	1	11	1605	7.18892596337237	0
NZ_CP011931.1_rh3140	NZ_CP011931.1	2619392	2619461	+	LIMLP_RS10985	LIMLP_11010	LIMLP_RS10980	LIMLP_11005	LIMLP_RS21350	NA	TGAGCACAAGCTCACATATTTCAAAAAACTCAAGACAAAAATAAGATGAGAAAGATTTTTCCAGAACCG	NA	41	49	46	32	0.257157839497124	0.474275462428294	0.166009951438929	1	-0.523561956057013	1	63	50	-0.333423733725192	1
NZ_CP011931.1_rh3147	NZ_CP011931.1	2625684	2625735	-	LIMLP_RS11010	LEPIMA_cI2429	LIMLP_RS11000	LIMLP_11025	LIMLP_RS11005	LIMLP_11030	AATTACGAAAAAGTTTGGCGATTCTTTCTAAATTTAAAAACTTTTCTTGTT	NA	41	41	39	43	0	0.71428474881963	-0.0721497857558354	1	0.14086253583985	1	26	61	1.23029761942179	8.22417661868612e-39
NZ_CP011931.1_rh3159	NZ_CP011931.1	2638517	2638571	+	LIMLP_RS21365	LIMLP_11080	LIMLP_RS11050	LIMLP_11075	NA	LEPIMA_cI2439	GAAAAATTCCATAGCAACAATTAACAAAACGCTTCAATCGACCGTTTCCATACA	NA	50	26	27	14	-0.943416471633633	0.605867036874759	-0.888968687611256	0.0412601681480875	-0.947532580105864	1	49	45	-0.122856747785533	0.294756938657201
NZ_CP011931.1_rh3162	NZ_CP011931.1	2640127	2640439	-	LIMLP_RS11065	LIMLP_11090	LIMLP_RS11055	LIMLP_11080	NA	NA	CCCTTCTAGGTCTTGAAAAAGATGGGTTAGATATCAAACATTTACCACAAAAGTTGTTTTTACTTAGTGAAGTAAATGATTTCAAACGATTCAATGCAGCCGGTGTTTTCATGAGTTTTCTTGGACTTGTTCCGAGAAAATTTCCAAAAGAAAACAAACTAGTATTACAAAAACGAGAAGCCAGAGGTTTCGGAGAACTTTGACAAATTGGGATATAAAACGCAAAAGAGCATTTAAAAGTAGATTATGAAATTTATCCAATGGATTTTTCGGAGACTATAGAGACTCAAATCCAACTTTTTCTTTCCGTTA	NA	55	32	61	49	-0.78135971352466	0.810249507638048	0.149377624038227	1	-0.316027493447678	1	60	35	-0.777607578663552	0.0118157036346431
NZ_CP011931.1_rh3164	NZ_CP011931.1	2642149	2642207	+	LIMLP_RS11070	LIMLP_11095	LIMLP_RS11065	LIMLP_11090	NA	NA	GCAAGTAAATGGGTAGTTTATAGACATTTTATAAATTTAATTTATAAAATGAGAAAAT	RF02543	49	14	30	5	-1.8073549220576	0.00287080311548141	-0.70781924850669	0.25504545257108	-2.58496250072116	2.925380241593e-07	76	76	0	0.0248219191740513
NZ_CP011931.1_rh3167	NZ_CP011931.1	2642793	2642859	+	LIMLP_RS11075	LIMLP_11100	LIMLP_RS11070	LIMLP_11095	NA	NA	TTTCGAAAATACAAAAACTCTTGTAAATTTTTACTTTTTTTCCGATTGCAATAAACAAGACCCGAG	NA	111	85	111	56	-0.385024930212404	1	0	1	-0.987060944292502	1	153	107	-0.515920856291505	0.636545766902698
NZ_CP011931.1_rh3180	NZ_CP011931.1	2651494	2651672	-	LIMLP_RS11135	LIMLP_11160	LIMLP_RS11125	LIMLP_11150	LIMLP_RS11130	LIMLP_11155	CACTTCTTGGAGACCTGGAAGTTTGGAAAAAATTTTCAAATTTTCATGATCCAGATCGTGACCGGCGTTGATTCCCATTTTTTGATTTAGAATTTCAGTAGCGGCCGGAACATACTCGGTTTCAAAACGTTTTTTTCCAATTTGAGGAGAATGATCGAATGCTTCTGCAAAAGGACCC	NA	72	65	76	57	-0.147557188413858	0.723727553770359	0.0780025120012732	1	-0.415037499278844	1	59	79	0.421137698815262	1.48115171619751e-12
NZ_CP011931.1_rh3186	NZ_CP011931.1	2658407	2658646	-	LIMLP_RS11155	LIMLP_11180	LIMLP_RS11150	LIMLP_11175	NA	NA	AGTATGTTTCATCCAAACCTCTTTGATTGATAAAAAAATTATGCGAATGTTTGTGTGAAAACTACTACGTTCACTTAAGAAAAATCTTTCAAGAATCTAAAATTGGACAAAAAGTTAAGTTGGGGAAAACTCGCCGTATTTCGTTATATTTACGGCGAGGAGATCATACTTTTAGTTGGTTTTTGTTTGTAGAAGTAAATCCTTTTCACTTGTTTTAGGAAATGCGTTTCGTATAACGG	NA	139	84	71	52	-0.726623649944747	1	-0.969193953218825	2.12936514979746e-05	-0.44930740136359	1	156	40	-1.96347412397489	5.74251920392497e-64
NZ_CP011931.1_rh3189	NZ_CP011931.1	2661272	2661401	-	LIMLP_RS21375	LIMLP_11195	LIMLP_RS21370	LIMLP_11185	NA	LIMLP_11190	AAATCGTAGTTTGTGAGAGTTCCCACATTGGACGATTTTGGGACAAGTTCTAAAAAGAAACCGAGTTCAATTGAGAAAGAATTTTCTAAAAGTATGAGTTCCTACAATTTTAGAATTAGTTCGTAAAAT	NA	33	24	25	26	-0.459431618637297	1	-0.400537929583729	0.903353958549412	0.0565835283663675	1	27	24	-0.169925001442312	1
NZ_CP011931.1_rh3190	NZ_CP011931.1	2656130	2656312	+	LIMLP_RS11150	LIMLP_11175	LIMLP_RS11145	LIMLP_11170	NA	NA	ACTATTACAAAATCCGAATTTACTATTAAATTCTGAAATTGTGGGAACTATTACAAAATCCGAATTTACTATTAAATTCTGAAATTGTGGGAACTATTACAAAATCCGAATTTACTATTAAATTCTGAAATTGTGGGAACTATTACAAAATCCGAATTTACTATTAAATTCTGAAATTGTGG	NA	50	24	61	39	-1.05889368905357	0.529375543396222	0.286881147788162	1	-0.645335118700638	1	66	18	-1.87446911791614	6.4161753694985e-47
NZ_CP011931.1_rh3197	NZ_CP011931.1	2666330	2666397	-	LIMLP_RS11190	LIMLP_11215	LIMLP_RS11185	LIMLP_11210	NA	NA	CTTAAATTCCAATTAAGTTAGTTGTGGATATCATTTTATGGCTGTTAGGTGAACGAATTTAAAAAGG	NA	119	99	86	44	-0.265461143228334	0.90712682481107	-0.468553008605846	0.494680197920499	-0.966833136064801	1	108	136	0.332575339086871	2.37737169830972e-08
NZ_CP011931.1_rh3213	NZ_CP011931.1	2684363	2684450	+	LIMLP_RS21405	LEPIMA_cI2480	LIMLP_RS21400	LIMLP_11280	NA	NA	ATTTTAGAATCAAAATGAACTCAACAGAACGGGCTTTCTATGGATCGCCGTTCTGGGCTCAAAAAGGCACATTTTTCAAGTGTTCCG	NA	141	109	142	161	-0.371367027621867	1	0.0101957671058884	1	0.181169758609935	1	136	207	0.606024116248986	1.45991835769552e-17
NZ_CP011931.1_rh3214	NZ_CP011931.1	2684288	2684972	-	LIMLP_RS11260	LIMLP_11285	LIMLP_RS21400	LIMLP_11280	LIMLP_RS21405	LEPIMA_cI2480	TCTCAATTTCACGGTTAAACTTTGGAAATGTGGGAGCTATCACAAAAATTCTAGTAAAAAAAGGCGGTTAAAAACTTATACAAGTAGTTATTTGAGACGATTTTTGCAGGAATTCCCGCAAAATCTTAAAATAATGTGAATTCAGTAATAACGCGAAAGGAATCATGTGGGGGAACTCAGTCATCACCCACCCACAAGTATTTGATCTCAATATAAATCTGTCGGAATTACGACAAATCCTCTGTAAAACTAGTTCCCACCTCACAACGCGATTCATAAAGAGCGTTGTGTTGAGTTTTCCAACGCGATTCATAGAGAGCGTTGTGTTGAGTTTTCCAACGCGATTTATAAAGAGCCATAACTTACCCACAAATAATTGGATCTCAAGATCTATCGTCG…	RF00003	114	104	123	105	-0.13245029602365	0.721917536019633	0.109624491174498	1	-0.228268987673117	1	109	55	-0.986824611252267	0.000109272521027814
NZ_CP011931.1_rh3235	NZ_CP011931.1	2698720	2698968	-	LIMLP_RS11320	LIMLP_11345	LIMLP_RS11315	LIMLP_11340	NA	NA	TTAACGGCCGAATTTACGAAAAAAATAATGGTACTTAAAAAATACCGCAAATTCGGGATTTACGGCATTTTAAAGCAGAACCAAAATATTCAAACTTTTGAAACAATCTAATCCAAGTATTCTATTCATTCGCCCGAGTGGTAATTTGCCAGGTTTGTCATTTTTGATGATTATCTTGAACTTGTGGGAACTCTTACTTTAAGAAAAATCTTTCTAGCATTGAACTCAACTCATATTCAAAAGTAAGA	NA	89	84	76	79	-0.0834160081876375	0.580150129310613	-0.227805917522812	1	0.0558532347335174	1	84	98	0.222392421336448	2.00621066235145e-07
NZ_CP011931.1_rh3244	NZ_CP011931.1	2706995	2707077	-	LIMLP_RS11360	LEPIMA_cI2501	LIMLP_RS21425	LIMLP_11380	NA	NA	CTTTATCAGAAAAACATACTTTTTGCAAGTAAAAAGACTCATTCTTGTCGGAACACTTGAAAAATGTGCCTTTTTGAGCCCA	NA	97	100	114	119	0.0439433475875969	0.553241352519761	0.232977171977614	1	0.0619277491432017	1	87	91	0.0648511443499679	0.00162822018460343
NZ_CP011931.1_rh3247	NZ_CP011931.1	2706946	2707034	+	LIMLP_RS11360	LEPIMA_cI2501	LIMLP_RS11355	LIMLP_11380	LIMLP_RS21425	NA	TAGAATCAGAATGAACTCAACAGAACGGGCTTTCTATGGATCGCCGTTCTGGGCTCAAAAAGGCACATTTTTCAAGTGTTCCGACAAG	NA	67	63	70	90	-0.0888092669578559	0.712251439079626	0.0631938264871939	1	0.362570079384708	1	77	85	0.1426043954428	0.000104605630874926
NZ_CP011931.1_rh3255	NZ_CP011931.1	2715071	2715278	-	LIMLP_RS11395	LIMLP_11420	LIMLP_RS21430	LIMLP_11410	LIMLP_RS21435	LIMLP_11415	AATTGGGCTTGTAGATTGATCCAGATTCCTTCGTTTTTGTTTTCTTTTCTTCTGGAATGACTGACCGTAAAAGCGATGTAAGGCGACAATAATCTAAGACGAAAAGAAGAAGAACGATCCGTAAAAATCAAACTCGTTTCGTCTCTTGCGGTTCTTGCTTCAAAAAGAGAATCTGTTTTGTTTCCTTCTTTCTGAAATAAAAAAGCA	NA	60	40	66	34	-0.584962500721156	1	0.137503523749935	1	-0.956931278108114	0.920344847747366	51	37	-0.462971976342546	0.984385341155101
NZ_CP011931.1_rh3276	NZ_CP011931.1	2728867	2728931	-	LIMLP_RS11475	LIMLP_11500	LIMLP_RS11465	LIMLP_11490	LIMLP_RS11470,LIMLP_RS21445	LIMLP_11495	ATAGGGAAGAAAATCCAATATGAAGAATACTGATTGTAATATCCCGTTTTACAATAGAATACGC	NA	43	68	61	39	0.661198086548241	0.201618134071411	0.504472582860788	0.926493809511485	-0.645335118700638	1	55	45	-0.289506617194985	0.963109932981212
NZ_CP011931.1_rh3281	NZ_CP011931.1	2732335	2732388	+	LIMLP_RS21450	LIMLP_11520	LIMLP_RS11490	LIMLP_11515	NA	NA	TCATTAAGACTTTCGTAAATTTTTGTATTTGAACATAGAATTTTAGACACCCC	NA	59	59	77	88	0	0.712033523690089	0.38414349133306	1	0.192645077942396	1	63	36	-0.807354922057604	0.0017382001525084
NZ_CP011931.1_rh3288	NZ_CP011931.1	2737176	2737386	+	LIMLP_RS11510	LIMLP_11535	LIMLP_RS11505	LIMLP_11530	NA	NA	AGTTTTTGTAAAAGGTCAATCCTCTTAAAATACAGAATATACGGATATAAACTTTTTTTCGGTGGACGATTTATAAAAAGAATGAAAAGTAAATTCGTAATTAGATTAAGATTTGGTTGAAGGGAAGTAAAAAATCAAATACACGTTATGCATGTTTGATATCAAAAGAATATAAAATTTAACGTTCTAAAATACAAAGTTTTTAATTAC	NA	114	67	100	56	-0.766800823706969	0.953326980376314	-0.189033824390017	1	-0.83650126771712	1	180	189	0.070389327891398	3.1408132889588e-05
NZ_CP011931.1_rh3289	NZ_CP011931.1	2735913	2735976	-	LIMLP_RS11510	LIMLP_11535	LIMLP_RS21455	LIMLP_11525	LIMLP_RS11505	LIMLP_11530	TGTTGAACCTTTTTAAAAATTCCTTCTTCGATATGTCCTGTTACTAAAATAGAAGGAATCTCC	NA	50	41	36	40	-0.286304185156641	1	-0.473931188332412	0.889584464354342	0.15200309344505	1	49	57	0.218180170049533	0.000685926203395232
NZ_CP011931.1_rh3293	NZ_CP011931.1	2739126	2739195	-	LIMLP_RS11520	LIMLP_11545	LIMLP_RS11510	LIMLP_11535	LIMLP_RS11515	LIMLP_11540	GGTGTTTTTTCAAAAGAGGAACGAAATGGAAAATCAGATTTTCTTAATATCTCCAAAAAGCCAAGCCCC	NA	116	64	93	107	-0.857980995127572	0.776127129739498	-0.318822184019541	0.908661160557421	0.202308175293116	1	91	145	0.672114449816238	6.88420705314823e-19
NZ_CP011931.1_rh3295	NZ_CP011931.1	2740187	2740285	-	LIMLP_RS11525	LIMLP_11550	LIMLP_RS11520	LIMLP_11545	NA	NA	TGATGAGTTGGTAAAAGTTAGCAATCTAGTTCCGCTTGGAATTACCTAAGTGAAATTCTCATCAATCTGTAATATGATTAGAAATTTTATAGAAACGA	NA	25	17	45	28	-0.556393348524385	1	0.84799690655495	0.249813615218953	-0.684498174272071	1	36	25	-0.526068811667588	0.594165014016218
NZ_CP011931.1_rh3297	NZ_CP011931.1	2741503	2741567	-	LIMLP_RS11535	LIMLP_11560	LIMLP_RS11525	LIMLP_11550	NA	NA	ATTCACAAATTGAATTTTGATCGAAAATGATAAAGCAGGTTCCGAATTTAAACGTTAGATTGGT	NA	51	22	57	24	-1.2129937233342	0.375586675864213	0.160464672193246	1	-1.24792751344359	0.636168547831464	93	47	-0.984569959430394	2.34464823494979e-05
NZ_CP011931.1_rh3298	NZ_CP011931.1	2741655	2741711	-	LIMLP_RS11535	LIMLP_11560	LIMLP_RS11525	LIMLP_11550	NA	NA	CTAAAATTTTAGAATCAGTCATTTTTGAATCTTCAATAAAAATATATGAGTTCCCA	NA	75	48	72	18	-0.643856189774725	1	-0.0588936890535686	1	-2	0.00137453315207845	94	66	-0.510194732319184	0.607610777752312
NZ_CP011931.1_rh3311	NZ_CP011931.1	2754230	2754814	-	LIMLP_RS11575	LIMLP_11600	LIMLP_RS11565	LEPIMA_cI2543	NA	NA	ACAAACTCTAAAATTGTGGGAACTCTTACAAATTCGAGATCTTACAGACAAACTCTAAAATTGTGGGAACTCTTACAAATTCGAGATCTTACAGACAAACTCTAAAATTGTGGGAACTCTTACAAATTCGAGATCTTACAGACAAACTCTAAAATTGTGGGAACTCTTACAAATTCGAGATCTTACAGACAAACTCTAAAATTGTGGGAACTCTTACAAATTCGAGATCTTACAGACAAACTCTAAAATTGTAGGAACTCTTACAAATTCGAGATCTCTACAGACAAACTCTAAAATTGTGGGAACTCTTACAAATTCGAGATCTTACAGACAAACTCTAAAATTGTAGGAACTCTTACAAATTCGAGATCTCTACAGACAAACTCTAAAATTGTGGGA…	NA	52	56	79	46	0.106915203916512	0.355144765736486	0.603341030036011	0.0560099828142323	-0.78021879212009	1	60	45	-0.415037499278844	0.921130780391161
NZ_CP011931.1_rh3314	NZ_CP011931.1	2757242	2757336	-	LIMLP_RS11585	LIMLP_11610	LIMLP_RS11580	LIMLP_11605	NA	NA	TGCAAGTTTAGAATTTTATAGAATTGGGATGTTTTGCATTTTCAAAAACGTATAAGCTTTGTTAGACGCAATTTGTTGGAGCTTTTATAAGGGG	NA	69	38	80	81	-0.860596943334584	0.832248413239626	0.213403638109193	1	0.0179219079972623	1	73	56	-0.382469636822413	1
NZ_CP011931.1_rh3315	NZ_CP011931.1	2753633	2753691	+	LIMLP_RS11575	LIMLP_11595	LIMLP_RS11565	LIMLP_11590	NA	NA	TTTTTTTAAAAAATATCTTTAAAAAACTTCTTTCTATTTTGTCTGAATCTCTACTTGT	NA	41	27	65	37	-0.602664502454615	1	0.664815808410371	0.600111684279159	-0.812914447399505	1	50	29	-0.785875194647153	0.00303817440413289
NZ_CP011931.1_rh3316	NZ_CP011931.1	2753784	2753879	+	LIMLP_RS11575	LIMLP_11595	LIMLP_RS11565	LIMLP_11590	NA	NA	CAGCAAGGAGCAACATTGAGTTCAAGCGCGGTCGCGAGCCATTATATACTATAAAATTTGCGAGCGATTCGCCCAAATATTCTTACGTCGAACTC	NA	40	26	31	29	-0.62148837674627	1	-0.367731784500487	0.978349291374365	-0.0962153152593032	1	31	36	0.215728691055437	0.000904303280796032
NZ_CP011931.1_rh3332	NZ_CP011931.1	2770229	2770436	-	LIMLP_RS11630	LIMLP_11655	LIMLP_RS11625	LIMLP_11650	NA	NA	TAAATAACAAATCTGCGTCAACGCTACAAAAAAATCTTTTTTGCAAATAAACTTTTTATAAGAACCTGTCCCAAAAAAAAGTTAGACGCTGAGTTTTTGAACGCGCCCTATCTTGCGACCCGTCGAGCGCGAGATTTGAGTTTAGAAAGCGTTCTGTTGAGTTATTGCAGCTTATTCTTTCTGATAAAGTATAATAAGAACATGTCC	NA	91	51	108	88	-0.835369298227201	0.76002587888597	0.247092861964772	1	-0.295455883526171	1	182	230	0.337695410745679	4.40750907019898e-11
NZ_CP011931.1_rh3335	NZ_CP011931.1	2764692	2764792	+	LIMLP_RS11610	LIMLP_11635	LIMLP_RS11605	LIMLP_11630	LIMLP_RS21460	NA	TAAATAGAAATAAGAGTTTGTCCCAAACCCTCAAAAAATTTTACGAGATAACTCCTTAGAAATTTTTAATAAAATGTAGTAGTTCCACAAAAACCGTCAC	NA	89	63	51	24	-0.498453507466481	1	-0.803308088994902	0.0202210295550474	-1.08746284125034	1	146	56	-1.38246963682241	4.98664320175228e-21
NZ_CP011931.1_rh3341	NZ_CP011931.1	2781619	2781825	+	LIMLP_RS21470	LIMLP_11680	LIMLP_RS11650	LIMLP_11675	NA	LEPIMA_cI2565	ACAATTTTCACGCTGATATCTCTTGGTGTCGACCTACTCTGTAATTCATAGATAGAGAGCGTTGTGTTGAATTTTCCCTATTTTTGGGTGGAGGCGGTAAGGTTCGGAAAATTTTTCTCCATCAGAAAAACATACTTTTTGCAAGTAAAAAATCTCACTCTTGTCGGAACACTTGAAAAAACAAAATATTTAAATATAATGAACCG	NA	70	59	66	48	-0.246639967583125	0.88248527904672	-0.0848888975865131	1	-0.459431618637297	1	59	29	-1.02466205423427	3.26083539119887e-08
NZ_CP011931.1_rh3342	NZ_CP011931.1	2775329	2775511	-	LIMLP_RS11640	LEPIMA_cI2560	LIMLP_RS11635	LIMLP_11660	NA	NA	GAGATCCGACTGCTACTTGAACTATAGAATAGAGTGATAGAGTTTTATCTCTGGAGGGAGGTTCTTCTTAAAATTTATTCTATAGAGATTGGTAGAGTAATACGTATTCAATAACTAGTTCGAACAGAATTTGTTAGGAATATCGCGTTTGTCCTATGTGTTTATAGTTGCATACAACGTCT	NA	36	73	48	45	1.0198995574377	0.0019649378520208	0.415037499278844	0.886886474124576	-0.0931094043914815	1	104	117	0.169925001442312	2.60748206967912e-06
NZ_CP011931.1_rh3350	NZ_CP011931.1	2789196	2789337	+	LIMLP_RS21480	LEPIMA_cI2573	LIMLP_RS11685	LIMLP_11710	NA	NA	AATTAAGATTCTCTTTTGAAATGTAGGAACTACTGCAAAGTTCGAGATTCTATTTGAAATGTGGGAACTACTGCAAAGTTCGAGATTTTATTTGAAATGTGGGAACTACTGCAAAGTTCGAGATTTTATTTGAAATGTGGG	NA	70	54	66	52	-0.374395514781498	1	-0.0848888975865131	1	-0.343954401217361	1	86	148	0.783188610926852	1.63153261875034e-25
NZ_CP011931.1_rh3351	NZ_CP011931.1	2789425	2789528	+	LIMLP_RS21480	LEPIMA_cI2574	LIMLP_RS11685	LIMLP_11710	NA	NA	AAGTTCGAGATTCTATTTGAAATGTGGGAACTACTGCAAAGTTCGAGATTTTATTTGAAATGTGGGAACTACTGCAAAGTTCGAGATTTTATTTGAAATGTGG	NA	55	38	53	34	-0.533432200081074	1	-0.0534392589614604	1	-0.64045761331286	1	74	123	0.73306113971029	4.76816530542342e-22
NZ_CP011931.1_rh3352	NZ_CP011931.1	2787780	2787953	-	LIMLP_RS21480	LIMLP_11715	LIMLP_RS11680	LIMLP_11705	LIMLP_RS11685	LIMLP_11710	TTCTCGAAGATGTACGAAATATTTCCACCAAAGTTGTTTTAGATTTTGAAGAAGTTCGACTCCGTAAGGACCATAGTCAAAGGTATTGGAAAGTCCTCCGTAAATTTCGGAGCCTGGATAAACAAACCCTCTTCGTTTACAAACGGATACGATTTCCTTTAGTGAAGAATCGA	NA	9	27	9	14	1.58496250072116	3.81173070723112e-05	0	1	0.637429920615292	1	9	114	3.66296501272243	0
NZ_CP011931.1_rh3363	NZ_CP011931.1	2801393	2801470	-	LIMLP_RS11730	LIMLP_11755	LIMLP_RS21500	LIMLP_11745	LIMLP_RS11725	LIMLP_11750	GTCTTGTAGTTTTTTATTTTCATAAGGAGTTGCGGGAGCGGCAAATTGATAACGACCAATATCTGATGGTGATTGGG	NA	54	51	34	57	-0.082462160191973	0.793096768665167	-0.667424660913129	0.389658415109322	0.745427172914402	1	32	27	-0.245112497836531	1
NZ_CP011931.1_rh3365	NZ_CP011931.1	2802847	2803081	-	LIMLP_RS11735	LIMLP_11760	LIMLP_RS11730	LIMLP_11755	NA	NA	GAACTATAAAATTGAGCGTCTAAAATTCTGCCTCTAACATAGGTTCAGGTTTGTGGAGTTTTGTTCTGTAGGTAATTAAAAGCTTGTCCCAAAAGTGGGAACTACTATAAAAATTTAACGACATTAGAACTGCTCTAAAGCTTTCAAATTGCCATATGTAACTTAATTTGTGGGGCTACTGCATTTGATTAAAAATTTCTAAAAAATTATTACATAAAATTCTTTAAGGTTTTG	NA	135	88	109	85	-0.617383978413534	1	-0.308631272273904	0.748991552310592	-0.358793388639225	1	133	137	0.0427496474593371	3.29954989012505e-06
NZ_CP011931.1_rh3376	NZ_CP011931.1	2815103	2815165	-	LIMLP_RS11785	LIMLP_11810	LIMLP_RS11780	LEPIMA_cI2593	NA	NA	AGGATTTGTGGTAATTTCGACAGATTTATATTGAGATCCAAATACTTGTGTGGACTTCTACG	NA	52	39	40	38	-0.415037499278844	1	-0.37851162325373	1	-0.0740005814437769	1	49	53	0.113210610447991	0.00899448244330354
NZ_CP011931.1_rh3378	NZ_CP011931.1	2816280	2816389	-	LIMLP_RS11790	LIMLP_11815	LIMLP_RS11785	LIMLP_11810	NA	NA	AGATCTGAAAGAAATCAAAATATAAAGTTCGAGTACTAAAAATTTTGGCGTAAAAAATATCCGAGTGTAAAATAGGGTATTCCGTTTATAGTTCCGAATAAAAAACGCG	NA	38	26	45	50	-0.547487795302493	1	0.243925582886089	1	0.15200309344505	1	42	51	0.280107919192735	1.36708574657731e-06
NZ_CP011931.1_rh3382	NZ_CP011931.1	2821040	2821169	-	LIMLP_RS21510	LIMLP_11830	LIMLP_RS11800	LIMLP_11825	NA	NA	GATTTCGCAATCATGCCACTGCGTTAAATACGCGGGAAGGCTGCGAAATCGGCGAAAGCCAGAAGACCTAACAAGTAAAAAAAACAAACTAATGGGACTTTCGGGAGTTAAAGTCGGGTTTGAAAAATA	RF00174	66	90	67	112	0.447458976971221	0.174345771726047	0.021695071099319	1	0.741265731599832	0.778445188954032	55	97	0.818553128662468	1.64198017709496e-26
NZ_CP011931.1_rh3429	NZ_CP011931.1	2864026	2864094	-	LIMLP_RS11985	LIMLP_12010	LIMLP_RS11975	LEPIMA_cI2636	LIMLP_RS11980	LIMLP_12005	TAGTTTTTAGATAACGTGGTTTCTGTGTGTAATACTTGTTATACGGAATTTATGAAGTTAAATAGTAA	NA	93	67	94	81	-0.473069620650259	1	0.015430040569606	1	-0.214738848793013	1	161	84	-0.938599455335857	5.13125417034581e-06
NZ_CP011931.1_rh3446	NZ_CP011931.1	2879837	2879937	-	LIMLP_RS12035	LIMLP_12060	LIMLP_RS12025	LEPIMA_cI2648	LIMLP_RS12030	LIMLP_12055	ACAGTTGTAAACGAGTGATGCCGGTTTGTCGATCTTGAATTAGACACTTTTAAGCAGTTGGCTAGGCGATTTATTTACTTTAACGAAGATACTCTGACAG	NA	45	59	34	53	0.390789953032167	0.296857940940506	-0.404390255079335	0.911906991917739	0.64045761331286	1	40	60	0.584962500721156	4.50506575920448e-13
NZ_CP011931.1_rh3466	NZ_CP011931.1	2900531	2900683	+	LIMLP_RS12125	LEPIMA_cI2669	LIMLP_RS12120	LIMLP_12145	NA	NA	TTTTACTGCTCCTGATTGATTAAGTATTTTGAATTTTTATCGCAGTTTCAGCGCAAAACACTGGACACTTTTATATTAGTTATAAGGGTAAAAACGTAACGAAATCATCACTTTAAATTTTCTTCAAGCCCATCATTCTAGCAACATTTCAC	NA	88	59	78	55	-0.576788569275456	1	-0.174029399775049	1	-0.504042505337589	1	66	66	0	0.00171350988334518
NZ_CP011931.1_rh3501	NZ_CP011931.1	2902602	2902665	+	LIMLP_RS12140	LIMLP_12165	LIMLP_RS12130	LIMLP_12155	LIMLP_RS12135	LIMLP_12160	CTAAGTTTTACAGAAGATTTTGTCGTAATTCCGACGATAGATCTTGAGATCCAATTATTTGTG	NA	56	71	55	40	0.342392197447078	0.405962756746295	-0.0259952085329446	1	-0.459431618637297	1	55	61	0.149377624038227	0.00181905545237779
NZ_CP011931.1_rh3508	NZ_CP011931.1	2928022	2928086	+	LIMLP_RS12280	LEPIMA_cI2699	LIMLP_RS12275	LIMLP_12300	NA	NA	ACGAGAGTTAAAATGCGACCATAGAAAGCATTTTTGTAAATTCTACGCTTTCACTTCAATCCTC	NA	50	21	49	28	-1.25153876699596	0.313146549862004	-0.0291463456595165	1	-0.807354922057604	1	47	55	0.226770861847022	0.000803332559510216
NZ_CP011931.1_rh3514	NZ_CP011931.1	2935488	2935648	-	LIMLP_RS12310	LEPIMA_cI2707	LIMLP_RS21580	LIMLP_12330	NA	NA	TTTGCACAAAACCGCTGTTTTGCGGCCATCATCAAAATTTAAATCCTATTTTAACGTGAGTTCGGTGATCGAAAAAATTTTCTAAAAGTATGAGTTCCTACAATTTTAGAATTTATTTGTAAAATCGTGATTTGCAGTAGTTCCCACATCATTTTACAGA	NA	41	37	45	30	-0.148098638989134	0.802135231581321	0.134301091711591	1	-0.584962500721156	1	39	22	-0.825970600224951	0.000509416836183103
NZ_CP011931.1_rh3535	NZ_CP011931.1	2958335	2958610	-	LIMLP_RS12400	LIMLP_12425	LIMLP_RS12395	LIMLP_12420	NA	NA	ACCTAAAATGTCTATTATAAAGTGCCGTTTCTTGTAAGTCCAATAGAATCCAATTTGAAAGCGATTCTTATATTGCGCTAAAATATGTTGAGTTTCTCGAACGACCCAGAAAACTCAGCGAATGCCTCTCTAAGGATCGGCATTCAGGGAGTGAGATGTTGGGTTTAGGAGTTGTTGCGCTTATTTGTCCAGATTTTTTCTCTAAATTCACATAATTAAACTGTAAACGATTCAATAGGTATTTTATTATGTAGTTCTTGAGTAGGTCAAATGGG	NA	120	96	118	114	-0.321928094887362	0.866492123664804	-0.0242475462466774	1	-0.0497530351970996	1	131	265	1.01642554791311	1.77103600501642e-49
NZ_CP011931.1_rh3538	NZ_CP011931.1	2958938	2959002	+	LIMLP_RS12405	LIMLP_12430	LIMLP_RS12395	LIMLP_12420	LIMLP_RS12400	LIMLP_12425	CGATTATAAGTTACAAATACAATTGCAAATACCAAAACTCCCGAAAACGAAAACTGTAAACCTC	NA	33	34	39	74	0.0430687218918859	0.656648102716431	0.241008099503795	1	0.924051146766701	1	35	70	1	2.77935032219409e-21
NZ_CP011931.1_rh3544	NZ_CP011931.1	2963397	2963832	-	LIMLP_RS12435	LIMLP_12465	LIMLP_RS12430	LIMLP_12455	LIMLP_RS21600	LIMLP_12460	TAAAAGTCTCGATTTGTGGTAGTTCCCACATTTTTGAAGTTAGACTGTAAAGTCTCGACTTGTGGTAGTTCCCACATTTTCGGAGTTAGACTGTAAAATCTCGATTTGTGGTAGTTCCCACATTTTTGAAGTTAGACTGTAAAGTCTCGACTTGTGGTAGTTCCCACATTTTCGGAGTTAGACTGTAAAATCTCGACTTGTGGTAGTTCCCACAAATTTGAAGTTAGACTGTAAAATCTTGATTTGTGGTAGTTCCCACATTTTCGGAGTTAGACTGTAAAAATCTTGATTTGTGGTAGTTCCCACATTTTCGGAGTTAGACTGTAAAATCTCGACTTGTGGTAGTTCCCACAAATTTGAAGTTAGACTGTAAAAGTCTCGACTTTCGGAACGATTGAA…	NA	108	130	133	141	0.267480310864986	0.253100308106533	0.300394933337721	0.900149948662045	0.0842689168976039	1	104	97	-0.100526875953964	0.00829069224794812
NZ_CP011931.1_rh3557	NZ_CP011931.1	2973851	2973940	+	rnpB	LIMLP_17810	LIMLP_RS12475	LIMLP_12505	LIMLP_RS12480	LIMLP_12510	TTTATTTGCGAGTTGGGTTTCATTCTGAGGTGTAAACTTATTAAGCTCTTCCTCTACCCTTTCGGCCTCTGGAGTAGCATAAAGTCCGG	NA	58	51	57	67	-0.185555653156077	0.863859304669338	-0.0250909809628305	1	0.233199176293031	1	47	72	0.615336149764675	1.70036180525255e-13
NZ_CP011931.1_rh3559	NZ_CP011931.1	2974650	2974773	+	LIMLP_RS12485	LIMLP_12515	rnpB	LIMLP_17810	NA	NA	TGACTTAATCTGTGGGAACTCTCACAAATCTATATTTTACGGTAAAATTTTGAAATGTAGGAACTACCACAATTTATAAAATAGAAGTTTATAAGAATTGAATCTGTCGTATTCAAGTGCAGG	NA	36	37	37	28	0.0395283641866373	0.642995467381622	0.0395283641866373	1	-0.402098443571346	1	30	31	0.0473057147783568	1
NZ_CP011931.1_rh3564	NZ_CP011931.1	2978708	2978817	-	LIMLP_RS12500	LIMLP_12530	LIMLP_RS12490	LIMLP_12520	LIMLP_RS12495	LIMLP_12525	ATACTCAGTGGAAGAATTTGAAACACTTCGCTTAACAATCGATCTTTTCTTCCAGGTTGAATCGGGATTTTTGGGCCACCTGATTTTTCGATAGCGACTGCACCGGTGA	NA	55	31	81	54	-0.827163403137784	0.856329769821757	0.558490289359965	0.45602049271941	-0.584962500721156	1	46	42	-0.131244533278253	0.124168741662328
NZ_CP011931.1_rh3565	NZ_CP011931.1	2978894	2979065	-	LIMLP_RS12500	LIMLP_12530	LIMLP_RS12490	LIMLP_12520	LIMLP_RS12495	LIMLP_12525	CGTAATCCAACACAAAGGCTCTGGATTCATCGTTTTTCAAAAGTTCTCTATCGTTCGGAATCAATAATGGACCTTCTAATCCCGCTTTGAGAAGAACATGGAAATAACTATTATCAAAGTTATAAGGGTTCGAAGTAAACGATTCCCCACCTAACCATCCGATTGTACGCG	NA	104	89	154	122	-0.224706287174694	0.793533497358621	0.566346822553809	0.306036927661342	-0.336049203132015	1	99	135	0.447458976971221	1.45129444767677e-12
NZ_CP011931.1_rh3577	NZ_CP011931.1	2987695	2987756	-	LIMLP_RS12550	LIMLP_12580	LIMLP_RS12545	LIMLP_12575	NA	NA	TTCTATAATAGATATTAGCAAAACTGTTTCAATGATCCATTTCAATGCAACGGACACAAAT	NA	64	46	70	40	-0.476438043942987	1	0.129283016944966	1	-0.807354922057604	1	65	41	-0.664815808410371	0.114092412104596
NZ_CP011931.1_rh3583	NZ_CP011931.1	2993173	2993501	-	LIMLP_RS12575	LIMLP_12605	LIMLP_RS12570	LIMLP_12600	NA	NA	CTGTCGAGCGACCATAGAAGCGAGACGCTGAGTTACTTTGAACGACTATTTTGCGATCTGTCGGGAGCGAGATTTGAGTTCAGGCAAGCGTTTTGCTGAGTTTCTAGAGCGACCCAGAAAACTCAGCGAATCTCTCTAAGGATCGGCATTCAGGAAGTGATGCATTAGTTCAAGAAGCGAGACGCTTTCGTTTCACAAAAATGTGGGAACTCATACAGAAATTAGAATAACAAAAGAGTGCTAAAAAACGATAATCATACGATATGATGGTTTTGTGGGAACTTTTACATCTGGTAAAAGAATAAGATTTGAAAATAATGAATTCTGT	NA	109	90	76	68	-0.276331228447252	0.817554715286291	-0.520256811333341	0.127311132355238	-0.160464672193246	1	82	65	-0.335184191589629	0.344769311192742
NZ_CP011931.1_rh3590	NZ_CP011931.1	3005107	3005171	-	LIMLP_RS12600	LIMLP_12630	LIMLP_RS12595	LIMLP_12625	NA	NA	CCTACAATTTTAGAATTTGTTCGTAAAATCGTGATTTGCGGTAGTTTCTACATTTTGGAGTCGA	NA	33	69	57	45	1.06413033741972	0.0250520539813696	0.788495894806288	0.243220489979308	-0.341036917835067	1	57	85	0.57650092197296	2.12686713668154e-11
NZ_CP011931.1_rh3600	NZ_CP011931.1	3012984	3013146	-	LIMLP_RS12640	LIMLP_12670	LIMLP_RS12635	LIMLP_12665	NA	LEPIMA_cI2777	CGGAAAATTTTTCTCTATCAGAAAAACATACTTTTTGCAAGTAAAAAGACTCATTCTTGTCGGAACACTTGAAAAATGTGCCTTTTTGAGCCCAGAACGGCGATCCATAGAAAGCCCGTTCTGTTGAGTTCATTTTGATTCTAAAATCCTATTCAACTTGTG	NA	105	110	107	115	0.067114195858537	0.469976888564529	0.0272214687350242	1	0.104023064543228	1	100	115	0.20163386116965	1.9961428972388e-06
NZ_CP011931.1_rh3603	NZ_CP011931.1	3012993	3013156	+	LIMLP_RS12640	LIMLP_12670	LIMLP_RS12635	LIMLP_12665	NA	NA	AATAGGATTTTAGAATCAAAATGAACTCAACAGAACGGGCTTTCTATGGATCGCCGTTCTGGGCTCAAAAAGGCACATTTTTCAAGTGTTCCGACAAGAATGAGTCTTTTTACTTGCAAAAAGTATGTTTTTCTGATAGAGAAAAATTTTCCGAACCTTACCG	NA	143	104	140	168	-0.459431618637297	1	-0.0305883198334229	1	0.263034405833794	1	126	189	0.584962500721156	3.3576974776472e-18
NZ_CP011931.1_rh3614	NZ_CP011931.1	3025008	3025073	+	LIMLP_RS12690	LIMLP_12720	LIMLP_RS12680	LIMLP_12710	LIMLP_RS12685	LIMLP_12715	GTTTCTTCCGTAGCTGATTGAATAAACGTACAGGTATTGATAAAATGGAAATCGGATTCTTCAGG	NA	59	39	40	64	-0.597240830499593	1	-0.560714954474479	0.613226860027188	0.678071905112638	1	36	52	0.53051471669878	9.9243834386859e-08
NZ_CP011931.1_rh3635	NZ_CP011931.1	3044413	3044562	-	LIMLP_RS12785	LIMLP_12815	LIMLP_RS12775	LEPIMA_cI2807	NA	NA	CGACTCCGTTTGCTGGTTACTTCGAGTGCCCTAAAACGCGATCTATCTCGCGACCCGCAGAGAGCCATAACCAAACCCCACAAGTTGAATAGGATTTTAGAATCAGAATGAACTCAACAGAACGGGCTTTCTATGGGTCGCCGTTCTGG	NA	103	97	99	104	-0.0865876849960907	0.675053511409089	-0.0571439071036087	1	0.0710830980614827	1	109	133	0.287098110724263	2.61939543360192e-08
NZ_CP011931.1_rh3640	NZ_CP011931.1	3049331	3049390	-	LIMLP_RS12800	LIMLP_12830	LIMLP_RS12795	LIMLP_12825	NA	NA	TACATAAAATGAATGTTTGAAAATCTCTAATGAAACTGAATCTGTGAGAACTATGGCGA	NA	55	30	47	19	-0.874469117916141	0.750521386917232	-0.226770861847022	1	-1.30666133823405	0.399435507279219	46	26	-0.823122237915921	0.000274700977183645
NZ_CP011931.1_rh3641	NZ_CP011931.1	3046445	3046530	+	LIMLP_RS21650	LEPIMA_cI2810	LIMLP_RS12790	LIMLP_12820	NA	NA	CCGAATTTGCAGTGTTTTTTAAGTACCACTATTTTTTTCGTAAATTCGGCCGTTAATAACTTGGCACTATTTTCATGCGTCCGGG	NA	96	74	106	64	-0.375509135092206	1	0.142957953842043	1	-0.727920454563199	1	95	65	-0.547487795302493	0.224538846269746
NZ_CP011931.1_rh3664	NZ_CP011931.1	3069754	3069817	-	LIMLP_RS21660	LIMLP_12920	LIMLP_RS12880	LIMLP_12910	LIMLP_RS12885	LIMLP_12915	CTAATGTAGCAGTTCCAGAAGCGACTAAAACTAAGTCTGAAATTTCGATTGCACGAAGAGAAC	NA	52	47	44	58	-0.145850866463455	0.864084391123012	-0.241008099503795	1	0.398549376490275	1	52	57	0.13245029602365	0.00598557857312293
NZ_CP011931.1_rh3666	NZ_CP011931.1	3070866	3070930	-	LIMLP_RS12895	LIMLP_12925	LIMLP_RS21660	LIMLP_12915	LIMLP_RS12890	LIMLP_12920	TGCTGTCGGGTGAATTGATAGAACTCAATCTATCTACTTCGCTTTTAGCGGTTTCTAAATCCCA	NA	43	34	62	77	-0.338801913451759	1	0.527931555684777	0.908661160557421	0.312590230308026	1	52	63	0.276840205358824	0.000116666907059662
NZ_CP011931.1_rh3670	NZ_CP011931.1	3072898	3072948	-	LIMLP_RS12910	LIMLP_12940	LIMLP_RS12905	LIMLP_12935	NA	NA	TATTCAAAAAACTTTTATAAAAACTCGTCCTATTTCGCGATCATAGAGAG	NA	74	31	68	66	-1.25525705524207	0.391893931972239	-0.12199052437861	1	-0.043068721891886	1	54	32	-0.754887502163469	0.00326888613528969
NZ_CP011931.1_rh3686	NZ_CP011931.1	3093855	3093918	+	LIMLP_RS12980	LEPIMA_cI2855	LIMLP_RS12975	LIMLP_13005	NA	LEPIMA_cI2854	CAGAAAAACATACTTTTTGCAAGTAAAAAGACTCATTCTTGTCGGAACACTTGAAAAATGTGC	NA	53	36	54	50	-0.557995453120887	1	0.0269670476002694	1	-0.111031312388744	1	87	110	0.338416217675931	2.68544429134419e-08
NZ_CP011931.1_rh3710	NZ_CP011931.1	3115998	3116115	+	LIMLP_RS21675	LEPIMA_cI2881	LIMLP_RS13090	LIMLP_13120	NA	NA	CAAAGCTAAGAGCTTGTATCTAAACCTCAAAGAATTTTATACGATAATTTTTTAGAAATTTTTAATAAATGCAGTAGTTCCTACAAACGAACGTGAGTTCAAGCATAAGAAAACGAG	NA	83	43	84	60	-0.948774676644827	0.671875083399266	0.0172779914318354	1	-0.485426827170242	1	116	63	-0.880701071627656	0.000115915926405536
NZ_CP011931.1_rh3711	NZ_CP011931.1	3116206	3116269	+	LIMLP_RS21675	LEPIMA_cI2881	LIMLP_RS13090	LIMLP_13120	NA	NA	ATTTTGTAATTATCTTTTTTAGAATCTGATTTTCATAGTAGTTCCCACATCATTTTACAGAGG	NA	37	20	51	50	-0.887525270741587	0.669078760007924	0.462971976342546	1	-0.028569152196771	1	49	12	-2.02974734339405	5.35108495596798e-87
NZ_CP011931.1_rh3713	NZ_CP011931.1	3116351	3116406	-	LIMLP_RS21680	LEPIMA_cI2882	LIMLP_RS13090	LIMLP_13120	LIMLP_RS21675	LEPIMA_cI2881	TTGAAAAATTCCATAGCAACAATTAACAAAACGCTTCAATCGACCGTTTCCATAC	NA	58	36	33	25	-0.68805599368526	1	-0.813586875769119	0.11456228400635	-0.400537929583729	1	54	52	-0.0544477840223765	0.14224997862509
NZ_CP011931.1_rh3726	NZ_CP011931.1	3123653	3123980	-	LIMLP_RS13125	LIMLP_13155	LIMLP_RS13115	LIMLP_13145	LIMLP_RS13120	LIMLP_13150	CGTTCCCGAAAAGATTGCATTGCTCCTCTAAAATCTGCGGAATCTAAAAAGCTAGAATTCCAAAGAGCAACATAATTTAAACCGGCGTCTAACGGTTTTCCTTCAGAATATCTCATTACGTCTTTAATTCCGGATACGACTATTTTAGGATTTTCAGCGATTTCTTTTGCAGTTGCAAGAGCTGCGTTCATCATTTCTTCTTCGGTTGAAAATACTTTAGTAACAAGTCCTATTCTTTCTGCTTCTGGTCCGTCTATGTCTTTTCCGGTTAAGGCCAATTCTCTTGTATGACCTTGTCCGATGATAGAAGGAAGTCTGTTGATAGAA	NA	74	86	102	98	0.216811389073148	0.255508798107987	0.462971976342546	0.445586809115798	-0.0577154978562873	1	70	141	1.01026833545383	5.61869367729573e-46
NZ_CP011931.1_rh3752	NZ_CP011931.1	3152672	3152840	-	LIMLP_RS13225	LIMLP_13255	LIMLP_RS13220	LIMLP_13250	NA	NA	TATAATCTAATGCGAAATAGATTGAAATTTAGGAACTCAGAAGAATGCTCTTTCAAACTAAAGCCGTTTTGCTTCTATAATAAATTGCAACTTAAGATTAAATATTGTATTACGTTTTTTTCATGCAATTTATTGACTGGGGCTGAAAACACTCTAAATTTGCCCAGA	NA	48	63	55	42	0.39231742277876	0.230932747968154	0.196397212803503	1	-0.389042290745899	1	51	40	-0.350497247084133	1
NZ_CP011931.1_rh3753	NZ_CP011931.1	3152894	3153000	-	LIMLP_RS13225	LIMLP_13255	LIMLP_RS13220	LIMLP_13250	NA	NA	TAAACTATTAAAAACTTCAAAATGAAAGTTTTGGAGTTATATTAAAATTGATGCACATTTCAGGCCATAAAATGAAGTATCTAATGTTCTATATTACTGATCCCTG	NA	33	35	47	13	0.084888897586513	0.660742067036141	0.510194732319184	0.926493809511485	-1.85414913353655	0.00415129796702315	41	33	-0.31315788525963	0.8699861164134
NZ_CP011931.1_rh3755	NZ_CP011931.1	3153778	3154146	-	LIMLP_RS13230	LIMLP_13260	LIMLP_RS13225	LIMLP_13255	NA	NA	ACAAACTTCTTATTGTACATTTTGCAATTTGTCAGAAATTTTAGGCTTCTAAAAAGGATTTCTATTCTATTTAACGTTTGTTTGGAGTAAGAAGTGCATGATTCATTTTTCTAAAAAATTTGGAATCTGAACTTTGCAGATTTATTCTTAAAATGTGGGAACTACCACGAATCTAATTCTAAAATTGTAGGAACTCATACTTTTAAAAAATTTTTTCTCATTTTTTTGCGCTTGAGATCACGTTAGTTAACGTGAGTTCGAAGTAAGAAAATTTGGGCGAATTCGGTTTACCTATACAAACGATTTTCTATTCGTTTTCATGAAAAAACCGAAGAAAGTTAATTTTTTAACAACTCTATTGGAATTCC	NA	69	61	74	41	-0.177787119215283	0.644884967333304	0.100928908850781	1	-0.851901361010866	1	64	51	-0.327574658028504	0.586208549231263
NZ_CP011931.1_rh3757	NZ_CP011931.1	3154869	3155538	-	LIMLP_RS13240	LEPIMA_cI2913	LIMLP_RS13230	LIMLP_13260	LIMLP_RS13235,LIMLP_RS21700	LIMLP_13265	GGAACTCCCATGTTGTTTCCAATTGAAGCTTGTTGTTAAAAAATTGTAGTGACTTCTGCCGTTTTGATTTTAGGATTAGACCTTGAAATTGTGGGAACTCCCATGTTGTTTCCAATTGAAGCTTGTTGTTAAAAAATTGTAGTGACTTCTGCCGTTTTGATTTTAGGATTAGACCTTGAAATTGTGGGAACTCCCATGTTGTTTCCAATTGAAGCTTGTTGTTAAAAAATTGTAGTGACTTCTGCCGTTTTGATTTTAGGATTAGACCTTGAAATTGTGGGAACTCCCATGTTGTTTCCAATTGAAGCTTGTTGTTAAAAAATTGTAGTGACTTCTGCCGTTTTGATTTTAGGGTTAGACCTTGAAATTGTGGGAACTCCCATGTTGTTTCTAATTGAA…	NA	705	905	649	818	0.360294534684412	0.478614768455442	-0.119404779287017	1	0.33388236494261	1	442	675	0.610841132546762	3.46329043836435e-23
NZ_CP011931.1_rh3759	NZ_CP011931.1	3156015	3156075	-	LIMLP_RS13240	LIMLP_13270	LIMLP_RS13235	LEPIMA_cI2913	NA	LEPIMA_cI2914	GGAAAATTTTTCTCTATCAGAAAAACATACTTTTTGCAAGTAAAAAGACTCATTCTTGTC	NA	61	79	38	80	0.373043410614217	0.361301815066202	-0.682809824119301	0.390938550675862	1.07400058144378	0.753906295014692	71	97	0.450165722682446	2.09642361663872e-09
NZ_CP011931.1_rh3762	NZ_CP011931.1	3156013	3156084	+	LIMLP_RS13240	LIMLP_13270	LIMLP_RS13235	LEPIMA_cI2913	NA	NA	CCGACAAGAATGAGTCTTTTTACTTGCAAAAAGTATGTTTTTCTGATAGAGAAAAATTTTCCGAACCTTAC	NA	93	57	73	101	-0.70626879694329	0.997851397849079	-0.349334252228014	0.889584464354342	0.468386923871777	1	69	99	0.520832163301441	9.30197669730791e-13
NZ_CP011931.1_rh3773	NZ_CP011931.1	3170162	3170219	+	LIMLP_RS21710	LEPIMA_cI2925	LIMLP_RS13285	LIMLP_13310	NA	NA	TTTATTAGAAGCAAAGGAACTTTTAGAATCTTGTCCGGTCTTGTTAGACGTCGAGCT	NA	43	28	59	28	-0.618909832644494	0.98967156570355	0.456378294659743	1	-1.07528812730424	1	58	52	-0.15754127698648	0.375241688339868
NZ_CP011931.1_rh3781	NZ_CP011931.1	3179669	3179769	+	LIMLP_RS13325	LIMLP_13355	LIMLP_RS13320	LIMLP_13350	NA	NA	ATTGCACCTTTGTTATCCGCCGACCTCGTGTTGGCACGGCAACTACCAGACCCAAATATGTAGGAATTTGCCCTCACTCAGATACTGTTTAATCTCTGAG	NA	31	15	40	40	-1.04730571477836	0.54827409462701	0.367731784500487	1	0	1	34	24	-0.502500340529183	1
NZ_CP011931.1_rh3818	NZ_CP011931.1	3207359	3207507	-	LIMLP_RS13465	LIMLP_13495	LIMLP_RS13460	LIMLP_13490	NA	NA	GAATAATCAAGTAATAACTTACTCGCATAACTGTCGGTTCTGACGTAGAGTCTCTAAATTGTTTACGCAACTTTCGTTCGAAGAGAGGTTTCTTTTGTTAAACGTAATAGTTTAAAAGATATTTTAATTCTAAAAACAAAATCGAGGA	NA	78	64	73	69	-0.285402218862248	0.926979256756536	-0.0955776599822311	1	-0.0813001021018482	1	113	123	0.122335542924052	3.51102096281663e-05
NZ_CP011931.1_rh3825	NZ_CP011931.1	3212697	3212790	-	LIMLP_RS21730	LIMLP_13520	LIMLP_RS13485	LIMLP_13515	NA	NA	TTTTACGAAAGCGTTTCAGGTGATGAGTGCGTTCGTTATGAAATTTGCGAGCGATTTACTTAAACAGTATTTACATTAACTTATATTAGAGGA	NA	38	31	40	26	-0.29373120305671	1	0.0740005814437768	1	-0.62148837674627	1	45	61	0.438884241233212	1.1921000196491e-08
NZ_CP011931.1_rh3827	NZ_CP011931.1	3213144	3213333	-	LIMLP_RS13490	LIMLP_13520	LIMLP_RS21730	LEPIMA_cI2968	NA	NA	CATTCAGAATTGCTAATGCGATTCTAATTCCGACTCCGAATGTTCTCTTTATCTTGGTTTGCGAGAGTTCAAAGTCTTGCGTCAATTCTTTCGTGTCTGAGTACGTTTCAGAGCCGTTCTTTCGTTATAGGACATGGAAACGTGGGGCAAATTCATGCCGGACGATACTCAGAACTATAGAATAAAGTC	NA	37	42	60	32	0.18286405714981	0.416197770267297	0.697437229979569	0.129216407652125	-0.906890595608518	1	42	73	0.797507136101257	2.31420740194422e-25
NZ_CP011931.1_rh3830	NZ_CP011931.1	3214725	3214789	-	LIMLP_RS13500	LIMLP_13530	LIMLP_RS13490	LIMLP_13520	LIMLP_RS13495	LIMLP_13525	TCCTCAGGAAGAGTTGTGAGTTGGCTATCACTCAAATTCAATTCTTTCAAATTCTGTAGTTGCC	NA	59	98	74	102	0.732066794753367	0.105897162766304	0.326810316267108	1	0.462971976342546	1	70	136	0.958179824305373	4.18335514447686e-31
NZ_CP011931.1_rh3831	NZ_CP011931.1	3214862	3214919	-	LIMLP_RS13500	LIMLP_13530	LIMLP_RS13490	LIMLP_13520	LIMLP_RS13495	LIMLP_13525	AAGAGTTGTAAGTTGGTTATTACTCAAATACAACGTTTGCAAATTTTGTAGTTCTCC	NA	35	37	65	43	0.0801703486839834	0.644298254083412	0.893084796083488	0.143619507671712	-0.596103058326357	1	47	98	1.06012099243757	1.73888337384e-26
NZ_CP011931.1_rh3832	NZ_CP011931.1	3215001	3215065	-	LIMLP_RS13500	LIMLP_13530	LIMLP_RS13490	LIMLP_13520	LIMLP_RS13495	LIMLP_13525	CCGTTAGGAACAGTTTTAAATTGGTTGTTACTCAAATTCAACGTTTGCAAGTTCTTCAATTGCC	NA	66	45	68	90	-0.552541023028779	1	0.0430687218918859	1	0.404390255079335	1	73	125	0.77595972578207	5.71104998532327e-22
NZ_CP011931.1_rh3833	NZ_CP011931.1	3215142	3215204	-	LIMLP_RS13500	LIMLP_13530	LIMLP_RS13490	LIMLP_13520	LIMLP_RS13495	LIMLP_13525	TCCGTTAGGAATAGTTTTGAGTTGGTTATTACCCAAACCCAACGATTGCAGATTTTGTAGTT	NA	43	35	58	42	-0.296981737757131	1	0.431716240425474	1	-0.465663572348812	1	66	105	0.669851398307669	1.67734938092769e-15
NZ_CP011931.1_rh3834	NZ_CP011931.1	3215349	3215411	-	LIMLP_RS13500	LIMLP_13530	LIMLP_RS13490	LIMLP_13520	LIMLP_RS13495	LIMLP_13525	TCCGTTAGGAATAGTTTTGAGTTGGTTATTACCCAAACCCAACGATTGCAGATTTTGTAGTT	NA	43	35	58	42	-0.296981737757131	1	0.431716240425474	1	-0.465663572348812	1	66	105	0.669851398307669	1.84527942577764e-15
NZ_CP011931.1_rh3844	NZ_CP011931.1	3226327	3226405	-	LIMLP_RS13545	LIMLP_13575	LIMLP_RS13540	LIMLP_13570	NA	NA	TATTCTAAAAGTAAAATACAATTTCTTGACCGGAGCTGAGAGCGTGACCCGGCACTAAGAATAAGGAAGAGTTTTGCC	NA	47	50	36	62	0.0892673380970873	0.617786788742099	-0.384663850235325	0.988647644510352	0.784271308944563	1	61	46	-0.407175381505874	1
NZ_CP011931.1_rh3855	NZ_CP011931.1	3241790	3241860	-	LIMLP_RS13590	LIMLP_13620	LIMLP_RS13585	LIMLP_13615	NA	NA	TCGACGTAAGGAAGTAAAAAAAGAGAAAGATCTTGTACAGAAAAGCGCCAGATCCCATATTGAACCAAAC	NA	98	86	96	136	-0.18844508941311	0.809628427977094	-0.0297473433940521	1	0.502500340529183	1	136	158	0.216317906926764	1.90994132862826e-07
NZ_CP011931.1_rh3858	NZ_CP011931.1	3240912	3241086	+	LIMLP_RS13590	LIMLP_13620	LIMLP_RS13580	LIMLP_13610	LIMLP_RS13585	LIMLP_13615	CAAATTCAAAGAAGGTTTTTTTGGAAAAAAAGAAAATGCCACTAAACCGCTTAATAGATTAACGGCCCAATTGAAAAAACTTCGATGTCTAGTATGTTGAATCTGACAAATATTTTTGAGTTCATCATTTACGGATTCAATGATAGCTCTTTTTCTTAAAAGAATTTTATCGAC	NA	104	103	107	91	-0.0139391909578737	0.537370844634786	0.0410272682600546	1	-0.233672346202451	1	104	133	0.354842717360097	2.65823460764093e-10
NZ_CP011931.1_rh3859	NZ_CP011931.1	3241794	3241862	+	LIMLP_RS13590	LIMLP_13620	LIMLP_RS13585	LIMLP_13615	NA	NA	GGTTCAATATGGGATCTGGCGCTTTTCTGTACAAGATCTTTCTCTTTTTTTACTTCCTTACGTCGAAC	NA	68	97	73	82	0.512450000936788	0.207690373919224	0.102361717629678	1	0.167727445738067	1	72	118	0.712718047919529	7.90333044564703e-20
NZ_CP011931.1_rh3871	NZ_CP011931.1	3253035	3253139	+	LIMLP_RS13650	LIMLP_13680	LIMLP_RS13640	LIMLP_13670	LIMLP_RS13645	LIMLP_13675	GATTCTTCTACAGATGTCCAAACCTAAACCCGTTCCCGCACCGGAAGGTTTTGTAGTAAAAAAGGGTTCGAAAATTCTATCTTTGATCGATTCTTCGATTCCTG	NA	31	47	31	56	0.600392541290762	0.214621665854355	0	1	0.853158611670729	1	44	193	2.13302541863078	2.33657467891004e-261
NZ_CP011931.1_rh3894	NZ_CP011931.1	3271638	3271704	+	LIMLP_RS13740	LIMLP_13770	LIMLP_RS13735	LIMLP_13765	NA	NA	CGTTCTATAAAACTAAAACGCGTTGCACTGATTCTCATTTTTGTTTCAATAGATAAAAAAATCCCG	NA	20	15	23	6	-0.415037499278844	1	0.20163386116965	1	-1.93859945533586	0.00578025006336026	18	248	3.78427130894456	0
NZ_CP011931.1_rh3908	NZ_CP011931.1	3283075	3283156	-	LIMLP_RS13790	LEPIMA_cI3034	LIMLP_RS21775	LIMLP_13815	NA	NA	ACTAAGTTTTACAGAAGATTTTGTCGTAATTCCGACGATAGATCTTGAGATCCAATTATTTGTGGGGTTGGTGATGATAAA	NA	68	78	73	48	0.197939377611909	0.434491184092082	0.102361717629678	1	-0.604862058158861	1	66	71	0.105353000146229	0.000680616160439292
NZ_CP011931.1_rh3910	NZ_CP011931.1	3283341	3283405	-	LIMLP_RS13790	LIMLP_13820	LIMLP_RS21775	LIMLP_13815	NA	LEPIMA_cI3034	TATAACAACGTGAAAGCAATTTTTATTTAAACCTAAAACGTGATCCATAAAGAGCCATCACCAA	NA	41	63	66	40	0.619727918881833	0.237283762075129	0.68684211474037	0.550857882707848	-0.722466024471091	1	42	51	0.280107919192735	0.00031782333386222
NZ_CP011931.1_rh3915	NZ_CP011931.1	3288891	3288958	-	LIMLP_RS13810	LIMLP_13840	LIMLP_RS13800	LIMLP_13830	NA	LIMLP_13835	GTAGTTTCCTGGTTCTTCGTGATAGGATTACGATTTTATAGAAAAGTCGTTTAACATTTAGGTTGGC	NA	88	68	117	79	-0.371968777386958	1	0.410933100946107	0.903353958549412	-0.566583971406301	1	105	74	-0.504792152037173	0.297679422508272
NZ_CP011931.1_rh3926	NZ_CP011931.1	3298020	3298079	-	LIMLP_RS13850	LIMLP_13880	LIMLP_RS13845	LEPIMA_cI3048	NA	NA	ATCCAATACAAAACGATTGAAACGTAGAAAAACTCAGCAGAACGTTCTCTCAAACTAAA	NA	49	47	50	57	-0.0601209924375709	0.776127129739498	0.0291463456595165	1	0.189033824390017	1	45	66	0.552541023028779	2.66987414384755e-08
NZ_CP011931.1_rh3928	NZ_CP011931.1	3298959	3299024	-	LIMLP_RS13855	LIMLP_13885	LIMLP_RS13850	LIMLP_13880	NA	NA	CTATTTTTACGAAGGTTATAGATTTGAATCGTTGACATTTTTTACAAATACGTTTAAGAATGCCG	NA	82	74	87	41	-0.148098638989134	0.804821129482815	0.0853914912306447	1	-1.08539149123064	1	86	78	-0.14086253583985	0.182430622290851
NZ_CP011931.1_rh3934	NZ_CP011931.1	3303733	3303882	-	LIMLP_RS13875	LIMLP_13905	LIMLP_RS13870	LIMLP_13900	NA	NA	TCAATTTTGGATTCACGAATTTATTTTCTTAAATAACATGAGTTCGACGACAGAAAGCCACTCTGATCTTATAATCTGTGTTAGTTCCCACAGATGAAGCACTGTGCGATTTTGAAATGCATTTCTCTGTGAAATATTGTAGTAACTCA	NA	57	41	51	45	-0.475338009546658	1	-0.160464672193246	1	-0.180572245641821	1	51	75	0.556393348524385	4.22128417835199e-15
NZ_CP011931.1_rh3936	NZ_CP011931.1	3304211	3304345	-	LIMLP_RS13875	LIMLP_13905	LIMLP_RS13870	LIMLP_13900	NA	NA	TCCGTAAACGGAGATTAGCAAAACTGCTTCAATTGTCCATTTTAATACAATGGAAACAGATGGAGAATTAGTTTTTCAACAACTCTAATGAAAACGTTTAACAAAAAATAAATGAAGGTTCCAACGTCCTGCGG	NA	70	68	89	40	-0.0418201756946271	0.615367546962812	0.346450414021431	1	-1.15380533607904	0.355483464058272	92	140	0.605721060887954	2.31247499802403e-17
NZ_CP011931.1_rh3937	NZ_CP011931.1	3304417	3304481	-	LIMLP_RS13875	LIMLP_13905	LIMLP_RS13870	LIMLP_13900	NA	NA	AAAGAATTTGTGTTTGTTGGAATCTTTATTAAAGAGTTTATTCTACTCAAAACTATACAATGGA	NA	78	91	80	49	0.222392421336448	0.425391977969671	0.0365258760251139	1	-0.707218250772154	1	96	158	0.718818247455947	5.05107185878836e-21
NZ_CP011931.1_rh3945	NZ_CP011931.1	3308829	3309056	-	LIMLP_RS13910	LIMLP_13940	LIMLP_RS13905	LIMLP_13935	NA	LEPIMA_cI3062	TTTTGAGATGACTTTTGAATAAGAATTTTCTCTTTCAAAACCAATTGAAATAGAGAATTAGAAAGAAAGACCATTTTTTGAGTAAACTTTCTTAAGAAAGTAGAGTTGAAAGGTTCGATTTAGAATAATAAAACAGTAGAGATTGGCTCTGTCTGTGAAAGAATGATCGTCATTCACTTTACAAATTGAAAATGCTTGAAGATTTGGTAAAAACGATCTGAAATTTT	NA	255	192	264	134	-0.409390936137702	1	0.0500406824995956	1	-0.978304928900681	0.781886498327107	221	80	-1.46597446450407	7.13587052778346e-22
NZ_CP011931.1_rh3946	NZ_CP011931.1	3309111	3309181	-	LIMLP_RS13910	LIMLP_13940	LIMLP_RS13905	LEPIMA_cI3062	NA	NA	GTATTAGAAAACATAAATTGTATGTTTAAAATGTGTTTCGTTCCCGCGAAACTTTTTGTGAATATGAAGT	NA	157	140	162	167	-0.165337731946661	0.754669670377308	0.0452292539929977	1	0.0438542895894274	1	203	93	-1.12617710607714	3.51842539391019e-10
NZ_CP011931.1_rh3960	NZ_CP011931.1	3320971	3321324	-	LIMLP_RS21790	LIMLP_13995	LIMLP_RS13955	LIMLP_13985	LIMLP_RS13960	LIMLP_13990	AGTTGTGATATACCAGCACTCCCATCGAGCGATTCGTAAAGAGCGAGATGTTGAGTTTCCTACGCGGTCAACTTTGTGAAGTTGCCACACATGGGTTTGCGGTGGCCGATTTAGATTCATCTATGGATCGGGGTCTAAGCCCTAACGCTACGACCCATAGGAAGTAGCGTTATTGAGTTACGAGAGCGATCAATCTGCCACCGGCCTTCTTGACTCCGTCGATTCAAGAATATCACATTCGGAACTGTCTTACGTTCAAGAAACATACTAATCTAAGGATCGCTCGAAGAAACTCAGCGTCTCGCTTCTACGGTCGCTCGACGGGAATTAAGCGTTTCTTATATTGAACTCGT	NA	1521	2236	1662	2589	0.555900035118694	0.582820873599102	0.127900229045848	1	0.639474583129767	1	1586	2033	0.358217444140754	5.70721376602608e-11
NZ_CP011931.1_rh3963	NZ_CP011931.1	3324427	3324481	-	LIMLP_RS13975	LIMLP_14005	LIMLP_RS21800	LIMLP_14000	NA	NA	GATCTGTCTGGCGCTCATCGGAAGCGTTTTATTGAGTTCAAGAAGTGAGACACT	NA	53	48	44	38	-0.142957953842043	0.872253214400988	-0.268488835925902	1	-0.211504105193712	1	46	34	-0.436099114806674	0.599860270302393
NZ_CP011931.1_rh3976	NZ_CP011931.1	3333947	3334055	-	LIMLP_RS14015	LIMLP_14045	LIMLP_RS14010	LEPIMA_cI3084	NA	NA	AACTATAAATCATTCGATACTGCGATTTCTGTGGGAACTACTACATTTTATTGTGAGTTTAAAGACGATTGATTCTAAGGTTTTGGGACAAGCTCATGATTATTACTC	NA	44	33	66	34	-0.415037499278844	1	0.584962500721156	0.432427080744874	-0.956931278108114	1	56	39	-0.521952703195356	0.386207092382176
NZ_CP011931.1_rh3977	NZ_CP011931.1	3334144	3334222	-	LIMLP_RS14015	LIMLP_14045	LIMLP_RS14010	LEPIMA_cI3084	NA	NA	GATCGTTGGCCTCGGAAGTTTACACAACATTATAAATCTTTCATGTATTACTCAGAGTTATATAAGATCTATCTCAAA	NA	64	47	55	64	-0.445411148322363	1	-0.21864028647534	1	0.21864028647534	1	70	68	-0.0418201756946271	0.0211935421496848
NZ_CP011931.1_rh3980	NZ_CP011931.1	3336661	3336725	-	LIMLP_RS14025	LIMLP_14055	LIMLP_RS14020	LIMLP_14050	NA	NA	CGATCTCTATCCAATTGAGAACCGTAAATTTTTATTACAAAGCCCTATTTCAGCGTAAAATACG	NA	54	47	55	29	-0.200298650485831	0.91558525437255	0.0264722113611912	1	-0.923378718397088	1	42	33	-0.347923303420307	1
NZ_CP011931.1_rh3981	NZ_CP011931.1	3337180	3337251	+	LIMLP_RS14025	LIMLP_14055	LIMLP_RS14020	LIMLP_14050	NA	NA	AAATTAATTCTCCATTTGTTTCTATTTTATGGAAATGGGCAATTGAAGCAGTTTTGTTAATCGGAACTAGG	NA	82	91	140	93	0.150242635580613	0.475907016491419	0.771731012326883	0.0713185707284991	-0.590124205836935	1	86	42	-1.03394733192334	4.02725816152037e-06
NZ_CP011931.1_rh3985	NZ_CP011931.1	3339589	3339799	-	LIMLP_RS14045	LIMLP_14075	LIMLP_RS14040	LIMLP_14070	NA	NA	AGAGTTCCCACAGATTAAGTCCCATGATAAATTTTTAAACATTCATTTTTTGTGATTCAAGTTGGGGAGTTCTACATTTATTTTTTATGGAGAAATCAGGTTTTTATCAAGCGAATTCTTGTGAGCTTGTCCTAAAGCCGTCCAATGTGGGAACTACACGAAAATTTAACGACATTAGAACTACTTGAAAGTTCACAAACTGCCAAATGA	NA	37	38	48	31	0.0384741478146356	0.569759713290897	0.375509135092206	0.93243214198742	-0.630766190334281	1	38	22	-0.788495894806288	0.00134444442321729
NZ_CP011931.1_rh3986	NZ_CP011931.1	3339944	3340004	-	LIMLP_RS14045	LIMLP_14075	LIMLP_RS14040	LIMLP_14070	NA	NA	AGCGTAGGCTCTTGCCCAGCAATGATCGCGGTGGCCCATACAAGGTTTTGTTTAACGTGA	NA	54	33	55	83	-0.710493382805015	1	0.0264722113611912	1	0.593679717822265	1	66	58	-0.186413124230881	0.34800972413657
NZ_CP011931.1_rh3991	NZ_CP011931.1	3342111	3342192	-	LIMLP_RS14060	LIMLP_14090	LIMLP_RS14050	LIMLP_14080	LIMLP_RS14055	LIMLP_14085	AATGAGAATTACAAAATAATACAAAGGACTGGGCTCATTTTCATTTCCCCAATAATAGTGTGCAGTTCCATGAATGATCCA	NA	56	81	69	55	0.532495080827021	0.19684873892683	0.301169534720565	1	-0.327164743253509	1	61	79	0.373043410614217	4.83331180117251e-09
NZ_CP011931.1_rh3999	NZ_CP011931.1	3352754	3352979	-	LIMLP_RS14100	LIMLP_14135	LIMLP_RS14085	LIMLP_14115	LIMLP_RS14095	NA	AGCGTTGTGTTGAGTTTTCCAACGCGACCCATAGGAAAGCGTTGTGTTGAGTTTTCCAACGCGACCCATAGGAAAGCGTTGTGTTGAGTTTTCCAACGCGACCCATAGGAAAGCGTTGTGTTGAGTTTTCCAACGCGATTCATAGAGAGCGTTGTGTTGAGTTTTCCAACGCGATTCATAGAGAGCGTTGTGTTGAGTTTTCCCTATTTTTGGGTGGGGGAGGAG	NA	19	71	18	17	1.9018196060611	1.02313416450132e-13	-0.0780025120012732	1	-0.082462160191973	1	14	17	0.280107919192735	1
NZ_CP011931.1_rh4009	NZ_CP011931.1	3363708	3363890	-	LIMLP_RS21810	LIMLP_14160	LIMLP_RS21805	LIMLP_14155	NA	NA	AAAAAATTTTTCTCAACCAGAACTCACGTTAAACATTAAAATGGGATTTAAATTTTGATGATGGCCGTAAAACAGCTGTTTTGTGCAAAAAATCTGATTGGACAATGATTCTTTTTATATTTCATAGTAGTTCCCACAATTTTCAAAGTTTAACTAGTAAATCTACAATTTGCGAAAGTTCC	NA	54	38	38	36	-0.506959988719883	1	-0.506959988719883	0.421444682293538	-0.0780025120012732	1	39	33	-0.241008099503795	0.717574822038767
NZ_CP011931.1_rh4010	NZ_CP011931.1	3366647	3366698	-	LIMLP_RS21815	LIMLP_14165	LIMLP_RS21810	LIMLP_14155	LIMLP_RS14130	LIMLP_14160	CGTTGATTTGGCGGAATGGACCGACTTGAATTCCTTCCGGAAGACGACCTG	NA	45	40	27	30	-0.169925001442312	0.899010889437868	-0.736965594166206	0.227627562060223	0.15200309344505	1	50	59	0.238786859587116	0.000660141605888309
NZ_CP011931.1_rh4017	NZ_CP011931.1	3373152	3373264	-	LIMLP_RS14160	LIMLP_14190	LIMLP_RS21820	LIMLP_14185	NA	NA	AAAATGCAATAAATCCCGAATTTGCGCTATTTTTTAAATACCACTATTTTTTTCGTAAATTCAGCCGTTAATAACTTGGTACTATTTTCATGCGTCCGGGTAGTAAGTGTGG	NA	69	48	40	24	-0.523561956057013	1	-0.786596361890807	0.0376607316950827	-0.736965594166206	1	63	40	-0.655351828612554	0.0134648002656303
NZ_CP011931.1_rh4029	NZ_CP011931.1	3379613	3379916	+	LIMLP_RS14200	LIMLP_14230	LIMLP_RS14195	LIMLP_14225	NA	NA	TCATTCTTTTCAAAAAATTGAAATCTGAGCCTACAGGTCGATTCCTAAAATGTGGGAACTACCACAATTTATAAAATAGAAGTTTATAACAACTGAATCTGCCGTATTCAAATGTGGGAACTACTGCGAATTACAATTTTACTACTCGGACGTATAAATAGGAATACTTGGGTTAGATTGTTTCAAAAATTTAAATGTTTTGGTCTTACTCTAAAAATGCCGTAAATCCTGAATTTGCGGTATTTTTTAAATACCTCTATTTTTTTCGCAAATTCGCCCGTTAATAACTTGGTATTATTTTCA	NA	140	104	100	97	-0.428843298803874	1	-0.485426827170242	0.146279860623021	-0.0439433475875971	1	151	264	0.805989380033375	1.22283829946343e-28
NZ_CP011931.1_rh4049	NZ_CP011931.1	3396966	3397024	-	LIMLP_RS14265	LIMLP_14300	LIMLP_RS14260	LIMLP_14295	NA	NA	CAGAGCTGAGAGCCCGGTCCGGCTGCTTATGGCAGCCGGATTCGCCCAGATTCTTTTA	NA	42	41	44	58	-0.0347654181606766	0.76128929110487	0.067114195858537	1	0.398549376490275	1	66	121	0.874469117916141	2.54297069977079e-23
NZ_CP011931.1_rh4050	NZ_CP011931.1	3397086	3397161	-	LIMLP_RS14265	LIMLP_14300	LIMLP_RS14260	LIMLP_14295	NA	NA	AAAGATAAATCAATCTATTGATATGGAGATATATTTTAACGTGAATTCGACATAACACGAAAGGGATCGATGCGA	NA	68	55	66	30	-0.30610312772568	1	-0.043068721891886	1	-1.13750352374993	0.980888384573195	71	61	-0.219009781941796	0.473052884791692
NZ_CP011931.1_rh4056	NZ_CP011931.1	3404494	3404594	-	LIMLP_RS14295	LIMLP_14330	LIMLP_RS21830	LEPIMA_cI3141	NA	NA	TTATGGATTTGATTTTTCGAAAATTAACTTTGATAGAAAAAATCACGCCGAAATTACGACTGTTCACATCGCTTAGGTAAAGATTTTCTAAGAATCTGCC	NA	36	19	51	59	-0.921997487998727	0.759943050551065	0.502500340529183	0.911752359359648	0.210217707390346	1	42	26	-0.691877704637668	0.0947711077801152
NZ_CP011931.1_rh4065	NZ_CP011931.1	3409693	3409809	+	LIMLP_RS14335	LIMLP_14370	LIMLP_RS14325	LIMLP_14360	NA	NA	AACTTTGTGAGGTTCCAGGAAAAGAGAAAGTTTTTCCAAAACACGATCCGTAGAAAAACACAACCAACCCCACAAGTTGAATAGGATTTTAGAATCAAAATGAACTCAACAGAACG	NA	58	72	66	61	0.31194400631474	0.290764988140276	0.186413124230881	1	-0.113656781795567	1	56	69	0.301169534720565	1.53566094142924e-07
NZ_CP011931.1_rh4066	NZ_CP011931.1	3409861	3409942	+	LIMLP_RS14335	LIMLP_14370	LIMLP_RS14325	LIMLP_14360	NA	NA	TCCGACAAGAATGAGTCTTTTTACTTGCAAAAAGTATGTTTTTCTGATAGAGAAAAATTTTCCGAACCTTACCGCCTCCAC	NA	164	124	164	199	-0.403355694231209	1	0	1	0.279072615925565	1	116	192	0.726981505593584	1.18455184554141e-24
NZ_CP011931.1_rh4067	NZ_CP011931.1	3409845	3409927	-	LIMLP_RS14335	LIMLP_14370	LIMLP_RS14325	LIMLP_14360	NA	LIMLP_14365	TTCGGAAAATTTTTCTCTATCAGAAAAACATACTTTTTGCAAGTAAAAAGACTCATTCTTGTCGGAACACTTGAAAAATGTG	NA	93	97	78	108	0.0607540310790962	0.525622936510035	-0.253756592245783	1	0.46948528330122	1	93	119	0.355658952199912	4.47304037814316e-09
NZ_CP011931.1_rh4071	NZ_CP011931.1	3412249	3412362	+	LIMLP_RS21835	LIMLP_14385	LIMLP_RS14340	LIMLP_14375	LIMLP_RS14345	LIMLP_14380	AATGAGTTCCCCCGTAAAAGAACTTTTATAATTCGTAAACACTTCTTCCGTTGTTCCAAAATCTAATAATTTACCTTTTTCTAATATTCCAATTTGATTGCAGAATTTTTGAG	NA	78	52	71	109	-0.584962500721156	1	-0.135655099357566	1	0.618437205272244	1	76	122	0.682809824119301	4.3436898884261e-21
NZ_CP011931.1_rh4077	NZ_CP011931.1	3417529	3417723	-	LIMLP_RS14375	LIMLP_14410	LIMLP_RS14370	LIMLP_14405	NA	NA	GGTCAGACCATTTTGGTTTTGTGGATTTAAAAAAATTGATTGTTGTCGTAAAAATGTAGTTAGGTGGGATTTTATTAAAAATGTTAGAGAGTGAAATATGAAAATCGTGAAATCAATTTGATTCAACCAGAAGTCAATGGTGGCGGAATTACTTACAAGAATATCGACGTCATAAAGAAGTATAGAGAAGCGGA	NA	72	52	73	43	-0.46948528330122	1	0.0198995574377048	1	-0.763559804177919	1	65	63	-0.045087889528538	0.00679552368296401
NZ_CP011931.1_rh4109	NZ_CP011931.1	3444975	3445131	-	LIMLP_RS14495	LIMLP_14530	LIMLP_RS14490	LIMLP_14525	NA	NA	TGATTCCTAAAACTAACATTAGTTTTGTATAACCAATGTGAAAGAGTTTGATACGGAGCTCAGTGCCTCGCTTTTATAATAAGGCTTGTCCTAAAACCATCCAATGTGGGAACTACCACGAAAATTTAATGAGATTAGAACTACTTGAAAGTTCGC	NA	65	50	66	77	-0.37851162325373	1	0.0220263063299989	1	0.222392421336448	1	62	100	0.689659879387849	1.16299792439966e-23
NZ_CP011931.1_rh4111	NZ_CP011931.1	3446561	3446742	-	LIMLP_RS14505	LEPIMA_cI3186	LIMLP_RS14495	LIMLP_14530	LIMLP_RS14500	LIMLP_14535	ATTCCAAGAGTTCCGGAATAAAGACCTAGATTTGGTTCTAGTGTAGAGGGGTTGAGAAGATGGCCGATCGCCTCTTTCATGAAAATACCTTTAAGATTGTCAGTTTTTTTAAGAGGTTTCAAAAAAAAAGAAGAATGTAGTCTTTCCTAACCCTGAATTAGGCGCTTTTTTATCTGGAATT	NA	75	59	86	101	-0.34617564113404	1	0.197446064206217	1	0.231946728049697	1	79	200	1.34007544159762	2.82276098104144e-76
NZ_CP011931.1_rh4122	NZ_CP011931.1	3458720	3458784	-	LIMLP_RS21860	LIMLP_14585	LIMLP_RS14545	LIMLP_14580	NA	NA	CTTTCCTATTGATCTATCCTAACGAGAAAAAACATTGGTAGAATCGGGATTAAGAAAGAATCTG	NA	67	51	45	51	-0.393663848486277	1	-0.574236094128098	0.579409365403681	0.180572245641821	1	83	129	0.636187824076329	5.4625983699187e-17
NZ_CP011931.1_rh4124	NZ_CP011931.1	3459090	3459232	+	LIMLP_RS14550	LIMLP_14585	LIMLP_RS14545	LIMLP_14580	LIMLP_RS21860	NA	ATTCAAATTTGAGAAGGAAGCCTAATTGAATAAATCGATAATTTACATGAATTGATAGTTCCCCACGTAAATCTATCTTCACTATTCTTACCGTGAGTGAGTTCAATGCGTTTCATTTTCGTTCTGAATGATGTGAGTAACC	NA	134	97	100	115	-0.466176348270645	1	-0.422233000683048	0.364152244873048	0.20163386116965	1	148	348	1.23349013021978	3.41526196166175e-66
NZ_CP011931.1_rh4126	NZ_CP011931.1	3459793	3460030	+	LIMLP_RS14555	LIMLP_14590	LIMLP_RS14550	LIMLP_14585	NA	NA	AAAAACTCAAAGAATTTTACGTGATAATTCTTTAGAAATTTTTAATAACATGCAGTAGTTCCCACAAATTAGGTCACATTTGATAATTCGTGAACTTTAGAGCAGTTCAATTTTCGTAGTAGGTCCTACATGTAAAACTTAGATCTCACGGGGCCGTTCGAAAACTCAACTTCTCACTTCTTGAACTCAATGCATCTCTTCTATGGTTGCTCTGCAGGTTGGTGTTTAGAATTTGGG	NA	76	38	52	47	-1	0.568329009279334	-0.547487795302493	0.0968096631919366	-0.145850866463455	1	69	103	0.577976070405049	3.52547674422182e-17
NZ_CP011931.1_rh4135	NZ_CP011931.1	3464665	3464742	-	LIMLP_RS14575	LEPIMA_cI3203	LIMLP_RS14560	LIMLP_14595	LIMLP_RS14565,LIMLP_RS14570	LIMLP_14600,LIMLP_14605	GTCTTCGGACATAAAAATCTTAAAACAAAAAACCTTTCAATTCTATGAAAGTCAATCGAATTACGCGTAATTTCCAA	NA	246	230	234	307	-0.0970244543948647	0.612454697267137	-0.0721497857558354	1	0.391730125786775	1	183	197	0.106351981172334	9.660218830056e-05
NZ_CP011931.1_rh4140	NZ_CP011931.1	3467363	3467432	-	LIMLP_RS14585	LIMLP_14620	LIMLP_RS14580	LIMLP_14615	NA	NA	TCGTTTTCTTAAAGAAAAAAATAGAAAGCGCATAATGGTAAATTGAGAAAATACTTACAATGTGTCCCA	NA	77	57	106	52	-0.43389652653016	1	0.461133913868298	0.78977651973941	-1.02748073642211	0.954359596539544	103	38	-1.43857301373963	7.92531847203437e-17
NZ_CP011931.1_rh4153	NZ_CP011931.1	3477180	3477408	-	LIMLP_RS14640	LIMLP_14675	LIMLP_RS21875	LIMLP_14665	NA	LEPIMA_cI3218	TCGGAATTACGACAAAATCTTCTGTAAAACTTAGTTCCCGCCCTTATTTTTGGGTGGGGGAGGAGGTGGAAAAGTTTTCTTTATCAGAAAAACATACTTTTTGCAAGTAAAAAGACTCATTCTTGTCGGAACACTTGAAAAATGTGCCTTTTTGAGCCCAGAACGGCGATCCATAGAAAGCCCGTTCTGTTGAGTTCATTTTGATTCTAAAATCCTATTCAACTTGTG	RF00003	87	76	99	85	-0.195015982405143	0.734599581255453	0.186413124230881	1	-0.219965683941908	1	75	70	-0.0995356735509144	0.0192197372560275
NZ_CP011931.1_rh4154	NZ_CP011931.1	3478046	3478365	-	LIMLP_RS14640	LIMLP_14675	LIMLP_RS21875	LEPIMA_cI3218	NA	NA	AGACATTTCGATCAAAATAAGATTTTCGGGATTTTATAAGTATTCTGTTTTCAATTTGGCGAGAATTTTTACTACAACCATCAATGTGGAAAATGACAGGATATAAATGAATTTTAATTTGATGAGGTCGTAGAACGGCGATTTCACGAAAAAAATTTAATTGGACTGATCGTTCTTTGGGGTTTTATAGATAGTATTTTGTTTTTTAAAAAGACTCAATTTGCAAAGCTGTTTTCGCTTTTGAATACTTAAGTATTGTGAGGAGTTCTTAAGTTTGTCTGTAAAATCAATGTGGGAACTACTGCAATTCAAAAGACGG	NA	80	59	86	57	-0.439285045525521	1	0.104336659814736	1	-0.593374740537356	1	97	76	-0.351985328743542	0.331957997337383
NZ_CP011931.1_rh4155	NZ_CP011931.1	3477197	3477284	+	LIMLP_RS14640	LIMLP_14675	LIMLP_RS21875	LIMLP_14665	NA	NA	TTTAGAATCAAAATGAACTCAACAGAACGGGCTTTCTATGGATCGCCGTTCTGGGCTCAAAAAGGCACATTTTTCAAGTGTTCCGAC	NA	151	114	157	173	-0.405514725160337	1	0.0562160095665481	1	0.140007478745098	1	149	224	0.588186401595443	7.26128317849853e-17
NZ_CP011931.1_rh4157	NZ_CP011931.1	3477558	3477625	+	LIMLP_RS14640	LIMLP_14675	LIMLP_RS21875	LEPIMA_cI3218	NA	NA	TTGCCAAATACAATCTAATTTGTAGGAACTACTGCATTTTATTAAAAATTTCTAAAGAATGATCCCG	NA	185	211	168	150	0.189717728190873	0.332089420995719	-0.139064037737552	1	-0.163498732282879	1	150	127	-0.240134003723715	0.239651734290268
NZ_CP011931.1_rh4168	NZ_CP011931.1	3487314	3487435	-	LIMLP_RS14680	LIMLP_14715	LIMLP_RS14675	LIMLP_14710	NA	NA	CCAGTCAATAAATTTCAAATCTTTTGAAAAATCAAAAAAATACGAGTCACAAATTTATTGACCACGCTTCGATCCTTTGCGCGGGGATTTTATAGAGAAAATGGAAGTTGAGAATGTGTCC	NA	73	68	72	80	-0.102361717629678	0.699979628200294	-0.0198995574377049	1	0.15200309344505	1	57	135	1.24392558288609	4.53248003558337e-58
NZ_CP011931.1_rh4178	NZ_CP011931.1	3496010	3496183	+	LIMLP_RS14715	LIMLP_14750	LIMLP_RS14710	LIMLP_14745	NA	NA	AGCATTGAGTTTGAGAAATTCCGATTAGAACTCCTAAATGCCTTCCTATGGGGCGGCATTTAGGAATTGGAACATTATGTTGCGACAGTAAGGAACTTGAGTTCAAGAAACTCAATGAAACGCTCTCTACAGATCGTGTTTGAAACTTCAGAGAATGCCTCTCGACATTCAGG	NA	44	58	66	50	0.398549376490275	0.211061100924759	0.584962500721156	0.343887221143549	-0.400537929583729	1	37	13	-1.50901364748786	2.88871119159405e-18
NZ_CP011931.1_rh4186	NZ_CP011931.1	3501887	3501964	-	LIMLP_RS14740	LIMLP_14775	LIMLP_RS14730	LIMLP_14770	NA	NA	TGAATAGGATTTTAGAATCAAAATGAACTCAACAGAACGGGCTTTCTATGGATCGCCGTTCTGGGCTCAAAAAGGCA	NA	159	123	160	177	-0.370368449945115	1	0.00904513960300699	1	0.145677455195635	1	156	232	0.572578776265324	2.92085223293893e-16
NZ_CP011931.1_rh4187	NZ_CP011931.1	3501908	3501972	+	LIMLP_RS14740	LIMLP_14775	LIMLP_RS14730	LIMLP_14770	NA	NA	GCGATCCATAGAAAGCCCGTTCTGTTGAGTTCATTTTGATTCTAAAATCCTATTCAACTTGTGG	NA	93	82	101	72	-0.181606806489948	0.832916911582208	0.119052671643763	1	-0.488286481309482	1	85	84	-0.0170735133589414	0.0149624290926396
NZ_CP011931.1_rh4203	NZ_CP011931.1	3514242	3514654	-	LIMLP_RS14780	LIMLP_14815	LIMLP_RS21895	LIMLP_14810	NA	LEPIMA_cI3252	ATGAGACAAAATTTGTGGGAACTACTACAAATCCGAGATTCTGCAGTAAAAATTCTGAATTGTGGGAACTACCACGTTTTTATTAGAATAGAGTAATCAAATTCGAAAGCGATTTTATGCTGAAGTTTTACTAGGACGATCTAAAATGCGATCATAGAGAACATTTTTGCTGAGTTAAAACGATATTGGAGAGATGTACTGAATTTAGTTAGAATAAGAAACACTCGAGTTAAATTTCGAAAGAATTGAGGCACTATGTTAACGTTAACGTGAATTAACGCGAAAAGGGATCGACCGAGTAACTGCGAACGCTCTCTCAAACTAAAGCCGTCTCGCGCTTCTATGGGTGCTCGAAGTAACTAAAGCGTTTTACTTTTTATGGATCGTTCGACGGATTGC…	NA	95	98	83	91	0.0448542357842605	0.449914699308453	-0.194816176984023	0.973623221257681	0.132755208851772	1	97	162	0.739937160697497	1.46650710815541e-25
NZ_CP011931.1_rh4210	NZ_CP011931.1	3525486	3525566	+	LIMLP_RS14825	LIMLP_14860	LIMLP_RS14815	LIMLP_14850	LIMLP_RS14820	LIMLP_14855	GTAGGTTCTTCGTTTTGATTAGTAGGAGAAGCCGGATCGGTTTCTTCCATTTCAGAAGCAGGAGTGAATTTATAACTAGG	NA	70	54	66	86	-0.374395514781498	1	-0.0848888975865131	1	0.381870635343644	1	58	36	-0.68805599368526	0.0505847039515831
NZ_CP011931.1_rh4212	NZ_CP011931.1	3527133	3527258	+	LIMLP_RS14830	LIMLP_14865	LIMLP_RS14820	LIMLP_14855	LIMLP_RS14825	LIMLP_14860	AAAGACTGAAAAAAATTTCCGAAAAAAGAATTCGGGAAGACGTAATCATCAATCAAGAACTGGCACGCAATATCTGCGAATTATCCTTAGAAATTGGCAAACAAATCGGAATTCTAATCGATCGG	NA	217	203	153	193	-0.0962153152593032	0.574475627512766	-0.504163389751828	0.252790711814262	0.335069194575429	1	176	251	0.512111935313475	6.64078956832807e-16
NZ_CP011931.1_rh4217	NZ_CP011931.1	3531832	3532102	-	LIMLP_RS14845	LIMLP_14880	LIMLP_RS21920	LIMLP_14875	NA	NA	ACGAGTTGTATGACTCCAGTAGTAGGAGTTTTCCTGTGACAATCAAAACGCGATTTATAAGAGGGTTTTGCTAGATCAAAGAGAGTCGTTGTATTGGTTTTTTGGGATTATCCTGCGGGGATAGTGTGCCATATCAGACTGTTTAAAAATTTGAAAAATCATTACCAAGGCCGTTAATCGTTTAGTCTGTGGTCAATTTTTCTGTAAAAGTTGGATGTGGGAACTCACACGATATAGATAAACTTCGAAAAATGCAATAGTTTCACATTA	NA	49	47	59	58	-0.0601209924375709	0.604293173263523	0.267933205246633	1	-0.0246620542342691	1	59	56	-0.0752881273042371	0.0130189911841603
NZ_CP011931.1_rh4218	NZ_CP011931.1	3532306	3532358	-	LIMLP_RS14845	LIMLP_14880	LIMLP_RS21920	LEPIMA_cI3268	NA	NA	ACGATTTTATGAAGACAAACATCTATAAAATAAATTTCTAATTTGGTAAGAG	NA	71	43	83	47	-0.723482364802584	1	0.225292311842243	1	-0.820450579669287	1	88	39	-1.17402939977505	6.15228584871918e-08
NZ_CP011931.1_rh4219	NZ_CP011931.1	3531417	3531506	+	LIMLP_RS14845	LEPIMA_cI3268	LIMLP_RS21915	LIMLP_14875	LIMLP_RS21920	NA	GTTCAAGACGCGAGGCGCTGAATTTTTCAAACGACTCATGAGATTGAGTTTCACAAAAACGTGGGAACTACTATGAAAACTTAACGAGG	NA	77	65	58	80	-0.244418727666447	0.882356105225765	-0.408805545567329	0.691069848339127	0.46394709975979	1	71	105	0.564498398161441	6.66446557084628e-15
NZ_CP011931.1_rh4234	NZ_CP011931.1	3541101	3541196	-	LIMLP_RS14890	LIMLP_14925	LIMLP_RS14885	LEPIMA_cI3278	NA	NA	TTATTGAAAATTTTTAAAGAATTATAGCATAAAATTCTTTAAGGTTTGGGACAGCTCTAAGTATCTCAGAAATATTTTAGAATAATCGGAATCGG	NA	66	36	42	9	-0.874469117916141	0.797376419873598	-0.652076696579693	0.22704588874359	-2.22239242133645	5.47223852056381e-07	53	38	-0.479992941119614	0.647713197276338
NZ_CP011931.1_rh4238	NZ_CP011931.1	3543588	3543654	+	LIMLP_RS14900	LIMLP_14935	LIMLP_RS14895	LIMLP_14930	NA	NA	TAGAAAATACAAAAAGAATTATTGTACAATCAGGTTTTTGCACAAAATCTCTATTTTGCGGCTGAC	NA	50	63	39	64	0.333423733725192	0.415880061353424	-0.358453970912476	1	0.714597781137752	1	61	119	0.964080425745057	1.28395923992922e-29
NZ_CP011931.1_rh4239	NZ_CP011931.1	3543708	3543836	+	LIMLP_RS14900	LIMLP_14935	LIMLP_RS14895	LIMLP_14930	NA	NA	CTAAAAGTATGAGTTCCTACAATTTTAGAATTTGTTCGTAAAATCGTGATTTGCAGCAGTTCCCACACTTGAATACAACAGATTCAATTGTTATAAATTTCTATTTTATAAATTATGGTAGTTCCCAC	NA	52	57	58	69	0.13245029602365	0.463859762832857	0.15754127698648	1	0.250543461650597	1	54	96	0.830074998557688	5.11598904671312e-26
NZ_CP011931.1_rh4244	NZ_CP011931.1	3548347	3548416	+	LIMLP_RS14920	LIMLP_14955	LIMLP_RS21930	LIMLP_14950	NA	NA	GACAAGAATGAGTCTTTTTACTTGCAAAAAGTATGTTTTTCTGATAGAGAAAAATTTTCCGAACCTTAC	NA	96	58	79	106	-0.726981505593584	0.973854992402877	-0.281181752544053	1	0.424139706386096	1	77	106	0.461133913868298	1.5666034718881e-11
NZ_CP011931.1_rh4245	NZ_CP011931.1	3548246	3548407	-	LIMLP_RS14920	LIMLP_14955	LIMLP_RS21930	LIMLP_14950	NA	LEPIMA_cI3289,LEPIMA_cI3288	GGAAAATTTTTCTCTATCAGAAAAACATACTTTTTGCAAGTAAAAAGACTCATTCTTGTCGGAACACTTGAAAAATATGCTTTTTTGAGCCCAGAACGGCGATCCATAGAAAGCCCGTTCTGTTGAGTTCATTTTGATTCTAAAATCCTATTCAACTTGTG	NA	61	65	56	60	0.0916304754655683	0.47687193540448	-0.123382415505282	1	0.0995356735509144	1	62	71	0.195550809117807	7.25470719590798e-07
NZ_CP011931.1_rh4253	NZ_CP011931.1	3554072	3554567	-	LIMLP_RS14940	LIMLP_14975	LIMLP_RS14935	LIMLP_14970	NA	NA	ATTTGTTTCATATGTTTTTGATCCTACAGAATTGAATATCCGTAAATGTTATCAGTAAGTGTCGGTTAATGTGTTTGTAGTATAATTCAATGCGAAAGCGATTGAGGAGTAGAAGAACTCAGCAGAACGTTCTCTCAAACTCAGCGTCTCGCTTCTATGGTCGTTCGGCAGATTGTTTTCTATATTAGAGTTGTTGAAAAATCAATTCTCCATCTGTTTTCTATTTTATGGAAATGGGCAATTGAAGCAGTTTTGTTAATCGGAACTAGGGAATTTTTCAACAACTCTATTGTAACTTAAGAAAAAATATCGCATTACGTTTTTTTCATGCAATTTATTGACTGGAGCCGAAAGCGGATTTGCCCAATCTTTCTTACGCAAAATTCAAAGGATTGAAGT…	NA	74	59	73	58	-0.326810316267109	0.877453290662561	-0.0196288067489325	1	-0.331843563752445	1	73	29	-1.33184356375245	9.50981988530928e-14
NZ_CP011931.1_rh4254	NZ_CP011931.1	3554619	3554683	-	LIMLP_RS14940	LIMLP_14975	LIMLP_RS14935	LIMLP_14970	NA	NA	ATTCTCCATCTGTTTTCTATTTCATGGAAATGGTCGATTGAAGCAGTTTTGTTAATCGGAACTA	NA	71	43	74	64	-0.723482364802584	1	0.0597062461242676	1	-0.20945336562895	1	83	35	-1.24575641440196	1.77432017988514e-09
NZ_CP011931.1_rh4263	NZ_CP011931.1	3559712	3559776	+	LIMLP_RS14975	LIMLP_15010	LIMLP_RS14965	LIMLP_15000	LIMLP_RS14970	LIMLP_15005	AGTTCCGTTGTCCCTTCCTGCTTCCCAATATTCTTTTTTTCCTTTTTTTCTTTGATAGACTGGG	NA	77	36	65	57	-1.09686153925259	0.605867036874759	-0.244418727666447	1	-0.189477798863713	1	72	88	0.289506617194985	2.43727249072741e-06
NZ_CP011931.1_rh4272	NZ_CP011931.1	3576052	3576111	+	LIMLP_RS15020	LEPIMA_cI3308	LIMLP_RS15015	LIMLP_15050	NA	NA	CTAAGATTTACAGAGGATTTGTCGTAATTCCGACAGATTTATATTGAGATCAAATACTT	NA	38	49	35	19	0.366782330671623	0.39071338209216	-0.118644496498619	1	-0.881355503501381	1	28	49	0.807354922057604	8.35016876361341e-16
NZ_CP011931.1_rh4276	NZ_CP011931.1	3579952	3580014	-	LIMLP_RS15030	LIMLP_15070	LIMLP_RS15020	LIMLP_15060	LIMLP_RS15025	LIMLP_15065	AGTTTACGTAACGAAACCAGATGTTTCCACTGATCGCGGAACCAGAACCTTCAAACGGAGCC	NA	44	32	40	72	-0.459431618637297	1	-0.137503523749935	1	0.84799690655495	1	38	30	-0.341036917835067	0.982934713945351
NZ_CP011931.1_rh4281	NZ_CP011931.1	3584015	3584072	-	LIMLP_RS15045	LIMLP_15085	LIMLP_RS15035	LIMLP_15075	LIMLP_RS15040	LIMLP_15080	GGGTTGAGTGTGGACCTACACGATGTCCTCGTAGAGAACCTTTGGCATTGTAACCTC	NA	16	19	17	29	0.247927513443586	1	0.0874628412503394	1	0.770518153877233	0.907557715389561	34	105	1.62678267641578	1.37656018527618e-71
NZ_CP011931.1_rh4300	NZ_CP011931.1	3600755	3600867	-	LIMLP_RS15100	LIMLP_15140	LIMLP_RS15095	LIMLP_15135	NA	NA	ACAGAATTTTAAGTAACGTGAGTTCGTGGAGAAAATCTGGGAGAATCGCTCGCGTTACAAGTTGTGAGGGATTAGTGGCGAGTGGTTAAAAACTTTACAAAGTTCCCTAATC	NA	115	80	97	110	-0.523561956057013	1	-0.245577208757248	0.946787685998958	0.181446871337532	1	108	110	0.0264722113611912	0.000956903916596153
NZ_CP011931.1_rh4312	NZ_CP011931.1	3622976	3623072	-	LIMLP_RS15145	LIMLP_15185	LIMLP_RS15140	LIMLP_15180	NA	NA	GTCTTAGTCGGAAAACCTTCCATATTTAGCTGGTATTCTTGTAATATATAACCCTAAAAAAAGGCCCGCTTTTTAAAAGAAGCAGGCGTGTTTGAG	NA	59	39	56	68	-0.597240830499593	1	-0.0752881273042371	1	0.280107919192735	1	62	69	0.154328146391294	0.000137878181092214
NZ_CP011931.1_rh4332	NZ_CP011931.1	3657807	3657868	-	LIMLP_RS21960	LEPIMA_cI3359	LIMLP_RS15235	LIMLP_15275	NA	NA	GAAAAATTCCATAGCAACAATTAACAAAACGCTTCAATCGACCGTTTCCATACAACGAAAA	NA	47	28	27	21	-0.747233929620033	0.900540371773364	-0.799701349514169	0.124296794340434	-0.362570079384708	1	41	38	-0.109624491174498	0.349756721186295
NZ_CP011931.1_rh4334	NZ_CP011931.1	3658579	3658648	-	LIMLP_RS15245	LIMLP_15285	LIMLP_RS21960	LEPIMA_cI3359	NA	NA	GTATCTTTTTTTAAAATCTAAGGTACGGTATTTGGAAAATCAGACTGTAACAAGGCTCAATCACAATTC	NA	95	64	94	109	-0.569855608330948	1	-0.0152667566533105	1	0.213595473099289	1	110	83	-0.406320282177735	0.900987869810874
NZ_CP011931.1_rh4337	NZ_CP011931.1	3660824	3660875	-	LIMLP_RS15255	LIMLP_15295	LIMLP_RS15250	LIMLP_15290	NA	NA	TAGCTTTCCTCCTATAAGTTTCAAGAAAATTTGTGTTGTATGAGTTTTCCA	NA	55	42	56	34	-0.389042290745899	1	0.0259952085329444	1	-0.719892080807265	1	43	55	0.355094958822562	2.69848490413172e-05
NZ_CP011931.1_rh4344	NZ_CP011931.1	3666048	3666098	+	LIMLP_RS15275	LIMLP_15315	LIMLP_RS15270	LIMLP_15310	NA	NA	GTTTGTGGGCAAGACCAAACTAAAAGAATTTGTTCCTGCAAAGCGACCAC	NA	54	23	66	55	-1.23132554610646	0.342995983330758	0.289506617194985	1	-0.263034405833794	1	65	34	-0.934904971778115	2.89045947061364e-05
NZ_CP011931.1_rh4345	NZ_CP011931.1	3664279	3664343	-	LIMLP_RS15275	LIMLP_15315	LIMLP_RS21965	LIMLP_15305	LIMLP_RS15270	LIMLP_15310	AAAATACGGAAAAATGAAAGAGGCTGAGATGGTAAAAATTTTACTTTTAGGAATTTGAATTAGA	NA	68	55	41	59	-0.30610312772568	1	-0.729910836632256	0.286505838962788	0.525091044743758	1	60	204	1.76553474636298	8.55526022927219e-126
NZ_CP011931.1_rh4366	NZ_CP011931.1	3682686	3682749	-	LIMLP_RS15345	LIMLP_15385	LIMLP_RS15335	LEPIMA_cI3381	LIMLP_RS15340	LIMLP_15380	CTCAAAGTCTCTCCCATATAGTAAGGAACGGCTACGTCTTTTTTTCCATGGACGATCAATACG	NA	37	50	48	29	0.434402824145775	0.371863500540207	0.375509135092206	1	-0.726981505593584	1	43	65	0.596103058326357	9.70503391294701e-10
NZ_CP011931.1_rh4373	NZ_CP011931.1	3688989	3689057	-	LIMLP_RS15370	LEPIMA_cI3387	LIMLP_RS15360	LIMLP_15400	LIMLP_RS15365	LIMLP_15405	TAGTTGTAGTGTAAGACCTTCGCTCAGGACGAAAATACTAGGCTTGACTTCTATTTCAATAAGGGCAG	NA	51	41	54	65	-0.314873337353412	1	0.082462160191973	1	0.267480310864986	1	46	71	0.626185163447669	7.11093427902467e-11
NZ_CP011931.1_rh4374	NZ_CP011931.1	3689599	3689884	+	LIMLP_RS15370	LEPIMA_cI3387	LIMLP_RS15365	LIMLP_15405	NA	NA	AAAAAACAAACAATGAGTTCGTGACCTTTTTTTATTACGAATTCATTGAGTTATTTGAATAACACCGATTTTATGGAAAAGGAACGACTCAAATTTATCGGTATGATTTGTAACCTATCGACCTTGTGATCGTTTCTTCTTTCCAAACTTTTGTTCCTAAAACACTCCGCAGATTCTGCGGAGTGTTTTTAATTAATTTTAATAGAATTGTTGAAAAATTAATTCTCCATTTGTTTCTATTTTATGGAAATGGGCAATTGAAGCAGTTTTGTTAATCGGAACTAG	NA	111	82	128	124	-0.436863861732022	1	0.205584133649894	1	-0.0458036896131248	1	176	169	-0.058552182355113	0.00258773205199809
NZ_CP011931.1_rh4381	NZ_CP011931.1	3697530	3697686	-	LIMLP_RS15395	LIMLP_15435	LIMLP_RS15385	LIMLP_15425	LIMLP_RS15390	LIMLP_15430	GATTATCCAATGGATCAGATTGTCCCAGAAGTTTCTTGAAATTAGAATTTCTGGATTTCCTTCGGGGCATTGAACTTCCGGAGTATCAAATGTGTTTATCAAACCTAATAAAAAACCTCCTTGTTTGTAGGTTTGTTCAGGTTCGGATTCGGCAGC	NA	69	43	70	50	-0.682259702076071	1	0.0207585601667975	1	-0.485426827170242	1	56	76	0.440572591385981	2.85658709831247e-12
NZ_CP011931.1_rh4383	NZ_CP011931.1	3697791	3697907	+	LIMLP_RS15400	LIMLP_15440	LIMLP_RS15390	LIMLP_15430	LIMLP_RS15395	LIMLP_15435	TCCCAATAAAATCCTTCCGGATCTTGGAAGTAACCGGAGTAACCTCCCCAAAAAACTTCCTGAGGTCGCTTAACAATTTTGGCACCTACTTTTTCCGCCTTTGCGATTACTTGATC	NA	52	68	80	124	0.387023123109247	0.250551592127534	0.62148837674627	0.256896774610193	0.632268215499513	1	113	88	-0.360747343777891	1
NZ_CP011931.1_rh4388	NZ_CP011931.1	3701577	3701648	+	LIMLP_RS15415	LIMLP_15455	LIMLP_RS21975	LEPIMA_cI3397	NA	LIMLP_15450	AAATTAATTCTCCATTTGTTTCTATTTTATGGAAATGGGCAATTGAAGCAGTTTTGTTAATCGGAACTAGG	NA	93	101	149	95	0.119052671643763	0.474644668229856	0.68000970935413	0.166472110460282	-0.649312912131214	1	93	48	-0.954196310386875	1.81562504610805e-05
NZ_CP011931.1_rh4393	NZ_CP011931.1	3704596	3704674	-	LIMLP_RS21980	LEPIMA_cI3404	LIMLP_RS15425	LIMLP_15465	NA	NA	TGTGAGAACTTTCACAATTTATAATCGCGAAAAGAACTATTCAAAGATGTATATTTTATTTTAAGAGACTTAATCTGT	NA	70	49	43	17	-0.514573172829758	1	-0.703018262242868	0.221669491488413	-1.33880191345176	0.417063701746539	97	71	-0.450165722682446	0.728281021337831
NZ_CP011931.1_rh4397	NZ_CP011931.1	3707982	3708048	-	LIMLP_RS15440	LIMLP_15480	LIMLP_RS15435	LIMLP_15475	NA	NA	CAAGAGGGCAGAACAGTTTCTGCTCGGGTTTTAATTTCATTTAAAATAAAAAAAGATAAGACCGGG	NA	94	60	89	54	-0.647698256069119	1	-0.0788554207112397	1	-0.720845928802929	1	75	48	-0.643856189774725	0.128714741306715
NZ_CP011931.1_rh4413	NZ_CP011931.1	3721204	3721564	+	LIMLP_RS15505	LIMLP_15545	LIMLP_RS15500	LIMLP_15540	NA	NA	GATTTAAGATTGTTTCGTAAAAAGTTGGATTATAAATCTGAATTTTACAGACCTATTTCTAAAATGTGAGAACTCTTACTTTTAACTTGAGTTCGGTCCAACTGACGTAAACAATCCAATACTGGACTTAAGCAGTCGTTTTCGCGAAAGCGATTGAGGCGTAGTTAATAAATTGTAACTCAAGACGATATATCGTATAACGTTTCTTTTATGCAATTTATTGACTGGAGCTGAAAGCGCGGTCCGGCCACAAGTGGCCGGATTCGCCCAAATTTCTTACACCAAACGCATGTTATCCAGAAGTCTTAAGAAGTTTTCTGTGAACGTCTCTGGTAATTTTTGAAGTAACATTTGATTCTG	NA	64	148	46	40	1.20945336562895	1.60290548251075e-06	-0.476438043942987	0.205558270421095	-0.201633861169651	1	54	614	3.50720734320671	0
NZ_CP011931.1_rh4414	NZ_CP011931.1	3711324	3711524	-	LIMLP_RS15460	LIMLP_15500	LIMLP_RS15455	LIMLP_15495	NA	NA	CATAGAGGTGAGACGCTGAGTTTTTCAAACGACCGTGAAATTGAGTTTTACAAAAATGTGGGAGCTACTACGAAAATTTAACGACATTAGAACTGTTTGAAAGTTCCCAAATTGCCAAATGTGACCTAATTTGTAGGAACTACTGCATTCTATTAAAAATTTCTAAAGAAATTATCGTGTAAAATTCTTTGAGGTTTTGG	NA	72	85	80	72	0.239465934695389	0.299088651185466	0.15200309344505	1	-0.15200309344505	1	58	83	0.517058436219353	1.39961818590045e-14
NZ_CP011931.1_rh4422	NZ_CP011931.1	3727212	3727390	-	LIMLP_RS15535	LIMLP_15575	LIMLP_RS15530	LIMLP_15570	NA	NA	GGTTTCAGATCCGCTTTGAAATCATACAGAAACATTAGAAAGAGTGAAAAATAATCGGATGCGAGCGTTTAGGACGGAATACCTTCTGTATTAAATTTTAAGAATATTCTAATGTATTTATTTTTAGAAGAATATGGCGTAAGCAGATTGAAACAGGATGATTTAAAATAATTGCGAG	NA	56	51	55	48	-0.134929580086109	0.707029407556115	-0.0259952085329446	1	-0.196397212803503	1	50	63	0.333423733725192	2.69063306473596e-09
NZ_CP011931.1_rh4424	NZ_CP011931.1	3728721	3728829	-	LIMLP_RS15540	LIMLP_15580	LIMLP_RS15535	LIMLP_15575	NA	NA	ATTTTAGAATTTGTTTGTAAAATCGTGATTTGTGGTAGTTCCCGCATCTAAAGAATCGATCTGTAGAGAGTTCAGATTCTACCTTTTAAAATCGTGAGTTCCTTACGC	NA	40	42	55	53	0.070389327891398	0.607154215556675	0.459431618637297	0.926493809511485	-0.0534392589614604	1	33	30	-0.137503523749935	1
NZ_CP011931.1_rh4441	NZ_CP011931.1	3743511	3743574	+	LIMLP_RS15620	LIMLP_15655	LIMLP_RS21990	LIMLP_15645	LIMLP_RS15610	LIMLP_15650	AATGACGAATGAGATCTGTGTCTATTATAATAAACTTCTATATGATCAAAAAGTAATTCTTCG	NA	39	19	67	38	-1.03747470541866	0.451318005562432	0.780686971595524	0.332187501306289	-0.818161677014187	1	44	41	-0.101879614019214	0.201876576002961
NZ_CP011931.1_rh4447	NZ_CP011931.1	3749312	3749434	-	LIMLP_RS15645	LIMLP_15680	LIMLP_RS15630	LIMLP_15670	NA	NA	GGCTTTCTATGGATCGCCGTTCTGGGCTCAAAAAGGCACATTTTTCAAGTGTTCCGACAAGAATGAGTCTTTTTACTTGCAAAAAGTATGTTTTTCTGATAGAGAAAAATTTTCCGAACCTT	NA	84	56	75	84	-0.584962500721156	1	-0.163498732282879	1	0.16349873228288	1	76	99	0.381429106636024	5.09686204223823e-11
NZ_CP011931.1_rh4452	NZ_CP011931.1	3752915	3753123	-	LIMLP_RS15660	LIMLP_15700	LIMLP_RS15655	LEPIMA_cI3450	NA	NA	TGGAAGCAGTTTTGTTGATATGAATTATGGATTTTTCAACGATTCTATTTAACGTGAGTTCGGTGTAAGTAAATGAGAAAGAATTTTCTAAAAGTATGAGCTCCTACAATTTTAGAATTTGTTCGTAAAATTGTGATTTGCGGGAGTTCCCACATTTTAGAAATCGAGATCACAACTTTTTTTAGAAAAATGAATTATGGATTTTTTA	NA	37	43	44	35	0.216811389073148	0.349159953201284	0.249978253008348	1	-0.330148601692331	1	44	29	-0.601450623509725	0.0907522881975931
NZ_CP011931.1_rh4454	NZ_CP011931.1	3750860	3750924	+	LIMLP_RS15655	LIMLP_15695	LIMLP_RS15650	LIMLP_15690	NA	LEPIMA_cI3448	CCATTTAACTACGACAAGACGGTTTAAACATCTATAAATTTTTCTTAAGAGACTTAATCTGTGG	NA	38	19	61	43	-1	0.565248459113327	0.682809824119301	0.513016620213315	-0.504472582860788	1	51	44	-0.212993723334198	0.682044861632218
NZ_CP011931.1_rh4458	NZ_CP011931.1	3756059	3756135	+	LIMLP_RS15675	LIMLP_15715	LIMLP_RS15670	LIMLP_15710	NA	NA	TTTAATCAAGTTTACAGTTTATCATCTAATTATAGTTAAATATGATTCGTTTTTTATCATCCACATAAGAAACCAC	NA	83	42	61	25	-0.982722008568165	0.708645446849371	-0.444302093784038	0.633584160213667	-1.28688114778816	0.6310280720531	56	29	-0.949373926930032	0.000281466269271056
NZ_CP011931.1_rh4459	NZ_CP011931.1	3755947	3756010	-	LIMLP_RS15675	LEPIMA_cI3455	LIMLP_RS15670	LIMLP_15710	NA	NA	CGTAGAATCTCGCTTAAGACCTAAACGAGTTTTTGTTATCAACTTTTGGAACAAGTTGAAAGG	NA	17	45	27	7	1.40439025507934	3.81173070723112e-05	0.667424660913129	0.194492829226891	-1.94753258010586	0.00242705871020802	24	50	1.05889368905357	6.95517173678117e-29
NZ_CP011931.1_rh4480	NZ_CP011931.1	3774801	3774859	-	LIMLP_RS15770	LIMLP_15810	LIMLP_RS15765	LIMLP_15805	NA	NA	TTTAAAATCAAATCTTTGTGTGCAATGATTATTTTGCAGTTGTCAGATAAAAAATTTA	NA	27	28	54	41	0.0524674198941355	0.708972853501395	1	0.0376607316950827	-0.397335497545385	1	54	29	-0.896906507035896	6.34346635714065e-05
NZ_CP011931.1_rh4485	NZ_CP011931.1	3779186	3779261	-	LIMLP_RS15790	LIMLP_15830	LIMLP_RS15780	LIMLP_15820	NA	NA	TTCCGACAAGAATGAGTCTTTTTACTTGCAAAAAGTATGTTTTTCTGATAGAGAAAAATTTTCCGAACCTTACCG	NA	132	89	116	170	-0.568660688392056	1	-0.186413124230881	1	0.55140994101013	1	94	156	0.730813367184611	4.11906150748412e-21
NZ_CP011931.1_rh4486	NZ_CP011931.1	3779360	3779426	-	LIMLP_RS15790	LIMLP_15830	LIMLP_RS15780	LIMLP_15825	NA	NA	AAATATGATTTTACAGTGAAACTTTTAAAAACTCAATTTTGCTCTGAGCAAGAAACCATCACCAAC	NA	75	82	66	68	0.128733314122203	0.511676053480337	-0.184424571137427	1	0.0430687218918859	1	60	114	0.925999418556223	1.60194931124395e-26
NZ_CP011931.1_rh4488	NZ_CP011931.1	3781153	3781222	-	LIMLP_RS15795	LIMLP_15835	LIMLP_RS15790	LIMLP_15830	NA	NA	AAAAAAGCTCAAATTGACTCATTTAGTTTTGTTTAACGAACAGGAAGCGGATGAATGACGCAAACACGG	NA	97	90	120	108	-0.108059745857453	0.721794144535382	0.306977753421391	1	-0.15200309344505	1	122	119	-0.0359195742549428	0.00969211487237133
NZ_CP011931.1_rh4490	NZ_CP011931.1	3779195	3779266	+	LIMLP_RS15790	LIMLP_15830	LIMLP_RS15780	LIMLP_15820	NA	LIMLP_15825	TCGGAAAATTTTTCTCTATCAGAAAAACATACTTTTTGCAAGTAAAAAGACTCATTCTTGTCGGAACACTT	NA	80	90	56	109	0.169925001442312	0.456826709339228	-0.514573172829758	0.516594052875727	0.960829402719322	0.641020155324475	92	118	0.359081093304828	6.71066763036426e-09
NZ_CP011931.1_rh4493	NZ_CP011931.1	3783194	3783362	-	LIMLP_RS15805	LIMLP_15845	LIMLP_RS15800	LIMLP_15840	NA	NA	GTAAATTAACGTGAGTTCGCCGTAAAAAATCTTGGCGAATAAAAAAACTCAATAACAACGATTCTCTGAATGCTAATCCTTAGAGAGGCATTCGCTGAGTTTTCTGGCTCACGTTCGACAGATCGCATTTTGGGAAGTCGTAACAGTTCGCAAATTTTATATCTAATG	NA	65	50	109	130	-0.37851162325373	1	0.745816511748472	0.0267749695939118	0.254183488251528	1	91	42	-1.11547721741994	2.31817120144401e-09
NZ_CP011931.1_rh4498	NZ_CP011931.1	3787742	3787796	+	LIMLP_RS15820	LIMLP_15860	LIMLP_RS22000	LIMLP_15855	NA	NA	GAAAAATTCCATAGCAACAATTAACAAAACGCTTCAATCGACCGTTTCCATACA	NA	50	27	27	16	-0.888968687611256	0.708645446849371	-0.888968687611256	0.0449774996924348	-0.754887502163469	1	49	44	-0.155278225477911	0.364706535405014
NZ_CP011931.1_rh4514	NZ_CP011931.1	3804022	3804087	+	LIMLP_RS15890	LEPIMA_cI3502	LIMLP_RS15885	LIMLP_15925	NA	NA	AAAATGCCGTAAATCCCGAATTTGCGGTATTTTTTAAGTACCACTATTTTTTCGTAAATTAGGCC	NA	68	37	60	23	-0.87800947562139	0.837667094212003	-0.180572245641821	1	-1.38332863955151	0.323658883577628	39	30	-0.37851162325373	0.966381602558123
NZ_CP011931.1_rh4515	NZ_CP011931.1	3800349	3800416	-	LIMLP_RS15885	LEPIMA_cI3500	LIMLP_RS15875	LIMLP_15915	LIMLP_RS15880	LIMLP_15920	GAAAAGAAAGATGAAGGATGTAGTAATGTGGAAGATTAAAATTCTATTTTTCTTTAATAACTGAATG	NA	73	83	61	40	0.185214872466908	0.465657438944681	-0.259087221317131	1	-0.608809242675524	1	86	102	0.246160587269398	1.78607289374383e-06
NZ_CP011931.1_rh4517	NZ_CP011931.1	3804494	3804554	-	LIMLP_RS15890	LIMLP_15930	LIMLP_RS15885	LIMLP_15925	NA	NA	GATAGATTCTTCAAAGTTGTGGAAATTCCATGCAAAAATTTGAAAATGAAAAACTCGCAA	NA	61	69	44	18	0.177787119215283	0.543162284688914	-0.471305718925589	0.840446069299158	-1.28950661719498	0.249802144634875	59	70	0.246639967583125	0.000175252520439379
NZ_CP011931.1_rh4534	NZ_CP011931.1	3815665	3815830	+	LIMLP_RS22015	LIMLP_15985	LIMLP_RS15940	LIMLP_15980	NA	NA	AAGAGATTGTCCAAAACCGTAAACGTGGGAACTACTACGAGAATTTGGCATAAGAGAATCTGGGCGAATCCGGCTTGCCGGACCGAGCTCTCAGCTCTGGTCAATAAATTGCATGCAGGAAACATCATACAACAATCGTATTCAATTGCAATTTATTGACCTCGC	NA	76	53	63	95	-0.520007058880386	1	-0.270647589943669	0.898147792503381	0.592575684831031	1	84	50	-0.748461233004036	0.0104650904045438
NZ_CP011931.1_rh4542	NZ_CP011931.1	3822746	3823025	+	LIMLP_RS15975	LIMLP_16015	LIMLP_RS15965	LIMLP_16005	LIMLP_RS15970	LIMLP_16010	TGGACCGAGAAGGCCAAAAACAGAACCTTTAGGAACTCGAAAGGAGACGCCCTTGAGAGCCTTTTGTTCCTTGTATTTTTTTTGAATCGAATCGATTTCAATTGCAAATTCAGACATGGACTTTTCCTTGGAATTAAAGCCTTCTCTAAAATCGTCTCAAAGAATTCGTATTTTCATAAGAGATTCGAATCGTAATACGAAACTTTTATGTACAATTTTGGAGACAATCGGAAGAACATAATTTAATTGGACCCTGTTTAGGTTCCAATTAAAGAAGGC	NA	15	20	21	26	0.415037499278844	1	0.485426827170242	1	0.308122295362332	1	32	215	2.74819284958946	0
NZ_CP011931.1_rh4545	NZ_CP011931.1	3825144	3825319	-	LIMLP_RS15985	LIMLP_16025	LIMLP_RS15980	LIMLP_16020	NA	NA	GAAGGAATTTCTTAAATAAAGTTTTACACATTCAGATATTGAATTTATCTCAAAACCTCGACAAGTATCATCGAGTACTTCTTTAGAAATTCCTAATAAAGCGCTGGAGTTCCCACAAATTACATCGGATCTGGACGTTTCGTACTTTTTAGTAAGTTAAATCATTGGTAATCCC	NA	69	64	61	71	-0.108524456778169	0.676211403781055	-0.177787119215283	1	0.219009781941796	1	51	201	1.97862634920743	1.54202976227344e-233
NZ_CP011931.1_rh4549	NZ_CP011931.1	3827129	3827377	-	LIMLP_RS15995	LIMLP_16035	LIMLP_RS15990	LIMLP_16030	NA	LEPIMA_cI3525	ATGAAATAGAAACGGATGGGAAATTAATTTTTTAATAACTCTATTGTTGAAAAGTTGAGTCAGGTAGTTTTTGGCTTTGTGAGAAAGTTGTATTGTGGCGATGTCTACAAAAGATAGAGGAACTTCATATACAAAGAATGGTGTCGCATCTACGATCCTCCTACAGTAAATAGAATAGTAAGACAACGTGAATTTGATATAAGAGATTCGTTTTATAGAAACCTGACTTTTTCGTAAAAAATGAATGA	NA	48	39	55	36	-0.299560281858908	0.933001361219544	0.196397212803503	1	-0.611434712082347	1	53	15	-1.82102985895468	7.63122309946229e-51
NZ_CP011931.1_rh4560	NZ_CP011931.1	3831693	3831757	-	LIMLP_RS16025	LEPIMA_cI3532	LIMLP_RS16015	LEPIMA_cI3531	LIMLP_RS16020	NA	ATCGATTCCTGAAATGTGGGAACTACCATGAATCACGGTTTTAAAAACAAATTCTAAAATTGTA	NA	35	35	67	32	0	0.690853232541704	0.936806173512806	0.0713185707284991	-1.06608919045777	1	39	77	0.981384321832653	1.74396677312185e-21
NZ_CP011931.1_rh4585	NZ_CP011931.1	3862622	3862684	+	LIMLP_RS16160	LIMLP_16200	LIMLP_RS16155	LIMLP_16195	NA	LEPIMA_cI3559	AGAAAACTGCAATAATTCTTTAGGGTTTAGGAAAACTATTATTTAAAATTATATAATAAAGC	NA	30	21	47	36	-0.514573172829758	1	0.647698256069119	0.494680197920499	-0.384663850235325	1	61	41	-0.573185332944803	0.365358657928969
NZ_CP011931.1_rh4591	NZ_CP011931.1	3870052	3870110	-	LIMLP_RS16185	LIMLP_16225	LIMLP_RS22020	LEPIMA_cI3566	NA	LEPIMA_cI3567	GCCTTTTTACTTGCAAAAAGTATGTTTTTCTGATAGAGAAAAATTTTCCGAACCTTAC	NA	36	31	60	49	-0.215728691055437	1	0.736965594166206	0.421444682293538	-0.29218075149331	1	60	90	0.584962500721156	7.74063567358148e-11
NZ_CP011931.1_rh4607	NZ_CP011931.1	3879350	3879511	+	LIMLP_RS16250	LIMLP_16290	LIMLP_RS16240	LIMLP_16280	LIMLP_RS22035,LIMLP_RS16245	LIMLP_16285	AAAATTTAGGTTTGCGGTAGTTCCCACAAATTAAGTTTCATCGTACGACCCAATTGTATTTGCGGAATCAATTTTAGAATAAATCTTCTGAACGTAGTAGTTCCTACATTTTTTAAATTTATCTATAAAATCGGGATTTGTGGGAACTCTTACATTTTGAG	NA	45	24	48	19	-0.906890595608518	0.74969891006989	0.0931094043914815	1	-1.33703498727757	0.273879588149235	51	21	-1.28010791919274	4.56083717803794e-14
NZ_CP011931.1_rh4616	NZ_CP011931.1	3885729	3885791	-	LIMLP_RS16280	LEPIMA_cI3586	LIMLP_RS16275	LIMLP_16315	NA	NA	TAAGTTTTACAGAGGATTTGTCGTAATTCCGACAGATTTATATTGAGATCAAATACTTGTGG	NA	38	33	45	40	-0.203533394085132	0.986614856480783	0.243925582886089	1	-0.169925001442312	1	58	68	0.229481846122767	0.00027081688177124
NZ_CP011931.1_rh4617	NZ_CP011931.1	3885858	3885934	-	LIMLP_RS16280	LEPIMA_cI3586	LIMLP_RS16275	LIMLP_16315	NA	NA	CGACAAGAATGAGTCTTTTTACTTGCAAAAAGTATGTTTTTCTGATAGAGAAAAATTTTCCGAACCTTACCGCCTC	NA	162	130	163	210	-0.31748218985617	0.962780958962644	0.00887815134645287	1	0.365517363435045	1	114	197	0.789161805291635	3.41902949050031e-26
NZ_CP011931.1_rh4623	NZ_CP011931.1	3889407	3889564	-	LIMLP_RS16305	LIMLP_16345	LIMLP_RS16295	LIMLP_16335	NA	NA	AAGCTCTAAACAAATCAAAAGAGAATGGTTGGTTTTAAATGAGCACCAAAAAGATCAAAAAAGACAGGAAATTTTAAAAGAATTGGTGAAATAACCTATTTTTTTAGTCTCTTTCCCATAGTTCCGGTCGACTTTTGAGATTTTCCTAACGTCGACT	NA	176	179	182	185	0.0243841586269592	0.444198768855898	0.0483630215613991	1	0.0235868203176158	1	171	236	0.464790534475943	4.20794973967341e-17
NZ_CP011931.1_rh4624	NZ_CP011931.1	3885871	3885954	+	LIMLP_RS16280	LEPIMA_cI3586	LIMLP_RS16275	LIMLP_16315	NA	NA	TCGGAAAATTTTTCTCTATCAGAAAAACATACTTTTTGCAAGTAAAAAGACTCATTCTTGTCGGAACACTTGAAAAATGTGCC	NA	102	105	90	128	0.0418201756946269	0.547718040061853	-0.180572245641821	1	0.508146903670325	1	99	125	0.336427664582477	4.32650678485053e-09
NZ_CP011931.1_rh4633	NZ_CP011931.1	3898478	3898736	-	LIMLP_RS16340	LIMLP_16380	LIMLP_RS16335	LIMLP_16375	NA	LEPIMA_cI3599	ATGAGAATGGATAGAGTGAAAAAATCTAAGGTTTGTGGAAATTCTTTCTGAATGATATAGCGTACGGATAAAGATATTTTTTGAGTTATTACTCGGATGTATGAAAATGGTACCAAAAATTAAGTAGTAATTTTGCAAAAAGACAGAGGTGCTCAAGAATTTACGTTTAATTTGGAATTGTTGGCCGTTTTTAAGGGATATCCTATATTCTAACTTTTGAAATATAAGTTCATCCTATTATTCTTTTTGTGTATCCGA	NA	133	102	158	97	-0.382857093529694	0.95247383569703	0.248498312675913	1	-0.703867905989975	1	128	104	-0.299560281858908	0.141660757986262
NZ_CP011931.1_rh4648	NZ_CP011931.1	3906042	3906155	-	LIMLP_RS16385	LIMLP_16425	LIMLP_RS16375	LIMLP_16415	LIMLP_RS16380	LIMLP_16420	ACTTGAGCTTGAGTAAGATTTGCTTCAATTCGTGCTGTTGTAAGTCGGTTAAAAAAAGATTCCCATTCTTCTTCAGAGATTTTTCTCGATATATTTATTTTTGTTTGTTCGGA	NA	45	24	39	14	-0.906890595608518	0.795815896717431	-0.206450877467426	1	-1.47804729680464	0.229307089314299	34	17	-1	1
NZ_CP011931.1_rh4652	NZ_CP011931.1	3910600	3910667	+	LIMLP_RS16400	LIMLP_16440	LIMLP_RS16395	LIMLP_16435	NA	NA	TTTGAAGTGAACTTTTTATAAAAGTTCTTACCCTTATTTTTGTGAAAAAATAAAATTTTTTGAGGCG	NA	101	95	59	73	-0.088355874420847	0.692995057320872	-0.775568433389954	0.0694266768917425	0.307181509518176	1	75	56	-0.421463768438277	1
NZ_CP011931.1_rh4656	NZ_CP011931.1	3913418	3913482	-	LIMLP_RS16415	LIMLP_16455	LIMLP_RS16405	LIMLP_16445	LIMLP_RS16410	LIMLP_16450	CTACGTTTACAAGTGTATGCGCTCTATTGTAAAGAGAAGTGATTGAGTTGTCTACTCCTGCCGT	NA	39	31	33	52	-0.331205908475373	1	-0.241008099503795	1	0.656045598782639	1	26	47	0.854149133536545	1.47703636582368e-18
NZ_CP011931.1_rh4680	NZ_CP011931.1	3936966	3937120	-	LIMLP_RS16500	LIMLP_16540	LIMLP_RS16495	LIMLP_16535	NA	NA	GTAAAACAACGGTTTTGTACAAAAATTTCATTAGAAGATGATGATTCTTTTGTATTTTATAATAGTTCCCACAATTTTCAAAGTTTAACTGTAAATTCACGATTGTGAGAGTTCCCACAGATTAAATCACATTAAAAATTTTTAATAAAATGCA	RF02541	118	94	152	55	-0.328054197684204	0.924631483505867	0.365284464081744	0.908661160557421	-1.46656779991893	0.0137300660473221	110	74	-0.57190634789571	0.448611312301837
NZ_CP011931.1_rh4692	NZ_CP011931.1	3945114	3945301	-	LIMLP_RS16535	LIMLP_16575	LIMLP_RS16530	LIMLP_16570	NA	NA	CAGATAATTCAATAGTAGGAGTTTCCTCCGGAGTTTTATCTTGCAGGTCATAAAATCCTTTGTTTCTTTTACAAAGTGCCTTAGTTTTTCAACCTTTCTCGTACCATTTATCCACAAACTCCGGGTTTTTGTTCCTTGATCTCAACTTTCTGAACGTATGCTGCCCAAAACCTGAATGAAAATTATG	NA	266	229	303	284	-0.216078647404246	0.830031317160474	0.187891547971761	1	-0.0934268639682688	1	230	343	0.576574715228437	1.1809114575979e-17
NZ_CP011931.1_rh4700	NZ_CP011931.1	3952640	3952708	-	LIMLP_RS22075	LEPIMA_cI3649	LIMLP_RS22065	LIMLP_16600	LIMLP_RS22070	NA	CGACAAGAATGAGTCTTTTTACTTGCAAAAAGTATGTTTTTCTGATAGAGAAAAATTTTCCGAACCTT	NA	99	61	81	105	-0.698619282516723	1	-0.289506617194985	1	0.374395514781498	1	78	107	0.456064767538899	3.20101449942786e-11
NZ_CP011931.1_rh4714	NZ_CP011931.1	3963035	3963099	-	LIMLP_RS16610	LIMLP_16650	LIMLP_RS16605	LIMLP_16645	NA	NA	TATTTCAAAACTCATAAGTTACCATAATGGGATATTATTCTATAGAAGTTATTATGATTTTGCG	NA	70	24	58	49	-1.54432051622381	0.15128608501781	-0.271302021817394	1	-0.243271151012364	1	85	49	-0.794681092022494	0.00965696624773479
NZ_CP011931.1_rh4715	NZ_CP011931.1	3960752	3960816	+	LIMLP_RS22080	LIMLP_16635	LIMLP_RS16590	LIMLP_16630	NA	NA	AATGAAGTTCAGCAACTTTCTAAAAGTAACAAGCAGGCAACATTATAGAAAAGGAATCTCTAAC	NA	49	56	50	64	0.192645077942396	0.544424513143628	0.0291463456595165	1	0.356143810225275	1	41	29	-0.499571009490512	0.419965993863062
NZ_CP011931.1_rh4716	NZ_CP011931.1	3961007	3961110	+	LIMLP_RS22080	LEPIMA_cI3657	LIMLP_RS16590	LIMLP_16630	NA	LIMLP_16635	GGTGGAAAGGTTTTCTTTATCAGAAAAACATACTTTTTGCAAGTAAAAAGACTCATTCTTGTCGGAACACTTGAAAAATGTGCCTTTTTGAGCCCAGAACGGC	NA	83	85	98	103	0.0343515047907771	0.562750550144347	0.239670412768283	1	0.0717906830680101	1	74	77	0.0573331750659516	0.00219083441434424
NZ_CP011931.1_rh4723	NZ_CP011931.1	3968515	3968581	-	LIMLP_RS16640	LIMLP_16680	LIMLP_RS16635	LIMLP_16675	NA	NA	CATATTATTTGTAGTTTCAATTTATTATAGAACGCGATTTGTCGAACGCTCTAAAAGCGACCAACC	NA	46	33	52	91	-0.47916783669856	1	0.176877762084079	1	0.807354922057604	1	59	49	-0.267933205246633	0.847666982281368
NZ_CP011931.1_rh4746	NZ_CP011931.1	3987147	3987296	-	LIMLP_RS16725	LIMLP_16765	LIMLP_RS16720	LIMLP_16760	NA	LEPIMA_cI3684	AAATTTTGGCTCTCTATCAATATTAGAGTTGTTGAAAAATAATTTTCTTCTTCATTACTCAAGGCCATAGAATTAGCGTGAGTTCGACGTAAGAAAATCTTAGCGAATAAAAAAACTCAATACAAAAGCCCTGAATTAAGCAAAACGTT	NA	37	32	39	23	-0.20945336562895	0.880735952899799	0.0759488532332984	1	-0.761840262805235	1	18	42	1.22239242133645	1.77439762359656e-36
NZ_CP011931.1_rh4747	NZ_CP011931.1	3987366	3987576	-	LIMLP_RS16725	LIMLP_16765	LIMLP_RS16720	LIMLP_16760	NA	LEPIMA_cI3684	GTAGTCAACTATAAGTATGGAAAACTTATTTCTGATCACTCTACTATTCTTAATTTTATTTGAGCAGTATAAAACCAGGGTTTCCCGGGAGAAAGTTCCGATTCGTGCTTTAAAACAGTACGTCCATCGTTAATATTCAATTCTTGATTGAGACCGGGAAAATTCTCGGTTTCTCACTTTTTTCTTCCTTTTTATTTCATTTTAACCTAA	NA	130	150	144	169	0.206450877467426	0.256373058661005	0.147557188413858	1	0.230954434839872	1	95	215	1.17833724125851	9.32021864541066e-60
NZ_CP011931.1_rh4754	NZ_CP011931.1	3991330	3991433	-	LIMLP_RS16745	LIMLP_16785	LIMLP_RS16740	LIMLP_16780	NA	NA	TGTGATGAATTTCACTTTATTCGTTATAAACTGAGGAATATTCTCTACACTACTGTTTTTTACAATGGTTAGTGGTTATAATTGTTTCTGTTCTCGTAAAGCC	NA	47	48	51	28	0.0303736490435187	0.625279294638356	0.117836490293858	1	-0.865070419913891	1	56	48	-0.222392421336448	0.548894854462584
NZ_CP011931.1_rh4763	NZ_CP011931.1	3984140	3984338	+	LIMLP_RS16710	LIMLP_16750	LIMLP_RS16700	LIMLP_16740	NA	NA	GCTTTAAGATCATTTAAAACTCAACGTTAGTAACACGGAGGAATAGTCAATGGTTGCAAAAAAGAAAGCAGCAAAGAAGGCAGCTAAGAAAAAAGTTGCTAAGAAAAAAGCAGCTAAAAAGAAAGTTGCAAAGAAGAAATAAGTAAATCTAGCAACACATTTTCATTCTAAAGAAGGGATGAAATTTTAAAACCCGCT	NA	14566	19817	12601	15619	0.444133826153144	0.569759713290897	-0.209066521472541	1	0.309763859696549	1	10199	4706	-1.11585447889782	0.00349774789584611
NZ_CP011931.1_rh4784	NZ_CP011931.1	4019470	4019687	+	LIMLP_RS16855	LEPIMA_cI3711	LIMLP_RS16850	LIMLP_16890	NA	NA	TTCGGTTTAAAAGGAAGAATTCCTTTCCTACTCGGTTTTCGTATAGACTTGGCCTCCATGCGGGCGTGTCTCCGCGAAACCTTCTTCAACATCAAGCGCAGAGTCGCACTCTCCACTCTGGTCAACAAATTGAATCTAATTGTTAGAACATTCCATTTTCGTAATACCAATTTGTTGACCCCCGTCTCGATCACTCACGCGGGGACCTGATGCCGAT	NA	52	46	61	82	-0.176877762084079	0.770335962586497	0.230297619421794	1	0.426814667055197	1	57	82	0.524661990453342	2.55366195563073e-14
NZ_CP011931.1_rh4791	NZ_CP011931.1	4022265	4022325	-	LIMLP_RS16870	LIMLP_16910	LIMLP_RS16865	LIMLP_16905	NA	NA	TCCTTACTGATCTCTATAAAATTGAGTATCATTAATTCTATCACAAAACACTGATTCTAC	NA	60	46	58	26	-0.383328639551506	1	-0.0489096004809464	1	-1.15754127698648	0.896801643611539	51	39	-0.387023123109247	1
NZ_CP011931.1_rh4804	NZ_CP011931.1	4035438	4035651	+	LIMLP_RS16935	LIMLP_16975	LIMLP_RS16930	LIMLP_16970	NA	NA	TAAGTCTTCCTCTCAAAAGATCCAAAGAAGAAATTTCAAAGCTAACTAAATCGGATTTTATAACAGGATTTCAGTGTGAATATCTTCTCTGGTTAAATACGTATCAACCTCATCCTGACTTCGATCCTTTTGAACACCAATACATTTCTCCAAAACAAAAATCACTTTTAAGAGATCTTTCTCATTCTCTTTTTCCCAAGTCTAAAAACGTCC	NA	41	39	56	56	-0.0721497857558354	0.66286316061381	0.449802917439521	0.713735611052971	0	1	50	28	-0.83650126771712	0.000297671204825291
NZ_CP011931.1_rh4817	NZ_CP011931.1	4049722	4049799	+	LIMLP_RS22100	LEPIMA_cI3741	LIMLP_RS16970	LIMLP_17010	NA	NA	TCGATAAAAATCTGTTTTTTTATCGGTTTGAATTTTAAGCTTATCTTAAAATCTTAAATTAAGTCACCTACAACGGA	NA	97	105	100	113	0.114332675478995	0.468876267602853	0.0439433475875969	1	0.176322772640463	1	54	68	0.332575339086871	1.58320032676832e-06
NZ_CP011931.1_rh4820	NZ_CP011931.1	4052094	4052161	+	LIMLP_RS16980	LIMLP_17020	LIMLP_RS16975	LIMLP_17015	NA	NA	TTGAGAAATTAATTTTCTTCTGTTTTTTTCATTAAAATGAATAGGTAAAATTGTTTGTCGATACGGG	NA	139	108	113	46	-0.364053570560039	1	-0.29876211030832	0.926493809511485	-1.29661700635817	0.350038608936432	126	134	0.088809266957856	0.000249321895744218
NZ_CP011931.1_rh4822	NZ_CP011931.1	4053670	4054001	-	LIMLP_RS16985	LIMLP_17025	LIMLP_RS16980	LIMLP_17020	NA	NA	ATTTAGAAAACGAATGAACTTTGTTTTCTTTGCTATAGATTAACGTAAATTCTGCGTAAAAGAATCTGTAATTCTGGAAAATTCGTAATCTAAACATTGCAAATCGATTCCTAAAATGTGGGAGCTGCTGCAATTTAAAAATAGAAGTTGGTAATCATTGAACTTGCCGTATTCAACATGAATTCGGTGTAAGAAAATTTGAGTGAATAAAAACTTAATCCATAAAACGTTTCCTAAACTAGGTTCTTTACGAATTCGCAGTGTTAAGTGTTAGGTTGTAATCAATAATCGCTTTCACATTAGTTATATCGAACTTATGTTATTCAAGTAC	NA	70	56	83	66	-0.321928094887362	0.873819345018212	0.245756414401958	1	-0.330645311988471	1	96	65	-0.562594687692701	0.913006799710643
NZ_CP011931.1_rh4831	NZ_CP011931.1	4061028	4061266	+	LIMLP_RS22105	LIMLP_17060	LIMLP_RS17015	LIMLP_17055	NA	LEPIMA_cI3751	ATTTTTAGAGCTTGCCACAAATCCTAAACACCGACTCCTAGGGAGTTTCCACCGACCTGTAGAGCGACCATAGAAGCAATGCATTGAGTTCAGGAAGCGAAACGTTGAGTTTTTCGAGCGCCAATAAAGCGAGACACTGAGTTTGAGAGAGCGTTTAGCGAGTTCAATTTTGATTCTAAATTCCTCTTCAACTTGTGGAGTTGGTTATGGTGAGGTTCCAATTTCACACAAATGTGGG	NA	92	96	91	112	0.0614005446641433	0.410613609977111	-0.0157673158583167	1	0.299560281858908	1	84	123	0.55019708256048	3.15923200692599e-16
NZ_CP011931.1_rh4848	NZ_CP011931.1	4075345	4075410	+	LIMLP_RS17090	LIMLP_17130	LIMLP_RS17085	LIMLP_17125	NA	NA	ATTCGAAAATCTAATCTCAATTTATAAGGATCTTGTAAACAGTAGAATTCATCCGATTATTAGAG	NA	84	91	82	69	0.115477217419936	0.512966029066648	-0.0347654181606766	1	-0.249027547839915	1	83	56	-0.567684509289321	0.318133736168556
NZ_CP011931.1_rh4852	NZ_CP011931.1	4076473	4076534	+	LIMLP_RS17095	LIMLP_17135	LIMLP_RS17090	LIMLP_17130	NA	NA	ATTCTCGTTTCAGAGCCCTAAAGTTAGAAAACCTTATTGCGACAAACAAATTTTTCCAGGT	NA	52	27	52	44	-0.945552215977624	0.687788369164022	0	1	-0.241008099503795	1	45	35	-0.362570079384708	1
NZ_CP011931.1_rh4854	NZ_CP011931.1	4078407	4078514	+	LIMLP_RS17100	LIMLP_17140	LIMLP_RS17095	LIMLP_17135	LIMLP_RS22110	NA	ACCCGCAACTGTGAATTCGATTCTAATTGAATCGATAAGCCAGATCTTCCCCGCGAACACGTCCTCGAGGTAGGGACCGTTCGATACTCGCTTCTGCATTTTCCTGC	RF00174	79	133	74	100	0.751501687324087	0.0205338853241183	-0.0943273825481531	1	0.434402824145775	1	122	248	1.02345897282399	9.2031914557917e-41
NZ_CP011931.1_rh4869	NZ_CP011931.1	4095525	4095616	-	LIMLP_RS17165	LIMLP_17205	LIMLP_RS17155	LIMLP_17195	LIMLP_RS17160	LIMLP_17200	GGTCGAAGATACCAAATAAATATTTCCGGCGTGGTTTAAAACTGCGGTAATACCTGCAACCGAAGAATCCGAAAAATCTTGGTAATTGGCC	NA	36	74	63	84	1.03952836418664	0.0147460329653226	0.807354922057604	0.163210991449625	0.415037499278844	1	51	66	0.371968777386958	2.62194629830847e-08
NZ_CP011931.1_rh4876	NZ_CP011931.1	4102197	4102262	+	LIMLP_RS22120	LIMLP_17235	LIMLP_RS17190	LIMLP_17230	NA	NA	TCAGCGTTTTGCTTTTATGGCGCTCGAAATAGCTCAACAAACCACCTACCTAAACTCAATGCATC	NA	71	53	59	45	-0.421826664941483	1	-0.267104070142841	1	-0.390789953032167	1	48	67	0.481126689736616	9.34638486114131e-08
NZ_CP011931.1_rh4881	NZ_CP011931.1	4107213	4107290	+	LIMLP_RS17210	LIMLP_17250	LIMLP_RS17205	LIMLP_17245	NA	NA	GTAGAGTTCCCCGATTTTTGTGAAACTCAATCTCATAAGTCGTTCGAAAAACCCAGCAAACACCTCCTTAAAGGCCG	NA	72	41	38	43	-0.812372996824229	0.888538413713258	-0.921997487998727	0.0371748945916949	0.178337241258512	1	73	75	0.0389941316158638	0.00255513417713194
NZ_CP011931.1_rh4890	NZ_CP011931.1	4115721	4115818	+	LIMLP_RS17250	LIMLP_17290	LIMLP_RS17245	LIMLP_17285	NA	NA	CCCTTCGGGGCTTGAAAAACGTGGGAACTACTACTAAAATTTAACGAGATTAGAACTACTCGAAAGTTCGTAAATTACCAAGCAACCTAATTTGTAG	NA	62	55	62	77	-0.172836596862216	0.808732837081258	0	1	0.312590230308026	1	45	32	-0.491853096329675	0.751746930287951
NZ_CP011931.1_rh4894	NZ_CP011931.1	4116602	4116674	-	LIMLP_RS17255	LIMLP_17295	LIMLP_RS17245	LIMLP_17285	LIMLP_RS17250	LIMLP_17290	TAATATTTCAATTCCTGTAGTATTTCCACTACAACCACTTTATATTGGTTATACCAAATTCACGACCTTAAA	NA	52	37	69	74	-0.490986352512142	1	0.408084738637077	1	0.100928908850781	1	44	20	-1.13750352374993	3.7036776736479e-11
NZ_CP011931.1_rh4900	NZ_CP011931.1	4118986	4119057	-	LIMLP_RS17270	LIMLP_17310	LIMLP_RS17260	LIMLP_17300	LIMLP_RS17265	LIMLP_17305	GCCTTTAGACCGGCTTCTGGAAGAATGGTGTTGTTGATTAGGTTTGCTACCGTTTTGTCGATTGAAAGAAA	NA	49	31	43	33	-0.660513533728333	1	-0.18844508941311	1	-0.381870635343644	1	51	58	0.185555653156076	0.0008611356360782
NZ_CP011931.1_rh4902	NZ_CP011931.1	4122005	4122071	-	LIMLP_RS17280	LIMLP_17320	LIMLP_RS17275	LIMLP_17315	NA	NA	TATCAGAAAAACATACTTTTTGCAAGTAAAAAGACTCATTCTTGTCGGAACACTTGAAAAATGTGC	NA	87	70	92	105	-0.313660478903762	1	0.0806184602082846	1	0.19068356160911	1	74	78	0.0759488532332984	0.00164709279161489
NZ_CP011931.1_rh4918	NZ_CP011931.1	4133590	4133654	+	LIMLP_RS17315	LIMLP_17355	LIMLP_RS17310	LIMLP_17350	NA	NA	TTGCGAAAATACAGAAGCTCTTAGAAATTGCACATTTTCAGAATCAATTGCTTTTAAAACAGAC	NA	77	39	70	15	-0.981384321832653	0.729932606568748	-0.137503523749935	1	-2.22239242133645	6.49549910762949e-06	43	18	-1.25633975325979	5.76863693111465e-17
NZ_CP011931.1_rh4923	NZ_CP011931.1	4142524	4142589	-	LIMLP_RS17345	LEPIMA_cI3828	LIMLP_RS22130	LIMLP_17380	NA	LEPIMA_cI3827	CGGCGATCCATAGAAAGCCCGTTCTGTTGAGTTCATTTTGATTCTAAAATCCTATTCAACTTGTG	NA	94	82	99	73	-0.197036847059554	0.851523470884907	0.0747677684019721	1	-0.439532061199592	1	83	82	-0.0174874267288411	0.0140288899689026
NZ_CP011931.1_rh4924	NZ_CP011931.1	4142541	4142596	+	LIMLP_RS17345	LEPIMA_cI3828	LIMLP_RS22130	LIMLP_17380	NA	NA	TTTAGAATCAAAATGAACTCAACAGAACGGGCTTTCTATGGATCGCCGTTCTGGG	NA	72	54	47	53	-0.415037499278844	1	-0.615336149764675	0.494053825829445	0.173331602885562	1	65	74	0.187085552600495	0.00122741076824512
NZ_CP011931.1_rh4927	NZ_CP011931.1	4144950	4145142	-	LIMLP_RS17355	LIMLP_17395	LIMLP_RS17350	LIMLP_17390	NA	NA	TCAGATAATTTGTTCTATTGCTCATAACTATAATCGAGTACCCAATATTTGGCGCTGAAACAGGGCTTTACAATAAAAATTTACGGCACTCAATTTTATAGAAATCGACAAGAACATTCATTTGTGAAATTCTAAGAATCTATTCCAAAACCTTATAATCAATCATCTTTGAATCCCCAATAAAAAAGTAAA	NA	41	52	44	53	0.342887713523009	0.258906930609629	0.101879614019214	1	0.268488835925902	1	42	41	-0.0347654181606766	0.0128304790505819
NZ_CP011931.1_rh4928	NZ_CP011931.1	4144865	4145171	+	LIMLP_RS17360	LIMLP_17400	LIMLP_RS17350	LIMLP_17390	LIMLP_RS17355	LIMLP_17395	GAAAAGAAACGTTTTAGTTTCACAAAAATGTGAAAATTCATACAGAAACTTCAATGTTAAAGAATCGCAAATCGTAATGTGATGGTTTACTTTTTTATTGGGGATTCAAAGATGATTGATTATAAGGTTTTGGAATAGATTCTTAGAATTTCACAAATGAATGTTCTTGTCGATTTCTATAAAATTGAGTGCCGTAAATTTTTATTGTAAAGCCCTGTTTCAGCGCCAAATATTGGGTACTCGATTATAGTTATGAGCAATAGAACAAATTATCTGAGAATTTGAGGTAAATTCTTTCTAATCCGC	NA	65	62	100	65	-0.0681715026415792	0.580150129310613	0.62148837674627	0.144959003672908	-0.62148837674627	1	82	71	-0.207804885113402	0.0523125389730193
NZ_CP011931.1_rh4931	NZ_CP011931.1	4148936	4149184	-	LIMLP_RS17365	LIMLP_17405	LIMLP_RS17360	LIMLP_17400	NA	NA	AGTTCCTAGAATTTTGTTTGTATAATATAAATTTAAAACTTGCCCAAAAGTTATCGAACGACCCGTGAGATTGAGTTTTACAAAAATGTGGGAACTACCTACGAAAATTTAACGAGATTAGAACTGCTCGAAAGTTCGTAAATTGCCAAATGCGACCTAATTTGTAGGAACTACTACATTTGATTAAAAACTTATAAAGAATGATCACTCAAACCTTTTGAAACAAGCTCTGAGTGTTTTTTATTTGG	NA	46	48	39	44	0.0614005446641433	0.502587005926937	-0.238159737194765	1	0.174029399775049	1	36	41	0.187627003175771	1.35465120906248e-06
NZ_CP011931.1_rh4938	NZ_CP011931.1	4155394	4155481	+	LIMLP_RS17390	LIMLP_17430	LIMLP_RS17380	LIMLP_17420	NA	NA	TTAGGATTAAATTTGAGTTCCCTGAAAGATTGTCGAGGAAGTTGGATTTAGAATTATTCCGAACCCGTAGGAAATAAAAAATTGAGC	NA	149	130	163	103	-0.196800707433707	0.819820601352352	0.129559633768916	1	-0.662227627047859	1	92	44	-1.06413033741972	3.09741997056887e-08
NZ_CP011931.1_rh4961	NZ_CP011931.1	4176511	4176575	-	LIMLP_RS17480	LIMLP_17520	LIMLP_RS17475	LIMLP_17515	NA	NA	GTTTATCAAAGAAATTTAAATAGCGTGAATTTTGTGTAAGAAAATCTTGGCGAATCACTCGCGA	NA	60	31	36	22	-0.952694285221643	0.707029407556115	-0.736965594166206	0.239060777535386	-0.710493382805015	1	50	45	-0.15200309344505	0.386731479976133
NZ_CP011931.1_rh4999	NZ_CP011931.1	4206287	4206384	-	LIMLP_RS17625	LIMLP_17665	LIMLP_RS17615	LIMLP_17655	LIMLP_RS17620	LIMLP_17660	ACCGATTTTTTCTATCTCTTAAAGTTTGATGAGTTGGAACTTATTGTTCAACGCATAGAATCCCAAAATTTATTGTTACAGTAGAAAGTTGAACTGC	NA	48	42	58	46	-0.192645077942396	0.911222284629816	0.273018494406416	1	-0.334419039070559	1	40	59	0.560714954474479	1.22742811619761e-11
NZ_CP011931.1_rh5007	NZ_CP011931.1	4210371	4210439	+	LIMLP_RS17645	LIMLP_17685	LIMLP_RS17640	LEPIMA_cI3892	LIMLP_RS22145	NA	GTTTTTTGAACCTTACCACCTTCACCAAAAATAAAAAGGAAACACAACACTCTCTATGAATCGCATTT	NA	33	22	28	42	-0.584962500721156	1	-0.237039197300849	1	0.584962500721156	1	35	49	0.485426827170242	1.95444959595557e-07
NZ_CP011931.1_rh5017	NZ_CP011931.1	4213826	4213890	+	LIMLP_RS17670	LEPIMA_cI3897	LIMLP_RS17665	LIMLP_17705	NA	NA	ATTCATTTTAAAAATGTAGGAGCTTTTACTTTTGAAAACTTTTACATCTTTGGTAAAAATCGGC	NA	55	28	63	65	-0.974004791467056	0.680159760033833	0.195920209975257	1	0.0450878895285382	1	47	65	0.467778961350817	2.03564886758528e-07
NZ_CP011931.1_rh5018	NZ_CP011931.1	4214034	4214094	+	LIMLP_RS17670	LIMLP_17710	LIMLP_RS17665	LIMLP_17705	NA	NA	AATGTAGGATGTGGGGACTCTCACAAATCACGATTTTAGGAAAAAATTATAAAATTGTAG	NA	45	22	54	61	-1.03242147769238	0.549316335159827	0.263034405833794	1	0.175849835399418	1	69	68	-0.0210616155278296	0.0416414813454066
NZ_CP011931.1_rh5025	NZ_CP011931.1	4221404	4221519	-	LIMLP_RS17700	LIMLP_17740	LIMLP_RS17690	LIMLP_17730	LIMLP_RS17695	LIMLP_17735	CTTTGTTGGAAAGATTGAGTTCTGTAAGTTGATGAACGGAACCACTATGACTTAAGACATTGATCGAACTGATAATTAGAAGAATAAAAATCGTTCCAATAAAAATTGAAATCGC	NA	46	56	38	45	0.283792966000591	0.378123013249942	-0.275634442613427	0.99525517489706	0.243925582886089	1	46	77	0.743224584637889	7.98170840617693e-22
NZ_CP011931.1_rh5033	NZ_CP011931.1	4229465	4229531	-	LIMLP_RS17745	LIMLP_17785	LIMLP_RS17740	LIMLP_17780	NA	NA	TTAGAAATGTAGAAACCCCTACGAAATTCATTACTAGAAATGCTGTTTTGAAAATCTCAAAGTGGG	NA	74	63	70	31	-0.232173442129033	0.926979256756536	-0.0801703486839833	1	-1.17508670655809	0.848806471162799	60	63	0.070389327891398	0.0118441407524403
NZ_CP011931.1_rh5034	NZ_CP011931.1	4229144	4229208	+	LIMLP_RS17745	LIMLP_17785	LIMLP_RS17740	LIMLP_17780	NA	NA	ATATAAAAACTCGGAGTCCTAAAATTTATCTGGACTTAATACTTAGTAGATAAGAATAAGAACG	NA	37	24	26	22	-0.624490864907794	0.99074491490209	-0.509013647487857	0.696083382034687	-0.241008099503795	1	33	102	1.62803122261304	2.24103875239906e-72
NZ_CP011932.1_rh17	NZ_CP011932.1	17610	17741	+	LIMLP_RS22150	LIMLP_17890	LIMLP_RS17845	LIMLP_17885	NA	LEPIMA_cII0016	TGAATCCGACTGCTTGTTGCAGTTGGACCGGGTTCTCACCTCTGGTCAATAAATTGTATAAAAGAAACGTAATGCGATATTTTGTATTTAGTTTCAATATAGAACGCGATCCATAGAGAGCCATAACCAAC	NA	47	35	32	59	-0.425305834732671	0.871865745962751	-0.554588851677637	0.381674108297509	0.882643049361841	0.418061162312781	31	42	0.438121112391885	5.95764952934213e-10
NZ_CP011932.1_rh26	NZ_CP011932.1	24225	24653	-	LIMLP_RS17885	LEPIMA_cII0025	LIMLP_RS17875	LEPIMA_cII0022	LIMLP_RS17880	LIMLP_17920	TTAGAATTATCAAAGCCTTGGAAATTGATCCATCTTCTTTTGAAGTTTGGAGCTCGATATGGGAGAAACGTCTTATGCAATAATTCCAGAATTTTTTCAAAATCGAGACGTACTATTTCAGCGATCTTTGTGTGATGCGATCAGATCTTTTTTGTACGGACTCAACAAAGGATCCTCGTGAAAGGACTGAATATTTACCCCAAGATACAACGCTACGCCGGAATATTTAAGAACGTTCGCTTTTTCTTTCTTTTGTGCGAATAATCGCGCCAGGTTAAAGGCAAGAGCATCAACGGAGATTTTCTCGGGAACCAATTTAAAGGCTTGAAGTTCGTCTTCTTTCATCTTCGTTTTAACGGCAAGTTTTACCGCAGAGTTAGCAATTGCCTGGCTTAAATC…	NA	92	77	97	88	-0.256775415362111	0.448815007870546	0.0763508861301148	1	-0.14048122354983	1	88	78	-0.174029399775049	1.56010831977327e-06
NZ_CP011932.1_rh35	NZ_CP011932.1	31479	31790	+	LIMLP_RS17925	LIMLP_17965	LIMLP_RS17920	LIMLP_17960	NA	NA	GATTGGTCTGCTACGGTCGTCGATTCTTTATTTTGCGATTTCGATTGATCGATTGTGATATAGAAGTATTTTTGCTGGGAAAAGTGTTTTTGATTCAGGGATCGAATGTTTCTCAGAACTTCAATTCACTCTCCAGATAATTTTACGAACTGGGAATTCAACGGAAAAGGAATATGAACGATTTATTAACAAACGCGGTCTTGAAAGGAGACGTTCCGGTGGTGGTCCCAAGCTATTTGGTATCAAATGCTTCATTAAATTAATATGATACGATATTGTGGGATAAGATGTCTATATCCTATCGATCAGAG	NA	71	51	74	63	-0.477321777533186	0.962680897768301	0.0597062461242676	1	-0.232173442129033	1	75	54	-0.473931188332412	0.0110730220967749
NZ_CP011932.1_rh37	NZ_CP011932.1	31950	32007	+	LIMLP_RS17930	LIMLP_17970	LIMLP_RS17920	LIMLP_17960	LIMLP_RS17925	LIMLP_17965	CATCTGCGATCCCTCTTCTGAATTGAAAGTTGGTTTTTGAACCGTTACTAAAACAGC	NA	37	28	41	18	-0.402098443571346	1	0.148098638989134	1	-1.18762700317577	0.640652784918273	40	23	-0.79836613883035	4.31101472110862e-06
NZ_CP011932.1_rh38	NZ_CP011932.1	32083	32148	+	LIMLP_RS17930	LIMLP_17970	LIMLP_RS17920	LIMLP_17960	LIMLP_RS17925	LIMLP_17965	AAATCGATTTTATAGTTGTTTGGATTTAAGAGTTTTGTTTTTATCTCGGCATTTAAGAATAGGGG	NA	85	47	99	23	-0.854802084460064	0.86756655686772	0.219965683941908	1	-2.1057946640226	0.00301186241702851	57	27	-1.07800251200127	2.64680773998584e-08
NZ_CP011932.1_rh49	NZ_CP011932.1	39710	39825	-	LIMLP_RS17965	LIMLP_18005	LIMLP_RS17960	LIMLP_18000	NA	LEPIMA_cII0041	ATCACAATTTATAGAACAGAAGTTTATAACAATTGAATCTGCAGTATTCAAGTGTAGGAACTACCACAAAACTTAGGTTTATCTGTAAAATAATGTAGGAACTACTTCAAATCAC	NA	42	37	40	48	-0.182864057149811	0.619807015010635	-0.070389327891398	1	0.263034405833794	1	57	115	1.01260003677963	2.49898388492963e-47
NZ_CP011932.1_rh61	NZ_CP011932.1	49894	50010	-	LIMLP_RS18015	LIMLP_18055	LIMLP_RS18005	LIMLP_18045	LIMLP_RS18010	LIMLP_18050	CTTATCGTATATCACGATATACATATATTCTTGAAATCGAATATGTTGCATCTGATTCCGAATACCACGCATCCAAATAGAATCCGAATTTACTCTTTCATAACGGATACTGGCAG	NA	118	85	96	132	-0.47325211322414	1	-0.297680548640685	1	0.459431618637297	1	84	99	0.237039197300849	9.47782049080865e-11
NZ_CP011932.1_rh65	NZ_CP011932.1	52231	52335	-	LIMLP_RS18025	LIMLP_18065	LIMLP_RS18015	LIMLP_18055	LIMLP_RS18020	LIMLP_18060	GTTTCCCCCGGATGTTGTACAGAAAGAAATAATTCCTTTTGATCAGGAGTAAACCAAAGTCCAGTCAACTCAGCTCCTACCGGAGAAGAAGCAAATTGATACGC	NA	34	40	27	46	0.234465253637023	0.297514473910709	-0.332575339086871	0.893163704055582	0.768674453893544	0.909991615456836	39	39	0	0.0509510660839521
NZ_CP011932.1_rh74	NZ_CP011932.1	56523	56736	+	LIMLP_RS22155	LEPIMA_cII0060	LIMLP_RS18045	LIMLP_18085	NA	NA	GTATTTCTTATATTCTGAAGTTATGATTTGTCTCTTTTTGATTGTATAAAACTCTAGTTTCTGGTTTGGTTTAAAAGAATTTTGGCAAATAAAAACAATATGTCCTCTATGGATCGTAGTATAATACCTTAATTTCTTTGGAATTTAAACTTTCCTATGAGTTTGCGCTCTTAGTTTAGTAAAACGCTCCTTATAGTCGTGTTTTTAGTTACA	NA	24	65	33	23	1.4374053123073	1.17533402704059e-06	0.459431618637297	0.643685210393416	-0.52083216330144	1	13	14	0.106915203916512	1
NZ_CP011932.1_rh75	NZ_CP011932.1	57025	57292	+	LIMLP_RS22155	LIMLP_18090	LIMLP_RS18045	LIMLP_18085	NA	LEPIMA_cII0060	AATAAGGTCGAGAATTCATTTTTCGTGATTTGAGTTCGTAGTAGTTCCTACATTTTCAAAATGAGCTGTAAAACATAAACCGTAAGAGTTTCCATGTTTTACTTTTTGTGGGAAAATTCGATTTATAGCGTGTTTCAAAACCGTCCAATGTGGGAACTACTACGAAAATTTAACGAGATTAGAGCTACTCGAAAGTTTGCAAATTGCCAAATACGACTTAATTTGTGGGAACTATAACATTTTATTAAAAATTTCTAAAGAATTATC	NA	239	300	321	295	0.327951882515132	0.0793857839028516	0.425562679141554	0.362601770348477	-0.1218583428731	1	172	170	-0.0168738185643962	7.18775794832335e-10
NZ_CP011932.1_rh80	NZ_CP011932.1	60263	60356	-	LIMLP_RS18060	LIMLP_18100	LIMLP_RS22165	LIMLP_18095	NA	NA	TTCGTTGCATTTTTGTCACTTGATTCACTCAACACGGCAGCTTTCCTAAGGCAAACATTGACGCAAAATATGCAGAAATAACGTGAGTTCAGC	NA	42	23	40	22	-0.868755466721747	0.796042168712163	-0.070389327891398	1	-0.862496476250065	1	34	35	0.0418201756946269	1
NZ_CP011932.1_rh87	NZ_CP011932.1	61792	61859	-	LIMLP_RS18075	LIMLP_18115	LIMLP_RS22170	LIMLP_18110	NA	NA	ATTGCCACCATCTACGGTAACGACTTAAACTGGAAGAACTGACACTCCATCAACCAAATAAAGAGCA	NA	74	66	74	49	-0.165059246270496	0.584657285397501	0	1	-0.594743521513742	1	56	64	0.192645077942396	0.000348307617645305
NZ_CP011932.1_rh94	NZ_CP011932.1	67728	67978	+	LIMLP_RS22175	LIMLP_18135	LIMLP_RS18090	LIMLP_18130	NA	LEPIMA_cII0073	TTATTTTCATGTTCGAGTAGTAATGAACGTAAATTTGGTATAATGCAAAAGGGATCGATATGAGGGAGCTAAAACAGAACGCTCTGTATCATCACCTTACCCACAAGTTAATAGGATTTTAGAATGAGAAGGATTAAACGCACATTTCTCAAGTGTTCCAACAAGAATGAGTCTTTTTACTTGCAAAAAGTATGTTTTTCTGATAGAGAAAAATTTACCACCTCCGTCCCAAAAATAGGGAAAACTCAAC	NA	42	36	33	39	-0.222392421336448	0.579003770543764	-0.347923303420307	0.815562151614147	0.241008099503795	1	34	21	-0.695145418471579	1
NZ_CP011932.1_rh96	NZ_CP011932.1	68369	68433	+	LIMLP_RS18095	LIMLP_18135	LIMLP_RS22175	LEPIMA_cII0073	NA	NA	ATAAAATAGAAACAGATGGAGAATGAATTTTTCAACAATTCTTTTTATGATTTGTGGAATGGAG	NA	64	39	67	12	-0.714597781137752	1	0.0660891904577724	1	-2.48112668973662	7.41841821032032e-09	86	109	0.341919570074828	1.36400655983238e-09
NZ_CP011932.1_rh97	NZ_CP011932.1	66008	66133	-	LIMLP_RS22175	LEPIMA_cII0073	LIMLP_RS18085	LIMLP_18125	LIMLP_RS18090	LIMLP_18130	ACCAGTTGTAAAGTACGGAGAGAATCACTGCAAGACCAATTGCAGATAGGAAAAGGAAGATTGGGTTGGCTTTGTTACTTCTTTCTAAATCCATAGGGCCCGTAGTTTTTGCGGAAATCAGAGCA	NA	38	35	47	36	-0.118644496498619	0.563307112093374	0.306661338234052	1	-0.384663850235325	1	44	99	1.16992500144231	3.03440295365457e-57
NZ_CP011932.1_rh98	NZ_CP011932.1	66278	66363	-	LIMLP_RS22175	LEPIMA_cII0073	LIMLP_RS18085	LIMLP_18125	LIMLP_RS18090	LIMLP_18130	TTTCCATTTTTCCTTTTGAAGTGTAAAACCTATACAATGGATCCCAAGTGAAAAAATAAATGCAGAAAGTGAAAAGAAAGACGTG	NA	34	46	52	29	0.436099114806674	0.176272170768818	0.612976876890753	0.562963524123582	-0.84245872301352	1	17	32	0.912537158749661	1
NZ_CP011932.1_rh100	NZ_CP011932.1	69386	69450	+	LIMLP_RS18100	LEPIMA_cII0075	LIMLP_RS18095	LIMLP_18135	NA	NA	CATGAATTCTCGAACACATAAAGATAATATTTATACTGAACTTGTTTCAAAACTTAAACTGTGG	NA	40	18	35	35	-1.15200309344505	0.382383384685553	-0.192645077942396	1	0	1	40	35	-0.192645077942396	0.627814850988559
NZ_CP011932.1_rh106	NZ_CP011932.1	74524	74606	+	LIMLP_RS22180	LIMLP_18160	LIMLP_RS18115	LIMLP_18155	NA	NA	AAACGATTCTTTCATTCTAAAAGGATGAAAGAATCTCAACTTTTGTATTTCCTTTAATTTGTTCGAAAAAAATCTAATTCTA	NA	24	27	57	16	0.169925001442312	0.295586505835927	1.24792751344359	0.000327238413750657	-1.83289001416474	0.0597219383745959	31	14	-1.14684138832927	1
NZ_CP011932.1_rh116	NZ_CP011932.1	79723	79774	+	LIMLP_RS18150	LIMLP_18190	LIMLP_RS18145	LIMLP_18185	NA	NA	CTTAACAAAATAATTCTAAGTTCCCGTAGGCAAGATCACTTAGAATTTGCC	NA	45	31	43	22	-0.537656785942799	1	-0.0655883416275767	1	-0.966833136064801	0.98706247558533	44	42	-0.0671141958585369	0.0399087919446398
NZ_CP011932.1_rh121	NZ_CP011932.1	82448	82645	-	LIMLP_RS18160	LIMLP_18200	LIMLP_RS18155	LIMLP_18195	NA	NA	TTTTAAGAAATAGAGTTGTAGAAAATTCTATAGCGGAGATTAACAAAACCGTTTCAATACAACGAAAACAGATGGAGAGTTAATTTTTCAACAACTCTAATATAAATTGTTTTTTTTAAAAACGGAGTTCTATTTAACGTGAGTTTGAAGTAAAAAATCTTGGCGAATCCGGCTTACCGCAGGCAAGCCGGACCGGG	NA	33	25	30	20	-0.400537929583729	0.812711882801625	-0.137503523749935	1	-0.584962500721156	1	56	35	-0.678071905112638	0.0854565734148598
NZ_CP011932.1_rh145	NZ_CP011932.1	102649	102781	-	LIMLP_RS18240	LIMLP_18280	LIMLP_RS18235	LIMLP_18275	NA	NA	GCACATAGATAAAACTTGACCATGTTGTAATATAATTCGGGTTCATTTGTAATAGAATTTTTTTTTCTTAGAGCAGGAGTTCCTACATTTTTACGAACCAACCCAAGAGAATTCTTGAACTTTCAAAAATTA	NA	59	59	60	51	0	0.412947707974472	0.0242475462466772	1	-0.234465253637023	1	60	61	0.0238467419543677	2.47235190465787e-05
NZ_CP011932.1_rh153	NZ_CP011932.1	111428	111606	+	LIMLP_RS18270	LIMLP_18310	LIMLP_RS18260	LIMLP_18300	LIMLP_RS18265	LIMLP_18305	GTAGCCGTAAACGACATAACGCAAATGAAAGGATTTTCCTTCATTTTGAATTTTCCAAGAGTCCAAGCCGATTTGTGAAATTTCTAAATTCTTTCCATTTTTCCCAAAAGTAAAGGCTTCTAATTTATGAATATGTCTGGAATAATCTCGAACCATATAAGATCCGGGAGACCAAACG	NA	50	48	45	46	-0.0588936890535686	0.43246099751402	-0.15200309344505	1	0.0317088597273381	1	39	52	0.415037499278844	5.56578824391543e-14
NZ_CP011932.1_rh156	NZ_CP011932.1	114580	114665	+	LIMLP_RS18280	LEPIMA_cII0119	LIMLP_RS18275	LIMLP_18315	NA	LEPIMA_cII0118	GGTAAAGATTTAATAAGGTGGAATTTATACCTGTGCTTTCTATAAAAGCTCCTTTGGATAATTGGTAAGTAACTCTATGAGGTCC	NA	75	62	73	92	-0.274622380109006	0.67216412671585	-0.0389941316158636	1	0.333737397176996	1	64	54	-0.245112497836531	1
NZ_CP011932.1_rh157	NZ_CP011932.1	115590	115680	+	LIMLP_RS18280	LIMLP_18320	LIMLP_RS18275	LEPIMA_cII0119	NA	NA	TTACTTAGGAGATGTCCAAGTCCTATGTTTTTTCGGAAAATACAATCATGGGTTTTGAATTTTCTGGGACGGTATCAATTTAGAATGAGG	NA	140	154	135	117	0.137503523749935	0.216303827998755	-0.0524674198941355	1	-0.206450877467426	1	171	232	0.440128480241674	5.34951407482734e-20
NZ_CP011932.1_rh167	NZ_CP011932.1	117917	117983	-	LIMLP_RS18295	LIMLP_18335	LIMLP_RS18285	LIMLP_18325	LIMLP_RS18290	LIMLP_18330	CAATATCGGACCTAAAATAAACGCTGTTGCTGGAAAAAAATTTCCGATCTTTGCAAGAATCCCCCG	NA	59	22	46	16	-1.42321143072454	0.191459088065346	-0.359081093304828	0.83119779774255	-1.52356195605701	0.225822816030827	80	59	-0.439285045525521	0.289819587036592
NZ_CP011932.1_rh171	NZ_CP011932.1	118231	118295	+	LIMLP_RS18300	LIMLP_18340	LIMLP_RS18290	LIMLP_18330	LIMLP_RS18295	LIMLP_18335	AAGAAGAACCATCTGCGATAAGATGTAAAGCTCTACTGTGTCTAAGAGTAAAAACTGTTACTGG	NA	55	40	51	41	-0.459431618637297	0.953911035064805	-0.108934371553164	1	-0.314873337353412	1	54	62	0.199308808223407	0.000346973167692867
NZ_CP011932.1_rh181	NZ_CP011932.1	125579	126068	+	LIMLP_RS18335	LIMLP_18375	LIMLP_RS18325	LIMLP_18365	LIMLP_RS18330	LIMLP_18370	CGGTCTCTTTTAGAAAGGCTTTATAAAAAGAAGAATTTGAATTAAAGCCAACTGCAATTCCAACAGAAACCACAGATCGAGAAGGATCGTTGATAAGCATTGATTTAGCTTCTTCTACCCTAAATCGATTGATATAATTGTTGAAATTCATACCTAGATGGTTATTCAAAAAGAAAGAAAGTTGATGTACAGAAATTCCAAGTTCTTCCGAAACATCCGGAAGGCGAATATCTTCGTCTAAATAAATTCTTTCTTCTTTGATGATATGAATCAGTTTTTTTTCGAGAGCGCTTATATCTACATCGTGTAAAAGTGAACGTTTGACAAAGCTTTTTCCAGATTCTGAAGAGATTATATCTAACAAATTAGGGCGGATTAAGGTTAGAAAATAATAGAAAA…	NA	78	73	81	83	-0.0955776599822311	0.277580724051421	0.0544477840223765	1	0.0351894284623002	1	61	62	0.023458972823989	3.12606515040527e-10
NZ_CP011932.1_rh187	NZ_CP011932.1	131221	131285	-	LIMLP_RS18345	LIMLP_18385	LIMLP_RS18340	LIMLP_18380	NA	NA	TCAATATGGGATCTGGCGCTTTTCTGTACAAGATCTTTCTCTTTTTTTACTTCCTTACGTCGAA	NA	30	42	32	28	0.485426827170242	0.0683428278582605	0.0931094043914815	1	-0.192645077942396	1	31	47	0.600392541290762	3.83499963721869e-15
NZ_CP011932.1_rh188	NZ_CP011932.1	132064	132168	-	LIMLP_RS18355	LIMLP_18390	LIMLP_RS18340	LEPIMA_cII0134	LIMLP_RS18345	LIMLP_18385	AATTCAAAGAAGGTTTTTTTGGAAAAAAAGAAAATGCCACTAAACCGCTTAATAGATTAACGGCCCAATTGAAAAAACTTCGATGTCTAGTATGTTGAATCTGA	NA	52	57	50	42	0.13245029602365	0.297514473910709	-0.0565835283663674	1	-0.251538766995965	1	50	62	0.31034012061215	9.09573028306873e-09
NZ_CP011932.1_rh195	NZ_CP011932.1	137093	137604	+	LIMLP_RS18375	LEPIMA_cII0141	LIMLP_RS18365	LIMLP_18405	LIMLP_RS18370	LIMLP_18410	GGAAAGTAGGGTGCGAGTTTTTTCCAAAGAATTGTCTTCTGCCGCAATGACTGAAAAGTTTGTGAGCCCTATGCTTAATAGTTTAGTTTGAAATTCGTCGGTTTGAGAGGAGTTTTCAAAGTTGATATTCCCGTAAGATTCTATTTTTTTAAGAATTTCCCGAGCGACACGATCCGATTCTAAAGTAAAATTGGAAATGAGAAGATCCGTTTGATTTTCGAAAATCATGACCGCTACAAAAGTAAGATTTACAACGGTTAAAATCGTATAAATGACGATAATCTGTAGTCGAAGTGATTTCTTCATGGTCAAGATAGATTATCGTTCTTGAATGAGTCAAAATCATTGCATACTATAAAGTGAATCGTTTTGTTTCTGAGAGCCTAATGGTACACTTGA…	NA	92	79	91	90	-0.21978120787991	0.408025949550013	-0.0157673158583167	1	-0.0159415438690215	1	72	101	0.488286481309482	9.79375904851569e-29
NZ_CP011932.1_rh200	NZ_CP011932.1	142833	142918	+	LIMLP_RS18395	LIMLP_18435	LIMLP_RS18390	LIMLP_18430	NA	NA	TTTTAACAAAAAGAGATTAAATATAGATCTGACATTGATATTTTGTGTAATCGGTTGAACAGGTTGGATTTGAAAAAGTCTTAGA	NA	53	30	39	21	-0.821029858954681	0.967053851672059	-0.442518235700951	0.680787685202529	-0.893084796083488	1	35	42	0.263034405833794	2.88585275185492e-05
NZ_CP011932.1_rh201	NZ_CP011932.1	143033	143147	+	LIMLP_RS18395	LIMLP_18435	LIMLP_RS18390	LIMLP_18430	NA	NA	ATGTTTCCGGTCTAGAGTGTTACCGATGTGCCAGAACATATAAAAGGTAGACTTACATTACGAGACATAAATATGATTATCGGAAGTTACCTGTTGCATCACATAATAAGAAAC	NA	40	46	22	31	0.20163386116965	0.266197642180456	-0.862496476250065	0.0908591578659815	0.494764691749578	1	33	50	0.599462070416271	5.67355591352086e-15
NZ_CP011932.1_rh204	NZ_CP011932.1	144695	144974	-	LIMLP_RS18405	LIMLP_18445	LIMLP_RS18400	LIMLP_18440	NA	NA	TTCTACAATTTTAGAATTTGTCCGTAAAATCGTGGTTTGTAGTAGTTCCCACATTTGAATAATCGATCTGTAAAGTTCAGATTCTAACTCTTTTCAGAATCATGAGTTCTCACTTACGTCAAGCTCACGTCAATTAATGCCTCAATCCCGTAAATTTAACGTAAAAAAACCTGGGAGATCGCGCTTTTAGCTTCAGTCAATAAATTGCATAAAAGAAACATAATACGATATTTTGTCTTGAGTTACAATTTTATTATAGAACGCAATCCGTCGAACGAC	NA	79	67	70	64	-0.237691557719331	0.619807015010635	-0.174497731232137	1	-0.129283016944966	1	74	67	-0.143364175171177	6.07626145981247e-07
NZ_CP011932.1_rh205	NZ_CP011932.1	145042	145095	-	LIMLP_RS18405	LIMLP_18445	LIMLP_RS18400	LIMLP_18440	NA	NA	TAAGATATATTATAAATTTTTAAATAATTATTTTTGGGTAGACCAAGAATCTA	RF01455	34	41	27	12	0.270089163367744	0.240949108753738	-0.332575339086871	1	-1.16992500144231	0.105499250316783	41	31	-0.403355694231209	1
NZ_CP011932.1_rh218	NZ_CP011932.1	145889	145997	+	LIMLP_RS18410	LIMLP_18450	LIMLP_RS18405	LIMLP_18445	NA	NA	GCATTTTACACCGAAACAGGGTTTTGAAATAGAGATTTACGGTACTCAATTTTATAAAGGTCGGTAAGTTTACAGAAATTAGCATTCTTCATTTTTATGAAAATCGTG	NA	49	31	46	28	-0.660513533728333	1	-0.0911478880581953	1	-0.716207033999409	1	72	57	-0.337034987277571	0.431781074712025
NZ_CP011932.1_rh219	NZ_CP011932.1	147192	147336	+	LIMLP_RS18420	LIMLP_18460	LIMLP_RS18410	LIMLP_18450	LIMLP_RS18415	LIMLP_18455	TGTAATTCCATCTACTAAGTTTTCAGCAGTGCTTTCTACACAGGCTCGAATGATTTCAGACTCGCTCAAGTTTTCTGTATCTCGCGCTACGATTTTAGATACTTTTCTACGAGCTAATGGAAGATTAGTTTGTACTAACGCATC	NA	72	62	68	74	-0.215728691055437	0.566439443581982	-0.082462160191973	1	0.12199052437861	1	78	197	1.33664960059413	2.22498653881e-97
NZ_CP011932.1_rh230	NZ_CP011932.1	163772	163855	+	LIMLP_RS18495	LIMLP_18535	LIMLP_RS18490	LIMLP_18530	NA	NA	TTTATTCTGGTAGTAATTTGTGGGGAACTCCACTGGATTTAACAATGAAAATACGATTTACGAGCCTATAAATTTCACAAAGG	NA	105	66	68	44	-0.669851398307669	1	-0.626782676415783	0.100500412050183	-0.628031222613042	1	63	75	0.251538766995964	1.09927763020153e-06
NZ_CP011932.1_rh240	NZ_CP011932.1	167243	167485	+	LIMLP_RS22185	LIMLP_18545	LIMLP_RS18495	LIMLP_18535	LIMLP_RS18500	LIMLP_18540	GGTACGCCAATCCTTTGTTACAAAAAACTTAGAATGACAAATGGGACAACCGTAATTTCCAGAGATTCTAATTTTCAAAAGATGAAAACAAACCGGACAATGAACGAGTACATTTTCAACAAACGAAGAAACTTCCCCTTTGGAATTAGCAGTTAAATGTAATTTTGCTGAATCTCTATCGGAAAAGACTGAAATTTTGTTTTCGCCTTTGACAGAAATTTCAATTCCAGTTGGTACGGAAC	NA	102	51	75	75	-1	0.462460301122818	-0.443606651475615	0.482678951401248	0	1	97	56	-0.792557920129524	0.946903865597574
NZ_CP011932.1_rh248	NZ_CP011932.1	173207	173299	+	LIMLP_RS18525	LIMLP_18565	LIMLP_RS18520	LIMLP_18560	NA	NA	TTCTTCGCCAAACGTAATTGTTATTGGATTTGATAGAGGTTTTTCAAATTAAAAGATTCTGTAAGTGAGTCGAAAGACATAAAATCGGCCCG	NA	160	265	186	190	0.727920454563199	0.00159082663834134	0.217230716220669	0.681812434405771	0.0306967972229164	1	185	318	0.781501494768043	3.64606998729418e-40
NZ_CP011932.1_rh249	NZ_CP011932.1	173380	173629	+	LIMLP_RS18525	LIMLP_18565	LIMLP_RS18520	LIMLP_18560	NA	NA	AATTAATATGAGTTCGGTAATCAATGCGAAAGTGATTCATATGTTGCACCTGTCGAACCACCCGGAAAAACTCTCTAAGTATAGGCATTCAGGAAGTGAAGCATCAAGTTTAAGGAAGCGTTTTGCTGAGTTCAACACAACTTGCAGAGTAACTATCCATAGAATTATGCGCTGAAGCAAGCAACATTGAATTTTTTATTTGCCAGAATTTTTCTCACACCGAATTTACGTTAAATTAAAAATTTTGAG	NA	79	82	95	86	0.0537712564409807	0.273938396817555	0.266074860153845	0.843565218567171	-0.14359085362885	1	83	121	0.54382380592767	2.18891316631291e-29
NZ_CP011932.1_rh261	NZ_CP011932.1	186578	186682	+	LIMLP_RS18575	LIMLP_18615	LIMLP_RS18565	LIMLP_18605	LIMLP_RS18570	LIMLP_18610	ATTCAAAGAAGGTTTTTTTGGAAAAAAAGAAAATGCCACTAAACCGCTTAATAGATTAACGGCCCAATTGAAAAAACTTCGATGTCTAGTATGTTGAATCTGAC	NA	54	58	54	47	0.103093492964104	0.315554310267494	0	1	-0.200298650485831	1	52	65	0.321928094887362	1.03097616322786e-08
NZ_CP011932.1_rh262	NZ_CP011932.1	187466	187525	+	LIMLP_RS18575	LIMLP_18615	LIMLP_RS18570	LIMLP_18610	NA	NA	TGGGATCTGGCGCTTTTCTGTACAAGATCTTTCTCTTTTTTTACTTCCTTACGTCGAAC	NA	37	45	37	29	0.282399730700725	0.277580724051421	0	1	-0.351472370501378	1	36	53	0.557995453120887	3.53214388430117e-14
NZ_CP011932.1_rh266	NZ_CP011932.1	191874	191938	+	LIMLP_RS18590	LIMLP_18630	LIMLP_RS18585	LIMLP_18625	NA	NA	GTGGGAGTTCCTAGAATTGCACAAATTTTGCAGTCAAGTTTTGAAATCTAAACTTATATACGAC	NA	56	43	57	29	-0.381090167355506	0.841766961278436	0.0255350921071375	1	-0.974909019037169	1	49	60	0.29218075149331	2.98133319470612e-05
NZ_CP011932.1_rh269	NZ_CP011932.1	193768	193840	-	LIMLP_RS18600	LIMLP_18640	LIMLP_RS18595	LEPIMA_cII0193	NA	NA	GATTTAGAATGTAATTCAACATGTTTGTTTTTGGTTAGAGCGGCTTTATAAATTGTATTAAAATCATGTCGA	NA	55	59	77	76	0.101283335837182	0.37118410035615	0.485426827170242	0.743464175599947	-0.0188590272513159	1	69	59	-0.225881407416328	0.945961867037448
NZ_CP011932.1_rh272	NZ_CP011932.1	195682	195906	-	LIMLP_RS18615	LIMLP_18655	LIMLP_RS18605	LIMLP_18645	NA	LIMLP_18650	CGTAATAATGCGACAAAATCCTGAAAAAATTTCTTTCCTAAACATGGAAAAAATTTCAAACTGTAGAGAAAAAGACTTATTTTTGAAATATTGTTTATTTGTTTTTATACAGTCCAAATCAAACAGATTTTGAGAGGAGAATTTTTTTATCCGAATAACTTTTTCGGGATTATTCCGTGGAATGGGATCTATATTTGAGACTAGTCCTTCGATTCTGATTACCG	NA	87	59	86	64	-0.560300446486887	1	-0.0166787411466303	1	-0.426264754702098	1	104	114	0.13245029602365	1.46484422100384e-13
NZ_CP011932.1_rh278	NZ_CP011932.1	202039	202120	+	LIMLP_RS22200	LEPIMA_cII0202	LIMLP_RS18635	LIMLP_18675	NA	NA	TTCGGAAACTTTTATCGACAATTTATATTAGAGTTGTTGAAAAATTCCATAGTGGGGATTAACAAAACTACTACAATTGAC	NA	33	35	34	39	0.084888897586513	0.420086759211129	0.0430687218918859	1	0.197939377611909	1	41	18	-1.18762700317577	8.73174405115342e-13
NZ_CP011932.1_rh294	NZ_CP011932.1	215892	215984	-	LIMLP_RS18695	LIMLP_18735	LIMLP_RS18685	LIMLP_18725	LIMLP_RS18690	LIMLP_18730	AATTAGATTTTGAAACTGTTGTTTGGTTCTGACTAGTAATCTCCAAAATAAAAGTCTCCAAGGTGGGTTTACAAAAATAAAAACGGCTCCGG	NA	81	73	80	91	-0.150025444004607	0.571361774805417	-0.0179219079972625	1	0.185866545311334	1	88	81	-0.119581615752673	0.00360517453674763
NZ_CP011932.1_rh297	NZ_CP011932.1	218298	218878	-	LIMLP_RS18700	LIMLP_18740	LIMLP_RS18695	LIMLP_18735	NA	NA	GGTTCTTAAAAACTTACCTATAAATAAAGATTAAAAATTTTTGGATTTAACTCTTCTCTTTTCCTATCAAACTTCAAATATTTGTTTGAGTAATCTTTCGTCAGAACTTATCCAAAAAATTTAAAATGTGGGAACTGCTACGAAAATTTAACGACATTAAGAACTACTTGAAAGTTCACAAATTGCCAATGCGACTTAATTTGTAGGAATTACTGCATTTTATTAAAGATTTCTAAAGAATGATCGTGTAAAATTTTTTGAGGTCTTTGGACAAGCTCTAAATACAATTATTGTATAATGTTTCCTGTATGCAACTATTGACCAGAGCTTAGGAAGTCCGGTGGTTGCCTGTAGCAAGCTGGATTTGCCCAAATTTTCTTACGTCGAATTCACGTTAAT…	NA	97	94	95	80	-0.0453239905094903	0.236454056147709	-0.0300572338561799	1	-0.247927513443586	1	94	97	0.0453239905094903	7.11219130331496e-10
NZ_CP011932.1_rh303	NZ_CP011932.1	220195	220299	+	LIMLP_RS18715	LIMLP_18755	LIMLP_RS18705	LIMLP_18745	LIMLP_RS18710	LIMLP_18750	ATTCAAAGAAGGTTTTTTTGGAAAAAAAGAAAATGCCACTAAACCGCTTAATAGATTAACGGCCCAATTGAAAAAACTTCGATGTCTAGTATGTTGAATCTGAC	NA	54	58	54	47	0.103093492964104	0.315554310267494	0	1	-0.200298650485831	1	52	65	0.321928094887362	1.03097616322786e-08
NZ_CP011932.1_rh304	NZ_CP011932.1	221083	221182	+	LIMLP_RS18715	LIMLP_18755	LIMLP_RS18710	LIMLP_18750	NA	NA	TGGGATCTGGCGCTTTTCTGTACAAGATCTTTCTCTTTTTTTACTTCCTTACGTCGAACTCACGTTAAGATATTGAGTAATTCGTATTTAGTTTCGAAG	NA	43	47	52	31	0.128324096975539	0.331909711128104	0.274174963438994	1	-0.746243407754217	1	40	53	0.405992359675837	2.44721523906086e-08
NZ_CP011932.1_rh310	NZ_CP011932.1	221276	221362	-	LIMLP_RS18715	LIMLP_18755	LIMLP_RS18710	LIMLP_18750	NA	NA	AATCTATCGTGCTATAAAAATGCACGAAAATGATACTATGAAATTGTTCAGAGATTAGAACTGGGAAACCCCACTTTCAAAAAAGC	NA	62	57	52	25	-0.121306296222134	0.563307112093374	-0.253756592245783	0.923337258816437	-1.05658352836637	0.923032334599458	54	61	0.175849835399418	0.000154383638304647
NZ_CP011932.1_rh311	NZ_CP011932.1	223659	224697	-	LIMLP_RS18720	LIMLP_18760	LIMLP_RS18710	LIMLP_18750	LIMLP_RS18715	LIMLP_18755	TTGATATAGTAGTGTTTGTACTACCATAAGCATTGCTTGCAGTAATGGTGTAATTTGTAGCGGATTGAGTTGTAGTTGGCGTTCCTGAGATAGCACAAGTAGTTCCGTTGATTCCTAAACCAGCGGGTAAAGGGATATCTGAATTACAACTTGTTACGGTTCCTGTAACAGAAGGAGTAGCAGTAGTAATTGTTGCACCTTGTGTGAAAGTAAACGGCGTTCCCGCATAACTTAGAGCAGATGGAGGTGCCAAATTTACACGAATTGATATAGTAGTGTTTGTACTACCATAAGCATTGCTTGCAGTAATGGTGTAATTTGTAGCGGATTGAGTTGTAGTTGGCGTTCCTGAGATAGCACAAGTAGTTCCGTTGATTCCTAAACCAGCGGGTAAAGGGA…	NA	77	77	67	63	0	0.37118410035615	-0.200697350237129	0.900876820684452	-0.0888092669578559	1	63	78	0.308122295362332	3.98655212540164e-20
NZ_CP011932.1_rh321	NZ_CP011932.1	234067	234138	-	LIMLP_RS18740	LIMLP_18780	LIMLP_RS18735	LIMLP_18775	NA	NA	GTTTAAAATCAAAATTGTTGGATCATTCTATTCTACTTTTACTAAGAACCTGTCCCAAAAGCTGGAGCAAC	NA	116	95	84	91	-0.288125386796624	0.699634672561453	-0.465663572348812	0.381674108297509	0.115477217419936	1	108	109	0.0132968226134579	3.70810010065697e-05
NZ_CP011932.1_rh326	NZ_CP011932.1	241122	241244	-	LIMLP_RS18755	LIMLP_18795	LIMLP_RS18750	LIMLP_18790	NA	NA	AGATTTTTGGATAAGATCACTTAAAAACTATAACAGAATGTTCAACATCTTGTATTGAAATAGAGCCTTGTAATTAAGACCCCATGGTATTCAATTTTATAAAAATTTGTAAGAGTTATAGT	NA	93	57	83	23	-0.70626879694329	1	-0.164119379761107	1	-1.85147747528991	0.00326104422074982	75	49	-0.614108846380673	0.0750680380108418
NZ_CP011932.1_rh337	NZ_CP011932.1	248362	248504	-	LIMLP_RS18785	LIMLP_18825	LIMLP_RS18780	LIMLP_18820	NA	NA	AAAATAACGAGGTGCAAAATTCCTTTCAAAACAACAATTTTTTTTTAAATGTGGGAACTCCAGCAAATCACAATTTTACGAACAAATTCTAAAATTGTAGGAACTCATACTTTTAGAAAATTCTTTCTCATTTTTTTACGTC	NA	168	181	199	163	0.107528464304445	0.193030948001612	0.244307197764889	0.959019084575673	-0.287896466312571	1	162	135	-0.263034405833794	3.66542951824909e-05
NZ_CP011932.1_rh342	NZ_CP011932.1	252061	252125	-	LIMLP_RS18800	LIMLP_18840	LIMLP_RS22230	LIMLP_18835	NA	NA	AAAAACTACTCTGTTCTTGACATTTCAATGAGACAGAATATTTTGCTGCTACACGAAAGGAGGT	NA	62	45	49	26	-0.4623432140572	0.945892114003316	-0.339486466271667	0.877612411026496	-0.914270125974116	1	38	55	0.533432200081074	7.4448064694329e-10
NZ_CP011932.1_rh345	NZ_CP011932.1	252870	253217	-	LIMLP_RS18805	LIMLP_18845	LIMLP_RS22230	LIMLP_18835	LIMLP_RS18800	LEPIMA_cII0240,LIMLP_18840	TGAATCACCGCTATGGAATTTTTCAACAACTCTAATTTTGTTTTTAGTATTTATTTGTATTGTACAGTTTATAATCTTAAAATGTGGGAACTACCACGAGTCACAATTTTAAGAACAAATTCTAAAATTGTAGAAACTAGAAACTCACTATTTTTAGAAAATTCTTTCTCATTTCTTAGGCCGAACTTGTGTTTTTAAATACGAGAATTTGATAAAAAATTTACTATAAATTGGTGAGGGAAAGAAATTCGGCGGCTACGGTTTTTATTTTCGGGTAATGCCAGATTTCAGACTCAAGGTCTGAAAAAAGTCTAAGAAGTTGGGGCTGAAATTTTTGTTTATTGTAG	NA	54	32	39	28	-0.754887502163469	0.747523322046392	-0.46948528330122	0.680787685202529	-0.478047296804644	1	39	36	-0.115477217419936	0.00016596534760347
NZ_CP011932.1_rh347	NZ_CP011932.1	254943	255014	+	LIMLP_RS18810	LIMLP_18850	LIMLP_RS18805	LIMLP_18845	NA	NA	GGTTAAACTATTGAATTTCTAAAACACCCATACAAACCAGCAAACATTTTTCCTGAACGCCGATCCATAGA	NA	54	28	41	11	-0.947532580105864	0.619807015010635	-0.397335497545385	0.792006747587646	-1.89812038598079	0.0113349738324112	48	61	0.34577483684173	3.80528627244675e-06
NZ_CP011932.1_rh349	NZ_CP011932.1	256577	256639	+	LIMLP_RS18815	LIMLP_18855	LIMLP_RS18810	LEPIMA_cII0243	NA	NA	AGATACACAAAATGGTTCAACTCAGTAAAAGACATATTCGTTTTAAAAAATTTCTTGCGGAG	NA	33	15	30	11	-1.13750352374993	0.300945329193862	-0.137503523749935	1	-1.44745897697122	0.0741727456879808	62	193	1.63826072688121	1.97707683597913e-120
NZ_CP011932.1_rh354	NZ_CP011932.1	259620	259700	+	LIMLP_RS18825	LIMLP_18865	LIMLP_RS18820	LIMLP_18860	NA	NA	GATTTGGTTTGGGACATTTCTTAGTTTTAGGGAATCTCTATAAAATAGTTTTTTCATTTTTGTGATAGTCGTAAAAGGGC	NA	104	68	83	56	-0.612976876890753	1	-0.325400286794167	0.818819124137572	-0.567684509289321	1	89	62	-0.521537120579523	0.0623965903127962
NZ_CP011932.1_rh355	NZ_CP011932.1	259788	260131	+	LIMLP_RS18830	LEPIMA_cII0247	LIMLP_RS18820	LIMLP_18860	LIMLP_RS18825	LIMLP_18865	TTCTAAAGAGTCTCGTATTTGCCTCTATATCTGTCGAGCATCCTAAAACACGACACAATACCCGTAAAAAGCATTTTATTGAGTTCAAGAAGCGAGACACTTTCGTTTTATAAAATGTGGGAACTACAACGAAAATTGAACGACATTAGAATTACTCGAAAGTTCGCAAATTATCAAATACTTAACGTGAGTTCGGCCTAAGGAGAGAGTAAAAGTTGTAAATTGTCTTTAGATCTCAAATTCAAAGAAGGTTTTTTTGGAAAAAAAGAAAATGCCACTAAACCGCTTAATAGATTAACGGCCCAATTGAAAAAACTTCGATGTCTAGTATGTTGAATCTGAC	NA	47	46	47	40	-0.0310268956206245	0.300448765705238	0	1	-0.232660756790275	1	51	40	-0.350497247084133	0.013555244222379
NZ_CP011932.1_rh356	NZ_CP011932.1	260915	260970	+	LIMLP_RS18830	LIMLP_18870	LIMLP_RS18825	LIMLP_18865	NA	NA	TGGGATCTGGCGCTTTTCTGTACAAGATCTTTCTCTTTTTTTACTTCCTTACGTC	NA	36	48	39	30	0.415037499278844	0.181049326162769	0.115477217419936	1	-0.37851162325373	1	38	58	0.610053481683987	5.2033362785971e-16
NZ_CP011932.1_rh362	NZ_CP011932.1	264564	264687	-	LIMLP_RS18850	LIMLP_18890	LIMLP_RS18840	LIMLP_18880	LIMLP_RS18845	LIMLP_18885	GATAACCGGTTACTATAAAAATATCTCCTCCGGAAAGATCAGAATCTTTATCAGAAGGAGACAAGGAAGAAATCAATGAAATCGTAAATTCAAAAATTTCAGAAAGAAAATAAAAAGACGTTC	NA	43	40	51	38	-0.104336659814736	0.511538716548666	0.246160587269398	1	-0.42449782852791	1	49	63	0.362570079384708	1.19041645826663e-10
NZ_CP011932.1_rh363	NZ_CP011932.1	264767	264912	-	LIMLP_RS18850	LIMLP_18890	LIMLP_RS18840	LIMLP_18880	LIMLP_RS18845	LIMLP_18885	CTTTGATTTTTTGACGACTTCGATCCGGCAGCAACAGAGTGATCAATCCTCCCGTATTGTGAGCGAGTAAAACGGACTTCAAAGGAATCTGATCCATTTGTTTTGAAAGAACTTCTACTGCACTCGTAGTGTTGAATAAAAAAGA	NA	69	84	70	59	0.283792966000591	0.133899818733745	0.0207585601667975	1	-0.246639967583125	1	73	93	0.349334252228014	7.85833838463865e-15
NZ_CP011932.1_rh364	NZ_CP011932.1	264968	265106	-	LIMLP_RS18850	LIMLP_18890	LIMLP_RS18840	LIMLP_18880	LIMLP_RS18845	LIMLP_18885	AAGGTCTCTTCCTTCGCCGTAAACAGAAGAAGAAGCGGGAAGGAAAATAAATTCTTTCAAAGGAGAAAGTGGATGAAAACGATCCATAAACAGAAAAGTTTTAAATAGTTCTTTTAAATATTTAGAACCAAAATACAA	NA	47	54	34	28	0.200298650485831	0.240949108753738	-0.467126010427298	0.514816233432225	-0.280107919192735	1	38	51	0.42449782852791	6.37692382748777e-12
NZ_CP011932.1_rh367	NZ_CP011932.1	268892	268989	-	LIMLP_RS22235	LIMLP_18900	LIMLP_RS18855	LIMLP_18895	NA	NA	TGGGTTGTTAAACATTCAAAATTTTTAAATGTAGGAGCTACCACGTTTTATTAAAAATTCTCCGGGATAAGTTTTAGATTTAGTATTTTAAAAAAGG	NA	50	27	41	4	-0.888968687611256	0.870572625413764	-0.286304185156641	0.923337258816437	-3.35755200461808	1.30529891503173e-49	35	20	-0.807354922057604	1
NZ_CP011932.1_rh375	NZ_CP011932.1	268431	268536	+	LIMLP_RS22235	LIMLP_18900	LIMLP_RS18850	LIMLP_18890	LIMLP_RS18855	LIMLP_18895	AAGTAATGGAGTCATAAACACGGAAAGAATCGTAGAAGACGCAGTCATAGAAACCGAAAGCGCCAAATCTCCTTTTGCAAGATATGTAATCACGTTAGACGCAAC	NA	49	34	59	41	-0.527247002864869	1	0.267933205246633	1	-0.525091044743758	1	50	76	0.604071323668861	1.68201805862e-18
NZ_CP011932.1_rh400	NZ_CP011932.1	279233	279410	-	LIMLP_RS18895	LIMLP_18935	LIMLP_RS18890	LIMLP_18930	NA	NA	AATTTATGATTCTGAAAAAAGTTGAAATCTGAACTTTACAGATTGATCCTTTACTACTCGGACGCATGAAAATAGTACCAAGTTATTAACCATAACCAACCCCACAAGTTGGATAGGCTTTTAGAATCAAAATGAACTCAACAGAACGGGCTTTCTATGGATCGCCGTTCTGGGCTC	NA	57	60	58	53	0.0740005814437768	0.286024494220839	0.0250909809628305	1	-0.130060540564373	1	66	113	0.775784843056734	5.10284077862544e-37
NZ_CP011932.1_rh401	NZ_CP011932.1	287311	287372	-	LIMLP_RS18940	LIMLP_18980	LIMLP_RS18935	LIMLP_18975	LIMLP_RS22240	NA	CGCAAGACACTCGGAACTTGTCTTAAAATCTCAAAGCGTGGGAACTATTACAAAGATTTGA	NA	43	37	49	13	-0.216811389073148	0.727780998705941	0.18844508941311	1	-1.91427012597412	0.00897921961997814	65	67	0.0437213774293178	0.018119688296763
NZ_CP011932.1_rh402	NZ_CP011932.1	291497	291605	-	LIMLP_RS18960	LIMLP_19000	LIMLP_RS18950	LIMLP_18990	LIMLP_RS18955	LIMLP_18995	TCTGTAGAAAATGTCACAACCTTTTGGATTGAAGTCGCCAGCGGTAATTTCTACTCGGACCTTATCTCGAAAAAATGCTTCTGCTTTATAAACAACTGCAATATCCGT	NA	30	26	48	37	-0.206450877467426	0.646438512329721	0.678071905112638	0.362601770348477	-0.375509135092206	1	29	83	1.51705843621935	1.31391440462157e-92
NZ_CP011932.1_rh413	NZ_CP011932.1	298636	298700	-	LIMLP_RS18990	LEPIMA_cII0282	LIMLP_RS22250	LEPIMA_cII0281	NA	NA	AACTACTGCATTTGATTAAAAATTTTTAAAGAATCGGGTAAAACTCTTTGAGGTTTTAAGGCAA	NA	37	47	38	20	0.345135486048687	0.240193672141318	0.0384741478146356	1	-0.925999418556223	1	40	34	-0.234465253637023	0.746621954183109
NZ_CP011932.1_rh417	NZ_CP011932.1	300771	301021	-	LIMLP_RS19000	LIMLP_19040	LIMLP_RS18990	LIMLP_19030	LIMLP_RS18995	LIMLP_19035	CTTATCGTCAGAAAGATTCAAGGGATCTCCACCCGAAAGGATCACTTCTTTGATTTCTTTGTGAGACCGAAAATAATTTAAAGCCTGGTCCCAGTCTTCTTGGCCGGGAGTATGGGAAGATTTGCTAACTTTTCTTTTGCGAGTACAGAATCTACAATAAACCGCACATACATGGGAAAGATACCAAAGAGCTCGATCCGGATATCTATGTGTGACTCCTTTGACCGGCATAAATGTTTCTTCGGATAGT	NA	49	57	47	51	0.218180170049533	0.165044723574207	-0.0601209924375709	1	0.117836490293858	1	35	64	0.870716983055034	8.14602066803674e-39
NZ_CP011932.1_rh429	NZ_CP011932.1	311436	311731	-	LIMLP_RS19055	LIMLP_19095	LIMLP_RS19050	LIMLP_19090	NA	NA	TTTAACAAGATGAAACTTGAAACTAAAAAGAATCAAATTGGGTTTCTATAAAAGATCTTTAAGAATAAAATAAAAAGTGTTTCAAAAGGAAGCGAATATAAGAATCTCTTAAAGGTTATCATTGGGATACGTGAAGTAAAACCAATCACAAAGATTCGTTTTAGTCTTATGAAAGGTAGTTTGCATTACTTCCTTATAGAAGGTTTTTTCCTTCTTTTTGTAGGATTCTAGATCTAAATGAAGTCCAAAAAAATAAAATAAAATTTACAGTCAGAGTTGACAAAAAAATATAGTG	NA	66	47	75	46	-0.489805267680816	1	0.184424571137428	1	-0.705256734438868	1	83	32	-1.37503943134692	2.93242735966341e-11
NZ_CP011932.1_rh437	NZ_CP011932.1	316616	316946	-	LIMLP_RS19080	LEPIMA_cII0303	LIMLP_RS19075	LIMLP_19115	NA	NA	GAGTTCCTACATTTTATTTTTACAGAAATCGGGTTTTATAAAACGAAGAAGCTTTTGCGCTGGACGTGAGTTCTATATAAGAAATCTGTTTCCTAAAATTTCGTTTTACAGTGAGAAATGGATGTGGGGACTCTTACAAAATCTTGAAATTGCCGTAAACACTAAGAGCTTGTTCTAAAACCGTCCAGTGTGGGAATTACTACGAAAATTTAACAACATTAGAACTATTCGAAAGTTCACAAATTGCCAAATGCGACTTAATCTGTAGGAACTACTGCATTTTATTAAAAATTTCTAAGGGATTATCGTGTAAAATTTTTTGAAGTTTGG	NA	45	48	40	39	0.0931094043914815	0.213737481859873	-0.169925001442312	1	-0.036525876025114	1	33	34	0.0430687218918859	1
NZ_CP011932.1_rh449	NZ_CP011932.1	328077	328185	-	LIMLP_RS19120	LEPIMA_cII0312	LIMLP_RS19110	LIMLP_19150	LIMLP_RS19115	LIMLP_19155	GAGATCGAATGCAAAAGAAATTAGTTTCATTGCGGCTGGAAGAGGTAAGACTTTAATTTCGTGCAGATTAATTTTCACATGAAGATTAGACTGATAAAATAAAAGAGC	NA	26	34	38	22	0.387023123109247	0.223401186179657	0.547487795302493	0.644146800613106	-0.788495894806288	1	31	30	-0.0473057147783566	1
NZ_CP011932.1_rh461	NZ_CP011932.1	335120	335173	+	LIMLP_RS19175	LIMLP_19215	LIMLP_RS19170	LIMLP_19210	NA	NA	TAAGTATTTGAGATTATATAATGAAAATACAAAGTTTGGAAATTCATGACGCC	NA	93	55	89	52	-0.757799097583372	1	-0.0634253801416336	1	-0.775293712825306	1	84	66	-0.347923303420307	1
NZ_CP011932.1_rh484	NZ_CP011932.1	351155	351210	-	LIMLP_RS19230	LIMLP_19270	LIMLP_RS19225	LIMLP_19265	NA	NA	GGCTTGGGGCGGGCAAATAAATAAATGTCCAAAAATAAGCATGCAATATAGACGG	NA	68	58	61	62	-0.229481846122767	0.695860372560176	-0.156725503687453	1	0.023458972823989	1	55	30	-0.874469117916141	9.4281269899522e-05
NZ_CP011932.1_rh486	NZ_CP011932.1	351571	351756	+	LIMLP_RS22280	LIMLP_19280	LIMLP_RS19225	LIMLP_19265	LIMLP_RS19230,LIMLP_RS19235	LIMLP_19270,LIMLP_19275	CCTCTTTACTCGTCATCATAATTGTTTCTAAACGTCTGCAAATCTCATAATCGTTTACTTCAAGAGACATCTTTTTCATCGCGTTTAGCAATTTTTGAAAAGATGACCGTTTCACTTTAGAAGCCATAAACAAAGATTTTCAACTGCGGCTTGAAAAACAAACAAATTTAGAATTTTATCCGACA	NA	48	30	46	27	-0.678071905112638	1	-0.0614005446641433	1	-0.768674453893544	1	35	42	0.263034405833794	8.69162033023519e-09
NZ_CP011932.1_rh488	NZ_CP011932.1	352594	352673	+	LIMLP_RS19240	LIMLP_19280	LIMLP_RS19230	LIMLP_19270	LIMLP_RS22280,LIMLP_RS19235	LIMLP_19275	AAATTTCTAAAACATCATTTTTAGAAGCGTACAATGTATGGAACAAACCGAGCCCCAAAAATAGGAGCAAAAATCGTGC	NA	61	79	47	67	0.373043410614217	0.179002938935783	-0.376148485885249	0.71778599860994	0.511500338780135	1	44	100	1.18442457113743	1.11499189219842e-48
NZ_CP011932.1_rh490	NZ_CP011932.1	353695	353790	+	LIMLP_RS19245	LIMLP_19285	LIMLP_RS22280	LIMLP_19275	LIMLP_RS19240	LIMLP_19280	CCTTTTTGGGTAAAAACGACATAGGTCATTTTTGCAAGACGAACTTTGACTAAAAATCCGCCAGGAGTTTTTCGTTCTTCATAGAGAGAATCGAG	NA	35	17	20	50	-1.04182017569463	0.477084013496557	-0.807354922057604	0.0817045367700155	1.32192809488736	0.103736804837294	26	63	1.27684020535882	2.1803386568828e-49
NZ_CP011932.1_rh494	NZ_CP011932.1	357010	357074	+	LIMLP_RS19260	LIMLP_19300	LIMLP_RS19255	LIMLP_19295	NA	NA	CAAAATGATTAAGCGACATTAAAAGTACATACAAGTACTTAGTAAAAGAAAAACTAAAAACAAG	NA	62	31	56	43	-1	0.56926715216	-0.146841388329271	1	-0.381090167355506	1	77	59	-0.38414349133306	0.670951401831346
NZ_CP011932.1_rh495	NZ_CP011932.1	357177	357336	+	LIMLP_RS19260	LIMLP_19300	LIMLP_RS19255	LIMLP_19295	NA	NA	AAGATATTATTTTAGCGTGAGTTCGATAAAAAATGAATGTGGAAATCACAAACAAAATTAACCGAGAATCATCAAATCCACTAATAGACTGAGAAATTTTAAAACTCAGCTGAAATCGAACTCACGTTATTAAAATCCGGACAAAAAAATTCCCCTGGC	NA	780	1099	637	883	0.494645357199621	0.0558483156557545	-0.29218075149331	0.625186748712921	0.471120065392166	0.749029289999432	476	708	0.572787786775054	9.83667480224363e-34
NZ_CP011933.1_rh13	NZ_CP011933.1	13607	13803	+	LIMLP_RS19285	LIMLP_19325	LIMLP_RS19275	LIMLP_19315	LIMLP_RS19280	LIMLP_19320	TGGAATATTAGAATAAAAAAGAAGAGAAAGCTCTAATCGGTATTACTTCAATATTAAAAACTACCATTGTTTCCTACTCATTCAACTTTTCTCTGAATTTCAGTATTTGAAAGAAGTTCTTGTCTAAGATCTCTGGGAGATTTACCCGTATATTTAACACAAGCTCTGTGAAACGAAGAAGCGGAATTAAAACCAC	NA	30	52	48	48	0.793549122532574	0.056350233042455	0.678071905112638	0.248649928643156	0	1	38	33	-0.203533394085132	1
NZ_CP011933.1_rh22	NZ_CP011933.1	15417	15715	-	LIMLP_RS19295	LIMLP_19335	LIMLP_RS19285	LIMLP_19325	LIMLP_RS19290	LIMLP_19330	ATAGATAAATAATAGAATCGATTAATAATTTCTATAATAGCATTCTGATCTTCTTGATGTAATTTTACAAATTTCTCCATTATTTCAGATAAACCAGGAATTTTTAAGATTGTTCGTACTATTAATTTTTCTTTGTCGTTACCAGATTCTTCTGACCAAAAATCTCCTTTGCCTTCCATGATCCAATTAGCAGAGACATTTGTTTTCAACTGAAAAAGTTCTGCATACGTCCAAGTAAATTCTGTTTCACCACCTAATAATCTGGAGGCATTCGACGGATGAATCCTTAAAATATCGG	NA	71	52	55	76	-0.44930740136359	1	-0.368387405980023	0.437198693931031	0.466567799918926	0.699998964314163	57	53	-0.104969559601543	1
NZ_CP011933.1_rh25	NZ_CP011933.1	15956	16212	+	LIMLP_RS19300	LIMLP_19340	LIMLP_RS19290	LIMLP_19330	LIMLP_RS19295	LIMLP_19335	CACTCCAGAAAAGATTTCTTGTCTAGTTTGAAAAGCATCATAGTGAAGAATCGCTATTCCCCAGAAAATTATACAAATTATAGTGCCAATTGAAGCATAAGATCCTAAATATATTTTAAAGAAAGGTAAAATCCAAACTAAAGGTATGATAATTAAGAATGCAGAAGTAATTCCGAATAACATTAGAGACAATCGAACGCGAATCATTCCTTCTGATTTAATTAAACATTTTACAAGTTTATAAATACATTCTAAT	NA	28	34	48	37	0.280107919192735	0.259984092207232	0.777607578663552	0.10626870089197	-0.375509135092206	1	30	23	-0.383328639551506	1
NZ_CP011933.1_rh26	NZ_CP011933.1	16404	16984	+	LIMLP_RS19305	LEPIMA_p0011	LIMLP_RS19290	LIMLP_19330	LIMLP_RS19300,LIMLP_RS19295	LIMLP_19335,LIMLP_19340	TTAGACAAAAAATAAGGAGCGAAGATGGCTGAAATTAAAATCCAATTGGGTGCATAAAGACGAATATTATAAGGAATAAATTGTCTGCATCCTGAAAATAATGTCCATAACCCAACGGAAATACATAAATAATAAAAATTCTGTCTTACTTCAATTAGAGGATTTCTTATTTTCTTAACATAATACCCAAGACCTAATATCAATGATGAAGTAAAAAGAATAAAAAATACTGACATATTTGTGACACGAACGGTTTCAAGTCACCATAATCGTGTTCTTATTTTTTGTAAAGCTACTTTAGGGATTTCGATAGGTGTAAGATAAACAGGTTCATTGTTATAATAACATTCCGGAAAATAGACTTCTTTTGTATACTTTTTGGAAGTAACTGCCCCTATA…	NA	70	103	80	76	0.557217510238252	0.0494708862846301	0.192645077942396	1	-0.0740005814437769	1	70	95	0.440572591385981	9.61070118059927e-06
NZ_CP011933.1_rh29	NZ_CP011933.1	17476	18037	+	LIMLP_RS19305	LIMLP_19345	LIMLP_RS19300	LIMLP_19340	NA	LEPIMA_p0012	TGAAAAATAGGGGAAAGCAGAAAATTTTAAAAAGACCTTAAAACAAAGATCACCTATTAAAGCCGGATTTCAATCTCCCACCGAAGAATATTTAGAAACTGTCTTGATATATCTTCATTAATTGTACAAAAAGATCGATCACTTAAACCAAAGACATCGAATAATGTTCAAGTCTTATCTGGATAAGGAAATAAATGCTTATATTATAAAACTGGAAAGTCGTTTGTATAAGCCAAATCGATATAAATACTATTATCCGGACTTAGAACAAGAGCTATTGTTTTAGCAAATGAATAGAGTTGTTGAAAAATTCCATAGTGACGATTAACAAAACAGCTTCAATTGCCGGTTTCCATAAAATAGAAACAGATGGAGAATTAATTTTTCAACAATTCTAAT…	NA	39	40	40	45	0.0365258760251139	0.448698668214446	0.0365258760251139	1	0.169925001442312	1	55	51	-0.108934371553164	1
NZ_CP011933.1_rh30	NZ_CP011933.1	18324	18445	+	LIMLP_RS19305	LIMLP_19345	LIMLP_RS19300	LEPIMA_p0012	NA	NA	ATTGTGATTGGATGTTCGAACGACATGGTATATAAGTTGGATAACTGGTCATTTTGCCCCTGAGTGAAAATTAGGATTTACAGTCAAGAGATCAGGGATTACGTATGTTTTAGTGAGAGGC	NA	73	76	68	78	0.0581029545635682	0.385297026565135	-0.102361717629678	1	0.197939377611909	1	75	113	0.591360271919307	2.72439489938474e-06
NZ_CP011933.1_rh34	NZ_CP011933.1	18632	19081	-	LIMLP_RS19310	LIMLP_19350	LIMLP_RS19300	LEPIMA_p0012	LIMLP_RS19305	LIMLP_19345	AGGTTAATTACTGCCTACCTCTGAATCGATACCTCAACAATTTTGTCATCTGAAGCAAAGCGCACCAATAGGGACGAGCTGCCGGGTGTCAGCGAGTAGCGCCAACTTATAAAATCCGGTCGACCCAGGACATCCTCAACTTTCTTCGTTGGCATACCCTGCTTCAATAAGGGTAGGAGCATCTTTGCAGCAACTTGTCTGTTGTAAGGTTTGCCCTTGAACTGGGTACTCGCAGTTGAGATTTCGGGCGCGGATTCATCCCAGGTAGTAACAGTCTCAGGCGAGATATCCGAGGTCACCCGAACGAGCTTGGAGGAGTCATCGAAGTAAATGACCATCGCAGAGGAATAAAATAGTGTGTACGCCCAAGTCTTGGTGGTTGGAGGACCAAGCATATCC…	NA	40	54	47	63	0.432959407276106	0.115191398427988	0.232660756790275	1	0.422691071822279	0.852264339403797	49	114	1.21818017004953	1.2317577932655e-30
NZ_CP011933.1_rh36	NZ_CP011933.1	20723	21129	-	LIMLP_RS19320	LIMLP_19360	LIMLP_RS19315	LIMLP_19355	NA	NA	AACATACAACTTCCGATAATGTATCCTATGTCTCAAAAATAAACATTTGTTCATTGTATGTTCTGGCACATCGGCAACATTCTAGATCCGAGACATGGGTTACACTTTATTCGCTGTGGTTGTCACAGGCGTTTCGTATTTTAATACTTTTCCAGTGAAGGTGTTCATTTTGAAAATCCTTTATTAGAATTGTTGAAAAATTAATTCTCTATCGGTTTTCGTTGTATGGAAACGGTCGATTGAAGCGTTTTGTTAATTGTTGCTATGTAATTTTTCAACAACTCTATTGATTATAGTAGTGCTTGAAATTCTTCAAATGCAGATCTTCCAAGTTCGCCTTCCCGAAGGCACTATTTTTTTATTTGTCTTAAATCGAATCTTTGGTTTTTAGCGACCAAC…	NA	63	86	80	85	0.448984831202182	0.0960746085262656	0.344648171387446	1	0.0874628412503394	1	62	160	1.36773178450049	4.02393565182841e-37
NZ_CP011933.1_rh49	NZ_CP011933.1	22943	23163	+	LIMLP_RS19335	LIMLP_19375	LIMLP_RS22295	LEPIMA_p0021	NA	LEPIMA_p0022	GATTTACGAAATTATTTCAAAGGTGTAGTAACGCGTTCTAAGCACCATGCCCCTAAAGTTGATCAAATTATTTACTCATTGGTCGGACATGTCATTTTAAAACCGGGTTTCACCACACTTGCTTTGTCACTCGGTTCGCGGAACGGCGCTAAGGCGCCTCGAACCTCGTGCCAATTCTTCCGCGCGCTCCAGAAGCGCAAACGTCGAGGAGACTCTTTCG	NA	88	97	52	64	0.14048122354983	0.378186925160978	-0.758991900496205	0.0421515713332894	0.299560281858908	1	65	85	0.387023123109247	8.22239801163427e-05
NZ_CP011933.1_rh57	NZ_CP011933.1	23941	24050	-	LIMLP_RS19345	LIMLP_19385	LIMLP_RS19340	LIMLP_19380	NA	NA	GGCACGAGGTTCGAGTGAGCCTTAGCGAACACCCCGCAAACCGAAGTGACAAAGCAAATGTGGTGAAACCCGGAGTGAGAGTCGCGTTAGCGATCTCGAACGCAGCGAG	NA	37	5	30	12	-2.88752527074159	1.58962505810513e-15	-0.302562770020431	1	-1.32192809488736	0.699998964314163	32	99	1.62935662007961	1.95188938141869e-69
NZ_CP011933.1_rh64	NZ_CP011933.1	25597	25728	+	LIMLP_RS19370	LIMLP_19405	LIMLP_RS19355	LIMLP_19395	LIMLP_RS19360	LIMLP_19400	GGTTACATGAAGATTTACAGGGTAATTGTCTTGAATTCCCTTGATTATTGTTTGGTATTCTTGTCCTGGTGACCTAGTGACGAATTATTGGACACATTTTTACGCAGCATTTACTTCAAATTGCACAGGAC	NA	114	75	124	146	-0.604071323668861	1	0.121306296222134	1	0.235628248493142	0.994999186560683	114	191	0.744538813871007	3.26466925064617e-10
NZ_CP011933.1_rh75	NZ_CP011933.1	32237	32595	+	LIMLP_RS19400	LEPIMA_p0039	LIMLP_RS19395	LIMLP_19435	NA	NA	CCGTTCAGGATCGCTAATGGGATCTTTTCATTCCGGCTTCGCACATTTGCTTTGTCACTCGGTTTGCAAGCCGCTTATTAAGGTTCGCTCAAACGTCGAGGAGACTCTTTCGTTAGGCGACAGTTTTAAAATTTAACTATGAAAAATGAAGAAAAATTCAATAAGATTGAGATTAAATGCGGTATCCTATTTATACGACTGAATAATTACTATATTTTCCTCTTTCAAAAATACAAAAATCTTATTTGGTAATATCATGCTTACTGGAAAACAATGGTTAGCGTTTAATAATAGAAATCTTAAATATAAAGGATTTAATCTTGAATGGACAAACATCACTTAACACGAGATAACCGCT	NA	99	63	65	87	-0.652076696579693	0.912599145555374	-0.606988807051155	0.0421515713332894	0.420575682820274	0.852264339403797	74	69	-0.100928908850781	1
NZ_CP011933.1_rh82	NZ_CP011933.1	32192	32351	-	LIMLP_RS19400	LEPIMA_p0038	LIMLP_RS19395	LIMLP_19435	NA	NA	AACGAAAGAGTCTCCTCGACGTTTGAGCGAACCTTAATAAGCGGCTTGCAAACCGAGTGACAAAGCAAATGTGCGAAGCCGGAATGAAAAGATCCCATTAGCGATCCTGAACGGAGCGAGAAGACGAAGTTAGCCGCAGTGACGCAAATCATCAAATAA	NA	57	69	64	97	0.275634442613427	0.192415944220197	0.167109985835258	0.972773687610105	0.599912842187128	0.818565632571554	56	144	1.36257007938471	3.49946571273025e-34
NZ_CP011933.1_rh87	NZ_CP011933.1	33888	34176	-	LIMLP_RS19410	LEPIMA_p0042	LIMLP_RS22305	LIMLP_19440	LIMLP_RS22310	LIMLP_19445	TTTGCTATAATGATTTGGATTTTCAAGTTTCGAAATATTTTAAAGTTCAAGGAAAGAGAAAACAGGAGTCTTTTTATATACAGATTTCGGCACAATAGTGTATATCTTTGAATCGATTTCCCAAATATGGTAGCGTTTCCTCTATTGATTGTCTTGAATAGCTCGCGGTTCTGGAGCGTGTCTAAGCACGCGAAAGAATTGGCACAAGTATTGAGACGCCTTAGCGCCATTCTGCAAGCCGCAATTATGCTATCGTTTGCATTATAAACTCTATTGTTTTAAAACTGA	NA	78	62	79	74	-0.331205908475373	0.844722464861984	0.0183785293148545	1	-0.0943273825481531	1	81	70	-0.210566985939658	1
NZ_CP011933.1_rh88	NZ_CP011933.1	34234	34389	-	LIMLP_RS19410	LEPIMA_p0042	LIMLP_RS22310	LIMLP_19445	NA	NA	ACAGGTCTATAAAACATTATTTCTTTCATACTTTTTCAAGCCGTTACCGGATTCTTTCGAACTTTATTACTCCGGATTACAAGTTTTCGCTGGTTTTAGAATCTCGGATTCTTCCCTCACTTTTCTTCGAATTTCCTCAACTTAACAAACTAAGG	NA	280	250	303	203	-0.163498732282879	0.470605122975582	0.113890966527984	1	-0.577838066287775	0.739002895416631	274	395	0.527676760103938	1.03898928971686e-06
NZ_CP011933.1_rh95	NZ_CP011933.1	37392	37667	+	LIMLP_RS19425	LIMLP_19465	LIMLP_RS19415	LIMLP_19455	LIMLP_RS19420	NA	AAGTCTCTTCTCTTCGATTTTATCGAAGTGTATTACAATAGATTCAGGCTTCATTCAACATTAGGTTATATGAGCCCTGAAGAATTTGAGACAAATATTGCTTAAATGGCTGTCTACTTTTATGTGACTACTTCAGTTTTTGGGAAGTTGAAGTTTAGCAGAAGTTCATTGATTCAATTGTAATCAAAGATTTTTCAGAGGTTTGTTGTGATGTTTTGGTTCGAAGAAAATATTTCCGAAAGTCATAATGGCGCAATTTCGAATTTATTAGGTTG	NA	28	40	39	57	0.514573172829758	0.108831614221202	0.478047296804644	0.502264993219838	0.547487795302493	0.852264339403797	47	51	0.117836490293858	0.0810704079004653
NZ_CP011933.1_rh104	NZ_CP011933.1	40077	40274	+	LIMLP_RS19455	LIMLP_19495	LIMLP_RS19450	LIMLP_19490	NA	NA	ATTAAAAACGAACATTTTTCAAGTGTTTCGACAAGAATGAGTCTTTTTATTTGCAAAAAGTATGTTTTTCTGATAGAGAAACATTTTCCGAACCTTACCACCTCACCCAAAAATAGGGAAAATTCAGCACAACACTCTTTATGAATCGCGTTGTGGAGTGGGAACTAAGTTTACAGAGGATTTGCCGTAATTCCGAC	NA	52	52	50	61	0	0.385297026565135	-0.0565835283663674	1	0.286881147788162	1	44	48	0.125530882083859	0.0555489917244152
NZ_CP011933.1_rh107	NZ_CP011933.1	41000	41224	+	LIMLP_RS19460	LEPIMA_p0054	LIMLP_RS19455	LIMLP_19495	NA	NA	CCATCGAGTTGAAGACAAAGCGTATTGAGTACGCTGGATTGAGCTTACGCTCGCGAAATCTCTATGAAGGATACAATCGTTATGTGGCATAGAAATAAATAACACTTTTCCATATTAATACATTCAAAGTGCTTTATATATATTCGGAAAAAAGAATTAGAAAACATTTTTTCTAAACAATCCTTGAAAAGCATTTGGAAAAATATTGTAAAAGAACAACTTCG	NA	98	129	118	69	0.396517411308046	0.0980942957516861	0.267933205246633	1	-0.774118592583672	0.699998964314163	73	70	-0.0605415419350509	0.917376169336193
NZ_CP011933.1_rh121	NZ_CP011933.1	42519	42825	-	LIMLP_RS19470	LIMLP_19510	LIMLP_RS19465	LIMLP_19505	NA	NA	TTGCAGGTCTATAAAACATTATTTCTTTCATACTTTTTCAAGCCGTTACCGGATTCTTTCGAACTTTATTACTCCGGATTACAAGTTTTCGCTGGTTTTAGAATCTCGGATTCTTCCCTCACTTTTCTTCGAATTTCCTCAACCTAACAAACTAAGGATTGTTTTTAAATAAAGTAGGGCATTCGTTTTCAAGGGTATAGAAAGAAACTTTGTTCTTTAGCTATAATGATTTGGATTTTCAAGTTTCGAAATATTTTAAAGTTCAAGGAAAGAGAAAACAGGAGTCTTTTTATATACAGATTTCGG	NA	263	243	322	211	-0.114106485686521	0.308117194483067	0.291997888822315	0.361600529099412	-0.609817689407432	0.744567591700858	272	384	0.497499659470817	1.2396050390929e-06
NZ_CP011933.1_rh141	NZ_CP011933.1	44764	44985	-	LIMLP_RS19485	LEPIMA_p0062	LIMLP_RS22325	LEPIMA_p0060	LIMLP_RS19480	LIMLP_19520	ATAGATTATTGGCAATAAAAGAAGTATATGTAATTTTCTCATAAGATCCTATGAAAACTGACAGAACAACATTGCACCCAACGTCCTAAGCTTTCCGACGTCGCGGACGCGGCTCTAAAAGCCGCGAACGACTTTTACTTAAATTTACTCTAATACACAAAAAGTCAAGCGAGCGATGTGCCGAAGGCCAAGTGAGAGTTTGCGAAGCAAATCTCGAAGCG	NA	47	53	43	57	0.173331602885562	0.259727540666745	-0.128324096975539	1	0.406625259462644	0.95915328494554	44	43	-0.0331668639351993	0.30507732473052
NZ_CP011933.1_rh142	NZ_CP011933.1	45040	45430	-	LIMLP_RS19485	LEPIMA_p0062	LIMLP_RS22325	LEPIMA_p0060	LIMLP_RS19480	LIMLP_19520	AATCAAGTTTTAGAAGGACAGGGATATACATAATTAAATCAAAAGCTAAAATAAGAAAAAGGAAGATCGATTTCAAATGTTTAAGAGAAAGGACGATAAATGTGAATAATAAAGGCAGAAAATGGCTTAGAAAAATACATATCATTCCAAGTGCTACTTCATAATTTATTAAACCGAAATTAGGATATTTTGTTAGCCAATGCAGAAAAAAGAAAAAACCTCCTGAACCGATTCCAAATGGGGCTCTTCCAAAATACCAATGGCCTGTAAAGTAAAACATGGAAAAAAAACATGGAAGAAGTAAAACATGATAAATACCAATTTTATGTTTTAGCAAGAATATAAAAAGAAGAACGATTGATATAATAAATGCTGTGGGTAATAGATAGC	NA	45	60	68	53	0.415037499278844	0.180283507483534	0.595609744920665	0.499697161720908	-0.35954238668714	1	56	41	-0.44980291743952	0.162719149455229
NZ_CP011933.1_rh144	NZ_CP011933.1	46849	46968	-	LIMLP_RS19490	LEPIMA_p0064	LIMLP_RS19485	LIMLP_19525	NA	NA	TCATAAAACCCTGGAATCTATCAATCCCAAAAGCTCAGAAAATAGAATTGGAGCGTAGTTCAACGAGACCGATGATAGTTCTCAAAAACAGTTTGTAGTAGATTTTTCTGTAATGTCGA	NA	48	29	26	68	-0.726981505593584	0.967192396715122	-0.884522782580064	0.379536936878586	1.38702312310925	0.296454236086594	62	50	-0.310340120612151	0.605928665542701
NZ_CP011933.1_rh153	NZ_CP011933.1	50776	51014	+	LIMLP_RS19525	LIMLP_19565	LIMLP_RS19520	LIMLP_19560	NA	NA	GAAGCGGTCGCACTTAAAGAATCTATAATACACTTTATTTGCAATATAAAACAAGCGATGGGAATATATGGACGTTGGTCTTTCTCGACTTCAGCGAGTTTCTGAAATTAGAAAATCTATCCAAGAAAAAATTAAGACACCCTTAATCAGAAACTCTTTTACAAACATAGAGAGTTTTCCTTTAGATATAAAAAATGTATTAGAAAAATAAACAAATGACGATTATGGGAAGCTGAGT	NA	45	45	36	15	0	0.388695883513541	-0.321928094887362	0.943236510295168	-1.26303440583379	0.296454236086594	54	49	-0.14017765804826	1
NZ_CP011933.1_rh167	NZ_CP011933.1	55657	55947	-	LIMLP_RS19550	LIMLP_19590	LIMLP_RS22330	LIMLP_19580	NA	NA	GGGTAAAAGCGTTTGAATATCCTATAAATTTCTTGCAAAGATATGAACTTTATTATGGTGAATCATACTCTTTAGCTGGATTTAGAACCTCGGATTCTTCCCTCACTTTTCCTCGAATTTCCTCAACCTAACAAACTTTGGATTGTTTTTAAATGGAGTAGGGCATTCGTTTTGTAAGCACTCAATGAACTCCACCTATCGCTAATGTAAAAAACTGATAAACTAAGGTTGATGAAAAAAACGAATATACATTTCCCAAAAGCGGACTTCCTCAGTCTCAGTATTGCAAA	NA	100	74	133	100	-0.434402824145775	1	0.411426245726465	0.943236510295168	-0.411426245726465	0.994999186560683	87	134	0.623145694609044	7.68500202113114e-09
NZ_CP011933.1_rh178	NZ_CP011933.1	57959	58185	+	LIMLP_RS22340	LIMLP_19600	LIMLP_RS22335	LEPIMA_p0081	NA	NA	AGTAAATTGATTCTGTTCAAATAAAAAAACTTGAATCAAAACCTGATCATTCACTAAAAACGGAGGAATTTTAAAACTATTGAACAGCTCGTAATCGTTTTGATGGGAATTCGTATTTAGAACATTCTTTAGTTTATTAGAAGGCCCTTTAAGTATTATCGTTATGAGTTGTTTGATTTTGGAACTTTAAATAAAAAATACTGACTTTTTATAAACCTACTTCCCT	NA	38	21	51	34	-0.855610090664825	0.966445251992927	0.42449782852791	0.513985607772965	-0.584962500721156	0.995124443990527	31	71	1.19555080911781	2.91973447254765e-22
NZ_CP011933.1_rh179	NZ_CP011933.1	58957	59117	+	LIMLP_RS19565	LIMLP_19605	LIMLP_RS22340	LIMLP_19600	NA	NA	ATGCCCTACTTTATTTAAAAACAATCCTAAGTTTGTTAGATGAGGAAATTCGAGGAAAAGTGAGGGAAGAATACGGGATTCTAAATCCAACTAAAACTTGTGATTTGGCATAATAAAGTTCGCAAGAATCTGAGAAACGGACTTCGTATTCAATACTGAG	NA	33	33	28	80	0	0.466595216530365	-0.237039197300849	1	1.51457317282976	0.146183456994316	34	72	1.08246216019197	7.04439522378884e-14
NZ_CP011933.1_rh188	NZ_CP011933.1	63467	63658	+	LIMLP_RS19585	LIMLP_19625	LIMLP_RS19580	LIMLP_19620	NA	NA	ATTTAGATCCAACTTTTTCAGAAAGATGAATTTTTTGTGCCAAATAGAGCTTTGTAATAAAAATCTACGGTACCAAATTTTATAGGAATCAGTAGTAAAGACGTTCAAACATGAACATTGAAAAGAATATTCATCTTTGGAAAATTTCAATTCTTGTAGAGACAATTAAATACCAATATAATGTTTATAAC	NA	74	88	82	73	0.249978253008348	0.221504154590665	0.148098638989134	1	-0.167727445738066	1	70	83	0.245756414401958	0.00146982240599634
NZ_CP011933.1_rh199	NZ_CP011933.1	63659	64935	-	LIMLP_RS19595	LIMLP_19635	LIMLP_RS19580	LIMLP_19620	LIMLP_RS19590,LIMLP_RS19585,LIMLP_RS22350	LEPIMA_p0089,LIMLP_19625,LIMLP_19630	AGATCTTTTTGCCGGTCGAAATCTACAACACATACCTTTGCTTTTTTAGCAAGTGCCATTGCGAGGTGTCCTGTAGAAGTGGTTTTTGAAACTCCTCCTTTTGGATTTGCTACAACAATAATATTATGTCCCTTACCCATATTATTGAGATACTATATTGAGCTAGTTAGGAAAGCGAAAAATTTAAAAAGAGATAAAATCTTAAAATTTTTTATAAAAGTTTAGCCGGCTAAACTTTTGAAAACATTGGGATTTTAGAGGCAAATTTCTGGCTATAAAAGTCCCGAAATAAACTCAAAAGAAAAAGACAAAATCCAAATAAGAGTAAAGAGGGATAAAATAAAAAATCGTCGAATATAGTCACAAAAAAGAGGAGTGTATGAAACCCCAAAAATAATC…	NA	89	103	93	107	0.210767096216821	0.302443535864426	0.0634253801416338	1	0.202308175293116	0.939981485408803	77	155	1.00933786457934	7.79826277085904e-24
NZ_CP011933.1_rh201	NZ_CP011933.1	65838	66171	-	LIMLP_RS19600	LIMLP_19640	LIMLP_RS19590	LIMLP_19630	LIMLP_RS19595	LIMLP_19635	ATTTTTCATCTGAGTAACCTTGCGTATTACTTATGCTCAGGATAGCCTGGGCAGTTTCATGGTCTGTTAAATCTTCTCTTTGTAGGTTTTCTAAGAGTTTAATTTCTGGAATAGTTTCAGGTGGGATTTGCTTAACATCACTTATTATTGCTGGTATAGTTTTGTAGTTGTTTATTTTAAAAGCACGGAGGCGCCTTTCGCCATAAATCAATTCGTACCAGTCGCTATGTTTCCGAACTCCAATGGGTTGAAGAAGGCCCCTCTCTTTGATATTGGTTGCGAGTTGTTTGAGTTTATTTTCGTCGAAAAGTTTCCGTGGGTTGTTATTCGAGC	NA	38	18	39	48	-1.07800251200127	0.590081278955757	0.037474705418663	1	0.299560281858908	1	31	57	0.878693703777866	1.8808416633895e-14
