# Supplementary material for: The transcriptional response of pathogenic Leptospira to peroxide reveals new defenses against infection-related oxidative stress
Source: PLoS Pathog. 2020 Oct 6;16(10):e1008904. doi: 10.1371/journal.ppat.1008904 (PMC7567364; doi:10.1371/journal.ppat.1008904)
Supplement: S8 Table — (XLSX) [file ppat.1008904.s016.xlsx]

## Sheet: Feuil1
Table S8: Primers used in this study
Primer name	Sequences (5' to 3')	Utilization in the study
LIMLP_02790qRTF	GGACGTAAACCAGAGGACGTA	qRT-PCR
LIMLP_02790qRTR	TTAGATGTTTGGCCGCCTTG	qRT-PCR
LIMLP_02795qRTF	TGCTGGGGTCGATAATCTTC	qRT-PCR
LIMLP_02795qRTR	CTTGGCTCTACCATCCCAAA	qRT-PCR
LIMLP_04240qRTF	AAACCCTTGGGTTCGGTTTG	qRT-PCR
LIMLP_04240qRTR	AGACTAAATCGCACCGGGAT	qRT-PCR
LIMLP_04245qRTF	ATCCACCTTCGATTCCGGTT	qRT-PCR
LIMLP_04245qRTR	TTATCCGCGCCGAGATACAG	qRT-PCR
LIMLP_04250qRTF	AGAAACGCACCTTAGAGGAA	qRT-PCR
LIMLP_04250qRTR	TAATTAGGTCGCCCGCGATT	qRT-PCR
LIMLP_04255qRTF	TTTAGGCGGATGGACCATGT	qRT-PCR
LIMLP_04255qRTR	CGTCTAGAAATCCGCGAACC	qRT-PCR
LIMLP_04260qRTF	GCTCATGGAGTTTCGAGGTG	qRT-PCR
LIMLP_04260qRTR	TCGTCATTGGGTTTGGTTCG	qRT-PCR
LIMLP_04270qRTF	TTGATCAGCACAGGACAGGT	qRT-PCR
LIMLP_04270qRTR	CCTACCAGCGCAATTCTGTC	qRT-PCR
LIMLP_04275qRTF	TTCCTGTAACCCGGAAGAAA	qRT-PCR
LIMLP_04275qRTR	ACGGCTGACTAAGTGGGAGA	qRT-PCR
LIMLP_04280qRTF	AACGGAAGTTCGGGTAACCT	qRT-PCR
LIMLP_04280qRTR	AAGCTTCGATACCGTCGTCT	qRT-PCR
LIMLP_05955qRTF	GGTCACATCTTTAGCGCCAG	qRT-PCR
LIMLP_05955qRTR	GGCGAGGTGAGTAAATGCAG	qRT-PCR
LIMLP_05960qRTF	GGACGTAAACATAGGCGCA	qRT-PCR
LIMLP_05960qRTR	CCACCGTCAAGAGAAACACC	qRT-PCR
LIMLP_06540qRTF	TGTTGGGCCGTGCAAATAAA	qRT-PCR
LIMLP_06540qRTR	CAACACCACCCGCAAGTTTA	qRT-PCR
LIMLP_06545qRTF	ACAGGAAGCCGAGGAAAAGA	qRT-PCR
LIMLP_06545qRTR	ACTACGGCCAGAATATCGCT	qRT-PCR
LIMLP_07145qRTF	GTCACTCTGGGAATGGTCGT	qRT-PCR
LIMLP_07145qRTR	CTTCAAATTTGCCGGTGATT	qRT-PCR
LIMLP_07150qRTF	ACGGAACCGTAGTTGCATTC	qRT-PCR
LIMLP_07150qRTR	ACGGATTGAACCGTGTTAGC	qRT-PCR
LIMLP_07165qRTF	AAAAAGGAATTTCCGCCTGT	qRT-PCR
LIMLP_07165qRTR	CCTTTGGCTTCCTTCACTTG	qRT-PCR
LIMLP_07780qRTF	CGGGGAAACTCTGATTGAAA	qRT-PCR
LIMLP_07780qRTF	AACGTCCTTATCGGGACCTAA	qRT-PCR
LIMLP_07915qRTF	TTCCGATTTGGCAGAGATTC	qRT-PCR
LIMLP_07915qRTF	TTCCAAGTTGCTCCAATTCC	qRT-PCR
LIMLP_10060qRTF	TCGGAAGCGGTACAGAGATC	qRT-PCR
LIMLP_10060qRTR	CCGTAAGCTGTCCTCCTTCA	qRT-PCR
LIMLP_10145qRTF	ACGGTTTTGAAGGACCTGTG	qRT-PCR
LIMLP_10145qRTR	AAGCGATCGCAGAAGTCAAT	qRT-PCR
LIMLP_10150qRTF	TGATTTCTCAGGGTGCGGAT	qRT-PCR
LIMLP_10150qRTR	TGCATCCTGACCCTTTGAGT	qRT-PCR
LIMLP_10155qRTF	AACGCTTCTCGTGCCACTAT	qRT-PCR
LIMLP_10155qRTR	CGCGTGATGATGATGGACTA	qRT-PCR
LIMLP_10970qRTF	AGTGACAATTACGGCCCTGA	qRT-PCR
LIMLP_10970qRTR	CGAATCGGTAGAGTGAGGGT	qRT-PCR
LIMLP_10975qRTF	TGACCAATGCAGTTTTGAATGA	qRT-PCR
LIMLP_10975qRTR	TCGTCGGAATAGATGTCTACTCT	qRT-PCR
LIMLP_13670qRTF	TCAACCCAAACGGAAGAATC	qRT-PCR
LIMLP_13670qRTR	CGACTCCTCCCATTTGAAAC	qRT-PCR
LIMLP_14160qRTF	ACGATCCTCCGTCAACAAAC	qRT-PCR
LIMLP_14160qRTR	GAGCTCCTGCAAACCAAGTC	qRT-PCR
LIMLP_14170qRTF	CAGTTACGGACGGACTGGTT	qRT-PCR
LIMLP_14170qRTR	CTTTCTCCTCCCCATTCTCC	qRT-PCR
LIMLP_14175qRTF	TCGTACCTGGGTTCAAGGAG	qRT-PCR
LIMLP_14175qRTR	TCGGGTCTTTTCCATCTTTG	qRT-PCR
LIMLP_14180qRTF	CAATGTTGCAAATGGAAACG	qRT-PCR
LIMLP_14180qRTR	GAATCGATCGCATCCTTGAT	qRT-PCR
LIMLP_14715qRTF	GCTCGGTTTTTACGCACCTA	qRT-PCR
LIMLP_14715qRTR	TCGTCAGCAGCAGGAAGTAA	qRT-PCR
LIMLP_15105qRTF	CGCTTCAATTCGAACCGTAT	qRT-PCR
LIMLP_15105qRTR	CCGATGCAGTTGCCTTTAAT	qRT-PCR
LIMLP_15110qRTF	ATTCGTTTCAATCCGCAAAG	qRT-PCR
LIMLP_15110qRTR	TTCCGAAGAAAGAGCTTCCA	qRT-PCR
LIMLP_15115qRTF	GAGCAAGAACCACTCCTTCG	qRT-PCR
LIMLP_15115qRTR	TTGGGGAGTGAATTCTCCTG	qRT-PCR
LIMLP_15120qRTF	CTTGCAGAGGAAAAGGAACG	qRT-PCR
LIMLP_15120qRTR	TGACGTTCGAAAAGTTCGTG	qRT-PCR
LIMLP_15470qRTF	AAGAACGCTCTCGTTGGAAA	qRT-PCR
LIMLP_15470qRTR	CAATGCCGGAGTTCCACAAA	qRT-PCR
LIMLP_16520qRTF	GTCCTCGTTCCGTCAACATT	qRT-PCR
LIMLP_16520qRTR	TCCAATTCGGAAATCAAAGC	qRT-PCR
LIMLP_16525qRTF	ACGAATCTGCTGGCTTTGAT	qRT-PCR
LIMLP_16525qRTR	TTTGGAGGATGGAAAGTTGG	qRT-PCR
LIMLP_16720qRTF	GCCGAGCTGATCCGATTTC	qRT-PCR
LIMLP_16720qRTR	CGGTAACCATAATGATCGGCAT	qRT-PCR
LIMLP_16725qRTF	TCCCACATCATTCGAGAGCA	qRT-PCR
LIMLP_16725qRTR	AGCATGTCCTCTACGATCCG	qRT-PCR
LIMLP_17840qRTF	GTTCTCCCCTCCTCTGCTTT	qRT-PCR
LIMLP_17840qRTR	GCAAGTTGTCCCGTTCCTAA	qRT-PCR
LIMLP_17845qRTF	TGGAGGTGGTTGCCATCAAA	qRT-PCR
LIMLP_17845qRTR	TTTGACCGCTTCTCCAGGAA	qRT-PCR
LIMLP_17850qRTF	TGCACCAAGCGATATGATGG	qRT-PCR
LIMLP_17850qRTR	CCTCCCGATTTCGAACGTCT	qRT-PCR
LIMLP_17855qRTF	AGGCGGAGGATTTCCTGTAG	qRT-PCR
LIMLP_17855qRTR	GACCGGCTCTCATTCCAAAC	qRT-PCR
LIMLP_17860qRTF	TCTTAGGCTTCAGGCGGAAA	qRT-PCR
LIMLP_17860qRTR	CCTCACCTACAGAAAGAAACACA	qRT-PCR
LIMLP_17865qRTF	AGAGACTGTGCCCTACTTCA	qRT-PCR
LIMLP_17865qRTR	AACCAACTCCTCTCACGGAT	qRT-PCR
LIMLP_18310qRTF	GCCTGCAACTATCGAGACAA	qRT-PCR
LIMLP_18310qRTR	AAACTCCCAACGCTTCACTG	qRT-PCR
LIMLP_18595qRTF	CGATCATCAACCAAGTGTGG	qRT-PCR
LIMLP_18595qRTR	ACCGGAAAGATCTCCCAAAT	qRT-PCR
LIMLP_18600qRTF	CCGGATTTGGTTCTCTCGGA	qRT-PCR
LIMLP_18600qRTR	ACGGAATGCTTACCAGAACG	qRT-PCR
LIMLP_18620qRTF	ATCAAAATGAGGTCGCGTTC	qRT-PCR
LIMLP_18620qRTR	AGACACGTCCGGAACAAAAG	qRT-PCR
LIMLP_18625qRTF	TTGCCGATTCTAGCCAAGAT	qRT-PCR
LIMLP_18625qRTR	AGTTGGAACGTGGTCGTAGG	qRT-PCR
katE-ank OP_1	ATAGCTTTAAGAATGTGAATC	operon organization
katE-ank OP_2	TAGGTCTTGCTCTGAGTCGAG	operon organization
katE-ank OP_3	CTCTCTCTGGAATTCTTTCTCG	operon organization
katE-ank OP_4	CTTGGATCTTATATATCGTTC	operon organization
katE-ank OP_5	CTTGAATTTCAGTTGATTGATCC	operon organization
katE-ank OP_6	GCTTCTTTCGTAAGAATCCTT	operon organization
heme OP_1	GTCGGTTTGCCGACCAGTTCTC	operon organization
heme OP_3	CCTACCAATGGGGCGATCGTG	operon organization
heme OP_4	GATGCCCTTCTAAATCCAAGTC	operon organization
heme OP_5	GTACTCATGTAGGTTCTACTG	operon organization
heme OP_6	AACACATACAAGTATCTATCC	operon organization
heme OP_7	AAGGTGCGGACTTTCTGATGG	operon organization
heme OP_8	CCAGATATGTCGGTTAACGTAG	operon organization
heme OP_9	GAATGGGAAGCCGTAATTCATTC	operon organization
heme OP_10	TCTACTCTGTCTTTCTAAAACC	operon organization
heme OP_11	CATGGAAGTACAAGCGGGAC	operon organization
heme OP_12	CCATCTCCATCCGGTAAACGTAC	operon organization
heme OP_13	GCGGAAATTTTAGATAAACTCTGG	operon organization
heme OP_14	CCCATTCCCAAGGCTTCTAAAGG	operon organization
heme OP_15	CCGAAAGTAGAATGATTCAAGGG	operon organization
heme OP_16	GTGATCGAAGTATTACAACCGC	operon organization
heme OP_17	GAGAGAAGTGAGGCTGTATTTGGCC	operon organization
heme OP_18	CGTGCTTACCATGTTTTGTTTGG	operon organization
heme OP_22	GAATCGAATGATAAACTCTCAG	operon organization
Heme oxygenase OP_1	TGAACCAGTCCTTACGCCGAAC	operon organization
Heme oxygenase OP_2	CAGATGTCCCTTCTCGTAAAATAG	operon organization
Heme oxygenase OP_3	CAAGACATCAATGGATTCAAAC	operon organization
Heme oxygenase OP_4	CGATCATCGTTACCGGAAGCATCG	operon organization
Heme oxygenase OP_5	GGTCCAATTTCTTCGGTCGGATTAG	operon organization
Heme oxygenase OP_6	GGTATTTGGGCTACTTTGGGTG	operon organization
TBDT OP_1	GCACTTGTCCCAAAACCTC	operon organization
TBDT OP_2	GGTGCGATTTAGTCTTTAC	operon organization
TBDT OP_3	TTCCATCCGATAACGATCAATCC	operon organization
TBDT OP_4	AAGCTCACTACTACTCCCGATC	operon organization
TBDT OP_5	CGGAACGTCTGGAAGAGCAATTG	operon organization
TBDT OP_6	CTGATGGAAATTCCGGACATAG	operon organization
TBDT OP_7	GAGTTCTTTCTAGGAAGTTGG	operon organization
TBDT OP_8	GCATTAATTACAACCGCTGCAG	operon organization
TBDT OP_9	CAGTGGCGTTACTGAAAAG	operon organization
TBDT OP_10	CCTGAGCTCAATACAACAAATAC	operon organization
TBDT OP_11	CATTGAATAAAAGAATATCC	operon organization
TBDT OP_12	CTGCTGAAGCTCCCACAAAAACG	operon organization
TBDT OP_13	GCACTTGAATTGATGTATGGACTGC	operon organization
TBDT OP_14	CAGGACAAGAATACGTTTTCC	operon organization
TBDT OP_15	GATCGATCGAACGATGATCAC	operon organization
TBDT OP_16	CCCACTTAGTCAGCCGTATAAC	operon organization
TBDT OP_17	GATAGGATTGTTTGATTCC	operon organization
TBDT OP_18	GTGCACAGTCCTCAGACTCG	operon organization
TBDT OP_19	GTAATAAGGCCGCACTTACG	operon organization
TBDT OP_20	CTTGCTTTAGGATCGATGG	operon organization
TBDT OP_21	GGTCCTTGATTAGAATTGG	operon organization
TBDT OP_22	CTATGGATTTCGCAAAGTTG	operon organization
VicKR OP_3	CCAGGAGTCGCCTTTACTAGAG	operon organization
VicKR OP_4	GCTCGGAACCGAAATCACCTGCG	operon organization
VicKR OP_5	GATGAGGACAAGATTAGAATTTTCG	operon organization
VicKR OP_6	GCCTGAAGAACTCCGGACCGAACG	operon organization
AP1_F	AGCGGCTTTACTCAAATATC	ChIP PCR
AP1_R	TCCATTCTAAGGAGTGGAAT	ChIP PCR
AP2_F	CCCAATCCAGTTATAGTTCA	ChIP PCR
AP2_R	GAGTAAAGCCGCTTCAAA	ChIP PCR
KAP1_F	AACGATCCATATCTCCAGAA	ChIP PCR
KAP1_R	TGTGCAGGATTCTTCTTATG	ChIP PCR
KAP5_F	CATGAACTACTCTCTCTGGA	ChIP PCR
KAP5_R	AGGATACACATCTGATCGAA	ChIP PCR
KAP9_F	AGATTCCTAATTCCTTGCAT	ChIP PCR
KAP9_R	TGGAATTCTAAAGGAGAACG	ChIP PCR
KAP11_F	TCCTTCTTGATCCGTAGAAT	ChIP PCR
KAP11_R	GGAGGAAGCAAGTCAATTT	ChIP PCR
KAP12_F	AATTCCTTTCTTTCAATCGC	ChIP PCR
KAP12_R	GGAACTGATCCAGATTACG	ChIP PCR
BC1_F	GTGAGAACTTCTGTGTCTTT	ChIP PCR
BC1_R	AATCACCGATCAATGCTTTA	ChIP PCR
BC3_F	CCAGAATATAGGCTTTCCCT	ChIP PCR
BC3_R	CGTCCTTTGACGATTTATTG	ChIP PCR
BC4_F	TCGTAACTTACTTTCAGAGTT	ChIP PCR
BC4_R	AAAGACACAGAAGTTCTCAC	ChIP PCR
BC5_F	ATGCAGGGTATTCTTTCTTT	ChIP PCR
BC5_R	TTTCAGTGCAAGATTCAAGA	ChIP PCR
BC7_F	GTCGATAATCTTCCTACGTC	ChIP PCR
BC7_R	ATATGAAACCCAGCATTCAA	ChIP PCR
AhpC3_F	AATTGGAATCGATTGAACAG	ChIP PCR
AhpC3_R	CGGAACTACGGTCAATTT	ChIP PCR
AhpC5_F	TGGTGAGATTCATCCAAATG	ChIP PCR
AhpC5_R	AGTGCTCTATGACAAAGTTC	ChIP PCR
FH1_F	ATAAATCACGTCTCTATCGC	ChIP PCR
FH1_R	AGTTCGGAATCAGCAATTTA	ChIP PCR
FH2_F	CTAATCAACCTGTGCTGTTA	ChIP PCR
FH2_R	TTTGTTCGTCTTCGTAATCA	ChIP PCR
FH3_F	TTTGAAGATCGAATTCACCA	ChIP PCR
FH3_R	AGCCGTATAACATTCGTAAG	ChIP PCR
FH4_F	TGATTACGAAGACGAACAAA	ChIP PCR
FH4_R	TGAGCGAGATCTCATATTCT	ChIP PCR
FH5_F	TTTGTGAGCGATTAAGAACT	ChIP PCR
FH5_R	TTTAATGACTGGTGGAATGG	ChIP PCR
FH6_F	CTATAGGCTTGTTTCCAAGG	ChIP PCR
FH6_R	AGTTCTTACAAATTGCACCT	ChIP PCR
Fec3_F	ACTTTAAGATCGGGAGTAGT	ChIP PCR
Fec3_R	TTTGAACGAAGCAATCAATC	ChIP PCR
Fec4_F	AACTAGCAGTTCCTAAATCG	ChIP PCR
Fec4_R	TTACACCATGTGCAACATAA	ChIP PCR
